# Supplementary material for: T-cell Intracellular Antigen (TIA)-Proteins Deficiency in Murine Embryonic Fibroblasts Alters Cell Cycle Progression and Induces Autophagy
Source: PLoS One. 2013 Sep 24;8(9):e75127. doi: 10.1371/journal.pone.0075127 (PMC3782481; doi:10.1371/journal.pone.0075127)
Supplement: Figure S1 — Summary of differentially expressed genes in TIA1 KO MEF. (XLS) [file pone.0075127.s001.xls]

## Sheet: Targets KO1-up
Fold Change TIA1 KO vs. WT	logSignal (A)	logRatio (M)	logControl	StdErr (logControl)	logExperiment	StdErr (logExperiment)	pval (limma)	FDR (limma)	pval (RankProd)	FDR (RankProd)	ProbeID	Oligo	Systematic Name	Description	Sequence
+7.35	12.16	+2.88	10.72	0.1	13.60	0.1	0.00010271	0.01521908	0.00203385	0.24166792	Ramp3	A_55_P1954835	AF209907	gb|Mus musculus receptor activity modifying protein 3 mRNA, complete cds. [AF209907]	CTCAAGGGTTCTGTCTGCTGATGTCAGTTCTTTTTGATTAAAGTGTCTCCTTACACGTGG
+3.85	7.51	+1.94	6.54	0.0	8.49	0.0	0.00023471	0.02222758	0.01027191	0.47356076	AI854905	A_55_P2192617	AI854905	gb|UI-M-BH0-akb-h-12-0-UI.s1 NIH_BMAP_M_S1 Mus musculus cDNA clone UI-M-BH0-akb-h-12-0-UI 3'. [AI854905]	AATGGTGAGAAAGGGATCTGGAAAAAATCCTCTGCAGAATTTTTATCCAGCATGCACAGT
+3.13	7.61	+1.65	6.79	0.0	8.44	0.1	0.00055974	0.03401024	0.01603277	0.52125968	4932416J16Rik	A_55_P2423393	AK016528	gb|Mus musculus adult male testis cDNA, RIKEN full-length enriched library, clone:4932416J16 product:unclassifiable, full insert sequence. [AK016528]	CTCATCACAAGCAGCATGGCTAATAAAATGTGGCATTTGTATGGTAAAATGCTAAAACAA
+5.74	9.85	+2.52	8.59	0.1	11.11	0.1	0.00015739	0.01813343	0.00401747	0.34328901	4930593A02Rik	A_55_P2382070	AK017132	gb|Mus musculus adult male testis cDNA, RIKEN full-length enriched library, clone:4933440I01 product:unclassifiable, full insert sequence. [AK017132]	GCTGGATCTCCCTGGCTCTTCTTCCAACGTGACCAATGAATAAATCTCTCTTTTGTGTTT
+3.63	8.29	+1.86	7.36	0.2	9.22	0.0	0.00114214	0.04744550	0.01158359	0.48310464	5830403F22Rik	A_55_P2324425	AK017891	gb|Mus musculus adult male thymus cDNA, RIKEN full-length enriched library, clone:5830403F22 product:unclassifiable, full insert sequence. [AK017891]	GTTGCCATGCCATTATGAATGTCCCCTCTGGAACCACAAGCCAAAATAAAGCCTTCTACA
+9.27	8.19	+3.21	6.58	0.1	9.79	0.2	0.00015962	0.01817740	0.00118318	0.18398025	6330407I18Rik	A_55_P2288232	AK018137	gb|Mus musculus adult male medulla oblongata cDNA, RIKEN full-length enriched library, clone:6330407I18 product:unclassifiable, full insert sequence. [AK018137]	TCATTGTTACGTGCAGACCACAGAATGAGGTGAGTTTGTACATGGAAAAATGATTTATGG
+2.38	7.24	+1.25	6.62	0.0	7.87	0.0	0.00108943	0.04633974	0.03233067	0.60345465	6430519N07Rik	A_55_P2205226	AK032319	gb|Mus musculus adult male olfactory brain cDNA, RIKEN full-length enriched library, clone:6430519N07 product:unclassifiable, full insert sequence. [AK032319]	TTTGGTATCATTCTACCGAAGACTTTGAGCCACAAAATAAACAGTCACGCTTATCTTTGC
+10.36	8.71	+3.37	7.02	0.2	10.40	0.4	0.00067103	0.03652426	0.00052382	0.11069799	6720422M22Rik	A_55_P2244677	AK032738	gb|Mus musculus 12 days embryo male wolffian duct includes surrounding region cDNA, RIKEN full-length enriched library, clone:6720422M22 product:unclassifiable, full insert sequence. [AK032738]	AGCATGTTTTCCCACACAGAAAGCCTGGTAGTTGAGTTGTATATATTTAGTGTTAGGAGC
+2.34	7.24	+1.23	6.62	0.0	7.85	0.0	0.00115665	0.04776458	0.03352611	0.60968524	Gm5600	A_55_P2001093	AK035124	gb|Mus musculus 12 days embryo embryonic body between diaphragm region and neck cDNA, RIKEN full-length enriched library, clone:9430091H18 product:hypothetical protein, full insert sequence. [AK035124]	GCCCAGTCATTCAGGATCTAATATATTTTGCAAAGATCAGAGTAATAAGTGGGTGAATTT
+8.59	8.46	+3.10	6.91	0.2	10.01	0.2	0.00052562	0.03339818	0.00145338	0.20614414	Gm10426	A_55_P2118095	AK040636	gb|Mus musculus 0 day neonate thymus cDNA, RIKEN full-length enriched library, clone:A430110O19 product:hypothetical protein, full insert sequence. [AK040636]	GTGTTATGCTTCACCCCAGAACAAATATTGGTTTGGTTCTTATAATATTGCTTAACAGCA
+5.39	9.68	+2.43	8.47	0.1	10.90	0.0	0.00018689	0.01974868	0.00459686	0.36459950	AK040896	A_52_P222230	AK040896	gb|Mus musculus adult male aorta and vein cDNA, RIKEN full-length enriched library, clone:A530041D01 product:unclassifiable, full insert sequence. [AK040896]	GGCAATGATGAACGCCCCACTCAGTTGCCTAATGAAGTCAATGCTGCTTTTCCCCTTGAA
+3.04	10.01	+1.61	9.21	0.1	10.82	0.1	0.00122518	0.04886428	0.01844804	0.54011344	Gm4146	A_55_P2051521	AK043255	gb|Mus musculus 7 days neonate cerebellum cDNA, RIKEN full-length enriched library, clone:A730076J09 product:unclassifiable, full insert sequence. [AK043255]	GTATTCTGGTGTTTGATTGTTTGTTGGTTGTTGTTGTTGTTGTTGTTGTTGTTGTTGTAG
+4.81	8.41	+2.27	7.28	0.1	9.54	0.1	0.00026032	0.02354615	0.00613142	0.40222083	Gm9997	A_66_P110078	AK044210	gb|Mus musculus adult retina cDNA, RIKEN full-length enriched library, clone:A930001H09 product:hypothetical protein, full insert sequence. [AK044210]	CAACTGATGTGACCTCTTAGGTCAGTCTCCTTGAGGAGGTAGACACCATAGCATTTCAAA
+6.51	8.42	+2.70	7.06	0.2	9.77	0.0	0.00033217	0.02709642	0.00291279	0.29396795	B930095M22Rik	A_55_P2266744	AK047590	gb|Mus musculus 10 days neonate cerebellum cDNA, RIKEN full-length enriched library, clone:B930095M22 product:unclassifiable, full insert sequence. [AK047590]	GCTAGACACACCCCCTACAGATAATATATCTGCTCCTTAAAACTAATCGGAGTATTTTTT
+2.47	7.35	+1.30	6.70	0.0	8.00	0.0	0.00107428	0.04614721	0.02900921	0.59160751	Odz3	A_55_P2022748	AK050784	gb|Mus musculus 9 days embryo whole body cDNA, RIKEN full-length enriched library, clone:D030019H23 product:odd Oz/ten-m homolog 3 (Drosophila), full insert sequence. [AK050784]	GCCTGACACTTCTTCAAATATGATGATCTTCACAAATGCCTGTAGGTTGGATAAAATATT
+3.17	11.73	+1.67	10.90	0.0	12.57	0.0	0.00039904	0.02982769	0.01607603	0.52105198	D030063E12	A_55_P2425235	AK051059	gb|Mus musculus 9 days embryo whole body cDNA, RIKEN full-length enriched library, clone:D030063E12 product:unclassifiable, full insert sequence. [AK051059]	GTCAGCTCTTACCCTTGGCAACATGTACCTGTGGAGTTTTTATTTAAGTGAAAAATAAAT
+3.28	7.55	+1.72	6.69	0.1	8.41	0.2	0.00110888	0.04661752	0.01417651	0.50697331	Gm3830	A_55_P2033155	AK052254	gb|Mus musculus 13 days embryo heart cDNA, RIKEN full-length enriched library, clone:D330013K05 product:unclassifiable, full insert sequence. [AK052254]	TTTCAAAGCCACTGGCATTCCTAAATCTTATTCTGCTTTCTGATTAAAGATGTGAGCCCT
+3.80	7.41	+1.92	6.44	0.1	8.37	0.0	0.00046932	0.03171641	0.01055081	0.47426695	E130202H07Rik	A_55_P2003060	AK053684	gb|Mus musculus 0 day neonate eyeball cDNA, RIKEN full-length enriched library, clone:E130202H07 product:unclassifiable, full insert sequence. [AK053684]	CAGTTTCTTCCCAGGAGGGGATCAGCTTACTGGTGTGGACAAGATCATGTGTGTGTTTGT
+3.62	7.62	+1.86	6.70	0.1	8.55	0.1	0.00060233	0.03525283	0.01145687	0.48423356	Ntng1	A_51_P213099	AK053689	gb|Mus musculus 0 day neonate eyeball cDNA, RIKEN full-length enriched library, clone:E130203P04 product:hypothetical protein, full insert sequence. [AK053689]	GCGAAGAAAACCGGGGCGAAATTGCTTCGAGAGGATCTTCTTGGCGCCAAGGCTAATTGT
+9.85	8.10	+3.30	6.45	0.1	9.75	0.0	0.00003212	0.00919899	0.00083664	0.14841690	Gm5112	A_66_P100500	AK085200	gb|Mus musculus 13 days embryo stomach cDNA, RIKEN full-length enriched library, clone:D530008I22 product:unclassifiable, full insert sequence. [AK085200]	TTTTTTAAAAGCTCTGTTGTAAAATTTCAAACACAAAAGTAGAGAGAATGACAATGACAT
+4.31	7.83	+2.11	6.78	0.0	8.89	0.1	0.00020914	0.02102326	0.00785728	0.43634921	Gm8149	A_66_P135147	AK085632	gb|Mus musculus 0 day neonate kidney cDNA, RIKEN full-length enriched library, clone:D630049F14 product:unclassifiable, full insert sequence. [AK085632]	GCTGTTCCGATTTGAGATATGGCAATCCTAAGACATGCTAGATGTAAAGGAAGCTAAAAT
+4.77	7.57	+2.25	6.44	0.0	8.69	0.1	0.00017530	0.01910487	0.00628913	0.40497342	AK087374	A_52_P739765	AK087374	gb|Mus musculus 0 day neonate eyeball cDNA, RIKEN full-length enriched library, clone:E130001K05 product:hypothetical protein, full insert sequence. [AK087374]	GTGCAAATCCATTCCAATTTGGATAACCAGTATTTCAATGTATGGAGATGTTCCAAGTAC
+6.88	8.04	+2.78	6.65	0.2	9.43	0.3	0.00064331	0.03581399	0.00232558	0.25739192	Sgpp2	A_51_P486053	AK087798	gb|Mus musculus 2 days pregnant adult female ovary cDNA, RIKEN full-length enriched library, clone:E330022I10 product:unclassifiable, full insert sequence. [AK087798]	AATCCTTTCTGATGACAAGAACTACTTGTGGGAGAATAGAAATCTAAGGATTAAAGGAAC
+8.95	10.15	+3.16	8.56	0.2	11.73	0.1	0.00020464	0.02075238	0.00115885	0.18064356	Rbm45	A_55_P1971872	AK090084	gb|Mus musculus brain CRL-1443 BC3H1 cDNA, RIKEN full-length enriched library, clone:G430095G15 product:hypothetical RNA-binding region RNP-1 (RNA recognition motif) containing protein, full insert sequence. [AK090084]	GCTGTTGTGTATAGCAGAAATAAAGCTTCCTTAGAGAAATACGTTGTCATGTATAGTAGA
+14.45	9.03	+3.85	7.10	0.3	10.95	0.1	0.00016795	0.01877246	0.00021075	0.05795633	D930026N18Rik	A_55_P2235931	AK142841	gb|Mus musculus 15 days embryo head cDNA, RIKEN full-length enriched library, clone:D930026N18 product:unclassifiable, full insert sequence. [AK142841]	CTGTGTGAGACGCTACTGTATATTCCTGTAAGATTGCATTTTTATCTAAGGAATGATGTT
+3.00	7.34	+1.58	6.54	0.1	8.13	0.1	0.00112958	0.04717253	0.01863567	0.54132841	Gm14636	A_55_P1963503	AK170409	gb|Mus musculus NOD-derived CD11c +ve dendritic cells cDNA, RIKEN full-length enriched library, clone:F630102L10 product:hypothetical protein, full insert sequence. [AK170409]	CATTATATAGACAACTAGACTAGATCTAGCCTGACAACAAATGGAGCTTGATATTCATAG
+5.01	10.65	+2.33	9.48	0.0	11.81	0.0	0.00011549	0.01585105	0.00557717	0.38766887	9930105H17Rik	A_55_P1966721	BC027236	gb|Mus musculus RIKEN cDNA 9930105H17 gene, mRNA (cDNA clone IMAGE:3587376), containing frame-shift errors. [BC027236]	AACAAGGGCCACAGCAGATGGATGTAACTACAGGGCCTAGACCAGCCTCATTTTAATAAA
+6.93	9.20	+2.79	7.80	0.0	10.59	0.2	0.00016326	0.01852503	0.00254497	0.27072973	BC054084	A_55_P1974984	BC054084	gb|Mus musculus cDNA clone IMAGE:1381493, partial cds. [BC054084]	CAGAGACCTTGAGTCAGAGGAAGTGAAAAATTTGAGGATAAGTCCTCAGGGAGAGAAAAA
+4.77	10.44	+2.25	9.32	0.2	11.57	0.1	0.00046794	0.03169644	0.00629789	0.40388595	LOC545005	A_55_P1958480	BC089308	gb|Mus musculus hypothetical protein LOC545005, mRNA (cDNA clone IMAGE:30361141), with apparent retained intron. [BC089308]	CCATGCTGCATCGTTGCTGTCAAATATTTAGCTACTGTATTTAGAAAATACTGTGGATGA
+5.81	8.15	+2.54	6.88	0.0	9.41	0.2	0.00019123	0.02007111	0.00389113	0.33706740	4930554I06Rik	A_55_P2298508	BG081894	gb|H3070B11-5 NIA Mouse 15K cDNA Clone Set Mus musculus cDNA clone H3070B11 5', mRNA sequence [BG081894]	AGCCATCTATGACAAAGCAGGCTTCTTTAGAAATCAGTCTGCTAAGTGAACATCCTATCT
+5.51	7.74	+2.46	6.51	0.0	8.97	0.3	0.00119873	0.04838767	0.00436338	0.35640467	chr1:138520504-138521227_R	A_30_P01026569	chr1:138520504-138521227_R	lincRNA:chr1:138520504-138521227 reverse strand	CCAGTATAGAATACCTAGAAACTTGAAAAGTTGTTCCTTATTCAGTTGGGGGAAATTAGA
+3.25	7.34	+1.70	6.49	0.1	8.19	0.1	0.00053620	0.03363311	0.01533810	0.51626510	chr1:156646667-156731168_F	A_30_P01023689	chr1:156646667-156731168_F	lincRNA:chr1:156646667-156731168 forward strand	CCGCGCTCAGCTGAAGGAGGGTGTGCTAGTGATCCCGAAGCATCATTGAATTATTTTAAA
+3.35	7.79	+1.75	6.92	0.2	8.67	0.0	0.00097745	0.04411359	0.01396005	0.50496726	chr1:183980308-183981141_F	A_30_P01026811	chr1:183980308-183981141_F	lincRNA:chr1:183980308-183981141 forward strand	CAAGCTGCTCTACTAGCTGGCTCTCAGAGTCGTCAGACACCTCAGTCCCTTTACCACCAG
+7.25	8.03	+2.86	6.60	0.2	9.46	0.2	0.00039338	0.02959461	0.00203157	0.24185255	chr1:23332602-23333197_F	A_30_P01023291	chr1:23332602-23333197_F	lincRNA:chr1:23332602-23333197 forward strand	AGGAGGTACAGCAACCTTGCACTTACACTCATGTGAAGTACTTCAATGGACTAAGGAGCT
+2.78	7.47	+1.48	6.73	0.0	8.21	0.0	0.00065821	0.03623722	0.02211033	0.55320620	chr1:64232564-64349617_R	A_30_P01031114	chr1:64232564-64349617_R	lincRNA:chr1:64232564-64349617 reverse strand	ATTCACTGTCACTCCTTTGAATCATCGATCTATGACGGGTAGGAAAATCAAGTAACGAGA
+2.90	7.32	+1.54	6.55	0.0	8.08	0.1	0.00063361	0.03556323	0.02017899	0.54423640	chr1:69531191-69570566_F	A_30_P01028404	chr1:69531191-69570566_F	lincRNA:chr1:69531191-69570566 forward strand	ACTTGTGTGTATTTCTGTTTGAGACTCAGCCTTTCACATGTTAAGTTGGTAGGTAGCTAT
+3.54	7.72	+1.82	6.81	0.0	8.63	0.1	0.00035271	0.02792225	0.01260188	0.49384941	chr1:69566918-69567447_R	A_30_P01021066	chr1:69566918-69567447_R	lincRNA:chr1:69566918-69567447 reverse strand	TCCATAAGGGGAAAAATATCATGCAAAGTGAACATAAATACACACAAGGAGCTGCTGAAA
+8.68	8.21	+3.12	6.65	0.0	9.77	0.2	0.00009995	0.01495099	0.00115212	0.18139000	chr1:75075500-75102200_R	A_30_P01019520	chr1:75075500-75102200_R	lincRNA:chr1:75075500-75102200 reverse strand	TAAAACCATTCCTGAGGCTGGAAGCCTGAATCAAATGGCCATTGTACTAGTCCTATCAGG
+8.44	8.23	+3.08	6.69	0.2	9.77	0.4	0.00098964	0.04411359	0.00109305	0.17787080	chr1:88396166-88396660_R	A_30_P01027992	chr1:88396166-88396660_R	lincRNA:chr1:88396166-88396660 reverse strand	TGCCATTAAGATGATTGAAGGAATCACTAAGATCCTGTCTCAAAAGTCCTAGGTAGAGAC
+3.96	8.32	+1.99	7.33	0.0	9.31	0.1	0.00043406	0.03051911	0.00980704	0.46823958	chr1:90912687-90918785_F	A_30_P01022244	chr1:90912687-90918785_F	lincRNA:chr1:90912687-90918785 forward strand	TCAAAAAACATCTGTCTTTCTTCGTCTCCCTTTTGGTTTCGACCTCCTGAAGTGCACGAG
+3.81	9.22	+1.93	8.26	0.0	10.19	0.1	0.00049101	0.03231097	0.01026823	0.47373773	chr1:93812836-93816128_F	A_30_P01018246	chr1:93812836-93816128_F	lincRNA:chr1:93812836-93816128 forward strand	TCTGCAGAGGTTCGGTCTCTGTGGTCCTGCTGGGTTCAAGGGGCATCATCTCTGACAATG
+3.94	8.51	+1.98	7.52	0.1	9.50	0.2	0.00106861	0.04603069	0.01012964	0.47288658	chr1:94608820-94634671_R	A_30_P01025889	chr1:94608820-94634671_R	lincRNA:chr1:94608820-94634671 reverse strand	TAGATGGTGCCTTCCTTACAGTGCTGGGAAGGGTTGGGAGATGTGGCTTCCCACTGTCTC
+4.77	7.65	+2.25	6.52	0.1	8.77	0.1	0.00020602	0.02085929	0.00628023	0.40522951	chr10:109653855-109858347_R	A_30_P01025335	chr10:109653855-109858347_R	lincRNA:chr10:109653855-109858347 reverse strand	TTACAGAACGATATGCTGGTTTGGAAGGTGCTGGAACTAAATTGCAAACTTTCATTTTTT
+4.13	7.74	+2.05	6.72	0.2	8.77	0.0	0.00067010	0.03650541	0.00868337	0.45231100	chr10:120116843-120182671_R	A_30_P01021015	chr10:120116843-120182671_R	lincRNA:chr10:120116843-120182671 reverse strand	TTACATGGCTGTCACCGCTAATCTTCACAAATTTATCTTCATTCTGAAGGTCTCGGAACT
+5.31	7.68	+2.41	6.47	0.0	8.88	0.3	0.00088004	0.04212126	0.00488078	0.37347752	chr10:21688115-21710890_F	A_30_P01027447	chr10:21688115-21710890_F	lincRNA:chr10:21688115-21710890 forward strand	AGCCTATAACCAGTAGGTAGCTATCCCAGGAATGAAAATGGTTCACTGAAAGGCAGGTGA
+8.11	7.98	+3.02	6.47	0.2	9.49	0.1	0.00014688	0.01768625	0.00149416	0.20817699	chr10:62347876-62374346_R	A_30_P01026144	chr10:62347876-62374346_R	lincRNA:chr10:62347876-62374346 reverse strand	ATCCTGTTAATCGCTGGGGAGTTTATGTTAAAGAGCTTCAGGGTGGAACATCTGTAGCCT
+3.28	7.41	+1.71	6.55	0.1	8.27	0.0	0.00074449	0.03858867	0.01452668	0.50908848	chr10:69831647-69831983_F	A_30_P01030867	chr10:69831647-69831983_F	lincRNA:chr10:69831647-69831983 forward strand	TTTTTGTGTTTGGATTTATTTTCTGCTGGAGACTGAACAGCACACTCTCACTGAGCAAGC
+4.93	7.64	+2.30	6.49	0.0	8.79	0.2	0.00049339	0.03243386	0.00591908	0.39995708	chr10:76114741-76115073_F	A_30_P01028145	chr10:76114741-76115073_F	lincRNA:chr10:76114741-76115073 forward strand	GTGCTATGCTCACAGTGTGTGTATTTGTTTAAAGTCATTAAAGTGCGCGATCAAAATGTA
+7.34	8.28	+2.88	6.84	0.3	9.72	0.0	0.00055630	0.03394738	0.00208136	0.24454478	chr10:84005221-84022896_R	A_30_P01032463	chr10:84005221-84022896_R	lincRNA:chr10:84005221-84022896 reverse strand	TTCTCTCCTTAATACCAAGTATTGTACGTGTTGTGTTGCAGGGAGAGGGGCAGTGTTAAC
+7.14	11.32	+2.84	9.91	0.0	12.74	0.1	0.00007186	0.01267687	0.00225483	0.25402504	chr10:94900849-94928059_R	A_30_P01018891	chr10:94900849-94928059_R	lincRNA:chr10:94900849-94928059 reverse strand	GAAACCCTCCCCTCACGATGTCTGCCTGAGCTTCTTGTGCTTCTGTTCCTTACTGTGAGA
+4.31	8.70	+2.11	7.65	0.1	9.75	0.1	0.00046808	0.03169644	0.00792334	0.43770175	chr11:6421951-6429173_F	A_30_P01031975	chr11:6421951-6429173_F	lincRNA:chr11:6421951-6429173 forward strand	AGAATTAGTCCTGAAAATGAATTCAAGATACGGAGTTTGGCTTCACCGGCCACCGAGCTT
+2.93	7.45	+1.55	6.67	0.1	8.22	0.1	0.00074011	0.03851834	0.01903595	0.54220172	chr11:96112907-96125798_F	A_30_P01031332	chr11:96112907-96125798_F	lincRNA:chr11:96112907-96125798 forward strand	ACTGAGCCACAACCTGTGAGGATGTGCGAAGTGACTTTGTAGGGATGGAAGAGAGCGGGA
+3.82	7.53	+1.94	6.57	0.2	8.50	0.0	0.00054923	0.03374052	0.01044836	0.47508736	chr11:97275905-97310538_R	A_30_P01031294	chr11:97275905-97310538_R	lincRNA:chr11:97275905-97310538 reverse strand	ATGAAGTGGCGCAGGGTGAAACCAAAGCCATCCTGAAGACTCTTGCGCAGCAGCAGTGTC
+6.23	9.79	+2.64	8.47	0.1	11.11	0.2	0.00046337	0.03155689	0.00326061	0.31301829	chr11:97457180-97487074_R	A_30_P01019507	chr11:97457180-97487074_R	lincRNA:chr11:97457180-97487074 reverse strand	CTCTCTTGCTTTCTTTATTCCAGGACTTGGATCAGTTCCTTGTACACAGAAGGCAGTGAA
+2.86	7.44	+1.52	6.69	0.1	8.20	0.0	0.00088895	0.04237881	0.02057146	0.54433109	chr12:110026982-110027450_F	A_30_P01028220	chr12:110026982-110027450_F	lincRNA:chr12:110026982-110027450 forward strand	CATAACAATCAAAAAAGAAAAGTACTGCCTAAAGTGCTGAGAAACTTAAGCTGTCCTCTA
+3.91	8.45	+1.97	7.47	0.0	9.43	0.2	0.00061104	0.03542021	0.01022421	0.47378955	chr12:25852471-25852681_F	A_30_P01019508	chr12:25852471-25852681_F	lincRNA:chr12:25852471-25852681 forward strand	GGGGGGGGAGGGTACAGTGAGAGTCAGGATGAGAAACATGAGGCACCTAACCAGAGGCAG
+10.77	9.38	+3.43	7.66	0.1	11.09	0.1	0.00008395	0.01377959	0.00072790	0.13848943	chr12:50490638-50508093_F	A_30_P01032159	chr12:50490638-50508093_F	lincRNA:chr12:50490638-50508093 forward strand	GAATAGGTAGAATTTTATGCTTATTTAGATCTCTTCCATGCCTAAATTTTGGGGCATCTT
+4.71	13.33	+2.24	12.21	0.0	14.45	0.0	0.00014212	0.01741324	0.00639920	0.40542857	chr12:55846405-55846628_R	A_30_P01023299	chr12:55846405-55846628_R	lincRNA:chr12:55846405-55846628 reverse strand	GCCCTTGCTTCTGGATTCCCTCCCACCCTCACCAGCTGCTCTTGAAGCCTCAATCCGGTA
+3.36	10.48	+1.75	9.60	0.1	11.35	0.1	0.00051553	0.03316241	0.01374771	0.50423762	chr12:74135916-74142780_R	A_30_P01029905	chr12:74135916-74142780_R	lincRNA:chr12:74135916-74142780 reverse strand	CCGGTTTCTCAGCAGGTAGAGTACAACCCCACACTGCTTTTTAGAAAAGTACTCACTATT
+3.08	7.93	+1.62	7.12	0.0	8.74	0.1	0.00055135	0.03374052	0.01760906	0.53008987	chr13:112648658-112719303_R	A_30_P01017691	chr13:112648658-112719303_R	lincRNA:chr13:112648658-112719303 reverse strand	GCACCAAACCCTTCCCACAGCCATTTGTATTAACATTTGCAAAAGATTTATTTCCCTTTG
+7.16	9.87	+2.84	8.45	0.0	11.29	0.1	0.00008959	0.01410849	0.00233797	0.25740559	chr13:58474388-58487288_R	A_30_P01032061	chr13:58474388-58487288_R	lincRNA:chr13:58474388-58487288 reverse strand	AAGTTAATGCAGCTGATTGTTGAGAACTTCCCTTCTTACAGGGACGAGGCAGAGTTTGAG
+3.80	7.67	+1.93	6.71	0.1	8.64	0.0	0.00041522	0.03003454	0.01049568	0.47518045	chr13:62580825-62596425_F	A_30_P01032744	chr13:62580825-62596425_F	lincRNA:chr13:62580825-62596425 forward strand	TTTATCACATTGAGTATATTCAGACGCTTTCTCTGCACTCTGACTTCTTTCATGCCTGAG
+4.85	11.99	+2.28	10.85	0.0	13.13	0.0	0.00011720	0.01585105	0.00599638	0.40045387	chr13:65360846-65362134_F	A_30_P01022003	chr13:65360846-65362134_F	lincRNA:chr13:65360846-65362134 forward strand	TATCTGTGTGCGTAGAAGGTCCCCTCTCCTTCTCCCCGCTGACTTGAGGCAGCAGGATAA
+3.76	7.57	+1.91	6.61	0.0	8.52	0.2	0.00074788	0.03860531	0.01121233	0.48198498	chr13:65716675-65765575_F	A_30_P01022373	chr13:65716675-65765575_F	lincRNA:chr13:65716675-65765575 forward strand	ATGAATATCACGATAGTTTCCAAAGACGTAAAAGAACACATAATTGATGGAAATCTTGTG
+8.65	8.24	+3.11	6.69	0.2	9.80	0.0	0.00015364	0.01808473	0.00126823	0.19016190	chr13:97697927-97698400_F	A_30_P01032186	chr13:97697927-97698400_F	lincRNA:chr13:97697927-97698400 forward strand	GCTAGAATGATAAAGCAGATAAGCAGCCCAAGAAACAAATGATAGTTTTGTTGGTTGGAG
+6.21	8.16	+2.63	6.85	0.1	9.48	0.0	0.00013921	0.01719031	0.00333435	0.31576541	chr13:98038568-98068079_R	A_30_P01032467	chr13:98038568-98068079_R	lincRNA:chr13:98038568-98068079 reverse strand	TTATGACACACAAGTTTGTTCCCATTTAAAATAATACATTAGTTCTATTCCCCCCACCTC
+4.81	8.88	+2.27	7.75	0.1	10.02	0.3	0.00086575	0.04165135	0.00593102	0.39990578	chr14:67585234-67596823_R	A_30_P01032990	chr14:67585234-67596823_R	lincRNA:chr14:67585234-67596823 reverse strand	AATCCCATTGAGTTATCTGGTCCTCTTGGCTGATGAAGAACCATTAGATGTGGAGCACTG
+5.88	8.05	+2.56	6.77	0.1	9.33	0.0	0.00015078	0.01791561	0.00375762	0.33096503	chr14:76912477-76931702_F	A_30_P01023555	chr14:76912477-76931702_F	lincRNA:chr14:76912477-76931702 forward strand	AAGTCCTGTGTTGATAAGGTGGGCCAGGTGGAGTGAAGACAAGGGTTTCAGTAGGAAGCT
+5.80	7.98	+2.54	6.72	0.1	9.25	0.3	0.00061086	0.03542021	0.00383473	0.33541111	chr14:77006215-77063293_F	A_30_P01018388	chr14:77006215-77063293_F	lincRNA:chr14:77006215-77063293 forward strand	CAGTTGTCGAGTGTGATGAAATTCTAAGAGAAGCCTCCAGAAACAAAATGTAAAGACAAA
+4.96	8.08	+2.31	6.93	0.1	9.24	0.1	0.00021043	0.02104079	0.00576778	0.39567756	chr14:79724027-79729152_F	A_30_P01033180	chr14:79724027-79729152_F	lincRNA:chr14:79724027-79729152 forward strand	AAGAGCAAAGACAAAAACTAACTCAACCTGCCGCACAGACACACATGCTCGTTCTTTTTT
+4.60	7.89	+2.20	6.79	0.2	8.99	0.0	0.00034008	0.02735229	0.00674733	0.41334630	chr14:79727689-79728032_R	A_30_P01026853	chr14:79727689-79728032_R	lincRNA:chr14:79727689-79728032 reverse strand	CAATACAAAAGACAACAACAACAAAAGTACAGCTGTCGGACAGTCCTTTCTGTGCATCTG
+39.20	9.37	+5.29	6.72	0.1	12.01	0.1	0.00000866	0.00748655	0.00001467	0.01283333	chr15:32167516-32174417_R	A_30_P01019556	chr15:32167516-32174417_R	lincRNA:chr15:32167516-32174417 reverse strand	AAATATCTGCAGGATGTACCCAGACACACACTCTAGAAGATGAGCCTGTGCTCTGTAACA
+15.47	8.91	+3.95	6.93	0.1	10.89	0.3	0.00010704	0.01560475	0.00013662	0.04552381	chr15:32167516-32174427_R	A_30_P01029645	chr15:32167516-32174427_R	lincRNA:chr15:32167516-32174427 reverse strand	TAAATATCTGCAGGATGTACCCAGACACACACTCTAGAAGATGAGCCTGTGCTCTGTAAC
+2.86	9.14	+1.52	8.38	0.1	9.90	0.0	0.00064376	0.03581399	0.02032158	0.54435219	chr15:32708654-32725622_F	A_30_P01030082	chr15:32708654-32725622_F	lincRNA:chr15:32708654-32725622 forward strand	CTGTGGTACCAAGGAATGGTGAAAGATGCAGGAAATGAAAAGCAAGAAGTGGGCAATTTA
+5.42	8.11	+2.44	6.89	0.2	9.33	0.1	0.00028838	0.02488584	0.00470116	0.36777640	chr15:59130091-59131239_R	A_30_P01028249	chr15:59130091-59131239_R	lincRNA:chr15:59130091-59131239 reverse strand	AGTGTGTCCCTCTTCATCTTGACTATACATTCCTCAGGGATTTGCTAATTTAGCTTTTTT
+8.29	8.43	+3.05	6.91	0.1	9.96	0.0	0.00006964	0.01258384	0.00148387	0.20905593	chr16:21247571-21296945_R	A_30_P01018574	chr16:21247571-21296945_R	lincRNA:chr16:21247571-21296945 reverse strand	TGTGTTTTCTCCTGTGCTTTATCGCTTTCTCCTTGGTACTGGTGATTAAAAAGTAAAAAA
+2.91	7.35	+1.54	6.58	0.0	8.12	0.1	0.00117746	0.04821601	0.02047936	0.54464020	chr16:40464887-40465404_R	A_30_P01023872	chr16:40464887-40465404_R	lincRNA:chr16:40464887-40465404 reverse strand	GCAATCTCGTTCTCATATCCATGGAAACTCTTTTCATATTTCAAAGTCAAGCATTTCACA
+3.48	7.40	+1.80	6.50	0.0	8.30	0.2	0.00120736	0.04850868	0.01360499	0.50222040	chr16:44717531-44724206_F	A_30_P01031464	chr16:44717531-44724206_F	lincRNA:chr16:44717531-44724206 forward strand	TTGGATCTTACCCTCTTCATTAACCCGATTCTGGCAGTTAGCCTGACTGACTGAATGTAG
+2.87	7.90	+1.52	7.14	0.1	8.66	0.1	0.00112251	0.04693981	0.02008797	0.54481481	chr16:86770170-86874921_R	A_30_P01028418	chr16:86770170-86874921_R	lincRNA:chr16:86770170-86874921 reverse strand	AGCTACATTTTACATTGCTTGAGTCACAATGGTCAGTCTTCTCAAACGGAAGACTTCAAG
+3.13	9.64	+1.65	8.82	0.1	10.47	0.0	0.00066076	0.03626545	0.01673050	0.52471116	chr17:56687541-56694631_F	A_30_P01021720	chr17:56687541-56694631_F	lincRNA:chr17:56687541-56694631 forward strand	TGCCCCACTGGATAGAGCAGTTTGTCCTCTGCACTTGGCCTCTGACACACAAACTCTGGG
+4.41	8.45	+2.14	7.38	0.1	9.53	0.0	0.00016620	0.01869042	0.00749397	0.42440647	chr17:6830756-6832322_R	A_30_P01026339	chr17:6830756-6832322_R	lincRNA:chr17:6830756-6832322 reverse strand	GTTTTTACGTTTCTCTGTATGTATGTGTGAACTGTATGTATGTGCATTTCTGCATGCTTT
+6.55	8.17	+2.71	6.81	0.1	9.52	0.0	0.00013332	0.01689313	0.00289825	0.29391304	chr18:5808025-5818625_F	A_30_P01029733	chr18:5808025-5818625_F	lincRNA:chr18:5808025-5818625 forward strand	GGAAGAAGAAAAGACAATTCAAGCCCAAAAGCCTGGAGATGTTGGTCATGTGTGAGCAGT
+2.83	7.36	+1.50	6.61	0.0	8.11	0.0	0.00061962	0.03544135	0.02131396	0.54764096	chr18:63480341-63480899_R	A_30_P01030802	chr18:63480341-63480899_R	lincRNA:chr18:63480341-63480899 reverse strand	GATTAAGCAGTTTCCTAGGTTCCTGAACATTTTGCTCCTAGATATCTCATAATATTTAGG
+7.12	8.04	+2.83	6.62	0.0	9.46	0.2	0.00031630	0.02627864	0.00240917	0.26113597	chr18:67435075-67447150_F	A_30_P01026257	chr18:67435075-67447150_F	lincRNA:chr18:67435075-67447150 forward strand	GAAGACAAGACCACTGTTTTGTTATGCTGAGGCAGGTTCTGCTAGTATTGGGAGAAAAAA
+7.56	9.89	+2.92	8.43	0.2	11.35	0.1	0.00014923	0.01785357	0.00189024	0.23808000	chr18:70400082-70404236_R	A_30_P01030369	chr18:70400082-70404236_R	lincRNA:chr18:70400082-70404236 reverse strand	GACTTTTTGTTGTTCTAGCTTCCCTACTTGCAAGTTTCAATAAACCTAACCTTGCATGTC
+7.50	8.25	+2.91	6.80	0.2	9.70	0.0	0.00025339	0.02326610	0.00201239	0.24139429	chr18:79286360-79304510_F	A_30_P01024782	chr18:79286360-79304510_F	lincRNA:chr18:79286360-79304510 forward strand	AAACTCACTGAGTATGAATGAAACACGTGAGGTTTATCTGCAGGCCCTAGCAGAGCATGA
+10.06	9.78	+3.33	8.11	0.0	11.44	0.0	0.00002859	0.00902964	0.00079707	0.14507514	chr19:19005109-19008657_R	A_30_P01025044	chr19:19005109-19008657_R	lincRNA:chr19:19005109-19008657 reverse strand	CCTGTAAATGACAATCAATGTTTATGACTTTCCCTCCCTCAATGCTGAACAAATTAAAAG
+4.83	7.68	+2.27	6.54	0.1	8.81	0.2	0.00061792	0.03544135	0.00618445	0.40318012	chr19:38392796-38398771_F	A_30_P01026636	chr19:38392796-38398771_F	lincRNA:chr19:38392796-38398771 forward strand	TTTTCAGTGATTAAGTGTGTGGAGACTGAACGTGGTTGAATGTGCAGTAAGGCCAAGCCT
+2.61	7.41	+1.38	6.72	0.0	8.10	0.0	0.00077278	0.03949488	0.02557203	0.57066761	chr19:44651106-44657612_R	A_30_P01029206	chr19:44651106-44657612_R	lincRNA:chr19:44651106-44657612 reverse strand	TCTAGAACCCACCTTAGGTGATTTGTTGTACATCTTGACTATGTGGTGCAATTTTTTGGC
+2.64	11.77	+1.40	11.07	0.1	12.47	0.0	0.00091867	0.04318754	0.02503392	0.56750756	chr19:5771425-5848475_F	A_30_P01020769	chr19:5771425-5848475_F	lincRNA:chr19:5771425-5848475 forward strand	AAGGCGACCTCCACTACGCACCTAGTCCTGCCCCACTGCCTGTCCTCTATGATTTCCGGG
+3.02	7.62	+1.59	6.82	0.1	8.41	0.0	0.00098566	0.04411359	0.01821373	0.53574404	chr19:5841103-5845579_F	A_30_P01033071	chr19:5841103-5845579_F	lincRNA:chr19:5841103-5845579 forward strand	TTTGCTTTTATACTCTTGTGTCGCGTCACCCAAACACTGCTAAACGGAACGATTCCTCCA
+3.18	7.42	+1.67	6.59	0.0	8.26	0.1	0.00043421	0.03051911	0.01556377	0.51832047	chr2:117781720-117937595_F	A_30_P01032581	chr2:117781720-117937595_F	lincRNA:chr2:117781720-117937595 forward strand	CTTCAGATCTCTGTATAAAGCTACTCTCATATGCCCTCAAGAAATCTCAATATTCAGAAG
+7.30	8.19	+2.87	6.76	0.1	9.63	0.2	0.00019944	0.02038968	0.00226156	0.25432857	chr2:131529950-131550900_R	A_30_P01018595	chr2:131529950-131550900_R	lincRNA:chr2:131529950-131550900 reverse strand	AGAGAGATCCTGGCACTGGGAAGTCTGTTAGCTAGGACTCTCAGATTGCACCTACTAGGG
+2.41	7.40	+1.27	6.76	0.0	8.03	0.0	0.00107677	0.04619240	0.03148545	0.59849925	chr2:168804720-168854970_F	A_30_P01018468	chr2:168804720-168854970_F	lincRNA:chr2:168804720-168854970 forward strand	GCAAAGCCCAGAATGGCATAGGAGAAGAGCTGCTTCTTGAGAGATGAGTTCCTGGCATAC
+8.37	8.27	+3.07	6.74	0.0	9.80	0.1	0.00009173	0.01425435	0.00151308	0.20988546	chr2:175374875-175465550_F	A_30_P01020332	chr2:175374875-175465550_F	lincRNA:chr2:175374875-175465550 forward strand	GGATTTCAAGATGATTGTGCTGTAGAAGTGCTTTAAAACATTGCCAATATTCATGGGATT
+3.54	7.75	+1.82	6.84	0.1	8.66	0.0	0.00040303	0.02988027	0.01232425	0.49122278	chr2:181024098-181039073_R	A_30_P01030970	chr2:181024098-181039073_R	lincRNA:chr2:181024098-181039073 reverse strand	AGTATAGGAAGTGCCAGTGTAGGGACTACAATGTCAGATTAAGAATCTTAGGGCCCAGAG
+4.39	7.78	+2.14	6.71	0.1	8.85	0.2	0.00084774	0.04097256	0.00730437	0.41856233	chr2:181663381-181664097_F	A_30_P01027375	chr2:181663381-181664097_F	lincRNA:chr2:181663381-181664097 forward strand	GTCAATCTAAAACACAGACTGTTTTGTGAGGTAAGCTTAATAAACCTCTAGCTCCTCTCT
+7.76	8.31	+2.96	6.83	0.3	9.79	0.2	0.00053880	0.03363458	0.00160830	0.21828448	chr2:93400724-93404518_F	A_30_P01031198	chr2:93400724-93404518_F	lincRNA:chr2:93400724-93404518 forward strand	AGACAATGGTACTAACACTGCCCGTTGACAAGCCTTTTGCAAACAAGTCTCCATCATCTG
+2.95	7.75	+1.56	6.97	0.0	8.53	0.0	0.00054041	0.03363458	0.01900673	0.54235070	chr3:100363012-100369462_F	A_30_P01026833	chr3:100363012-100369462_F	lincRNA:chr3:100363012-100369462 forward strand	ACTGGCAGTCGTTTGTACCTGACTTTAATCGCCTTTGGTATTCAAAGAGGAAAAAGCATT
+3.56	7.46	+1.83	6.54	0.1	8.37	0.1	0.00073319	0.03830206	0.01269042	0.49485573	chr3:115219269-115363093_R	A_30_P01021060	chr3:115219269-115363093_R	lincRNA:chr3:115219269-115363093 reverse strand	ATAATCATGATCTACAGCTAGCAAATGACACAAGGGGACAGCATGGAAGTGAGCATGCTC
+4.72	7.62	+2.24	6.50	0.2	8.74	0.1	0.00045562	0.03135885	0.00644023	0.40639279	chr3:117995784-117996372_F	A_30_P01025835	chr3:117995784-117996372_F	lincRNA:chr3:117995784-117996372 forward strand	TTTGGACACAGAGATGGGAAGACAGAACAATGTAGAAATTCCTTTGAGGATATAGTACAG
+9.44	8.24	+3.24	6.62	0.1	9.86	0.0	0.00005895	0.01145736	0.00097644	0.16441711	chr3:125556577-125557102_R	A_30_P01019542	chr3:125556577-125557102_R	lincRNA:chr3:125556577-125557102 reverse strand	CACAGGCTGACTTATCTAAACACAATTAATTGATCATGCTATCTCTTCTTTCTCAGTCAT
+3.03	12.47	+1.60	11.67	0.2	13.27	0.0	0.00110876	0.04661752	0.01781885	0.53132576	chr3:19179899-19216399_F	A_30_P01027669	chr3:19179899-19216399_F	lincRNA:chr3:19179899-19216399 forward strand	TGACTTTCTCATGCTTGGGGATCTTAGTGGTTTCCTTTCCTTGTTAGACGTAGTGCTGGA
+6.72	8.27	+2.75	6.90	0.0	9.65	0.1	0.00006501	0.01214799	0.00270185	0.28217579	chr3:41143423-41359623_R	A_30_P01017957	chr3:41143423-41359623_R	lincRNA:chr3:41143423-41359623 reverse strand	GCTCTTTCGGGAAGTAAACCCAAATCTGTCTTATTGAAGAAAAATCATAATTCCTTTTGC
+2.93	7.76	+1.55	6.98	0.1	8.53	0.1	0.00122179	0.04879090	0.02004637	0.54533045	chr3:51784862-51793999_F	A_30_P01020431	chr3:51784862-51793999_F	lincRNA:chr3:51784862-51793999 forward strand	CGGGTAGAGTGTTAGAATGCCACCCTCCAAAGCCTTTTGGCGGTATAAATTAAACCTGAT
+2.70	7.35	+1.43	6.63	0.0	8.06	0.0	0.00071911	0.03789658	0.02384502	0.55741054	chr3:51804655-51805883_R	A_30_P01024504	chr3:51804655-51805883_R	lincRNA:chr3:51804655-51805883 reverse strand	TTGTATAATCCGGGCCAGGACCAACACTGTAGATCTAAAATGCAGTTATCCTGATGGCTT
+4.31	9.66	+2.11	8.61	0.2	10.71	0.0	0.00040885	0.03002631	0.00795332	0.43782168	chr3:58496493-58601253_F	A_30_P01029881	chr3:58496493-58601253_F	lincRNA:chr3:58496493-58601253 forward strand	GCTGGATCTCCCTGGCTCTTCTTCCAACGTGACCAATGAATAAATCTCTCTTTTGTGTTT
+4.92	8.58	+2.30	7.44	0.2	9.73	0.2	0.00084361	0.04084413	0.00582266	0.39770933	chr3:90427029-90427674_F	A_30_P01028338	chr3:90427029-90427674_F	lincRNA:chr3:90427029-90427674 forward strand	AGATATAAAAGACCCGTGGACCTCATTGTGAACTTTTGGCAGCTCTTGGCTGCTCATGTT
+3.96	8.30	+1.99	7.30	0.0	9.29	0.0	0.00020119	0.02050145	0.00960029	0.46650309	chr4:114627748-114632898_F	A_30_P01026621	chr4:114627748-114632898_F	lincRNA:chr4:114627748-114632898 forward strand	GCTGTGTGATTAATCATCAATAAAACCTCTGCTCCACTGGATTGAAATATGAGACAAAAA
+3.05	7.71	+1.61	6.91	0.1	8.52	0.0	0.00055070	0.03374052	0.01765358	0.53016309	chr4:123171177-123177198_R	A_30_P01020812	chr4:123171177-123177198_R	lincRNA:chr4:123171177-123177198 reverse strand	AGGAGGAGGTGGAAGCTTGTAAAGCCCACTTCCAGCACCTGATGAAATCACTGGAGAATG
+3.43	7.66	+1.78	6.78	0.1	8.55	0.1	0.00080001	0.04010164	0.01307895	0.49498798	chr4:124127144-124334840_R	A_30_P01017577	chr4:124127144-124334840_R	lincRNA:chr4:124127144-124334840 reverse strand	CTGGTGGTTGTTTTCTCTATCCTAATTAATCTATTGATGTAGAATTATGCATCTTTCCCC
+4.56	8.01	+2.19	6.92	0.2	9.11	0.2	0.00067291	0.03656360	0.00706866	0.41448417	chr4:126710640-126721240_R	A_30_P01033076	chr4:126710640-126721240_R	lincRNA:chr4:126710640-126721240 reverse strand	CTTGAACTTTTTGTAAGATCCCCATCTAAACCCAAGTTAGTAACAACTCTTTCCATGAAG
+3.10	7.41	+1.63	6.60	0.0	8.23	0.0	0.00045555	0.03135885	0.01698514	0.52588791	chr4:63810346-63810958_F	A_30_P01017915	chr4:63810346-63810958_F	lincRNA:chr4:63810346-63810958 forward strand	CTCATTTTCAGCATGCTTAGTTATTAATCTCCCAAAGGAGACAACTATTATGTTTCTGGA
+4.94	8.36	+2.31	7.20	0.2	9.51	0.1	0.00041802	0.03005187	0.00584127	0.39682848	chr4:88542373-88589148_R	A_30_P01018658	chr4:88542373-88589148_R	lincRNA:chr4:88542373-88589148 reverse strand	GTGTACCTGCCATGAGACCCTTGATTTAGAAAGGTATCATCAAAGACCATTTGTCCAAAC
+5.66	10.18	+2.50	8.93	0.1	11.43	0.1	0.00015562	0.01808688	0.00419093	0.34864993	chr4:88583425-88584070_R	A_30_P01018315	chr4:88583425-88584070_R	lincRNA:chr4:88583425-88584070 reverse strand	TCTTTCAGCTTCCTCATTGAAATCCTGGCACCTTTGAAGTGGAATTAGAGGGGGAAGTAG
+2.62	7.43	+1.39	6.73	0.1	8.13	0.0	0.00118825	0.04823276	0.02532641	0.56901748	chr5:105000678-105015290_F	A_30_P01029501	chr5:105000678-105015290_F	lincRNA:chr5:105000678-105015290 forward strand	TTGGGGTAGAATCTTAGGACAAATTTGCCTGAAATCTATATTCTGACTGCATCCCAACCT
+5.36	8.67	+2.42	7.46	0.2	9.88	0.1	0.00033733	0.02727026	0.00472046	0.36837175	chr5:112539219-112540601_R	A_30_P01026951	chr5:112539219-112540601_R	lincRNA:chr5:112539219-112540601 reverse strand	ACAAATGACATCATTCTCCCATGATCAAACCCTCCTGGCACTGGATGTGTTTGCTGTGAT
+2.68	12.06	+1.42	11.35	0.0	12.77	0.1	0.00080319	0.04010164	0.02356860	0.55652643	chr5:137395007-137412976_F	A_30_P01026385	chr5:137395007-137412976_F	lincRNA:chr5:137395007-137412976 forward strand	CTTTGTGTTCCTAACAGTCGATATTGGTTCCTGCTGTTACAACTGTTACAATGTTAAATA
+8.49	8.09	+3.09	6.54	0.0	9.63	0.4	0.00098682	0.04411359	0.00107317	0.17645953	chr5:149931140-149995639_R	A_30_P01030471	chr5:149931140-149995639_R	lincRNA:chr5:149931140-149995639 reverse strand	ATTTCATACAGCATGAATTGCCAGACTTAAAAATCACCTCACGGGACCGACTCTCCAGCT
+2.74	7.32	+1.45	6.59	0.1	8.05	0.1	0.00092536	0.04321048	0.02241610	0.55338142	chr5:22810359-22836386_F	A_30_P01022243	chr5:22810359-22836386_F	lincRNA:chr5:22810359-22836386 forward strand	TTGCCTGAATTTGATAATACCCAGGGGACCATTGTAGAATCATATTCAGAAATGGGATCT
+3.50	12.02	+1.81	11.12	0.0	12.92	0.0	0.00029238	0.02495008	0.01283606	0.49562477	chr5:31856417-31916317_F	A_30_P01027058	chr5:31856417-31916317_F	lincRNA:chr5:31856417-31916317 forward strand	TGGGCAGTAAAGTGGAGAATCAGGACCGCCTCCTCTTCCCTCCCTCTCGACTTTCTCCTT
+7.11	8.08	+2.83	6.67	0.0	9.50	0.1	0.00006817	0.01251655	0.00227649	0.25374159	chr6:149221500-149237350_F	A_30_P01018945	chr6:149221500-149237350_F	lincRNA:chr6:149221500-149237350 forward strand	GCCGGCAAGGTGTCAATTCTGAGTATAAACTTCAAAACTGTTCAAAAATAAGGTTTTGAT
+13.39	8.70	+3.74	6.83	0.3	10.57	0.0	0.00015929	0.01817252	0.00030583	0.07582677	chr6:35201798-35217831_F	A_30_P01019266	chr6:35201798-35217831_F	lincRNA:chr6:35201798-35217831 forward strand	CAAGTTCCGAAAACTTTGGGGTGTCAGTGATATGACTGCGTTTTCAAAAAACCACTTACT
+2.88	7.53	+1.53	6.76	0.0	8.29	0.0	0.00055148	0.03374052	0.01989240	0.54467130	chr6:36765550-36793825_R	A_30_P01021340	chr6:36765550-36793825_R	lincRNA:chr6:36765550-36793825 reverse strand	AACTTCAACTCATGACCATAGGCTAGTATTTCTATATTTCTATTTAAGAAGATTGCAGTC
+3.46	7.53	+1.79	6.64	0.0	8.43	0.0	0.00030219	0.02561298	0.01292721	0.49399515	chr7:119780610-119782250_F	A_30_P01030615	chr7:119780610-119782250_F	lincRNA:chr7:119780610-119782250 forward strand	CATCACCAGCATGGCTATCCTCAACCCTGACATCACCAGCATGGCTATCACTAACCCTGA
+6.34	8.30	+2.67	6.97	0.2	9.63	0.1	0.00035796	0.02807559	0.00310239	0.30575274	chr7:140012053-140012509_R	A_30_P01026705	chr7:140012053-140012509_R	lincRNA:chr7:140012053-140012509 reverse strand	ATTAACGGAGTGTTTTGGGGTAAGGGAAAGAACATCTGGAACAGGTGGGCCTTTCAAAAC
+6.64	7.91	+2.73	6.55	0.0	9.28	0.4	0.00102224	0.04483037	0.00249441	0.26715646	chr7:144563845-144603732_F	A_30_P01025485	chr7:144563845-144603732_F	lincRNA:chr7:144563845-144603732 forward strand	CAAGTGGCTATGAATGAGCCTGAGTTTAATAAAGTCCTCTGAAGTTTGCAGTTGCTGCCC
+6.04	7.78	+2.60	6.48	0.0	9.08	0.2	0.00028886	0.02488584	0.00349562	0.32090379	chr7:86651948-86675223_R	A_30_P01019771	chr7:86651948-86675223_R	lincRNA:chr7:86651948-86675223 reverse strand	CTGAGGGGGAGAATGCTTAACCCAGGTCTGATAATCTTGGACACATGCTCAGCCAGGCCT
+3.51	12.15	+1.81	11.25	0.0	13.06	0.1	0.00033291	0.02711979	0.01274848	0.49558519	chr8:122712014-122732520_R	A_30_P01027811	chr8:122712014-122732520_R	lincRNA:chr8:122712014-122732520 reverse strand	AGTGTCAAGGAAGTGCAAGCACCCCCCTCCCATGCTGTGACACACACCCCCTTTCCAGCA
+5.91	8.54	+2.56	7.26	0.2	9.82	0.2	0.00064799	0.03590736	0.00374378	0.33113483	chr8:124364048-124365705_F	A_30_P01021047	chr8:124364048-124365705_F	lincRNA:chr8:124364048-124365705 forward strand	TATCCAGACAGATAAACATATGAAGACATCGGCCAAAGGAACCAAGTAAGAAAGGGGGTG
+7.41	7.98	+2.89	6.54	0.0	9.43	0.0	0.00005100	0.01073735	0.00205488	0.24370621	chr8:128933150-128943375_F	A_30_P01018091	chr8:128933150-128943375_F	lincRNA:chr8:128933150-128943375 forward strand	TGCAATGCAAACAGGTTAACCTGGGAGGAGCCATGTCTGTTTAAGATGAAGGCAAAACAG
+10.32	8.22	+3.37	6.53	0.0	9.90	0.2	0.00012437	0.01640696	0.00086065	0.15139665	chr8:18895366-18925423_R	A_30_P01029210	chr8:18895366-18925423_R	lincRNA:chr8:18895366-18925423 reverse strand	TTACACCCATCCTGAGGGAAAGGACGAAATTTACCCTTCACATAGGGGATTTCAAATGGG
+4.36	8.64	+2.13	7.57	0.3	9.70	0.0	0.00109251	0.04633974	0.00767511	0.43117574	chr8:26212577-26218527_R	A_30_P01028905	chr8:26212577-26218527_R	lincRNA:chr8:26212577-26218527 reverse strand	GCAAATTTAACCTGAGCTGATGGTTTAGAGCAGCCTCCATTTTACGGTAAAAATGACCAT
+9.74	8.35	+3.28	6.71	0.2	10.00	0.1	0.00017409	0.01908459	0.00079986	0.14474713	chr8:71938275-72113375_F	A_30_P01027174	chr8:71938275-72113375_F	lincRNA:chr8:71938275-72113375 forward strand	GTTTAATTAGTAGTTAGTAAGTTCTTCAGCAAGTTATTTATCCTCCAAAGTCTCAGCTGC
+5.48	7.88	+2.45	6.66	0.1	9.11	0.3	0.00061287	0.03544135	0.00446468	0.36093453	chr8:73663222-73695355_F	A_30_P01028647	chr8:73663222-73695355_F	lincRNA:chr8:73663222-73695355 forward strand	TATGTGTGTTCTCGGGGAGAGCCGATACCTAACAGTTGTGAAGAAAAAGCATCCCTAATG
+5.29	7.81	+2.40	6.61	0.1	9.01	0.1	0.00020849	0.02100747	0.00498139	0.37435322	chr9:106170918-106177894_R	A_30_P01020033	chr9:106170918-106177894_R	lincRNA:chr9:106170918-106177894 reverse strand	TCATCCAGGACAGGATGAAGACAGAGGCTATCCAGAACAGGATGAAGACATGATAGGAAA
+3.87	7.80	+1.95	6.82	0.0	8.77	0.1	0.00050196	0.03266072	0.01040536	0.47484638	chr9:34192364-34192810_R	A_30_P01024622	chr9:34192364-34192810_R	lincRNA:chr9:34192364-34192810 reverse strand	CTTCAAAGATGTCTGGCTTCTTCCTCATCACTTGAACTGAGACAAAGGACTCGTCACTGA
+5.02	8.04	+2.33	6.87	0.1	9.20	0.3	0.00101156	0.04467337	0.00557025	0.38804425	chr9:41137539-41353289_F	A_30_P01026808	chr9:41137539-41353289_F	lincRNA:chr9:41137539-41353289 forward strand	TTTGCTGAGAGTAGTGTATTAACGGAATTAGAAGGTGACACTTGGCAGGGAGTGGGGGTG
+2.65	7.33	+1.40	6.63	0.0	8.04	0.1	0.00091894	0.04318754	0.02430799	0.56073993	chr9:56911160-56911452_F	A_30_P01031054	chr9:56911160-56911452_F	lincRNA:chr9:56911160-56911452 forward strand	CTAGCCTCAGGTTTGCATAGTTCCAGAGGGTTTATGCTTCTAGAGAAACCCCACAAATAG
+7.64	8.27	+2.93	6.81	0.2	9.74	0.2	0.00054399	0.03374052	0.00199936	0.24307336	chr9:65368908-65377592_R	A_30_P01020239	chr9:65368908-65377592_R	lincRNA:chr9:65368908-65377592 reverse strand	GTGGACAAAAAGCTAGATTTGGTCTCAGAAGACAAAACACACCAACAGTAAACAAAGGAG
+11.19	8.94	+3.48	7.20	0.1	10.68	0.1	0.00005591	0.01121423	0.00049378	0.10722759	chr9:68349343-68411643_F	A_30_P01027858	chr9:68349343-68411643_F	lincRNA:chr9:68349343-68411643 forward strand	AACTGAGGATATCTGAAAACCTTGACAAGTCCCATGTAGATGAAGCAGGAGAGGCAGAGT
+2.44	7.32	+1.29	6.68	0.1	7.96	0.0	0.00114322	0.04745889	0.03005431	0.59481458	chr9:75316023-75344401_R	A_30_P01031843	chr9:75316023-75344401_R	lincRNA:chr9:75316023-75344401 reverse strand	TCCTCCGCAGACGGACTTTCCGGGGAGTAGATACCCTCAGTTCTTTTCTCTGCATCTACG
+3.33	7.51	+1.74	6.64	0.1	8.38	0.1	0.00094891	0.04364159	0.01379681	0.50456911	chr9:95295459-95301266_F	A_30_P01018296	chr9:95295459-95301266_F	lincRNA:chr9:95295459-95301266 forward strand	TATAACTTCCATTATTAAAGACTCACACCAGACCCTGGAACCTGAGCTAGTTGGTGGCTC
+7.70	8.38	+2.95	6.90	0.2	9.85	0.2	0.00028181	0.02451295	0.00192969	0.24064158	chrX:120976609-120977281_F	A_30_P01023172	chrX:120976609-120977281_F	lincRNA:chrX:120976609-120977281 forward strand	TTGCCAGCATTCATGCAGTGAGTGCTAGATGGTCGAACTAAGTTTGAACTTGAAAATAAG
+7.93	15.54	+2.99	14.05	0.0	17.04	0.1	0.00005502	0.01107090	0.00162221	0.21782516	chrX:138967807-138968413_R	A_30_P01021065	chrX:138967807-138968413_R	lincRNA:chrX:138967807-138968413 reverse strand	TACTGGGCAAGTGTTTGGCCTCCTTGAAACTAACTGCATTGTGATTGTGAGTTTAAAAAA
+4.89	7.65	+2.29	6.50	0.1	8.79	0.2	0.00037485	0.02872871	0.00580831	0.39715961	chrX:146832315-146875680_R	A_30_P01025323	chrX:146832315-146875680_R	lincRNA:chrX:146832315-146875680 reverse strand	TTTAGCATGCCTTTTTGGATGTGGTGCTAAGTGTTAGCCTATACAGAAGAAACCTGGGTA
+4.88	8.11	+2.29	6.97	0.0	9.26	0.0	0.00012377	0.01640696	0.00594474	0.39954749	chrX:20555593-20591971_F	A_30_P01025391	chrX:20555593-20591971_F	lincRNA:chrX:20555593-20591971 forward strand	TGCAAATGTTGTATGATTCTGACAGTTTCTTTTCAGGTATCTTTGAGTATCTTCTGACAC
+5.06	8.08	+2.34	6.91	0.0	9.25	0.3	0.00094878	0.04364159	0.00550426	0.38515111	chrX:47893703-47996700_F	A_30_P01026634	chrX:47893703-47996700_F	lincRNA:chrX:47893703-47996700 forward strand	GGTTGGCATCCTAGAAGCCCCGACTTTTCTTGGCTCGACTGTCCTCGGATTTTGTTCCCC
+2.57	10.88	+1.36	10.20	0.1	11.56	0.0	0.00115833	0.04777125	0.02635182	0.57582651	Mmd	A_55_P2167984	ENSMUST00000004050	ens|monocyte to macrophage differentiation-associated [Source:MGI Symbol;Acc:MGI:1914718] [ENSMUST00000004050]	TTTGAGAACTTGTGCTGTAGGTTAGAATAAAGTTGTTACTTGGGTTGACTCCATTGTCTG
+2.83	7.31	+1.50	6.56	0.0	8.06	0.1	0.00098872	0.04411359	0.02033937	0.54390318	Slc17a2	A_66_P118430	ENSMUST00000006786	ens|solute carrier family 17 (sodium phosphate), member 2 [Source:MGI Symbol;Acc:MGI:2443098] [ENSMUST00000006786]	CCCCATGCCTAGCAGTAGATGGGCAACACAAAAATCAACTCAATGATATTCTTGAAGGTT
+12.15	10.24	+3.60	8.44	0.0	12.04	0.2	0.00006526	0.01215963	0.00048514	0.10682517	Pde8a	A_55_P2106351	ENSMUST00000026672	ens|phosphodiesterase 8A [Source:MGI Symbol;Acc:MGI:1277116] [ENSMUST00000026672]	CATGGGGTATTTGAGTCTAGAAATATAAAGGGTCTATCTCCTCACATTTTGAATAAGCAT
+12.08	9.28	+3.59	7.48	0.2	11.08	0.1	0.00006873	0.01254557	0.00044417	0.10025806	Lef1	A_55_P2076871	ENSMUST00000029611	ens|lymphoid enhancer binding factor 1 [Source:MGI Symbol;Acc:MGI:96770] [ENSMUST00000029611]	ACTGCAAGCGCCGACTTCCAAAAAGAAAGCCGAAAACGGTTGTTTCGGAAAAAGAAAAAA
+10.91	8.58	+3.45	6.86	0.1	10.30	0.2	0.00011241	0.01585105	0.00071907	0.13764134	Zic5	A_55_P2123123	ENSMUST00000039118	ens|zinc finger protein of the cerebellum 5 [Source:MGI Symbol;Acc:MGI:1929518] [ENSMUST00000039118]	GTACCTCCCTTAGAAAGAAGTCAAGAATGGTGATGGACAAATGTAATAAAGGTATTCTTC
+3.34	7.94	+1.74	7.07	0.1	8.81	0.1	0.00042864	0.03034548	0.01386287	0.50405774	Zbtb1	A_52_P278581	ENSMUST00000042779	ens|zinc finger and BTB domain containing 1 [Source:MGI Symbol;Acc:MGI:2442326] [ENSMUST00000042779]	ATGATAACATGTTTATAAAAATCGTGTCCTGAAGAAAGGATCTAGTGAGAGTTGAGTCTG
+7.56	11.04	+2.92	9.58	0.1	12.50	0.0	0.00007695	0.01331287	0.00194646	0.24082515	Gm22	A_52_P560146	ENSMUST00000055537	ens|predicted gene 22 [Source:MGI Symbol;Acc:MGI:2684868] [ENSMUST00000055537]	CCCCCCAGGTTGTACTGTAAAAGCTACAGCTAATTTGTCTTTTCAAATATATTCCCACTA
+17.22	13.01	+4.11	10.96	0.1	15.06	0.1	0.00004033	0.00980048	0.00013110	0.04438710	Sox4	A_55_P2121608	ENSMUST00000067230	ens|SRY-box containing gene 4 [Source:MGI Symbol;Acc:MGI:98366] [ENSMUST00000067230]	AATCCTGTCCGTCACTGCCTGTCAGGTTGTTCCTATATACCTTCTGTAAATAACTTTTTT
+6.15	8.05	+2.62	6.74	0.0	9.36	0.1	0.00008690	0.01396106	0.00345598	0.31912610	ENSMUST00000071583	A_55_P2304477	ENSMUST00000071583	ens|homeobox A3 [Source:MGI Symbol;Acc:MGI:96175] [ENSMUST00000071583]	CAACATAAATCTACAGAAGTCCCAGATTCAGAGATCCAAAGAAAACAAAAACCTAGGACC
+5.50	8.03	+2.46	6.80	0.2	9.26	0.1	0.00051999	0.03334720	0.00451239	0.36062437	Clec2g	A_55_P2163363	ENSMUST00000075789	ens|C-type lectin domain family 2, member g [Source:MGI Symbol;Acc:MGI:1918059] [ENSMUST00000075789]	GACTACATACCTAGGAAGTGGATTTGTAGCCGGTCCAGCAACTATATGTTACAGTGCTAG
+26.50	9.51	+4.73	7.15	0.2	11.88	0.3	0.00009880	0.01488684	0.00003341	0.01930275	ENSMUST00000085379	A_55_P1978905	ENSMUST00000085379	ens|ribosomal protein L26, pseudogene 2 [Source:MGI Symbol;Acc:MGI:3648782] [ENSMUST00000085379]	TATCCACATTGAACAAGTCCATCGAGAGAAAGCTAATAGCACAACTGTCCACGTGGGCAT
+3.81	13.89	+1.93	12.92	0.0	14.85	0.1	0.00024831	0.02303048	0.01053957	0.47511811	Lrrc48	A_55_P2142728	ENSMUST00000094140	ens|leucine rich repeat containing 48 [Source:MGI Symbol;Acc:MGI:1921915] [ENSMUST00000094140]	AACTCACTCACAAAGGTCCCCTGCCTCTGCCCCATGAATTCTGGAATTAAAAGTGTATGT
+9.81	8.52	+3.29	6.87	0.2	10.17	0.1	0.00011584	0.01585105	0.00091387	0.15512668	ENSMUST00000101281	A_65_P11216	ENSMUST00000101281	ens|predicted gene 10451 [Source:MGI Symbol;Acc:MGI:3641898] [ENSMUST00000101281]	CCCACGACGAGTCATCCTTCTGTTCCTGTTTGAAGGATTTTGTATTGCTATTACCAGAGC
+3.68	7.66	+1.88	6.72	0.1	8.61	0.2	0.00078517	0.03971541	0.01089882	0.47863598	ENSMUST00000101371	A_55_P2068635	ENSMUST00000101371	ens|RIKEN cDNA D130052B06 gene [Source:MGI Symbol;Acc:MGI:2685092] [ENSMUST00000101371]	GCTCCATCATTATGCTTAACTACAGTTTATTTATACCTTCTGGTTCTAGACAACTTCTCA
+5.64	7.94	+2.49	6.70	0.1	9.19	0.1	0.00020796	0.02098817	0.00423857	0.35075953	Gm2178	A_55_P2073227	ENSMUST00000104927	ens|predicted gene 2178 [Source:MGI Symbol;Acc:MGI:3780348] [ENSMUST00000104927]	GTGAGAGCCAGGGTAGTCCTTATGCGCTTGTCTAAGACAAAGATGCAGGTAAGCAGGGCC
+9.79	8.30	+3.29	6.66	0.1	9.95	0.5	0.00114042	0.04740529	0.00114621	0.18136683	Psme2	A_55_P2025612	ENSMUST00000104958	ens|protease (prosome, macropain) 28 subunit beta B, pseudogene [Source:MGI Symbol;Acc:MGI:1341073] [ENSMUST00000104958]	AGAAGGGCATTAATAACTCACTTAAAGAAATACAGGACGAGGCTCGAGAGCTGCCAAGTG
+5.51	8.56	+2.46	7.33	0.1	9.79	0.1	0.00017605	0.01911588	0.00447059	0.36002558	Col6a2	A_55_P2108768	ENSMUST00000105413	ens|collagen, type VI, alpha 2 [Source:MGI Symbol;Acc:MGI:88460] [ENSMUST00000105413]	GGCTCAGACTCAGAGGTAGTGAGCGATTGCAAACATTTTATAAAAAGTTGAAGCCTGTAA
+18.09	9.04	+4.18	6.95	0.2	11.13	0.1	0.00003218	0.00919899	0.00010182	0.03794083	Enpp1	A_51_P408584	ENSMUST00000105520	ens|ectonucleotide pyrophosphatase/phosphodiesterase 1 [Source:MGI Symbol;Acc:MGI:97370] [ENSMUST00000105520]	CAGTGTGAAGTGTTTGACTGTATTCCTTCCTCTGTAAGTAATGGTTCTAGGAAAGTGCTG
+2.74	13.98	+1.46	13.25	0.0	14.71	0.0	0.00065646	0.03620051	0.02256199	0.55286537	Myo18a	A_52_P135822	ENSMUST00000108375	ens|myosin XVIIIA [Source:MGI Symbol;Acc:MGI:2667185] [ENSMUST00000108375]	AGATGGAAAGTGACGAGAACGAGGACCTCATCAACAGTTTGCAGGACATGGTGACAAAAT
+3.55	11.61	+1.83	10.69	0.1	12.52	0.0	0.00032048	0.02652134	0.01236382	0.49186608	Fbln1	A_65_P08768	ENSMUST00000109432	ens|fibulin 1 [Source:MGI Symbol;Acc:MGI:95487] [ENSMUST00000109432]	CTGAGAATAACCTACTACCACCTCTCTTTTCCCACCAACATCCAAGTGCCAGCGGTGGTT
+5.28	11.14	+2.40	9.94	0.0	12.34	0.1	0.00012727	0.01655923	0.00488859	0.37181643	Flt1	A_55_P2166282	ENSMUST00000110529	ens|FMS-like tyrosine kinase 1 [Source:MGI Symbol;Acc:MGI:95558] [ENSMUST00000110529]	GGAGGGTACTGCCGTTCCTGTGTGGTATTTTTAATATTATAATGTATTGCATCTTAATGT
+3.13	10.16	+1.65	9.34	0.1	10.99	0.1	0.00106570	0.04599012	0.01606866	0.52134982	Arntl2	A_55_P2114799	ENSMUST00000111639	ens|aryl hydrocarbon receptor nuclear translocator-like 2 [Source:MGI Symbol;Acc:MGI:2684845] [ENSMUST00000111639]	AAGCAGATTGAAGGTCAGCCTGGGATTCACGAAACCCTGTCTTTTAAAATAAATAAAAAA
+3.20	7.31	+1.68	6.47	0.0	8.15	0.0	0.00040572	0.02991870	0.01577922	0.51972385	Sds	A_55_P2034491	ENSMUST00000111898	ens|serine dehydratase [Source:MGI Symbol;Acc:MGI:98270] [ENSMUST00000111898]	TTTCTTTATCATTATGGGTATGAAAGAGGAGTCATAGAGCCCAGGAGGGCAGCCTCTCTT
+3.07	7.42	+1.62	6.61	0.2	8.22	0.0	0.00111725	0.04687546	0.01746945	0.52815939	Il20rb	A_55_P2057896	ENSMUST00000122880	ens|interleukin 20 receptor beta [Source:MGI Symbol;Acc:MGI:2143266] [ENSMUST00000122880]	ATATATATGCATGTGTATGTATGTCCACACATGCACATGTGGGTGTGAAGGACAGAGGCT
+8.66	8.09	+3.12	6.53	0.0	9.65	0.3	0.00051104	0.03297435	0.00104065	0.17291821	ENSMUST00000131707	A_55_P2054992	ENSMUST00000131707	ens|predicted gene 16347 [Source:MGI Symbol;Acc:MGI:3840141] [ENSMUST00000131707]	AGAATGGAGATTTGGCAAAGAGACAATTAGCACCAGGGTGGTAGTGATGATGACTAAAAA
+7.88	8.12	+2.98	6.64	0.0	9.61	0.4	0.00092420	0.04321048	0.00194315	0.24136489	ENSMUST00000137136	A_66_P126480	ENSMUST00000137136	ens|predicted gene 13861 [Source:MGI Symbol;Acc:MGI:3649466] [ENSMUST00000137136]	AGGCAATAATGCCTCTATCACATAAGAGAGGAACCCTTTGTGGACCGATTTCCATGCAAC
+3.56	12.09	+1.83	11.18	0.0	13.01	0.0	0.00026261	0.02355833	0.01216012	0.49058040	Pigt	A_55_P1987459	ENSMUST00000138038	ens|phosphatidylinositol glycan anchor biosynthesis, class T [Source:MGI Symbol;Acc:MGI:1926178] [ENSMUST00000138038]	GGGGTGTGGAGTTTCTTCACTTTCTTGGGAGATTAAAGAAGTTGACTCGATAACACAAAC
+5.59	10.93	+2.48	9.69	0.1	12.17	0.1	0.00021524	0.02121269	0.00434686	0.35644271	Itga6	A_55_P1958840	ENSMUST00000139760	ens|integrin alpha 6 [Source:MGI Symbol;Acc:MGI:96605] [ENSMUST00000139760]	CTTTCTGAGCTTTCTTTGTCTACCTCAATATGATATAGAAGTAAAAGTTAACCGTGGAAG
+9.16	8.20	+3.20	6.60	0.1	9.79	0.3	0.00036917	0.02845628	0.00087462	0.15131868	Rora	A_55_P2068006	ENSMUST00000143507	ens|RAR-related orphan receptor alpha [Source:MGI Symbol;Acc:MGI:104661] [ENSMUST00000143507]	TAGTTTTCAGTCAGGAAACCAGTGGATGATGAAAAGGCCCTGATATAGTCTGTGCTCCAC
+4.11	8.18	+2.04	7.16	0.1	9.20	0.0	0.00031520	0.02622219	0.00875502	0.45230189	ENSMUST00000144020	A_55_P2306336	ENSMUST00000144020	ens|RIKEN cDNA 4933400F03 gene [Source:MGI Symbol;Acc:MGI:1918263] [ENSMUST00000144020]	AGCCTCTATTCTCCTGACTTTTCCTTTTCCTAGATGAATGAACTCAGGCTCCAGATGAAT
+4.36	7.84	+2.12	6.78	0.1	8.90	0.2	0.00059593	0.03514012	0.00792461	0.43738826	4931406P16Rik	A_55_P2162259	ENSMUST00000146025	ens|RIKEN cDNA 4931406P16 gene [Source:MGI Symbol;Acc:MGI:1924311] [ENSMUST00000146025]	ATTCACGTCTAGATGAATAGGACTGCCCAAGCAAAATGCAATAGCCACTGCATTTGGCAG
+3.09	7.43	+1.63	6.61	0.1	8.24	0.0	0.00056003	0.03401024	0.01695255	0.52591330	ENSMUST00000148007	A_66_P136262	ENSMUST00000148007	ens|predicted gene 11639 [Source:MGI Symbol;Acc:MGI:3651790] [ENSMUST00000148007]	CAAAATTACCATTGAAGAATTTGTGAGCACACTTTCGGATATCTTGAGAACTCTAAAATC
+7.54	8.33	+2.91	6.87	0.2	9.79	0.2	0.00023022	0.02203407	0.00183302	0.23320404	ENSMUST00000149965	A_66_P129958	ENSMUST00000149965	ens|RIKEN cDNA A430048G15 gene [Source:MGI Symbol;Acc:MGI:2686486] [ENSMUST00000149965]	TTGAGGTCCTAGAACTTCTGTCTGTCTTCTCCAAAATTTCAAGGAAATATGACATTTTCT
+7.06	8.01	+2.82	6.60	0.3	9.42	0.1	0.00052822	0.03343862	0.00228506	0.25424735	ENSMUST00000154539	A_55_P2351465	ENSMUST00000154539	ens|RIKEN cDNA 5830403M04 gene [Source:MGI Symbol;Acc:MGI:1923253] [ENSMUST00000154539]	AAACATCATTTGCTATATATAAAGTTACTTATAAGTACACTTCTATAAATATGTCATAAT
+3.67	8.57	+1.88	7.64	0.1	9.51	0.0	0.00036120	0.02822195	0.01140212	0.48321669	ENSMUST00000162998	A_55_P2069093	ENSMUST00000162998	ens|predicted gene 7247 [Source:MGI Symbol;Acc:MGI:3643454] [ENSMUST00000162998]	GTCTCTGATCTGTTTGAGCTTCTGCAGAATATTTCAGATCTATGGGAGGAAGAGAAAAAA
+3.84	9.39	+1.94	8.42	0.1	10.36	0.1	0.00048203	0.03198091	0.01019995	0.47301325	Taf9b	A_55_P2244722	NM_001001176	ref|Mus musculus TAF9B RNA polymerase II, TATA box binding protein (TBP)-associated factor (Taf9b), transcript variant 2, mRNA [NM_001001176]	GCATGATGACGACGATGACAATGACACCATGTAAGGAATAAAGTCTGTTCTGCATACATT
+8.53	8.04	+3.09	6.49	0.0	9.59	0.4	0.00061809	0.03544135	0.00108594	0.17763117	Adamts13	A_52_P400831	NM_001001322	ref|Mus musculus a disintegrin-like and metallopeptidase (reprolysin type) with thrombospondin type 1 motif, 13 (Adamts13), mRNA [NM_001001322]	ATGCAGGAAGATGCCTGGCATGACTTTCAGCACCAAAACCAACACAGTGGTGGTGAAGCA
+3.41	7.39	+1.77	6.50	0.0	8.27	0.2	0.00082702	0.04047376	0.01296132	0.49469818	Olfr221	A_55_P1953112	NM_001001808	ref|Mus musculus olfactory receptor 221 (Olfr221), mRNA [NM_001001808]	TCTTTGAGAAACAAGGATGTGAAGGAGGCTCTAAGGAAGGTTTGGGGCTGGAAATCAATG
+13.14	10.64	+3.72	8.78	0.0	12.49	0.1	0.00002318	0.00859734	0.00030138	0.07531746	Gpr126	A_66_P114451	NM_001002268	ref|Mus musculus G protein-coupled receptor 126 (Gpr126), mRNA [NM_001002268]	GCAAACTAGAATTAGTAGTGAGAAACTGCTAAAGCTGATTTGCCATTTTACTGAAATGGA
+9.41	8.37	+3.23	6.76	0.0	9.99	0.2	0.00013532	0.01701027	0.00113643	0.18118481	Penk	A_55_P2035946	NM_001002927	ref|Mus musculus preproenkephalin (Penk), mRNA [NM_001002927]	GCTATGTTGTTATCAATAGTTTGTTACCTCATCTCTCCTGACGAAACATCAATAAATGCT
+7.38	7.97	+2.88	6.53	0.1	9.42	0.2	0.00036541	0.02837468	0.00188859	0.23834870	Spin2	A_52_P282838	NM_001005370	ref|Mus musculus spindlin family, member 2 (Spin2), mRNA [NM_001005370]	CATTGTCTTGTGTAAGAGATGAGTATGTTTGGTGAATGGGATATGAAGAAACAGCTGTCA
+6.92	8.57	+2.79	7.17	0.2	9.97	0.3	0.00067769	0.03672817	0.00260671	0.27543624	Dusp13	A_55_P2036171	NM_001007268	ref|Mus musculus dual specificity phosphatase 13 (Dusp13), transcript variant 1, mRNA [NM_001007268]	ATGACACTGGTAGATGCCATCCAGACGGTGCAGGCCCACCGAGATATCTGTCCCAACTCA
+3.14	10.74	+1.65	9.91	0.1	11.57	0.1	0.00107455	0.04614721	0.01708606	0.52411690	Armcx6	A_55_P2014319	NM_001007578	ref|Mus musculus armadillo repeat containing, X-linked 6 (Armcx6), mRNA [NM_001007578]	ACCCCCAGTTTGTATCCTCAATAAACTGTGTGCTTTGATTGGCAAGACAATTAAACAGGG
+2.88	10.27	+1.53	9.51	0.0	11.04	0.0	0.00051858	0.03329068	0.02018502	0.54393325	Whrn	A_51_P303620	NM_001008791	ref|Mus musculus whirlin (Whrn), transcript variant 2, mRNA [NM_001008791]	TATCCCAGAGGCCTTGCAGGCGACCAGCAATGTCAGTGTATTTATATACAGAGCTTATGA
+3.48	14.01	+1.80	13.10	0.1	14.91	0.1	0.00075935	0.03913299	0.01247675	0.49293350	Cxcl12	A_51_P172502	NM_001012477	ref|Mus musculus chemokine (C-X-C motif) ligand 12 (Cxcl12), transcript variant 3, mRNA [NM_001012477]	AGGAGAAGGCAGCTTCCTATATGCAGCGTGTGCTTTCTTATTCTTATTTTTAATATATGA
+5.87	7.98	+2.55	6.70	0.1	9.26	0.0	0.00010339	0.01528449	0.00387856	0.33690483	Usp13	A_51_P104077	NM_001013024	ref|Mus musculus ubiquitin specific peptidase 13 (isopeptidase T-3) (Usp13), mRNA [NM_001013024]	TAAATGACATGATGGGAGGATAGCTCATGATGCTGTAATTCTGACACTGTCCCACTGAGG
+15.01	12.26	+3.91	10.30	0.1	14.21	0.0	0.00003396	0.00928488	0.00019398	0.05552727	Podnl1	A_52_P663704	NM_001013384	ref|Mus musculus podocan-like 1 (Podnl1), mRNA [NM_001013384]	GGGTAGGTGGCCAAGTAGCCCTGGCCTAAGCTCTGAGACTGTGGACTAAGAAAGCTCTCA
+4.75	7.86	+2.25	6.73	0.1	8.98	0.2	0.00035744	0.02807559	0.00642124	0.40641608	Sp140	A_55_P2137121	NM_001013817	ref|Mus musculus Sp140 nuclear body protein (Sp140), mRNA [NM_001013817]	TGTAGGAACCTGCTCCCAGTGGATAGAGTCGTGTACGACATCCTCAGCAATGTACAGAAG
+4.07	8.74	+2.03	7.73	0.1	9.75	0.2	0.00061705	0.03544135	0.00871564	0.45174979	Diras2	A_66_P124858	NM_001024474	ref|Mus musculus DIRAS family, GTP-binding RAS-like 2 (Diras2), mRNA [NM_001024474]	GGCAGCGATGGCCCCAGTCCATGGAACCAGTTACAATAAAGCTCAGTTACAGCACCCTGG
+2.70	14.86	+1.43	14.14	0.0	15.57	0.0	0.00074277	0.03853123	0.02390955	0.55767704	Qsox1	A_55_P2134790	NM_001024945	ref|Mus musculus quiescin Q6 sulfhydryl oxidase 1 (Qsox1), transcript variant 1, mRNA [NM_001024945]	TTCCCCTGCTCCTGTGGCTTGGGAGGGATGTGGAATAAAATTATTTTTGTTAAGTCACGC
+3.01	13.63	+1.59	12.83	0.1	14.42	0.1	0.00058661	0.03478536	0.01780361	0.53162636	Cxadr	A_55_P1964638	NM_001025192	ref|Mus musculus coxsackie virus and adenovirus receptor (Cxadr), transcript variant 1, mRNA [NM_001025192]	CACAGAACCTTGCTCTTAGTTTTGTGACCTTGTGTACTTTTGAAATAAAATGAAGAAAGC
+3.54	8.52	+1.82	7.60	0.1	9.43	0.2	0.00076206	0.03920384	0.01197720	0.48978961	Mbp	A_52_P604195	NM_001025245	ref|Mus musculus myelin basic protein (Mbp), transcript variant 8, mRNA [NM_001025245]	TAAATGTGGGAATGTTTGTAACTTGTGTTTGTATCTAATGTCGATCCCCTTAGGTGGTTG
+2.50	13.78	+1.32	13.12	0.0	14.44	0.0	0.00095180	0.04364159	0.02832990	0.58533596	Vegfa	A_52_P638895	NM_001025250	ref|Mus musculus vascular endothelial growth factor A (Vegfa), transcript variant 1, mRNA [NM_001025250]	CAGATCGGTGACAGTCACTAGCTTGTCCTGAGAAGATATTTAATTTTGCTAACACTCAGC
+6.83	8.30	+2.77	6.91	0.1	9.68	0.3	0.00059594	0.03514012	0.00236369	0.25888000	Nkain2	A_55_P2033349	NM_001025286	ref|Mus musculus Na+/K+ transporting ATPase interacting 2 (Nkain2), transcript variant 2, mRNA [NM_001025286]	CTCAGGGTGTTTTCTGGACTACCAATACATAGAAGTGGCTCATAGTTCCCTCCAGATTGT
+3.35	10.66	+1.74	9.79	0.0	11.53	0.1	0.00039381	0.02959461	0.01383645	0.50426157	Prrx1	A_55_P2131915	NM_001025570	ref|Mus musculus paired related homeobox 1 (Prrx1), transcript variant 3, mRNA [NM_001025570]	TCAAGCTAGTACCTCACATGAGATATTCATTAAAAGATCTTTCTCTTGGTCAACCTTTAG
+104.95	12.02	+6.71	8.66	0.0	15.37	0.0	0.00000214	0.00743823	0.00000140	0.00303448	Il1rl1	A_55_P2027737	NM_001025602	ref|Mus musculus interleukin 1 receptor-like 1 (Il1rl1), transcript variant 1, mRNA [NM_001025602]	GCCATTGACTCCTTGTGTGTTTTCTTCATGTGTGTTTGAAGAGTTCTAGCTTATTAAAAA
+5.61	8.43	+2.49	7.18	0.2	9.67	0.3	0.00093020	0.04321654	0.00422866	0.35040000	Pknox2	A_55_P1970954	NM_001029838	ref|Mus musculus Pbx/knotted 1 homeobox 2 (Pknox2), transcript variant 2, mRNA [NM_001029838]	TATCCACCAAACCAGTACTGAATGTGGCCACGAGTTTTCAGTAAACCTTATCACCTACCG
+5.68	8.67	+2.51	7.42	0.1	9.92	0.2	0.00047422	0.03183021	0.00409216	0.34638172	Zmynd15	A_51_P108020	NM_001029929	ref|Mus musculus zinc finger, MYND-type containing 15 (Zmynd15), mRNA [NM_001029929]	CCCTAAAGGAAAACATTCCAAGGCCCAGGGAAGACTGATTGTCGGAACACAAAAGGTTAA
+3.64	10.11	+1.86	9.18	0.1	11.04	0.0	0.00041693	0.03003454	0.01170363	0.48426281	Gm5796	A_55_P2030282	NM_001029930	ref|Mus musculus predicted gene 5796 (Gm5796), mRNA [NM_001029930]	GTCCTTCATACATTCAGTATGGAGAGTTTGTCCAACTGTCTGGATAGGAACTTAATGATG
+10.84	8.32	+3.44	6.60	0.0	10.04	0.3	0.00023870	0.02244940	0.00079357	0.14485797	Ttc9	A_52_P21	NM_001033149	ref|Mus musculus tetratricopeptide repeat domain 9 (Ttc9), mRNA [NM_001033149]	AAAGAGCATTGGGTGGACTGAGGGATTAGGACTAATTAATGTAAATAAAAACTAACTCAC
+5.83	8.60	+2.54	7.33	0.1	9.88	0.1	0.00019918	0.02038968	0.00386312	0.33649239	Rasl12	A_51_P105927	NM_001033158	ref|Mus musculus RAS-like, family 12 (Rasl12), transcript variant 1, mRNA [NM_001033158]	TGAACCCAGGACACAATTCCAGCTGCCCACCTGGAGAGGCATTTGAATAAAAGACTTTTT
+7.55	12.39	+2.92	10.93	0.1	13.84	0.0	0.00011028	0.01585105	0.00196291	0.24096686	Tmem181a	A_55_P2021099	NM_001033178	ref|Mus musculus transmembrane protein 181A (Tmem181a), mRNA [NM_001033178]	GAGCCCGTATGCAGTCATGAGGAGAAGTTACCCATTTTTAATAAAAAGAATTATGTACTT
+46.24	9.97	+5.53	7.21	0.2	12.74	0.1	0.00001735	0.00859734	0.00000991	0.01040000	Prickle1	A_55_P1954758	NM_001033217	ref|Mus musculus prickle homolog 1 (Drosophila) (Prickle1), mRNA [NM_001033217]	TAAAGGTCCCGGTGTCACCCTGGGCTTTTCAGGGAGGTGTTTAATAAAGGCTTAATAAAC
+4.56	7.73	+2.19	6.64	0.0	8.83	0.1	0.00025359	0.02326610	0.00684737	0.41186246	Tmprss11a	A_55_P2062986	NM_001033233	ref|Mus musculus transmembrane protease, serine 11a (Tmprss11a), mRNA [NM_001033233]	CAAACTGTCTGCTGCAGCATTTCATTCATGGTTGTATGGGAACAAATAATGTTTTAAATC
+5.44	8.60	+2.44	7.38	0.1	9.82	0.1	0.00017425	0.01908459	0.00463675	0.36591980	Fam47e	A_55_P1960366	NM_001033478	ref|Mus musculus family with sequence similarity 47, member E (Fam47e), transcript variant 1, mRNA [NM_001033478]	ATAGCAGTGCCCTCCGTGAAGGCTTCAACCTGGCAGCATCTACAAATATAAAACTGAACA
+8.86	8.30	+3.15	6.73	0.0	9.87	0.3	0.00023888	0.02244940	0.00138440	0.20228306	Gm98	A_66_P104446	NM_001033481	ref|Mus musculus predicted gene 98 (Gm98), mRNA [NM_001033481]	CCGTGAATTCACATACCACTTCCGGGTGACATTGCTGGGTCAGGCCAACTGCAGCTCAGA
+25.51	9.74	+4.67	7.40	0.0	12.08	0.0	0.00000798	0.00743823	0.00003894	0.02009836	Evi2a	A_55_P2017759	NM_001033711	ref|Mus musculus ecotropic viral integration site 2a (Evi2a), transcript variant 1, mRNA [NM_001033711]	GCTAATATTAGGCTACATCTTTTTACCTTTACATATGGCGTAAGACAAGACTGCTTTTCT
+8.47	8.33	+3.08	6.79	0.2	9.87	0.2	0.00023670	0.02234805	0.00125540	0.18868735	Gm904	A_55_P2075703	NM_001033770	ref|Mus musculus predicted gene 904 (Gm904), mRNA [NM_001033770]	CAAATCCAAGAAAAGAAAATCCTCACAAGATCTACCCCAAAATAAACACCTCTTTGTTTC
+3.38	12.14	+1.76	11.26	0.0	13.02	0.1	0.00048371	0.03203183	0.01340631	0.49839197	Gm4907	A_55_P2121275	NM_001034864	ref|Mus musculus predicted gene 4907 (Gm4907), mRNA [NM_001034864]	AATATGATGTACTAAGAGGAGTATACCAAGCAGTATGGAGCCATAGCTGTCCACAGCAGC
+8.16	8.41	+3.03	6.89	0.2	9.92	0.2	0.00018737	0.01976524	0.00143426	0.20621918	Foxr2	A_55_P2073542	NM_001034894	ref|Mus musculus forkhead box R2 (Foxr2), mRNA [NM_001034894]	GGCTTATTACAGCAGATACAAAACTGTTTATGTTTAATTGCAAAGGCTGCATAATTCAGC
+3.21	12.62	+1.68	11.78	0.1	13.46	0.0	0.00078646	0.03971541	0.01535950	0.51615795	Gm6320	A_55_P2077143	NM_001037914	ref|Mus musculus predicted gene 6320 (Gm6320), mRNA [NM_001037914]	ACACACACACACACACACACGCACAGGCACAGTCACATAAGTAAAATTCTTTACAAAAGG
+3.04	7.07	+1.61	6.26	0.0	7.87	0.1	0.00071774	0.03789658	0.01810353	0.53349930	Ric3	A_52_P665295	NM_001038624	ref|Mus musculus resistance to inhibitors of cholinesterase 3 homolog (C. elegans) (Ric3), transcript variant 1, mRNA [NM_001038624]	TTATCCAATATATGACCTTTCGGATGGTATCAAGCGTAGGCAAGAAACAATCCTGGTGGA
+5.81	7.82	+2.54	6.55	0.0	9.09	0.1	0.00014553	0.01755751	0.00391273	0.33800823	Fam38b	A_55_P2040245	NM_001039485	ref|Mus musculus family with sequence similarity 38, member B (Fam38b), mRNA [NM_001039485]	GTCTCTGAAATCAGGGCTCATTGCTTTTAGAGTTTTGGTTTTTTGTTTTTTGGGTTTTTG
+13.97	9.69	+3.80	7.79	0.1	11.59	0.1	0.00003413	0.00928488	0.00027979	0.07104839	Tmem141	A_51_P348183	NM_001040130	ref|Mus musculus transmembrane protein 141 (Tmem141), transcript variant 1, mRNA [NM_001040130]	ATGTGTTGAGAGAGACTTGAGTGCTTTCTCTGATCTCTGCCCCAAATCCAAGGAGAATGT
+3.55	8.83	+1.83	7.92	0.1	9.75	0.1	0.00071802	0.03789658	0.01269855	0.49456030	Snca	A_51_P509643	NM_001042451	ref|Mus musculus synuclein, alpha (Snca), transcript variant 1, mRNA [NM_001042451]	GTCTTGTGTGCTGTGGATATTGTTGTGGCTTCACACTTAAATTGTTAGAAGAAACTTAAA
+4.80	8.60	+2.26	7.47	0.1	9.74	0.1	0.00030106	0.02555182	0.00619442	0.40299587	Akap4	A_55_P2041976	NM_001042542	ref|Mus musculus A kinase (PRKA) anchor protein 4 (Akap4), transcript variant 2, mRNA [NM_001042542]	CATCTGAGCAGTTGCACTGTGAAAATACTGGGTGCCCTCCTGGGCAACATGAATAAAAAA
+7.31	10.77	+2.87	9.34	0.0	12.21	0.0	0.00004883	0.01060421	0.00214761	0.24907551	Sema3b	A_55_P1973868	NM_001042779	ref|Mus musculus sema domain, immunoglobulin domain (Ig), short basic domain, secreted, (semaphorin) 3B (Sema3b), transcript variant 1, mRNA [NM_001042779]	TGGGTATGGGGTGAGGCAGGCCAACTGTACTAAAGTAACGCAATAAACACATTATCAGCT
+6.73	8.77	+2.75	7.39	0.1	10.14	0.3	0.00056600	0.03414409	0.00274238	0.28546116	Rorb	A_55_P2290388	NM_001043354	ref|Mus musculus RAR-related orphan receptor beta (Rorb), transcript variant 1, mRNA [NM_001043354]	CCTGAGTGGGGCTCTTTTGTTTGTTCGTTTGTTGTTTGTTTGTTTTTGAAATGATCATAA
+101.48	11.21	+6.67	7.88	0.1	14.54	0.1	0.00000310	0.00743823	0.00000159	0.00333333	Prl2c1	A_55_P2183208	NM_001045532	ref|Mus musculus Prolactin family 2, subfamily c, member 1 (Prl2c1), mRNA [NM_001045532]	TGAAGCTCTTCTGAAATCAGGAGAAATGATTTTGGATGCCTGGGAAAGCCCTCTGGATGA
+11.07	12.03	+3.47	10.30	0.0	13.77	0.1	0.00003074	0.00919899	0.00061312	0.12415434	Hs6st2	A_52_P599317	NM_001077202	ref|Mus musculus heparan sulfate 6-O-sulfotransferase 2 (Hs6st2), transcript variant 1, mRNA [NM_001077202]	CAAGAGGGACATGCTTAGAAATATGATCATAAAGTCACATCTGTCATAGTCTGCCCAAGT
+4.17	10.54	+2.06	9.51	0.0	11.57	0.0	0.00017775	0.01923407	0.00855056	0.45098827	Dysf	A_55_P1964183	NM_001077694	ref|Mus musculus dysferlin (Dysf), transcript variant 2, mRNA [NM_001077694]	AACACTCCTCTGGATAAACTCTTGGCTTTCTCAGTATAAAGCAGACAGAACCAGAAAATA
+3.54	10.04	+1.82	9.13	0.1	10.95	0.0	0.00039181	0.02958598	0.01224981	0.49136561	Thg1l	A_51_P204646	NM_001080969	ref|Mus musculus tRNA-histidine guanylyltransferase 1-like (S. cerevisiae) (Thg1l), mRNA [NM_001080969]	GTCACATCAATAATCTTTATAATACAGTTTTCTGGGCCCTTATCCAGCAGTCTGGACTAA
+47.20	9.42	+5.56	6.64	0.0	12.20	0.1	0.00000454	0.00743823	0.00000864	0.00971429	Srgap1	A_55_P2197914	NM_001081037	ref|Mus musculus SLIT-ROBO Rho GTPase activating protein 1 (Srgap1), transcript variant 1, mRNA [NM_001081037]	CTTCAGTATACGGTCGGGTTTGTTCTTCAAGGTGTAGCTTTATAATAAATATGATAGTTC
+2.92	7.35	+1.54	6.58	0.1	8.12	0.1	0.00110205	0.04651672	0.01899790	0.54234451	Gucy2g	A_66_P131235	NM_001081076	ref|Mus musculus guanylate cyclase 2g (Gucy2g), mRNA [NM_001081076]	TGTGGAGATACTTTTGAGTACTCTATTGAGAAACAAACTACCTTTTGTTTTCTTGGGGAG
+4.94	10.47	+2.30	9.31	0.2	11.62	0.0	0.00053931	0.03363458	0.00580018	0.39703478	Zfp362	A_55_P2079344	NM_001081098	ref|Mus musculus zinc finger protein 362 (Zfp362), mRNA [NM_001081098]	TATGGGACCTCCAGGCCACCATATTTAGAAATAGTTACCTTATTAAAAAAGAGAAAAGAG
+35.72	11.38	+5.16	8.80	0.0	13.96	0.1	0.00000638	0.00743823	0.00001721	0.01426316	Adamts14	A_55_P1978316	NM_001081127	ref|Mus musculus a disintegrin-like and metallopeptidase (reprolysin type) with thrombospondin type 1 motif, 14 (Adamts14), mRNA [NM_001081127]	TCAAGTCATGTGTGGACCGGCCTGGAGATGCTGATTTTTAAAACGTTACCTATTTATTAA
+10.84	12.08	+3.44	10.36	0.3	13.80	0.1	0.00016692	0.01873825	0.00060398	0.12269677	Fam171a1	A_55_P2094520	NM_001081161	ref|Mus musculus family with sequence similarity 171, member A1 (Fam171a1), mRNA [NM_001081161]	CCTTTAAGAGCTGCTTGGTTGTCCAAAAATGAAAACTCAAAATAAACTTGGAAGAAGGAA
+5.69	10.69	+2.51	9.43	0.0	11.94	0.0	0.00008088	0.01368519	0.00411077	0.34609626	Nipal1	A_52_P140005	NM_001081205	ref|Mus musculus NIPA-like domain containing 1 (Nipal1), mRNA [NM_001081205]	ACGTTTCGAACTGCTCGTCTCTTACTCGTGTGCATTGGAATTCGTATCCTTGTCATCGTA
+20.50	8.73	+4.36	6.55	0.1	10.91	0.2	0.00006837	0.01251659	0.00007146	0.03020134	Mn1	A_55_P2174935	NM_001081235	ref|Mus musculus meningioma 1 (Mn1), mRNA [NM_001081235]	CCGTATTCACGCATACTGTATATACGTGTATATGTTTTGCTGAGCAGCTTAAATAACAAT
+3.42	14.14	+1.77	13.25	0.0	15.03	0.0	0.00032808	0.02690217	0.01341108	0.49827493	Fat1	A_55_P2107502	NM_001081286	ref|Mus musculus FAT tumor suppressor homolog 1 (Drosophila) (Fat1), mRNA [NM_001081286]	CAATGGTCTTGTAAAGGTTTTTACTGAAAACTATCATTAGCCAGCCTTTCTTACTGACAA
+6.59	9.02	+2.72	7.66	0.1	10.38	0.0	0.00013427	0.01691194	0.00283727	0.29053659	Ccdc88b	A_52_P322141	NM_001081291	ref|Mus musculus coiled-coil domain containing 88B (Ccdc88b), mRNA [NM_001081291]	CTGATATCTGAGCATTGTCTGGGACACGAGGGAAAGAAGAATAAAGCTGAAACCCCTTGA
+2.81	10.87	+1.49	10.13	0.1	11.62	0.0	0.00108826	0.04633974	0.02124829	0.54774130	Dgkh	A_55_P1970650	NM_001081336	ref|Mus musculus diacylglycerol kinase, eta (Dgkh), transcript variant 1, mRNA [NM_001081336]	ACTTCGCAGGCTTCCCAGTGAAGGCATTGGCTCCTCTCTAGAAGTCACTGGTTAGGAGAT
+8.30	9.16	+3.05	7.64	0.1	10.69	0.1	0.00005711	0.01134647	0.00152204	0.21020175	Chd7	A_55_P2129920	NM_001081417	ref|Mus musculus chromodomain helicase DNA binding protein 7 (Chd7), mRNA [NM_001081417]	GTCCTACTGTTTACACTCACAGTTAATGTTCATACCTAGTTTTATAAGCTGTTCTGTAAC
+4.32	12.25	+2.11	11.19	0.1	13.30	0.1	0.00025056	0.02313661	0.00778011	0.43474712	Ttll5	A_51_P512629	NM_001081423	ref|Mus musculus tubulin tyrosine ligase-like family, member 5 (Ttll5), mRNA [NM_001081423]	GGAGGCTCTTTGGCTATTTGCATCTGGCTTTTGCTGCTTTTCCAGATTGAAATATTAAGT
+5.74	8.03	+2.52	6.77	0.1	9.29	0.1	0.00023162	0.02210110	0.00404014	0.34475881	Dytn	A_55_P2155367	NM_001081658	ref|Mus musculus dystrotelin (Dytn), mRNA [NM_001081658]	TTAAAGAAGTAAGCCTTCATCGTATCTCTAAAGGGTTGAAGTGGAGGGTACGAACTTATG
+3.48	7.54	+1.80	6.64	0.1	8.44	0.0	0.00061710	0.03544135	0.01285976	0.49532477	4833423E24Rik	A_66_P106783	NM_001081664	ref|Mus musculus RIKEN cDNA 4833423E24 gene (4833423E24Rik), mRNA [NM_001081664]	TTACCCAGATGAGTCACATACCAATGAAAATGAGCAGTGAAGAGAACCACGACTGGCTCA
+3.51	8.75	+1.81	7.85	0.0	9.66	0.2	0.00108162	0.04630607	0.01217156	0.49072727	Gm12824	A_52_P727235	NM_001085549	ref|Mus musculus predicted gene 12824 (Gm12824), mRNA [NM_001085549]	CCTTAGAGCACTAGAGCTTTATTCTACTCCAGTTACATCTTCTTTTTTGTAGAAGGTCTT
+14.77	9.04	+3.88	7.10	0.2	10.99	0.1	0.00006731	0.01243013	0.00022980	0.06184615	Cyp2j8	A_55_P2080248	NM_001104927	ref|Mus musculus cytochrome P450, family 2, subfamily j, polypeptide 8 (Cyp2j8), mRNA [NM_001104927]	AATTTACCTTCAAGCCCCCAATCAATGAGAAGCTGAGCCTGAATTTCAAAATGGGCGTCG
+5.70	9.08	+2.51	7.83	0.0	10.34	0.1	0.00011400	0.01585105	0.00410830	0.34635074	Vmn2r78	A_55_P1978131	NM_001105189	ref|Mus musculus vomeronasal 2, receptor 78 (Vmn2r78), mRNA [NM_001105189]	GTGCCAAAGTGCTACCTTATTTTGTTGAGACCACAAATAAATTCTTTTCATGAGTTTAGG
+17.00	13.76	+4.09	11.72	0.1	15.81	0.0	0.00001479	0.00859734	0.00011668	0.04128090	Pcdh19	A_52_P432969	NM_001105245	ref|Mus musculus protocadherin 19 (Pcdh19), transcript variant 1, mRNA [NM_001105245]	AGAGCTTTCCCTAAATGTATTGTGTATAAGTGACTATCATTCTGTGACAATCCCTCTCGT
+7.92	8.04	+2.99	6.55	0.1	9.54	0.1	0.00010679	0.01560475	0.00174339	0.22684298	Tmc5	A_55_P2123939	NM_001105252	ref|Mus musculus transmembrane channel-like gene family 5 (Tmc5), transcript variant 1, mRNA [NM_001105252]	TATTTGGAAACTCAAGATTATCCGGAATTCCCAGGCTCTCTGAACAATCCAGGCTTCCAC
+5.62	9.93	+2.49	8.69	0.1	11.18	0.1	0.00014547	0.01755751	0.00426150	0.35173263	Cacna2d1	A_55_P1988699	NM_001110843	ref|Mus musculus calcium channel, voltage-dependent, alpha2/delta subunit 1 (Cacna2d1), transcript variant a, mRNA [NM_001110843]	CCTTATTATGTTCTCTGGACACTTTTGTGGAAATTAACTAGTCGGATGAACACATTTTGT
+5.06	10.83	+2.34	9.66	0.1	12.00	0.0	0.00011739	0.01585105	0.00539780	0.38323788	Dclk1	A_55_P2148748	NM_001111053	ref|Mus musculus doublecortin-like kinase 1 (Dclk1), transcript variant 4, mRNA [NM_001111053]	AATGGAACCCCTGGTAGTCAGCTCTCTACTCCACGCTCGGGCAAGTCACCAAGTCCATCA
+20.24	11.26	+4.34	9.09	0.0	13.43	0.1	0.00001796	0.00859734	0.00006695	0.02907586	Ncam1	A_51_P380309	NM_001113204	ref|Mus musculus neural cell adhesion molecule 1 (Ncam1), transcript variant 3, mRNA [NM_001113204]	ACTTTTTACTGAGTGAAACATCAACACCACCTTTGTTTCCATTCTCACTGCTGTAAATAC
+213.09	11.34	+7.74	7.47	0.0	15.21	0.0	0.00000107	0.00743823	0.00000000	0.00000000	Lrrc32	A_55_P2031466	NM_001113379	ref|Mus musculus leucine rich repeat containing 32 (Lrrc32), mRNA [NM_001113379]	CCCTGGGACCCGCTCTTTGTATAACTCACATGAATGTATTAAAGTATAATTTTGGAGAAA
+31.55	9.85	+4.98	7.36	0.0	12.34	0.1	0.00001022	0.00783451	0.00002293	0.01659770	Col2a1	A_55_P2004179	NM_001113515	ref|Mus musculus collagen, type II, alpha 1 (Col2a1), transcript variant 2, mRNA [NM_001113515]	GTCCTACACAATGGTGCTATTCTGTGTCAAACACCTCTGTATTTTTTAAAACATCAATTG
+10.95	9.15	+3.45	7.43	0.1	10.88	0.1	0.00007657	0.01330920	0.00055062	0.11406579	9930111J21Rik1	A_55_P2015403	NM_001114679	ref|Mus musculus RIKEN cDNA 9930111J21 gene 1 (9930111J21Rik1), mRNA [NM_001114679]	AGCCAGTCCTGGATACCGCAACACACCGGAAGAGCAAGATTCAGATTCAAAATCATATCT
+14.64	8.70	+3.87	6.76	0.1	10.63	0.1	0.00002104	0.00859734	0.00022637	0.06144828	Tfap2a	A_55_P1964812	NM_001122948	ref|Mus musculus transcription factor AP-2, alpha (Tfap2a), transcript variant 2, mRNA [NM_001122948]	CTATGCCTGTCAATGTATCATAGTCCTTTGTTGCCCAGATAAATAAATATTTGATACGCT
+2.60	7.22	+1.38	6.54	0.0	7.91	0.1	0.00094659	0.04364159	0.02648596	0.57595994	Usp51	A_55_P1959218	NM_001137547	ref|Mus musculus ubiquitin specific protease 51 (Usp51), mRNA [NM_001137547]	GGAAGAATTACTCAATAGTGAAGGGTATCTACTGTTCTATCATAGGCAAGATATAGAGAA
+10.42	8.19	+3.38	6.50	0.1	9.88	0.0	0.00006421	0.01210615	0.00072860	0.13820482	Mpped2	A_52_P408025	NM_001143683	ref|Mus musculus metallophosphoesterase domain containing 2 (Mpped2), transcript variant 1, mRNA [NM_001143683]	TGGAATGTGAGGGACGGTCTACAAACTGCCATTTTTCTAATTATAAACTCACATTCTCTG
+10.02	11.39	+3.33	9.73	0.4	13.05	0.1	0.00074516	0.03859164	0.00081853	0.14644318	Pdgfrb	A_55_P1957249	NM_001146268	ref|Mus musculus platelet derived growth factor receptor, beta polypeptide (Pdgfrb), transcript variant 1, mRNA [NM_001146268]	CCACATTTAGACACCGGAAGTGCTATTTTATATGCTGTTAAGTTTTCCTATCTGTACTTT
+3.01	10.96	+1.59	10.16	0.1	11.75	0.1	0.00062891	0.03549660	0.01778741	0.53164689	Cln3	A_55_P1977917	NM_001146311	ref|Mus musculus ceroid lipofuscinosis, neuronal 3, juvenile (Batten, Spielmeyer-Vogt disease) (Cln3), transcript variant 1, mRNA [NM_001146311]	GCCTCAGAGTTTTCTCCTACCCTCTGCCCTTCTAATAAATGCTTATTTTAACAGTTTCCT
+11.20	8.38	+3.49	6.64	0.1	10.13	0.2	0.00008880	0.01409788	0.00065282	0.12969085	Rbp4	A_55_P2006118	NM_001159487	ref|Mus musculus retinol binding protein 4, plasma (Rbp4), transcript variant 1, mRNA [NM_001159487]	TCCCTGAAAGATGTTTGAGGCTTGGGATTCCAAACTTGGTTTATTAAACATATAGTCACC
+3.50	14.77	+1.81	13.87	0.0	15.67	0.1	0.00035382	0.02792225	0.01291870	0.49457021	Gjb3	A_55_P2014124	NM_001160012	ref|Mus musculus gap junction protein, beta 3 (Gjb3), transcript variant 1, mRNA [NM_001160012]	GGCGTATATCCTTGACATATCCAAGTCCGTTTCCTTAAAAGCAATAAAGTTGTGTTTTAT
+45.37	9.63	+5.50	6.88	0.0	12.39	0.1	0.00000582	0.00743823	0.00000991	0.01022951	Foxg1	A_55_P2053127	NM_001160112	ref|Mus musculus forkhead box G1 (Foxg1), transcript variant 2, mRNA [NM_001160112]	GTGGTCATATGCCCGTGTTTGTCACTTACAAAAATGTTTACTATGAACACACAGAAATAA
+9.94	8.91	+3.31	7.25	0.2	10.57	0.0	0.00008056	0.01368519	0.00082393	0.14699150	Igsf10	A_51_P155843	NM_001162884	ref|Mus musculus immunoglobulin superfamily, member 10 (Igsf10), mRNA [NM_001162884]	ATGAATGGAGACAACGTGAAAGATTAGGTTTGCAGCGCCGTGTTAATCTCAATGCACAAA
+11.38	8.98	+3.51	7.22	0.0	10.73	0.0	0.00002407	0.00859734	0.00050705	0.10935616	Wnt7b	A_55_P2274592	NM_001163634	ref|Mus musculus wingless-related MMTV integration site 7B (Wnt7b), transcript variant 2, mRNA [NM_001163634]	TCTGAAGATTTACTGGAGACCCCACGGCTCTGTGAAATAAATATACTGACACAGCCCCAT
+2.49	10.28	+1.31	9.63	0.0	10.94	0.0	0.00098006	0.04411359	0.02914266	0.59164668	Add3	A_55_P1988623	NM_001164099	ref|Mus musculus adducin 3 (gamma) (Add3), transcript variant 1, mRNA [NM_001164099]	CGTGTGGAGACACAGTTACCTGTGAACTCTCCTTTTCCATAACTTTTAAAGAATATATAT
+2.93	11.88	+1.55	11.10	0.1	12.65	0.1	0.00118824	0.04823276	0.01963910	0.54412319	Tpm1	A_55_P2187043	NM_001164248	ref|Mus musculus tropomyosin 1, alpha (Tpm1), transcript variant 1, mRNA [NM_001164248]	ACAGACTGCTTTCTATTGTACAGAAGCAATTCGCCCAGTGTAAAATAAACACTGTACGCT
+3.24	14.57	+1.70	13.72	0.1	15.41	0.1	0.00087028	0.04174886	0.01496361	0.51103471	Tpm1	A_55_P2032192	NM_001164249	ref|Mus musculus tropomyosin 1, alpha (Tpm1), transcript variant 2, mRNA [NM_001164249]	GAAAACCTTAGTATGCACCAGATGCTGGATCAGACTTTACTGGAGCTAAACAACATGTGA
+8.29	10.78	+3.05	9.26	0.2	12.31	0.0	0.00021318	0.02114862	0.00143750	0.20574545	Chadl	A_55_P2036220	NM_001164320	ref|Mus musculus chondroadherin-like (Chadl), mRNA [NM_001164320]	GGTTTCTTGGAGCCCTGTCTGAGGGGCCGAGTCTTGGCTGATGGGATTCTTTTCCCTATG
+4.81	11.28	+2.26	10.15	0.1	12.41	0.0	0.00015001	0.01789185	0.00612525	0.40265553	Iglon5	A_55_P2044582	NM_001164518	ref|Mus musculus IgLON family member 5 (Iglon5), mRNA [NM_001164518]	GCCGTGTGTTCCAATTCATGGGGAGTGTTGAGACCACCACACCAATAAACGCCTTTTTCC
+10.68	8.33	+3.42	6.62	0.0	10.04	0.0	0.00002518	0.00859734	0.00067842	0.13351250	Il33	A_55_P1964960	NM_001164724	ref|Mus musculus interleukin 33 (Il33), transcript variant 1, mRNA [NM_001164724]	GTGAATCTGTACGATATCTTTAAAGTAGTAACTACGTAGTCAAATGTGTTCTTGACGTTG
+7.31	8.87	+2.87	7.43	0.1	10.30	0.2	0.00017133	0.01896241	0.00217105	0.24995247	Thsd7a	A_55_P2161219	NM_001164805	ref|Mus musculus thrombospondin, type I, domain containing 7A (Thsd7a), mRNA [NM_001164805]	AAGTGCATGCTGTGTCCTGAGAGTTTTGTGGCATCTTTTCTGAAATCTACCCAATTTTTT
+3.19	11.20	+1.67	10.37	0.0	12.04	0.0	0.00041294	0.03003454	0.01555202	0.51820317	Rbms3	A_55_P2341468	NM_001172123	ref|Mus musculus RNA binding motif, single stranded interacting protein (Rbms3), transcript variant 1, mRNA [NM_001172123]	GCTCTCTGTAGATCAGTGGATATTAGGTTTCAATTTCTGTTTTCTTTGATGAAGCTTTCA
+4.64	9.02	+2.21	7.91	0.0	10.13	0.3	0.00119813	0.04838767	0.00683429	0.41265197	H60b	A_55_P2097983	NM_001177775	ref|Mus musculus histocompatibility 60b (H60b), mRNA [NM_001177775]	TCCCAACATAATTCTGACACCCAGGGTCTGAGTTTCACCTGGATTGTGATTATATGTATA
+2.94	10.68	+1.56	9.90	0.0	11.46	0.0	0.00053171	0.03348132	0.01918763	0.54259542	Psrc1	A_55_P2429225	NM_001190161	ref|Mus musculus proline/serine-rich coiled-coil 1 (Psrc1), transcript variant 1, mRNA [NM_001190161]	AAGAGAGGGGCAGAGGTCATCTGCCCGTGGAGAAACTCACAAACAAAATAATAAATGCAG
+4.90	8.78	+2.29	7.63	0.3	9.92	0.1	0.00124148	0.04935809	0.00576683	0.39604362	Sulf1	A_55_P1957424	NM_001198565	ref|Mus musculus sulfatase 1 (Sulf1), transcript variant 1, mRNA [NM_001198565]	AAGGATGCTTTTGAAGATCAATTGCGTCCTCTTGTCCACTCTGACAGAACTCCGGTTCAT
+4.77	14.97	+2.26	13.85	0.2	16.10	0.1	0.00034433	0.02744897	0.00614272	0.40170717	App	A_55_P2012201	NM_001198823	ref|Mus musculus amyloid beta (A4) precursor protein (App), transcript variant 1, mRNA [NM_001198823]	CAGGATGATTGTACAGAATCATTGCTTATGCCATGATAGCTTTCTACACTGTATTACATA
+4.23	13.82	+2.08	12.78	0.2	14.86	0.1	0.00050072	0.03264333	0.00837456	0.44770458	4931408A02Rik	A_55_P2101920	NM_001199210	ref|Mus musculus RIKEN cDNA 4931408A02 gene (4931408A02Rik), transcript variant 1, mRNA [NM_001199210]	CGTCGCACTGTTTACAGCACACCCTGGAATAAATTGGGAGGAAGCCGTGGTGTCTTGCAA
+5.48	9.63	+2.45	8.40	0.1	10.85	0.2	0.00033119	0.02706985	0.00449714	0.36032061	C1qtnf1	A_55_P1998539	NM_001204129	ref|Mus musculus C1q and tumor necrosis factor related protein 1 (C1qtnf1), transcript variant 1, mRNA [NM_001204129]	TCCTGTGCTCTACCCTGCTCTTTCCAGAAAACATTAAACTTGCCATGGCGATTCACAGCA
+3.70	8.58	+1.89	7.63	0.0	9.52	0.0	0.00023372	0.02217572	0.01111655	0.48115189	2410017P09Rik	A_55_P2135621	NM_001204912	ref|Mus musculus RIKEN cDNA 2410017P09 gene (2410017P09Rik), mRNA [NM_001204912]	CTGTTTACCTGTGACTCTATAATATAGTTCCTTATGTTTTGGTGATCCCTCAACCATAAA
+17.21	10.99	+4.11	8.94	0.1	13.05	0.0	0.00001918	0.00859734	0.00011630	0.04137853	Fhdc1	A_55_P1985693	NM_001205355	ref|Mus musculus FH2 domain containing 1 (Fhdc1), transcript variant 1, mRNA [NM_001205355]	CCGAGACAAAGATCCAATAATAGTCTGGACATGTAAGATGACAATTCTTATGTAACAAGT
+6.04	9.64	+2.59	8.34	0.0	10.93	0.1	0.00013994	0.01721250	0.00360309	0.32323077	9830147E19Rik	A_55_P2089118	NM_001242388	ref|Mus musculus RIKEN cDNA 9830147E19 gene (9830147E19Rik), mRNA [NM_001242388]	GGTAGGGAGTTTACTGAACCAGGGAACTGTGAAAGGGGACAATATTTGAAATGTAAATAA
+6.11	8.03	+2.61	6.73	0.1	9.34	0.3	0.00095740	0.04375415	0.00326213	0.31268798	Gm8298	A_66_P121972	NM_001243003	ref|Mus musculus predicted gene 8298 (Gm8298), mRNA [NM_001243003]	ATGTAGAGGATGGAATTCATGGAGCCATATCATTTTCCACAGCACCGTTTTATTTAAAAT
+284.40	11.23	+8.15	7.15	0.1	15.30	0.0	0.00000158	0.00743823	0.00000000	0.00000000	Col6a3	A_52_P479262	NM_001243008	ref|Mus musculus collagen, type VI, alpha 3 (Col6a3), transcript variant 1, mRNA [NM_001243008]	ATGGTCCCAGTTTTCTGGATTAGACTTCGATCAATATTCTTCTAAATCCTCTGACAAATG
+2.76	11.20	+1.47	10.47	0.0	11.93	0.0	0.00066082	0.03626545	0.02249346	0.55333906	Clcn5	A_55_P2106975	NM_001243762	ref|Mus musculus chloride channel 5 (Clcn5), transcript variant 2, mRNA [NM_001243762]	CTTCTGTGATACTGCATTAGGAAGGGTTCACGAAAGAGTAAACAAGATGGCTATGGTTTA
+2.83	14.69	+1.50	13.94	0.0	15.44	0.0	0.00055949	0.03401024	0.02103639	0.54879370	Ly6c1	A_55_P2064771	NM_001252055	ref|Mus musculus lymphocyte antigen 6 complex, locus C1 (Ly6c1), transcript variant 2, mRNA [NM_001252055]	TATTATAGTATCACCATCCACACATAAGTATCTGGGGTCCTGCAGGGTTCCCATGTATGC
+7.07	8.26	+2.82	6.85	0.2	9.67	0.0	0.00025364	0.02326610	0.00236623	0.25870833	Mest	A_55_P2151868	NM_001252292	ref|Mus musculus mesoderm specific transcript (Mest), transcript variant 1, mRNA [NM_001252292]	AAGCCCTGAGATAGTTGTGCTTTTACATGGCTTTCCAACATCCAGCTATGACTGGTACAA
+3.21	7.45	+1.68	6.61	0.0	8.30	0.1	0.00059746	0.03516394	0.01598844	0.52197408	Kcnma1	A_55_P2378486	NM_001253364	ref|Mus musculus potassium large conductance calcium-activated channel, subfamily M, alpha member 1 (Kcnma1), transcript variant 7, mRNA [NM_001253364]	TGGGTGGGCAGTCAATGTATACATGTAAATTCAAAAGTCCTGTGAGTGGAAGTATTTTTT
+36.67	9.40	+5.20	6.80	0.0	12.00	0.1	0.00001039	0.00783451	0.00001575	0.01358904	Irx3	A_55_P1967149	NM_001253822	ref|Mus musculus Iroquois related homeobox 3 (Drosophila) (Irx3), transcript variant 1, mRNA [NM_001253822]	GTCTGACTCTTTTTGTATATACGGGAAAATGTACATACGTGTGAACCAAATTGTACAAGA
+25.00	15.36	+4.64	13.04	0.2	17.68	0.0	0.00003188	0.00919899	0.00004021	0.02041935	Acta2	A_52_P420504	NM_007392	ref|Mus musculus actin, alpha 2, smooth muscle, aorta (Acta2), mRNA [NM_007392]	GTTTTGTGGATCAGCGCCTCCAGTTCCTTTCCAAATCATTCCTGCCCAAAGCTTTGATTT
+13.92	10.26	+3.80	8.36	0.1	12.16	0.1	0.00003774	0.00962133	0.00023526	0.06251477	Acvr2b	A_55_P2012815	NM_007397	ref|Mus musculus activin receptor IIB (Acvr2b), mRNA [NM_007397]	CTAAAGAGTCCAGCATCTAAGCCCGGGACACGTAGCGTCTCTCCAGACTCAGTGGATCTG
+9.49	9.61	+3.25	7.98	0.0	11.23	0.1	0.00004569	0.01022855	0.00089444	0.15348229	Adam12	A_55_P1958823	NM_007400	ref|Mus musculus a disintegrin and metallopeptidase domain 12 (meltrin alpha) (Adam12), mRNA [NM_007400]	ATCAGACCTGCCCCTAAGCATCAAGTACCCAGACCTTCCCACAATGCCTATATCAAGTGA
+3.35	15.72	+1.74	14.85	0.0	16.59	0.0	0.00033611	0.02721988	0.01393991	0.50481886	Plin2	A_55_P1999648	NM_007408	ref|Mus musculus perilipin 2 (Plin2), mRNA [NM_007408]	CTGGCCAGATGACCCCTTTTGCTGTATTGAAATTAACTTGGTAGATGGCTTTAGCTTAGA
+9.43	9.50	+3.24	7.89	0.1	11.12	0.1	0.00008316	0.01377959	0.00105875	0.17454450	Adora2b	A_55_P1993503	NM_007413	ref|Mus musculus adenosine A2b receptor (Adora2b), mRNA [NM_007413]	CTGGGTTTTGCTTCTCTTCCACATTAAAGTTTATTGGGACCTAAAGTGTGAAAATTTTAC
+2.56	8.36	+1.36	7.68	0.1	9.04	0.0	0.00112047	0.04688538	0.02723063	0.58111691	Afp	A_51_P510891	NM_007423	ref|Mus musculus alpha fetoprotein (Afp), mRNA [NM_007423]	GTGAGCCTTTTGGCTTAACTGTAACTGCTAGTACTTTAACCACATGGTGAAGATGTCCAT
+12.82	8.43	+3.68	6.59	0.0	10.27	0.2	0.00005373	0.01086245	0.00039704	0.09260741	Aplp1	A_55_P1991605	NM_007467	ref|Mus musculus amyloid beta (A4) precursor-like protein 1 (Aplp1), mRNA [NM_007467]	AATTTATTGCTCCTTAAGGTGACCTGGGTCCCAGGTATGTATGTCACTCCCTGGAATTCA
+58.49	11.83	+5.87	8.90	0.1	14.77	0.0	0.00000639	0.00743823	0.00000527	0.00737778	Arhgdib	A_52_P515247	NM_007486	ref|Mus musculus Rho, GDP dissociation inhibitor (GDI) beta (Arhgdib), mRNA [NM_007486]	AGCTCTCCTTTTGTGGGAGACACTGTAAACAACACCAAAGGAAAAGAATAAAATCGTTGT
+4.38	15.53	+2.13	14.46	0.0	16.59	0.1	0.00018019	0.01934880	0.00756002	0.42699552	Ass1	A_55_P2004781	NM_007494	ref|Mus musculus argininosuccinate synthetase 1 (Ass1), mRNA [NM_007494]	CCCCCACAGCTTTTGTTCCCTGGTCCCCTATAGCCTACAAAAGTGGTCATCGAAGGGAAG
+2.58	11.29	+1.37	10.61	0.0	11.97	0.0	0.00082765	0.04047376	0.02627096	0.57485754	Bcat1	A_66_P127969	NM_007532	ref|Mus musculus branched chain aminotransferase 1, cytosolic (Bcat1), transcript variant 2, mRNA [NM_007532]	CAATCGACACATTCCTCACTGTTGGCAGGTTCTGCAGATTATGTCCACCTTTCTGTTGCC
+3.12	12.00	+1.64	11.18	0.0	12.82	0.0	0.00046668	0.03166977	0.01634007	0.52182150	Bdnf	A_55_P2036303	NM_007540	ref|Mus musculus brain derived neurotrophic factor (Bdnf), transcript variant 1, mRNA [NM_007540]	GTAAATGTCTGTGGCCTTGTTCTCTCTATGGTAAAGATATTATTCACCATGTAAAACAAG
+10.12	12.86	+3.34	11.19	0.3	14.53	0.1	0.00020362	0.02068223	0.00076817	0.14145029	Bgn	A_52_P162486	NM_007542	ref|Mus musculus biglycan (Bgn), mRNA [NM_007542]	CAATCAGATTCGGATGATTGAGAATGGGAGCCTGAGTTTTCTGCCTACCCTGAGGGAACT
+56.17	9.73	+5.81	6.82	0.1	12.63	0.1	0.00000618	0.00743823	0.00000559	0.00748936	Sirpa	A_55_P2118037	NM_007547	ref|Mus musculus signal-regulatory protein alpha (Sirpa), transcript variant 1, mRNA [NM_007547]	GAAGGAAACAGGCCCTGTTTTGTACATAGTTGCAACTTAAAATTTTTGGCTTGCAAAATA
+3.94	15.24	+1.98	14.25	0.0	16.23	0.0	0.00019726	0.02038968	0.00969341	0.46706350	Bmp4	A_55_P2154387	NM_007554	ref|Mus musculus bone morphogenetic protein 4 (Bmp4), mRNA [NM_007554]	CAACCACCTACACATACCACACAAACTGCTTCCCTATAGCTGGACTTTTATCTTAAAAAA
+7.00	9.31	+2.81	7.91	0.1	10.72	0.0	0.00007118	0.01262645	0.00242797	0.26137436	Casp4	A_55_P2091461	NM_007609	ref|Mus musculus caspase 4, apoptosis-related cysteine peptidase (Casp4), mRNA [NM_007609]	CCAGCCTAAGCAACACAGTGGGATTCTGTTCCATAGACAAGCAAACAAGCAAAAATAAAA
+9.58	8.33	+3.26	6.70	0.0	9.96	0.2	0.00013672	0.01707762	0.00108899	0.17766839	Cckbr	A_51_P506201	NM_007627	ref|Mus musculus cholecystokinin B receptor (Cckbr), mRNA [NM_007627]	AAGGCCGTTTCCTACCTCATGGGGGTATCAGTGAGTGTGTCCACTCTAAATCTCGCGGCC
+17.32	9.21	+4.11	7.15	0.2	11.27	0.1	0.00007245	0.01270271	0.00010976	0.03972414	Cdh3	A_66_P113868	NM_007665	ref|Mus musculus cadherin 3 (Cdh3), transcript variant 2, mRNA [NM_007665]	TATTTTCCCTGTTATGTGCTGTAGATGGAGAGTGATGACAATCGTGTAAATGTACTAGAA
+5.81	8.66	+2.54	7.39	0.1	9.93	0.3	0.00110482	0.04657096	0.00383365	0.33578303	Chad	A_51_P480073	NM_007689	ref|Mus musculus chondroadherin (Chad), mRNA [NM_007689]	CTCCTTTGAGAGAAGCTATTGTAGAACCTCCTACCCTCTGTCCATCGGAGCTAAAGCGCA
+7.18	8.48	+2.84	7.06	0.3	9.90	0.0	0.00033921	0.02731695	0.00226416	0.25371530	Chgb	A_51_P191669	NM_007694	ref|Mus musculus chromogranin B (Chgb), mRNA [NM_007694]	TAGCGTGACTTGTAGCGTATTCTTCCTGCAAAATAGATGTTTCACGTGTCTGTGACAATG
+3.24	9.90	+1.69	9.05	0.1	10.75	0.0	0.00081270	0.04016311	0.01546996	0.51793514	Cited1	A_55_P1979833	NM_007709	ref|Mus musculus Cbp/p300-interacting transactivator with Glu/Asp-rich carboxy-terminal domain 1 (Cited1), mRNA [NM_007709]	TGAGTTTGATTTCACTGCAGATTTTCCCTCTGGCTGCTGATGGCAAGTGCCCCTAAAAAA
+18.63	10.23	+4.22	8.12	0.1	12.34	0.0	0.00002275	0.00859734	0.00008880	0.03495000	Cxcr7	A_52_P675395	NM_007722	ref|Mus musculus chemokine (C-X-C motif) receptor 7 (Cxcr7), mRNA [NM_007722]	TGGACATGTGTACAGTAGAATCTTCTGTGTTTCTTCAAGTTTTTACTTGGTGACTTTTTG
+4.84	9.90	+2.27	8.77	0.2	11.04	0.1	0.00053951	0.03363458	0.00604643	0.40082105	Col12a1	A_55_P2062469	NM_007730	ref|Mus musculus collagen, type XII, alpha 1 (Col12a1), mRNA [NM_007730]	GTTTCTTAGTTATCAAAGCAGTTGGAAATGTTTGCAAGACTATGAACATAGAATTGCTGC
+4.08	16.36	+2.03	15.34	0.1	17.37	0.0	0.00023877	0.02244940	0.00892912	0.45568882	Col1a1	A_55_P2118520	NM_007742	ref|Mus musculus collagen, type I, alpha 1 (Col1a1), mRNA [NM_007742]	TGACCAACTGAACGTGACCAAAAACCAAAAGTGCATTCAACCTTACCAAAAAAGAAAAAA
+6.40	14.39	+2.68	13.05	0.0	15.73	0.0	0.00006993	0.01258384	0.00312297	0.30586625	Csrp2	A_51_P300337	NM_007792	ref|Mus musculus cysteine and glycine-rich protein 2 (Csrp2), mRNA [NM_007792]	ACAGAGAATCTCCATTACCAAACTGCAGATGGCGTTTATGGCGCTCACTACTGTGAAACA
+69.46	11.74	+6.12	8.68	0.1	14.80	0.1	0.00000430	0.00743823	0.00000343	0.00568421	Ctsh	A_52_P51078	NM_007801	ref|Mus musculus cathepsin H (Ctsh), mRNA [NM_007801]	ACCTAGAATCGTCTCTCTTTCCAGCTCTCTTCATGTACTGGGAGCTGTAATGGTTACCTT
+10.20	8.42	+3.35	6.75	0.1	10.10	0.2	0.00014251	0.01742645	0.00063955	0.12826752	Cyp7b1	A_51_P461429	NM_007825	ref|Mus musculus cytochrome P450, family 7, subfamily b, polypeptide 1 (Cyp7b1), mRNA [NM_007825]	TTGGTTGAGATCAATCCAGTTGGTTTTGGGTCACAAAACCTGTCATAAAATAAAGCAGTG
+8.47	8.14	+3.08	6.59	0.0	9.68	0.1	0.00005089	0.01073735	0.00144747	0.20576975	Dmd	A_55_P2167922	NM_007868	ref|Mus musculus dystrophin, muscular dystrophy (Dmd), mRNA [NM_007868]	CAACAGTTGGAGAAATGCTTGAAGTTGTCCCGTAAGATGAGAAAGGAAATGAATGTCTTA
+11.95	8.47	+3.58	6.68	0.0	10.26	0.2	0.00005382	0.01086245	0.00050686	0.10969072	Ebf1	A_55_P2065513	NM_007897	ref|Mus musculus early B-cell factor 1 (Ebf1), mRNA [NM_007897]	AGGGTGTTGGTTAAAGTTGTAACCCCCGAGTATCTGGGGGATATATTTATTCTGTATTGA
+2.58	13.97	+1.37	13.28	0.0	14.65	0.0	0.00079058	0.03982780	0.02614101	0.57360836	Emp2	A_51_P437240	NM_007929	ref|Mus musculus epithelial membrane protein 2 (Emp2), mRNA [NM_007929]	GCTGCGTTATCCAAGAAGCAAGTATTAGGACCAAAACCTGTTACTGTATTTAAAGGAACT
+3.16	7.32	+1.66	6.49	0.0	8.15	0.1	0.00078468	0.03971541	0.01680558	0.52471393	Esr1	A_52_P237077	NM_007956	ref|Mus musculus estrogen receptor 1 (alpha) (Esr1), mRNA [NM_007956]	TTTTTTGTAGACGTTTCAAACTACCGTGTCATGTATGCAGTTATTAATGCCTAAAGCCTT
+4.52	10.03	+2.18	8.95	0.2	11.12	0.1	0.00065827	0.03623722	0.00692823	0.41278335	Mpzl2	A_52_P322421	NM_007962	ref|Mus musculus myelin protein zero-like 2 (Mpzl2), mRNA [NM_007962]	TCATGGGATATCAGGTTCTTGTTCAGTGTCTCCTTCCTAAGAGTACTTTTGTACTGTAAC
+36.56	15.07	+5.19	12.47	0.1	17.66	0.0	0.00000868	0.00748655	0.00001734	0.01418182	Fbln2	A_52_P590535	NM_007992	ref|Mus musculus fibulin 2 (Fbln2), transcript variant 1, mRNA [NM_007992]	CTCAACTATGGCTACAGCTGACATTCCATTCCTTCATCCACTGTGTTCCTCAATTAAAAA
+5.42	12.84	+2.44	11.62	0.0	14.06	0.2	0.00036900	0.02845628	0.00464431	0.36605757	Fbn1	A_51_P467224	NM_007993	ref|Mus musculus fibrillin 1 (Fbn1), mRNA [NM_007993]	TCACTTATGAGTATGGTGCAGTACATGTAAATTAAGTGTGTGTACACTGTAACGTGCTAT
+3.12	13.53	+1.64	12.71	0.0	14.35	0.0	0.00042197	0.03012935	0.01652865	0.52280663	Fgf7	A_55_P2035932	NM_008008	ref|Mus musculus fibroblast growth factor 7 (Fgf7), mRNA [NM_008008]	GCTCTTCCCACAAATAATCATGCTTATTTCCCTCTGTGATTACAGCATTAAACTCTACTT
+3.12	12.19	+1.64	11.37	0.0	13.01	0.1	0.00044939	0.03106611	0.01635595	0.52153519	Fosl2	A_55_P1995195	NM_008037	ref|Mus musculus fos-like antigen 2 (Fosl2), mRNA [NM_008037]	GCTATGGAGGAAAGAACATATTAAAAACTTATTTTCCCTCGGGTTTGTTCTCGTTTTATG
+10.39	15.30	+3.38	13.62	0.0	16.99	0.0	0.00002607	0.00859734	0.00071970	0.13734545	Fstl1	A_55_P2143517	NM_008047	ref|Mus musculus follistatin-like 1 (Fstl1), mRNA [NM_008047]	GAGTGGTTTTGAAATTGCATTTGTATTTGCTGTGCTTCTGTATTCCATTTAACTGGGTTT
+3.61	12.00	+1.85	11.07	0.1	12.93	0.1	0.00053218	0.03348132	0.01178087	0.48459308	Fzd6	A_52_P217710	NM_008056	ref|Mus musculus frizzled homolog 6 (Drosophila) (Fzd6), transcript variant 1, mRNA [NM_008056]	GGCCGAGCTGTCGATTCCCCTTTTAAGTGTTGAATTAGGATTGAATTATGGCCATTTGTA
+10.22	10.79	+3.35	9.12	0.2	12.47	0.0	0.00011208	0.01585105	0.00075095	0.13950442	B4galnt1	A_51_P233928	NM_008080	ref|Mus musculus beta-1,4-N-acetyl-galactosaminyl transferase 1 (B4galnt1), transcript variant 1, mRNA [NM_008080]	CCAAGTGCCAAAGAGCCCAGAAGGACTCTAAGACCCTCAAGTGGAAACACTCTCACCTCC
+71.88	10.03	+6.17	6.95	0.1	13.12	0.1	0.00000786	0.00743823	0.00000305	0.00564706	Gap43	A_55_P2096867	NM_008083	ref|Mus musculus growth associated protein 43 (Gap43), mRNA [NM_008083]	GTTCCGTTCTGAGGAGTCCAAAATATTAAGTGAATTCAAAAACCATTTCTGTTTCCTCAT
+6.68	11.97	+2.74	10.60	0.0	13.34	0.1	0.00007020	0.01258384	0.00280520	0.29103789	Gas1	A_51_P157083	NM_008086	ref|Mus musculus growth arrest specific 1 (Gas1), mRNA [NM_008086]	AAAGTTACCATGGTGTTGAACAATGCATGTTTTTTATCCTAAAGCTCGGTACTGCCATCT
+16.67	12.16	+4.06	10.13	0.2	14.19	0.0	0.00003739	0.00960283	0.00013592	0.04577540	Gas2	A_55_P2041708	NM_008087	ref|Mus musculus growth arrest specific 2 (Gas2), mRNA [NM_008087]	TATACCCAGGACAGAGCTGTTTTGTATCAATAAACAGCAAGATATTGTCCACACTGATTT
+19.04	10.31	+4.25	8.19	0.1	12.44	0.0	0.00001943	0.00859734	0.00008028	0.03261935	Gata3	A_66_P111011	NM_008091	ref|Mus musculus GATA binding protein 3 (Gata3), mRNA [NM_008091]	TTAAGGAATATAGGGGGATTAAAGTATGGAGATACAGAAGAAACCACTAAGTCTGATGTC
+11.59	8.95	+3.53	7.18	0.2	10.72	0.1	0.00009508	0.01446250	0.00052598	0.11041333	Gata4	A_55_P2028894	NM_008092	ref|Mus musculus GATA binding protein 4 (Gata4), mRNA [NM_008092]	TAGCTTCGAACCAAGATTCTGTTGTAATCATTTTCGCTGTTTCTCCCTCAAGGCCGCCTT
+9.98	10.73	+3.32	9.07	0.1	12.39	0.0	0.00006233	0.01193121	0.00083816	0.14826966	Gdf1	A_51_P464300	NM_008107	ref|Mus musculus growth differentiation factor 1 (Gdf1), transcript variant 2, mRNA [NM_008107]	GACCGCCCCACGCAAAAGCAGGGACTGTTTGTTCATGTTTTATTGGTGACAAAAAGCTTA
+319.91	10.97	+8.32	6.81	0.1	15.13	0.0	0.00000094	0.00743823	0.00000000	0.00000000	Gjb2	A_52_P382886	NM_008125	ref|Mus musculus gap junction protein, beta 2 (Gjb2), mRNA [NM_008125]	CAAGTTGAACCATTACCACTATGCCTTATGTGTATCCTACAAGATGACAGTCAACAAATC
+3.30	11.75	+1.72	10.89	0.0	12.61	0.1	0.00038179	0.02894126	0.01438332	0.50887865	Gjb4	A_55_P1972381	NM_008127	ref|Mus musculus gap junction protein, beta 4 (Gjb4), mRNA [NM_008127]	GGGGATGTTATATTTGTCAATGAGGACCTCAACTCCATTAATAAATATGATGTTCCCAGT
+4.92	9.57	+2.30	8.42	0.2	10.72	0.2	0.00094443	0.04364159	0.00567861	0.39169332	Gspt2	A_51_P301394	NM_008179	ref|Mus musculus G1 to S phase transition 2 (Gspt2), mRNA [NM_008179]	ACTTTAAGAGATGAGGGTAAAACAATCGCCATTGGAAAAGTTCTGAAGCTGGTCCCAGAG
+41.37	10.78	+5.37	8.10	0.1	13.47	0.0	0.00000543	0.00743823	0.00001194	0.01122388	Has2	A_51_P213359	NM_008216	ref|Mus musculus hyaluronan synthase 2 (Has2), mRNA [NM_008216]	CTAGTGGGAAACAAACACACCCTGACAATAAATGAAACTAAAACTTGAGTTTGCCTTTTT
+3.03	7.41	+1.60	6.61	0.0	8.21	0.1	0.00062900	0.03549660	0.01731822	0.52611288	Hoxb1	A_51_P485014	NM_008266	ref|Mus musculus homeobox B1 (Hoxb1), mRNA [NM_008266]	TTGAATTGAACTTCCTAAGTAACTGGGCTTCCAACGTTGACCAGTTCTCTCGAAGACTTT
+63.76	9.62	+5.99	6.62	0.1	12.62	0.1	0.00000654	0.00743823	0.00000438	0.00641860	Hoxd13	A_52_P591310	NM_008275	ref|Mus musculus homeobox D13 (Hoxd13), mRNA [NM_008275]	AAATGTTGCGTATTTATGGGACTGAAAGATTATTTTTGTAGATACAGTGTGTGTGAGCAG
+3.62	14.19	+1.86	13.26	0.1	15.12	0.0	0.00041731	0.03003454	0.01176893	0.48441830	Sdc2	A_51_P157255	NM_008304	ref|Mus musculus syndecan 2 (Sdc2), mRNA [NM_008304]	TAATGGCCTTAATTCATACCTTTCTGTCCAATTACAGCTGTAATTCACCATGTTAAAAGG
+3.18	12.76	+1.67	11.92	0.0	13.59	0.1	0.00062267	0.03544904	0.01548342	0.51756051	Irgm1	A_51_P262171	NM_008326	ref|Mus musculus immunity-related GTPase family M member 1 (Irgm1), mRNA [NM_008326]	GCATTGTTCCACTGAGGGACAGGGACAAGTAGTGATTAAAATTCATTGACCATGATTCTT
+16.06	8.58	+4.01	6.58	0.0	10.58	0.0	0.00001398	0.00859734	0.00014101	0.04673684	Igfbp3	A_52_P253179	NM_008343	ref|Mus musculus insulin-like growth factor binding protein 3 (Igfbp3), mRNA [NM_008343]	GCAGTTTTCCAAAAACACAGATTTCTTTTCATCTTCCTATCTAAACAGGAAAGAGGAGTG
+140.56	10.63	+7.14	7.06	0.0	14.20	0.2	0.00000620	0.00743823	0.00000044	0.00164706	Inhbb	A_55_P2096422	NM_008381	ref|Mus musculus inhibin beta-B (Inhbb), mRNA [NM_008381]	TGACTGGTGGAGTGAAGGTGTGTGCTGTAAGTCCTCACCTTTAGTTTATTTAATAAATCC
+9.97	10.89	+3.32	9.23	0.3	12.54	0.1	0.00031321	0.02612535	0.00080297	0.14489398	Itm2a	A_51_P516870	NM_008409	ref|Mus musculus integral membrane protein 2A (Itm2a), mRNA [NM_008409]	TAGATTTCTGAAAGCAGCATGAATGTGTCATCTTACCATCCTGACAATAAAGCCCATCCT
+3.40	7.48	+1.77	6.60	0.1	8.37	0.1	0.00054904	0.03374052	0.01326804	0.49618052	Kcnj3	A_52_P560006	NM_008426	ref|Mus musculus potassium inwardly-rectifying channel, subfamily J, member 3 (Kcnj3), mRNA [NM_008426]	TTTGGCTGATAAGATAATCCTCCCTATGAAATCTGAGAGGTCTATCCTAGCCTGGCAAAT
+3.24	8.08	+1.70	7.23	0.0	8.93	0.0	0.00039928	0.02982769	0.01535086	0.51641880	Klra5	A_51_P104939	NM_008463	ref|Mus musculus killer cell lectin-like receptor, subfamily A, member 5 (Klra5), mRNA [NM_008463]	GGACTGTTCTCTGGTATCTATTTTGACAGAACAGAGTTCATCTTCCTTCCTCTTGGAGAC
+11.68	9.77	+3.55	8.00	0.0	11.54	0.0	0.00002426	0.00859734	0.00047224	0.10435088	Lama2	A_55_P2158946	NM_008481	ref|Mus musculus laminin, alpha 2 (Lama2), mRNA [NM_008481]	CCTGACCACCAACATTAGGTTCCGAGGCTGCATCCGATCTCTGAAGCTCACCAAAGGCAC
+2.40	7.24	+1.26	6.60	0.0	7.87	0.0	0.00115760	0.04777125	0.03176073	0.60028932	Lep	A_52_P374882	NM_008493	ref|Mus musculus leptin (Lep), mRNA [NM_008493]	AGTTTGGATCTTGGGTTTTCTGTTAAGAGATGGTTAGCTTATACCTAAAACCATAATGGC
+33.36	11.48	+5.06	8.95	0.1	14.01	0.0	0.00000972	0.00775009	0.00001994	0.01513253	Blnk	A_55_P2002757	NM_008528	ref|Mus musculus B-cell linker (Blnk), mRNA [NM_008528]	GAAGTCATAGCTGGGGAGGTTCGGTTACTATGATACTAATATTGTCCAAATAAATGTATT
+3.89	13.81	+1.96	12.83	0.2	14.79	0.1	0.00070760	0.03766853	0.00987201	0.46885370	Marcks	A_51_P352968	NM_008538	ref|Mus musculus myristoylated alanine rich protein kinase C substrate (Marcks), mRNA [NM_008538]	AGAATAAAGGAGAAACAGATCTTCAGATGCAATGGTTTTGTGTAGCATCTCGTCTCTCGT
+15.16	10.67	+3.92	8.71	0.2	12.63	0.1	0.00004903	0.01061047	0.00020224	0.05660444	Mfap2	A_55_P2062793	NM_008546	ref|Mus musculus microfibrillar-associated protein 2 (Mfap2), transcript variant 1, mRNA [NM_008546]	CCTACGCCCCCAGGCATGGACCACCTCTGTTTTATACAAAATAATAAAAGTTTTTACAAA
+7.09	14.15	+2.83	12.74	0.4	15.57	0.1	0.00097837	0.04411359	0.00211141	0.24669388	Man2a1	A_51_P324923	NM_008549	ref|Mus musculus mannosidase 2, alpha 1 (Man2a1), mRNA [NM_008549]	TAGAAGACATTGTAATTATCATCCCGTGTCTTTGCTGTACTCGTGCTGAAGTGTTTTCAC
+5.29	7.71	+2.40	6.51	0.2	8.91	0.1	0.00062651	0.03549660	0.00496735	0.37374432	Meox2	A_51_P383001	NM_008584	ref|Mus musculus mesenchyme homeobox 2 (Meox2), mRNA [NM_008584]	AGACATTAGGATCATAGGCAAATCAGTTACCTTGCAGAACGAGTCTTGTGCGGCAAATGT
+49.27	13.47	+5.62	10.66	0.1	16.28	0.0	0.00000498	0.00743823	0.00000832	0.01007692	Mgp	A_51_P426270	NM_008597	ref|Mus musculus matrix Gla protein (Mgp), mRNA [NM_008597]	GCCGAGGAGCCAGATATTAGCGCGAAGAAACAGTCATTTGGTTGTGGAGTTTCGTTTTAT
+9.93	11.69	+3.31	10.03	0.0	13.34	0.0	0.00003336	0.00921435	0.00079776	0.14478386	Mgmt	A_55_P2071858	NM_008598	ref|Mus musculus O-6-methylguanine-DNA methyltransferase (Mgmt), mRNA [NM_008598]	ATGACACATAGATGTAACGCGTGTCGGAAGCGGATGTGTGGTGGCACCACTATATTAAAA
+3.43	11.58	+1.78	10.69	0.1	12.46	0.1	0.00042473	0.03022385	0.01309223	0.49519279	Mmp14	A_52_P304128	NM_008608	ref|Mus musculus matrix metallopeptidase 14 (membrane-inserted) (Mmp14), mRNA [NM_008608]	GGACAGCGAGTACCCTAAAAACATCAAAGTCTGGGAAGGAATCCCTGAATCTCCCAGGGG
+2.83	13.23	+1.50	12.48	0.0	13.98	0.0	0.00055753	0.03395924	0.02105050	0.54893416	Nbl1	A_51_P244492	NM_008675	ref|Mus musculus neuroblastoma, suppression of tumorigenicity 1 (Nbl1), mRNA [NM_008675]	AGCCTTAGAGCTTGTAACTAGTAGCCATCTCCCCTGGACCCGAGTGTTTTCATGAATAAA
+7.74	12.34	+2.95	10.87	0.1	13.82	0.1	0.00009040	0.01416198	0.00182127	0.23312195	Nid2	A_51_P315666	NM_008695	ref|Mus musculus nidogen 2 (Nid2), mRNA [NM_008695]	ACAGTGGAAAAGGAATTGGCCATTATGAGTTCTTGGCACACAAGTGAGCATTTTCAGTGC
+12.03	8.44	+3.59	6.65	0.1	10.24	0.2	0.00011358	0.01585105	0.00052820	0.11051163	Ctnnd2	A_55_P2111380	NM_008729	ref|Mus musculus catenin (cadherin associated protein), delta 2 (Ctnnd2), mRNA [NM_008729]	TTGCTCTTTAGATGCAAGTGACTGAGGCCAACAGGTGCCTGGCAAATGTTAACTGTTCTT
+6.08	9.35	+2.60	8.05	0.1	10.65	0.0	0.00008451	0.01377959	0.00353900	0.32206936	Nrp1	A_51_P469285	NM_008737	ref|Mus musculus neuropilin 1 (Nrp1), mRNA [NM_008737]	TTGTGGATGGTGTAAAGTTGAAAAAAGATAAACTGAACCCACAGAGTAATTACTCAGAGG
+5.37	10.36	+2.42	9.15	0.0	11.58	0.0	0.00009215	0.01425435	0.00472688	0.36841584	Ntn1	A_55_P2162935	NM_008744	ref|Mus musculus netrin 1 (Ntn1), mRNA [NM_008744]	ATGAATATATTTAATGACATGGAGAAAGTTGTGGATTTTCTTTCTTTTTCTTTCTTTTTT
+56.94	10.16	+5.83	7.24	0.1	13.07	0.1	0.00000838	0.00748655	0.00000546	0.00747826	Tnfrsf11b	A_52_P106620	NM_008764	ref|Mus musculus tumor necrosis factor receptor superfamily, member 11b (osteoprotegerin) (Tnfrsf11b), mRNA [NM_008764]	TTTATCCAGCTGTCATGTCTGGTTCAGTATCTACAGACTGTGTGTCCTCTCATTACCACA
+4.02	15.30	+2.01	14.30	0.0	16.30	0.1	0.00022423	0.02169164	0.00912957	0.45958753	Serpine1	A_55_P2119257	NM_008871	ref|Mus musculus serine (or cysteine) peptidase inhibitor, clade E, member 1 (Serpine1), mRNA [NM_008871]	GGTCACATGGTCTTGAATTTTGTTGGTTACATATGCCTTTTTGTTGTTGTTTGTCTTCAC
+8.34	9.95	+3.06	8.42	0.0	11.48	0.0	0.00004171	0.00995063	0.00148666	0.20898214	Plau	A_52_P302433	NM_008873	ref|Mus musculus plasminogen activator, urokinase (Plau), mRNA [NM_008873]	GTGTATTTCTGTATCTAACTGCAAGTCTAGGTATTTCCCTAACTCCAGACTGTGATGCGG
+6.11	14.08	+2.61	12.77	0.0	15.38	0.0	0.00006912	0.01258150	0.00349015	0.32087007	Rcn1	A_51_P305437	NM_009037	ref|Mus musculus reticulocalbin 1 (Rcn1), mRNA [NM_009037]	TAGTGGATTTATTATTTGTTGAGTCCTGAATCTCTGAGCCTGCTTCTAGCACAGCTTATG
+470.79	11.17	+8.88	6.73	0.0	15.61	0.0	0.00000068	0.00743823	0.00000000	0.00000000	Sfrp2	A_51_P520849	NM_009144	ref|Mus musculus secreted frizzled-related protein 2 (Sfrp2), mRNA [NM_009144]	TCGGCATCTAAGTCTTCAAACATTTCGTTGCTCGTTTTATGCCCTCATGAGCTCTGACCA
+119.68	10.27	+6.90	6.82	0.2	13.72	0.2	0.00001441	0.00859734	0.00000044	0.00127273	Sema5a	A_55_P2014224	NM_009154	ref|Mus musculus sema domain, seven thrombospondin repeats (type 1 and type 1-like), transmembrane domain (TM) and short cytoplasmic domain, (semaphorin) 5A (Sema5a), mRNA [NM_009154]	GTTTTGTGTAAATAGTTTGCCTTGTTCAGTTGTATGTGAGTATTGAAATAAACCCTGCCA
+8.35	11.28	+3.06	9.75	0.0	12.81	0.1	0.00006575	0.01217761	0.00136598	0.20146136	St3gal1	A_51_P301804	NM_009177	ref|Mus musculus ST3 beta-galactoside alpha-2,3-sialyltransferase 1 (St3gal1), mRNA [NM_009177]	AATACCAGGAAAGGTCTAGCCTCCAAACAAGTTATTTTGTCTTCTGAGTTGGATTGGAGG
+12.43	9.20	+3.64	7.38	0.1	11.01	0.0	0.00002511	0.00859734	0.00039285	0.09231343	St6galnac2	A_51_P112627	NM_009180	ref|Mus musculus ST6 (alpha-N-acetyl-neuraminyl-2,3-beta-galactosyl-1,3)-N-acetylgalactosaminide alpha-2,6-sialyltransferase 2 (St6galnac2), mRNA [NM_009180]	ACATTAGTCCTTGTCACCAACAGGAAACTGAGTGATGGACCCTCACTTCACAGCTTCAAT
+13.25	11.09	+3.73	9.23	0.1	12.95	0.1	0.00003515	0.00940589	0.00034566	0.08372308	Sox4	A_55_P2121613	NM_009238	ref|Mus musculus SRY-box containing gene 4 (Sox4), mRNA [NM_009238]	TTTTCTGCAATGAAGACAGAAAGAAGGCTCTGGGGTGATGCGTTTGGCATTTGTGTTGAG
+23.37	9.98	+4.55	7.71	0.1	12.25	0.1	0.00001395	0.00859734	0.00004732	0.02257576	Serpina3g	A_51_P326191	NM_009251	ref|Mus musculus serine (or cysteine) peptidase inhibitor, clade A, member 3G (Serpina3g), mRNA [NM_009251]	TGTCTCTTGTTGACCAACTACGTAGGACTGGTGGACACCTCTGCATTACTCACACAAATT
+12.55	9.39	+3.65	7.56	0.3	11.21	0.3	0.00042615	0.03028997	0.00046697	0.10428369	Tgfb2	A_51_P317640	NM_009367	ref|Mus musculus transforming growth factor, beta 2 (Tgfb2), mRNA [NM_009367]	TCATCCATTATTTCCCTGATTTCATTGAAATACAGGTTTTGAAAGACATTCTTTGCAGGC
+13.42	13.51	+3.75	11.63	0.0	15.38	0.0	0.00001781	0.00859734	0.00030316	0.07546245	Tgfb3	A_51_P124748	NM_009368	ref|Mus musculus transforming growth factor, beta 3 (Tgfb3), mRNA [NM_009368]	TCCCATGTCTGACATGATGACTCGGCCCCAGATGCACAGACTGAAGTATAAAGACAAATA
+14.68	11.16	+3.88	9.22	0.2	13.10	0.1	0.00004064	0.00980048	0.00020827	0.05777974	Tgfbi	A_51_P212754	NM_009369	ref|Mus musculus transforming growth factor, beta induced (Tgfbi), mRNA [NM_009369]	AAATGTGAATCAAGCAGTCCGGCATTCTGGAAAGCCTTGGCATGGTTCTGTAAAGCTCTT
+3.35	14.95	+1.75	14.07	0.0	15.82	0.0	0.00031865	0.02640526	0.01405113	0.50622654	Tgfbr2	A_51_P450573	NM_009371	ref|Mus musculus transforming growth factor, beta receptor II (Tgfbr2), transcript variant 1, mRNA [NM_009371]	TCTAGCGGGGAATTTACAGAATGCTGGTCCACTAGTGGGATTTCTAGGGTTCAAAAGTGA
+4.62	8.94	+2.21	7.84	0.0	10.05	0.2	0.00061137	0.03542021	0.00655564	0.40957143	Tlx2	A_55_P2164659	NM_009392	ref|Mus musculus T-cell leukemia, homeobox 2 (Tlx2), mRNA [NM_009392]	AATGTGGCCTACTGTGACAGGGACCTCGTCCCTCATCTGTAAAACAATAACTAAGGATTC
+3.27	13.54	+1.71	12.69	0.1	14.40	0.1	0.00067178	0.03653356	0.01527109	0.51511087	Tnfaip2	A_51_P364485	NM_009396	ref|Mus musculus tumor necrosis factor, alpha-induced protein 2 (Tnfaip2), mRNA [NM_009396]	AGCTCTTCTCGGCACTGGCCCAGCCTTGACTTGTCATGATTCGAGGCTGGGATTTGAAGC
+2.76	12.25	+1.46	11.51	0.1	12.98	0.1	0.00093145	0.04321654	0.02275813	0.55229904	Tnfsf9	A_55_P2010038	NM_009404	ref|Mus musculus tumor necrosis factor (ligand) superfamily, member 9 (Tnfsf9), mRNA [NM_009404]	CAAGACTTTATATAATTCACTAGATAGCATTAGTAAACTGCTGGGCAGCTGCTAGATAAA
+3.96	10.36	+1.98	9.36	0.1	11.35	0.2	0.00076298	0.03920384	0.00990511	0.46936343	Tpd52l1	A_51_P482503	NM_009413	ref|Mus musculus tumor protein D52-like 1 (Tpd52l1), mRNA [NM_009413]	TCAATGTATTTCCCAATCATGCAGATACTGATTATTAGCTTTGGTTTTGACTTGGTCTCC
+8.31	8.22	+3.05	6.69	0.0	9.74	0.1	0.00007159	0.01266499	0.00154440	0.21235808	Ttf1	A_55_P2104764	NM_009442	ref|Mus musculus transcription termination factor, RNA polymerase I (Ttf1), mRNA [NM_009442]	CAAAAGAATATATATTTTCTCAGTTTTATAAAAATGAAAAATAAAAGAAATTGGTTGTTT
+2.95	8.17	+1.56	7.39	0.1	8.95	0.0	0.00065114	0.03597007	0.01891362	0.54215020	Tuba3b	A_55_P2007991	NM_009449	ref|Mus musculus tubulin, alpha 3B (Tuba3b), mRNA [NM_009449]	CGTCCATTTACACCTTCCCCACCATTGGAAATAAAGGATATGTTTACTTATTAAAGTTTC
+6.96	15.09	+2.80	13.69	0.0	16.49	0.1	0.00010198	0.01514690	0.00239145	0.26056055	Dpysl3	A_55_P2042487	NM_009468	ref|Mus musculus dihydropyrimidinase-like 3 (Dpysl3), transcript variant 2, mRNA [NM_009468]	TAACATCACATCCCTGAGTTAAGCCCTCCCAAAGAGGGAGGCAGAAGCAAGAAGAAAAAA
+5.43	9.39	+2.44	8.17	0.2	10.61	0.1	0.00040092	0.02987972	0.00449060	0.36025478	Unc5c	A_52_P380301	NM_009472	ref|Mus musculus unc-5 homolog C (C. elegans) (Unc5c), mRNA [NM_009472]	AGGAGCCAGTTGAAGACATGACTCGCATTCTTTCTTTCACTTGTTCCTAGTCCCGACTAT
+3.93	10.12	+1.97	9.13	0.1	11.10	0.1	0.00033889	0.02731695	0.00957609	0.46640681	Vcl	A_66_P133244	NM_009502	ref|Mus musculus vinculin (Vcl), mRNA [NM_009502]	TAAGCGGATTAGAACCAATCTCTTACAGGTATGCGAGCGAATCCCAACTATAAGCACCCA
+3.54	12.18	+1.82	11.27	0.1	13.09	0.0	0.00034412	0.02744897	0.01219385	0.49037037	Vegfc	A_51_P433870	NM_009506	ref|Mus musculus vascular endothelial growth factor C (Vegfc), mRNA [NM_009506]	TCTGTGTTTATTGAACCATGTGGATTACTGCGGGAGAGGACTGGCACTCATGTGCAAAAA
+14.91	9.40	+3.90	7.45	0.1	11.35	0.3	0.00021276	0.02114862	0.00015822	0.04982000	Wnt10a	A_51_P171616	NM_009518	ref|Mus musculus wingless related MMTV integration site 10a (Wnt10a), mRNA [NM_009518]	TTTCACTTAACAGATATTTATTTTTGCGCTCTCTTTGAGACACTCTCTGGGGAAAAAGAA
+15.52	9.02	+3.96	7.04	0.1	10.99	0.1	0.00004486	0.01022855	0.00014806	0.04806186	Wnt5a	A_55_P2219765	NM_009524	ref|Mus musculus wingless-related MMTV integration site 5A (Wnt5a), transcript variant 1, mRNA [NM_009524]	CCTAACCCAGAGGTTACCAGCCTGGTTTTGTGGGTTTTTTGTTTTGTTTTGTTTTTTCTT
+32.25	10.12	+5.01	7.61	0.1	12.63	0.1	0.00000766	0.00743823	0.00002172	0.01609412	Wnt5b	A_55_P1984976	NM_009525	ref|Mus musculus wingless-related MMTV integration site 5B (Wnt5b), mRNA [NM_009525]	GACTGTCATCTCTGCCCACATGTACAGCGTCCCTTTGACATTAAATATCTTTTTACTGAG
+22.43	9.15	+4.49	6.91	0.2	11.39	0.4	0.00021947	0.02149239	0.00005024	0.02326471	Wnt7a	A_52_P79782	NM_009527	ref|Mus musculus wingless-related MMTV integration site 7A (Wnt7a), mRNA [NM_009527]	CCTCAGCGGTGGGTCAGTCAGTGTCTCACACACTTTGAGAAGCATGGGACCTGGCATTCA
+4.79	10.49	+2.26	9.36	0.0	11.62	0.1	0.00026196	0.02354615	0.00626143	0.40526208	Accn2	A_55_P2104988	NM_009597	ref|Mus musculus amiloride-sensitive cation channel 2, neuronal (Accn2), mRNA [NM_009597]	TTTAGAGATCAGAACTCCCCAGAAAGAAACAGGGCAAAGCTGAGAAATGTACACTGGCTG
+5.94	9.36	+2.57	8.08	0.0	10.65	0.2	0.00019242	0.02012246	0.00365663	0.32571429	Acta1	A_51_P246854	NM_009606	ref|Mus musculus actin, alpha 1, skeletal muscle (Acta1), mRNA [NM_009606]	ACATCGACATCAGGAAGGACCTGTACGCCAACAACGTCATGTCAGGGGGCACCACCATGT
+65.05	10.55	+6.02	7.54	0.1	13.57	0.1	0.00000762	0.00743823	0.00000394	0.00604878	Adam19	A_55_P1983095	NM_009616	ref|Mus musculus a disintegrin and metallopeptidase domain 19 (meltrin beta) (Adam19), mRNA [NM_009616]	CATCTATGCAAAATACTTGAATGGGCCATGGTGCCTTGTTTTTTGTTGTTGTTGTTATTT
+11.36	10.40	+3.51	8.65	0.3	12.15	0.1	0.00025728	0.02348207	0.00056580	0.11644444	Adm	A_51_P265571	NM_009627	ref|Mus musculus adrenomedullin (Adm), mRNA [NM_009627]	TAAGGGCATTTTAAAGTGATTATATTGTCACCTTCCCCTATTTTAAGACGTGAATGTCTC
+7.65	8.23	+2.94	6.76	0.2	9.70	0.0	0.00019009	0.01998506	0.00185556	0.23512274	Crisp1	A_52_P370268	NM_009638	ref|Mus musculus cysteine-rich secretory protein 1 (Crisp1), mRNA [NM_009638]	TATTGTCCTGTTGGCAATTATCAAGGAAGGCTATACACACCTTACACTGCAGGAGAACCG
+11.65	10.14	+3.54	8.37	0.0	11.91	0.2	0.00011451	0.01585105	0.00039209	0.09247940	Angpt1	A_55_P2158227	NM_009640	ref|Mus musculus angiopoietin 1 (Angpt1), mRNA [NM_009640]	CATGTGTGTAGCAATTTGATACGCATAGCTTTTTGCATTTAATTAATGCAGGGCAGAAAA
+5.29	8.04	+2.40	6.84	0.1	9.24	0.1	0.00015491	0.01808688	0.00486109	0.37287698	Amelx	A_55_P1993859	NM_009666	ref|Mus musculus amelogenin X chromosome (Amelx), transcript variant 2, mRNA [NM_009666]	ATTCTTCCTGAGCTGCCTCTGGAAGCTTGGCCAGCGACAGACAAGACCAAGCGGGAAGAA
+3.51	7.54	+1.81	6.63	0.0	8.44	0.0	0.00027689	0.02428480	0.01260207	0.49354975	Apoa1	A_51_P408082	NM_009692	ref|Mus musculus apolipoprotein A-I (Apoa1), mRNA [NM_009692]	TTCAACCGTTAGTCAGCTGCAGGAACGGCTGGGCCCATTGACTCGGGACTTCTGGGATAA
+5.25	9.24	+2.39	8.04	0.1	10.44	0.0	0.00012528	0.01643679	0.00496202	0.37378947	Areg	A_52_P482897	NM_009704	ref|Mus musculus amphiregulin (Areg), mRNA [NM_009704]	CTCAGAGGAGTATGATAATGAACCACAAATATCCGGCTATATTATAGATGATTCAGTCAG
+3.77	13.52	+1.92	12.56	0.2	14.48	0.1	0.00077011	0.03939780	0.01099231	0.47939889	Atrn	A_52_P500244	NM_009730	ref|Mus musculus attractin (Atrn), mRNA [NM_009730]	TTGTTGTTTTGTTTTGATCCAAGCTTAGTTTGTTACTATGTGTGATTTAGCATCTGTCGC
+4.52	8.84	+2.18	7.75	0.1	9.93	0.0	0.00018600	0.01972008	0.00709674	0.41497122	Cacna2d1	A_51_P498720	NM_009784	ref|Mus musculus calcium channel, voltage-dependent, alpha2/delta subunit 1 (Cacna2d1), transcript variant e, mRNA [NM_009784]	AGTTACATTAAATAGGAGTCGGTTGAAGAAGCGACACAGAACTTTAGCTGGGCCTCTACC
+3.37	7.49	+1.75	6.61	0.0	8.36	0.1	0.00039644	0.02972149	0.01362449	0.50264558	Camk4	A_55_P2097206	NM_009793	ref|Mus musculus calcium/calmodulin-dependent protein kinase IV (Camk4), mRNA [NM_009793]	GTCAACCTGTGAAAGAATCTGCATGTACAATGTGACAATAAATCATCTAAGAGCCCACCA
+28.20	12.39	+4.82	9.98	0.2	14.80	0.0	0.00002344	0.00859734	0.00003138	0.01846729	Cd24a	A_52_P244193	NM_009846	ref|Mus musculus CD24a antigen (Cd24a), mRNA [NM_009846]	CTTGGTTCTACCGTAAGTTTTTCCAATTTCCTTGATATACACATACCTTCTAAAACCTAG
+4.68	7.70	+2.23	6.59	0.1	8.82	0.1	0.00017201	0.01897997	0.00654046	0.40943539	Cdh11	A_55_P2181356	NM_009866	ref|Mus musculus cadherin 11 (Cdh11), mRNA [NM_009866]	ATAGAACTGTTTGAAATCACAACAGACTGAAACACAGGATGGTGTGGTGAAGCTGAAAAA
+7.65	9.88	+2.94	8.41	0.1	11.35	0.0	0.00008887	0.01409788	0.00187259	0.23680321	Celsr1	A_51_P440743	NM_009886	ref|Mus musculus cadherin, EGF LAG seven-pass G-type receptor 1 (flamingo homolog, Drosophila) (Celsr1), mRNA [NM_009886]	GTGTATTTATTACTGTTCAGCACTGGATGGCAACACAGGTGAGATGATGCATCTATAATA
+65.50	12.72	+6.03	9.70	0.1	15.74	0.0	0.00000592	0.00743823	0.00000419	0.00628571	Col3a1	A_51_P515605	NM_009930	ref|Mus musculus collagen, type III, alpha 1 (Col3a1), mRNA [NM_009930]	ATAAGCCAAACTCTCTGAAACCCCAGCAAAACAAAAACCACATCCATGTGTTCATCTTGT
+119.12	11.22	+6.90	7.77	0.1	14.67	0.0	0.00000238	0.00743823	0.00000095	0.00222222	Col4a1	A_51_P124254	NM_009931	ref|Mus musculus collagen, type IV, alpha 1 (Col4a1), mRNA [NM_009931]	TTTTCGTCTCTGGAGAAACTGTACTATCCTTTCACAGGGTTACCAACATCAGGCCACTGA
+71.87	11.37	+6.17	8.29	0.1	14.45	0.2	0.00001485	0.00859734	0.00000305	0.00548571	Col4a2	A_51_P491350	NM_009932	ref|Mus musculus collagen, type IV, alpha 2 (Col4a2), mRNA [NM_009932]	CAGTCTTCCTAAAATGAGGCAGAGTCTAGGGGACAGCAAAGGAATCTATGGCCAATGATA
+11.75	13.67	+3.56	11.89	0.0	15.45	0.0	0.00002303	0.00859734	0.00046735	0.10400000	Col6a1	A_55_P2128153	NM_009933	ref|Mus musculus collagen, type VI, alpha 1 (Col6a1), mRNA [NM_009933]	CCACATTCCCCGTAATCTGATCCAAGCCAGCTATCTCTGCTAATAAAGGTTTCCATTTTT
+3.06	16.94	+1.61	16.13	0.0	17.74	0.0	0.00048871	0.03222706	0.01754040	0.52878124	Cst3	A_51_P332201	NM_009976	ref|Mus musculus cystatin C (Cst3), mRNA [NM_009976]	AAAGGCACACACTCCCTGACAAAATTCAGCTGCAAAAATGCCTAAGGGCTGAGTCTAGAA
+4.82	9.89	+2.27	8.76	0.1	11.03	0.1	0.00023612	0.02232695	0.00613859	0.40227263	Ctsw	A_55_P2021981	NM_009985	ref|Mus musculus cathepsin W (Ctsw), mRNA [NM_009985]	AGTAAAGAAGGCACGGACCTCTTGTCCTCCCTGAAGGCAGCAGCCACTCTTCTGCTTCTC
+14.37	8.92	+3.85	7.00	0.2	10.85	0.3	0.00021049	0.02104079	0.00029935	0.07510757	Cyp2j6	A_51_P506328	NM_010008	ref|Mus musculus cytochrome P450, family 2, subfamily j, polypeptide 6 (Cyp2j6), mRNA [NM_010008]	CCTTGAATGTTCCCAGGGAAGTAGCAATGGATACCAATTTGAATGGATTTCATCTGCCAA
+8.38	8.12	+3.07	6.58	0.0	9.65	0.3	0.00035799	0.02807559	0.00120008	0.18433171	Sparcl1	A_52_P64356	NM_010097	ref|Mus musculus SPARC-like 1 (Sparcl1), mRNA [NM_010097]	AGTGAGATACTGCTCTTTTGAGATAAATATGCCTCCTTTTCAGTGTCTTGATGTCCTAAT
+31.23	9.87	+4.97	7.39	0.3	12.35	0.1	0.00006498	0.01214799	0.00002464	0.01724444	S1pr3	A_52_P502577	NM_010101	ref|Mus musculus sphingosine-1-phosphate receptor 3 (S1pr3), mRNA [NM_010101]	TCACTGATATTAATCACACATTGTACAGGATTCTGGCTTCTCCATTTCCTCCTGTGTCTG
+41.83	9.14	+5.39	6.45	0.0	11.84	0.1	0.00000734	0.00743823	0.00001207	0.01117647	Edil3	A_52_P325527	NM_010103	ref|Mus musculus EGF-like repeats and discoidin I-like domains 3 (Edil3), transcript variant 2, mRNA [NM_010103]	TTATTCTAATCATTTGTCACAGACACTAATTCCAACTTTAGGGTTGACTTTCTCTCTGTG
+3.11	9.88	+1.63	9.07	0.1	10.70	0.1	0.00074745	0.03860531	0.01629503	0.52170615	Edn1	A_51_P115005	NM_010104	ref|Mus musculus endothelin 1 (Edn1), mRNA [NM_010104]	CAGTAAAAATATGTTCCCGTATGTATTGTAACTGGCTAATGGAAGAGGTTAGATTGAATC
+5.16	11.37	+2.37	10.18	0.1	12.55	0.0	0.00017696	0.01918060	0.00521856	0.38081576	Efnb1	A_51_P388478	NM_010110	ref|Mus musculus ephrin B1 (Efnb1), mRNA [NM_010110]	TTTTGGACCCTCATGAGACAATGCTGTTCCTAGCAGTGGGGTAGTGACTACCACCCTTCT
+3.59	12.50	+1.84	11.58	0.1	13.43	0.1	0.00047661	0.03186310	0.01186947	0.48696547	Efnb2	A_52_P340073	NM_010111	ref|Mus musculus ephrin B2 (Efnb2), mRNA [NM_010111]	GTCATCGGTTGGCTACGTTTTGGTTCTATGCTAAACTGTGAAGAATCGGATGAATTGATG
+3.23	11.97	+1.69	11.12	0.1	12.81	0.0	0.00054092	0.03363458	0.01535188	0.51617726	Ephx1	A_55_P2002577	NM_010145	ref|Mus musculus epoxide hydrolase 1, microsomal (Ephx1), mRNA [NM_010145]	TTTCAAGAAACATTTATTCCCTGACCCCTCTCCTGGGCCAACGTTTTGGGAGATTTCTTG
+3.74	10.89	+1.90	9.94	0.0	11.84	0.1	0.00049536	0.03246149	0.01125864	0.48200136	Fbln1	A_52_P588483	NM_010180	ref|Mus musculus fibulin 1 (Fbln1), mRNA [NM_010180]	TTTTTTAACCAACGGGGCTCTTTGTGTTTCAAGTTGATGGCTGCTGTAGAGTGGCACATA
+5.82	8.29	+2.54	7.02	0.1	9.57	0.3	0.00083338	0.04062153	0.00383765	0.33520111	Fbn2	A_55_P2121096	NM_010181	ref|Mus musculus fibrillin 2 (Fbn2), mRNA [NM_010181]	GAGTAGTAACCAGTTATAGCCAATGTTTTGGGGTTTTTTGTTTTGTTTTGTTTCGTTTCG
+9.08	16.38	+3.18	14.79	0.2	17.97	0.1	0.00015779	0.01813343	0.00120433	0.18408738	Ctgf	A_51_P157042	NM_010217	ref|Mus musculus connective tissue growth factor (Ctgf), mRNA [NM_010217]	GTCAAATCCCTGTTGGTGAACAAATGGCCTTTATTAAGAAATGGCTGGCTCAGGGTAAGG
+7.15	8.60	+2.84	7.18	0.1	10.02	0.1	0.00010983	0.01585105	0.00229916	0.25491549	Fjx1	A_55_P2100884	NM_010218	ref|Mus musculus four jointed box 1 (Drosophila) (Fjx1), mRNA [NM_010218]	TCCTGCGTCTCCCAATTGACCAAAATTGACAATGATGATGTTCACCAGAGGGGGAAAAAA
+3.23	12.73	+1.69	11.88	0.1	13.57	0.1	0.00052288	0.03339818	0.01509712	0.51226078	Fkbp7	A_51_P415607	NM_010222	ref|Mus musculus FK506 binding protein 7 (Fkbp7), mRNA [NM_010222]	TGGACATTGCTATGATGGACATGTGCCCTGGGGAAAAGAGAAAGGTGATTATACCTCCTT
+5.18	9.16	+2.37	7.97	0.1	10.35	0.2	0.00059734	0.03516394	0.00508708	0.37601408	Foxf2	A_51_P248865	NM_010225	ref|Mus musculus forkhead box F2 (Foxf2), mRNA [NM_010225]	TTTTATGATCTTCGTATACTCACACTTCGCTTGTATTGTAAAAGGAGGGTATATTTGCAC
+4.21	9.83	+2.07	8.80	0.0	10.87	0.1	0.00036302	0.02829426	0.00820389	0.44385567	Foxs1	A_51_P296249	NM_010226	ref|Mus musculus forkhead box S1 (Foxs1), mRNA [NM_010226]	GAATGTTCTTCTTCGAGTGATTGGCTGCAGCGGCCCCTCTGTAGGGCTCCTGTCAACTGT
+7.68	12.21	+2.94	10.74	0.1	13.68	0.1	0.00010775	0.01563553	0.00180081	0.23239344	Flt1	A_51_P398723	NM_010228	ref|Mus musculus FMS-like tyrosine kinase 1 (Flt1), mRNA [NM_010228]	AAGTAAAGAAAAGCTATCGGGATTCTCTGGTTCTGCTTAAAGACTTAGCTTTGGAGCCTA
+6.66	16.72	+2.74	15.35	0.1	18.08	0.0	0.00007104	0.01262645	0.00281034	0.29061412	Fn1	A_55_P2130178	NM_010233	ref|Mus musculus fibronectin 1 (Fn1), mRNA [NM_010233]	GGTGATTATTTTTATAAGCACATGCCAACGCTTTACTACTGTGGAAAGACAAGTGTTTTA
+4.03	11.81	+2.01	10.80	0.1	12.82	0.0	0.00036720	0.02842544	0.00918096	0.45850912	Gamt	A_55_P1991505	NM_010255	ref|Mus musculus guanidinoacetate methyltransferase (Gamt), mRNA [NM_010255]	CTGCCTGGCACTGCCATCTTCCCAGAGCTCAGGAGTAAAATAAATGCTAACAAGAAGACT
+6.50	9.31	+2.70	7.96	0.1	10.66	0.2	0.00027261	0.02407879	0.00293775	0.29319810	Gata6	A_51_P411917	NM_010258	ref|Mus musculus GATA binding protein 6 (Gata6), mRNA [NM_010258]	GTTCATCGTAACGTGGGCTGATCTGAGGTCACTTGGAATTTGTAAACAGGGTAGCAAACA
+4.63	13.14	+2.21	12.03	0.0	14.24	0.0	0.00012983	0.01668575	0.00670427	0.41271554	Gdnf	A_55_P2045896	NM_010275	ref|Mus musculus glial cell line derived neurotrophic factor (Gdnf), mRNA [NM_010275]	CTGATGTCTCGGTCGTTTGTGTTATACAACCAAAGTTCTCTACAAACTTTATTTTTGTAC
+7.97	8.00	+2.99	6.50	0.1	9.50	0.3	0.00046265	0.03155689	0.00143610	0.20601367	Gng4	A_52_P586821	NM_010317	ref|Mus musculus guanine nucleotide binding protein (G protein), gamma 4 (Gng4), mRNA [NM_010317]	TGTGGCTCATGTTGGCATCATCAACCGACAGAGTAGACCATAGTCCACAAAAGTCAAGAA
+10.92	8.71	+3.45	6.99	0.0	10.43	0.1	0.00004455	0.01022855	0.00066508	0.13171069	Grb10	A_55_P1955457	NM_010345	ref|Mus musculus growth factor receptor bound protein 10 (Grb10), transcript variant 1, mRNA [NM_010345]	AGTGCAAGTGTGGGAAGAAACTGGAATGACGATTTTGATTAGGCCACGTAGGGTGAAAAC
+4.40	10.27	+2.14	9.21	0.1	11.34	0.0	0.00018096	0.01934880	0.00759928	0.42882796	Gsta4	A_51_P112223	NM_010357	ref|Mus musculus glutathione S-transferase, alpha 4 (Gsta4), mRNA [NM_010357]	GCTGGAGTGGAGTTTGAGGAAGAATTTCTTGAGACAAGGGAACAGTATGAGAAGATGCAA
+7.35	11.94	+2.88	10.50	0.2	13.38	0.0	0.00014456	0.01752295	0.00208562	0.24458845	H60a	A_55_P2076680	NM_010400	ref|Mus musculus histocompatibility 60a (H60a), mRNA [NM_010400]	CCCAGCTTCAATAACTTGGAGACATTGATCATATAATGCTGATATTTCCTTTTGTTCTTC
+39.01	10.13	+5.29	7.49	0.1	12.77	0.1	0.00001137	0.00832909	0.00001397	0.01257143	Hic1	A_51_P355753	NM_010430	ref|Mus musculus hypermethylated in cancer 1 (Hic1), transcript variant 1, mRNA [NM_010430]	CTTTGTATATTCTCTACTCTGTACACAGGCTCTTCCAGAGCCGCTTCCATTTTCTATACT
+3.76	13.58	+1.91	12.62	0.2	14.54	0.1	0.00077876	0.03955104	0.01100965	0.47882873	Nr4a1	A_51_P239654	NM_010444	ref|Mus musculus nuclear receptor subfamily 4, group A, member 1 (Nr4a1), mRNA [NM_010444]	CTCTTCCGCTCTCCTTCCATGTGTACATAACTGTCACTCAAGAAGGTGATTGACAGATTC
+8.92	8.11	+3.16	6.53	0.0	9.69	0.4	0.00072104	0.03791002	0.00090981	0.15527371	Foxa2	A_55_P2067533	NM_010446	ref|Mus musculus forkhead box A2 (Foxa2), mRNA [NM_010446]	TGTTCTGGCTAGAATGGCCAGAATTCCACAAATCTATATTAAAGTGTTATTGCCGATTTT
+19.85	9.35	+4.31	7.20	0.0	11.51	0.1	0.00001891	0.00859734	0.00007114	0.03027027	Hoxa11	A_51_P102911	NM_010450	ref|Mus musculus homeobox A11 (Hoxa11), mRNA [NM_010450]	TGAATGTATGCTTCATACAGGGATGGTGTTCAAAAGACTGTAAATAAAGAAACCATAACC
+26.19	10.34	+4.71	7.98	0.1	12.70	0.3	0.00008490	0.01377959	0.00003551	0.01944348	Hoxa7	A_51_P509263	NM_010455	ref|Mus musculus homeobox A7 (Hoxa7), mRNA [NM_010455]	GACAGTTGGAAAAGCGTCTTTAAGAGACTCATTGATTTTAGTTACAAAAATGGGGGGAAA
+7.62	8.50	+2.93	7.04	0.1	9.97	0.3	0.00058224	0.03469521	0.00163281	0.21878298	Igf1	A_55_P2031631	NM_010512	ref|Mus musculus insulin-like growth factor 1 (Igf1), transcript variant 1, mRNA [NM_010512]	AGTCCAATAACATTACAAAGATGGGCATTTCCCCCAATGAAATATACAAGTAAACATTCC
+81.02	10.30	+6.34	7.13	0.1	13.47	0.2	0.00001614	0.00859734	0.00000273	0.00521212	Igfbp4	A_52_P257502	NM_010517	ref|Mus musculus insulin-like growth factor binding protein 4 (Igfbp4), mRNA [NM_010517]	GAGAAGAGAAACCTCATTCTTGGAGTGAGAGAGAAAGAAAGTGGTGAACATTGAACGCCC
+41.13	9.33	+5.36	6.65	0.1	12.01	0.0	0.00001008	0.00783451	0.00001099	0.01048485	Igfbp5	A_52_P281702	NM_010518	ref|Mus musculus insulin-like growth factor binding protein 5 (Igfbp5), mRNA [NM_010518]	CACATCACATATTACTGTAGCTCTCTATAGTGTTACGTTCAGACACCGTAGCTCTGTCCT
+3.89	12.45	+1.96	11.47	0.0	13.42	0.1	0.00031097	0.02604244	0.01016800	0.47187915	Irs1	A_52_P175242	NM_010570	ref|Mus musculus insulin receptor substrate 1 (Irs1), mRNA [NM_010570]	TACCCCCAATTCTGTCTGGTACTTAGAATTGTAGTGTCTTCATCGTTAATTAAAGAAAAC
+45.84	9.70	+5.52	6.94	0.0	12.45	0.0	0.00000397	0.00743823	0.00000934	0.00996610	Irx1	A_52_P1092823	NM_010573	ref|Mus musculus Iroquois related homeobox 1 (Drosophila) (Irx1), mRNA [NM_010573]	CTTTGTTTCTTTTTTCCCCTTTCTGTATATAGCGTGATTTCAGATTGTAAATAGCGCGTC
+22.76	8.86	+4.51	6.61	0.0	11.12	0.0	0.00000925	0.00759396	0.00004992	0.02328889	Irx2	A_55_P2125557	NM_010574	ref|Mus musculus Iroquois related homeobox 2 (Drosophila) (Irx2), mRNA [NM_010574]	GATACCTACGGTTCCAGTTTATTCACATAGAAATGTGTTTCCAGAAAGTAATTCAGGTTT
+7.51	14.97	+2.91	13.51	0.0	16.42	0.0	0.00004580	0.01022855	0.00196831	0.24069126	Itgb5	A_51_P327796	NM_010580	ref|Mus musculus integrin beta 5 (Itgb5), transcript variant 2, mRNA [NM_010580]	GCCAGACAAGAAGGTATCCGGAAGAGTCTGTGTGTACAAAGCTAGCGCGCAGCCTGGCTT
+2.86	11.83	+1.51	11.08	0.1	12.59	0.0	0.00071843	0.03789658	0.02047358	0.54471652	Klf4	A_55_P2122020	NM_010637	ref|Mus musculus Kruppel-like factor 4 (gut) (Klf4), mRNA [NM_010637]	GTTTATTCCCAAGTATGCCTTTAAGCAGAACAAATGTGTTTTTCTATATAGTTCCTTGCC
+2.78	7.48	+1.47	6.75	0.0	8.22	0.1	0.00121548	0.04864030	0.02285849	0.55239294	Klk1b11	A_51_P110640	NM_010640	ref|Mus musculus kallikrein 1-related peptidase b11 (Klk1b11), mRNA [NM_010640]	CCCAATACGCCGGGAGTCTACACAAAACTTATTAAGTTTACCAACTGGATAAAAGACACT
+113.82	9.90	+6.83	6.49	0.0	13.32	0.0	0.00000192	0.00743823	0.00000114	0.00257143	Klra4	A_55_P2004536	NM_010649	ref|Mus musculus killer cell lectin-like receptor, subfamily A, member 4 (Klra4), transcript variant 1, mRNA [NM_010649]	GTATTTGTGGGAAGAGATTGGACAAATTCCCTCATTGACTCTCCAGTGAGTGTTAAAAGT
+5.17	8.24	+2.37	7.06	0.0	9.43	0.1	0.00011693	0.01585105	0.00514933	0.37839440	Lef1	A_51_P420400	NM_010703	ref|Mus musculus lymphoid enhancer binding factor 1 (Lef1), mRNA [NM_010703]	GTACAGGTCCCAGAATGACAGCTGCCTACATCTGAAACATGGTGGTAAGAGAAGCTCCTT
+2.87	10.32	+1.52	9.56	0.1	11.08	0.1	0.00109418	0.04633974	0.01952877	0.54369761	Phyh	A_51_P276063	NM_010726	ref|Mus musculus phytanoyl-CoA hydroxylase (Phyh), mRNA [NM_010726]	TATCACCTGTTAACAAGATCAAGATGCACGTATTGGGGATTCATGAATTAATTAATGTGG
+18.06	12.38	+4.17	10.29	0.1	14.47	0.1	0.00001984	0.00859734	0.00009502	0.03648780	Lox	A_66_P138929	NM_010728	ref|Mus musculus lysyl oxidase (Lox), mRNA [NM_010728]	ATTTCAATGAGACCCTTATCTCTTTATTGAACATTATGTTAGGGACAGTAAAAGCCATGC
+4.60	14.68	+2.20	13.58	0.2	15.78	0.1	0.00073491	0.03834464	0.00664602	0.41154376	Loxl1	A_51_P304239	NM_010729	ref|Mus musculus lysyl oxidase-like 1 (Loxl1), mRNA [NM_010729]	AACGTGGTGAGATGCAACATCCACTACACAGGTCGCTACGTTTCTACAACAAACTGCAAA
+3.91	12.93	+1.97	11.94	0.1	13.91	0.1	0.00052832	0.03343862	0.01013834	0.47259215	Ly6a	A_51_P265495	NM_010738	ref|Mus musculus lymphocyte antigen 6 complex, locus A (Ly6a), mRNA [NM_010738]	TATGAGTTATAGAAGCTCCAAGGTGGGAGTAGTGTGTGAAATACCATGTTTTGCCTTTAT
+9.14	9.53	+3.19	7.94	0.0	11.13	0.0	0.00003571	0.00944901	0.00104935	0.17390526	Cd93	A_51_P238722	NM_010740	ref|Mus musculus CD93 antigen (Cd93), mRNA [NM_010740]	ACAACATAACATTCTGAGGGGAGTCACAGGGTTGCCTTTAAAAAGTGGGAGCTATGTCAT
+376.76	13.06	+8.56	8.78	0.2	17.34	0.1	0.00000396	0.00743823	0.00000000	0.00000000	Il1rl1	A_51_P339793	NM_010743	ref|Mus musculus interleukin 1 receptor-like 1 (Il1rl1), transcript variant 2, mRNA [NM_010743]	CTCTGTAACAGGATCTTTTGTCTAGATTTCTGAGTGTACTTTAGTTCACGTTTGTATTAG
+6.21	14.28	+2.63	12.96	0.0	15.60	0.1	0.00007672	0.01330920	0.00331644	0.31549245	Man2b1	A_51_P336161	NM_010764	ref|Mus musculus mannosidase 2, alpha B1 (Man2b1), mRNA [NM_010764]	ACACTGAAGCCTATGGAAATACGTACCTTCCTGGCCTCTGTACAATGGCAAGAACACAGG
+2.46	7.87	+1.30	7.22	0.0	8.52	0.0	0.00113485	0.04726759	0.02936528	0.59310712	Mmp24	A_52_P605500	NM_010808	ref|Mus musculus matrix metallopeptidase 24 (Mmp24), mRNA [NM_010808]	CCTGTAGGCTCTGAGAGAGGCTGAGGGTAGCACTCATCTTACCCTCAGATGAAGCACAAG
+4.92	9.49	+2.30	8.34	0.2	10.64	0.1	0.00030770	0.02587146	0.00583861	0.39707559	Msx1	A_52_P561671	NM_010835	ref|Mus musculus homeobox, msh-like 1 (Msx1), mRNA [NM_010835]	ACACTTCCTCCTGGTTGTCGCTTCCTAAACCTTCCTCATCTGACCCCTTCTGGGAAGAAA
+3.10	9.68	+1.63	8.87	0.1	10.50	0.1	0.00080080	0.04010164	0.01743833	0.52874145	Nat2	A_51_P124606	NM_010874	ref|Mus musculus N-acetyltransferase 2 (arylamine N-acetyltransferase) (Nat2), transcript variant 1, mRNA [NM_010874]	CTGGTGGTCATGTTGATGTGTGCTAGGAAATACCCAGCATTGGCTTACAGCTAAATTTAT
+5.81	9.04	+2.54	7.77	0.0	10.31	0.3	0.00061411	0.03544135	0.00388084	0.33663912	Ncam1	A_55_P2050602	NM_010875	ref|Mus musculus neural cell adhesion molecule 1 (Ncam1), transcript variant 2, mRNA [NM_010875]	CTGTGTATTAGTACAGTCCGTACACCATGTATCTACCATGAGGGTTCTCTGCTCTTTTTT
+3.05	13.09	+1.61	12.29	0.1	13.90	0.0	0.00073881	0.03848414	0.01770541	0.53045480	Nid1	A_55_P2084308	NM_010917	ref|Mus musculus nidogen 1 (Nid1), mRNA [NM_010917]	CAGATGTATACAAGTATTGGATGATTCCTCAAGTTTACAGCTGTACAAATATTAGTGCAG
+11.98	10.00	+3.58	8.21	0.3	11.79	0.1	0.00022464	0.02169514	0.00041559	0.09551825	Nsg1	A_52_P467726	NM_010942	ref|Mus musculus neuron specific gene family member 1 (Nsg1), mRNA [NM_010942]	GCTGATGTGGCACCTTGCAAATAGAATATCTAAGTCCACAATCTTTGTAAGAAAAGTATG
+3.80	11.42	+1.93	10.46	0.1	12.38	0.0	0.00037874	0.02893272	0.01049822	0.47461307	Osmr	A_51_P319460	NM_011019	ref|Mus musculus oncostatin M receptor (Osmr), mRNA [NM_011019]	ATTGCAGATGCTCTGTTTACATTTTCTTGTCAATGGACTTCTCACTGGAAACTTGCACCC
+13.17	9.91	+3.72	8.05	0.5	11.77	0.0	0.00077640	0.03952651	0.00029910	0.07534400	Rpsa	A_52_P372165	NM_011029	ref|Mus musculus ribosomal protein SA (Rpsa), mRNA [NM_011029]	ACCTGGCCAGATTGGGATTTTGTGTCCCAGGAACAAAGTTAATGCTAAAAAGTTAATGCC
+2.91	13.93	+1.54	13.16	0.0	14.70	0.1	0.00071604	0.03789658	0.02023679	0.54393171	P4ha2	A_52_P663413	NM_011031	ref|Mus musculus procollagen-proline, 2-oxoglutarate 4-dioxygenase (proline 4-hydroxylase), alpha II polypeptide (P4ha2), transcript variant 2, mRNA [NM_011031]	CAGATATTTCAGGTAGAAGATGTCTCAGTGAAACCAAAGTTCTGATGCTGTTTACATGTG
+5.71	8.57	+2.51	7.31	0.0	9.83	0.2	0.00036075	0.02822185	0.00405018	0.34468108	Pax8	A_55_P2039532	NM_011040	ref|Mus musculus paired box gene 8 (Pax8), mRNA [NM_011040]	CCAGTCTTTGGTCTCTGAAATATCTCCCTACTATGTTGGGGTTTTCTCCTTCATACTTTT
+7.22	10.76	+2.85	9.33	0.2	12.19	0.0	0.00025679	0.02347078	0.00219601	0.25144727	Pdgfb	A_55_P2047310	NM_011057	ref|Mus musculus platelet derived growth factor, B polypeptide (Pdgfb), mRNA [NM_011057]	GTTCCTTCTGCTTCCTTCAGTTTGTAAAGTTGGTGATTATATTTTTGGGGGCTTTCTTTT
+11.47	8.32	+3.52	6.56	0.1	10.08	0.1	0.00004411	0.01022855	0.00056263	0.11617049	Pdgfra	A_51_P345649	NM_011058	ref|Mus musculus platelet derived growth factor receptor, alpha polypeptide (Pdgfra), transcript variant 1, mRNA [NM_011058]	TGTATATATCTGTTGCTATGTAGACTTGGAGAATACTGCCAAAATGTGTATGACAAGCTG
+139.90	10.32	+7.13	6.76	0.0	13.89	0.1	0.00000221	0.00743823	0.00000013	0.00066667	Pitx1	A_52_P522255	NM_011097	ref|Mus musculus paired-like homeodomain transcription factor 1 (Pitx1), mRNA [NM_011097]	TAAATCTGTCTATATCAACTTGTCCATGTACGTCTATTAAAACCATAGTCGGAGCGTGCT
+13.65	10.62	+3.77	8.74	0.1	12.51	0.1	0.00002556	0.00859734	0.00029789	0.07534137	Pparg	A_51_P106799	NM_011146	ref|Mus musculus peroxisome proliferator activated receptor gamma (Pparg), transcript variant 2, mRNA [NM_011146]	GCAGGAAAGTCCCACCCGCTGACAACGTGTTCCTTCTATTGATTGCACTATTATTTTGAG
+2.64	14.10	+1.40	13.40	0.0	14.80	0.0	0.00080985	0.04010164	0.02513510	0.56816511	Lgals3bp	A_51_P359636	NM_011150	ref|Mus musculus lectin, galactoside-binding, soluble, 3 binding protein (Lgals3bp), mRNA [NM_011150]	TACTGCAGTAGCCCCATCTGTCACAGTCACTCATCAAAAATCATTAAAGTCTCACGTGCT
+4.28	11.40	+2.10	10.35	0.1	12.45	0.1	0.00046451	0.03155689	0.00793305	0.43747110	Ptgs2	A_51_P254855	NM_011198	ref|Mus musculus prostaglandin-endoperoxide synthase 2 (Ptgs2), mRNA [NM_011198]	TTTTTGAAAAGTTTGAAGTTAGAACTTAGGCTGTTGGAATTTACGCATAAAGCAGACTGC
+11.97	9.24	+3.58	7.45	0.0	11.03	0.0	0.00002207	0.00859734	0.00042645	0.09730435	Ptprd	A_55_P2227321	NM_011211	ref|Mus musculus protein tyrosine phosphatase, receptor type, D (Ptprd), transcript variant b, mRNA [NM_011211]	AGCCTATCCGAGGAGTTGAAGGCTCTGATTACATCAATGCCAGTTTCCTTGATGGATATA
+5.05	7.62	+2.34	6.45	0.1	8.79	0.0	0.00015178	0.01800126	0.00542397	0.38293722	Rhag	A_51_P346575	NM_011269	ref|Mus musculus Rhesus blood group-associated A glycoprotein (Rhag), mRNA [NM_011269]	AGCCGTCTATCCCAGGCTCTAAGAATGAAGTTGCAAATGGATAGCTTCATCGAGAATGTT
+12.00	9.06	+3.59	7.27	0.0	10.85	0.0	0.00002357	0.00859734	0.00041940	0.09604364	Dhrs3	A_55_P2020128	NM_011303	ref|Mus musculus dehydrogenase/reductase (SDR family) member 3 (Dhrs3), transcript variant 1, mRNA [NM_011303]	CTCCCAGCTCGTGCAAACTGGTTACACAGCAGAAACGCAAAATAAAGAGGTGGCTTTCGC
+47.90	14.57	+5.58	11.78	0.0	17.36	0.0	0.00000400	0.00743823	0.00000870	0.00961404	Serpinf1	A_55_P1973159	NM_011340	ref|Mus musculus serine (or cysteine) peptidase inhibitor, clade F, member 1 (Serpinf1), mRNA [NM_011340]	ACTTAATGTCTCAGTGCTCTACAGAACCCCCAGAGGGAAGCTGATTATACATTCCAGGAA
+5.09	8.20	+2.35	7.02	0.1	9.37	0.0	0.00016138	0.01834439	0.00530361	0.38258877	Selp	A_51_P211854	NM_011347	ref|Mus musculus selectin, platelet (Selp), mRNA [NM_011347]	ATGCCTGCTTTAAGATCTCCTGGGTCTTCCATGTTTCATATCAATGAGGTTGTTTACACC
+3.39	13.43	+1.76	12.55	0.0	14.31	0.0	0.00032476	0.02677010	0.01381561	0.50437797	Sema3f	A_55_P1998442	NM_011349	ref|Mus musculus sema domain, immunoglobulin domain (Ig), short basic domain, secreted, (semaphorin) 3F (Sema3f), mRNA [NM_011349]	CTACCCAGGCCACAGCCACTCTTGGGTTCCATCTTGCTAATAAATGCTGGCTCTGGGACT
+3.36	10.64	+1.75	9.77	0.0	11.51	0.0	0.00034075	0.02737140	0.01410880	0.50714384	Sema7a	A_52_P410765	NM_011352	ref|Mus musculus sema domain, immunoglobulin domain (Ig), and GPI membrane anchor, (semaphorin) 7A (Sema7a), mRNA [NM_011352]	TCCCTTATCTCTTCTCAATGCACTTTAATAATGTAACATATTACTAATAAACAAGCTATT
+2.84	14.19	+1.51	13.44	0.0	14.95	0.1	0.00062886	0.03549660	0.02056688	0.54466779	St3gal5	A_51_P483473	NM_011375	ref|Mus musculus ST3 beta-galactoside alpha-2,3-sialyltransferase 5 (St3gal5), transcript variant 2, mRNA [NM_011375]	CTTCCAAATCATCTAAGTGTTATTTAAGGCACTCTGCTGTTTGTATGAGATGGCTCATAG
+8.83	8.49	+3.14	6.92	0.2	10.06	0.3	0.00036535	0.02837468	0.00137875	0.20192558	Sim2	A_55_P2190426	NM_011377	ref|Mus musculus single-minded homolog 2 (Drosophila) (Sim2), mRNA [NM_011377]	CTGCACCTTGTGGAAGAAAAACATGCTTAAGGGATGTATTGAAAGCGGTGTATACATTTA
+2.82	13.26	+1.49	12.52	0.1	14.01	0.1	0.00095320	0.04365712	0.02069696	0.54490468	Slc25a17	A_52_P72654	NM_011399	ref|Mus musculus solute carrier family 25 (mitochondrial carrier, peroxisomal membrane protein), member 17 (Slc25a17), nuclear gene encoding mitochondrial protein, mRNA [NM_011399]	AAAGCCTTGATGTTGTATGTCCATTCGTGCAAGCTCCAATCACATAAGCCTCAATAAATT
+35.30	9.12	+5.14	6.55	0.0	11.69	0.1	0.00000783	0.00743823	0.00001740	0.01405128	Slit3	A_51_P301809	NM_011412	ref|Mus musculus slit homolog 3 (Drosophila) (Slit3), mRNA [NM_011412]	AATATGTCTTCCAGTGCACGGACGGCTCCTCATTCGTGGAAGAGGTGGAGAGACACTTGG
+9.33	8.48	+3.22	6.87	0.2	10.09	0.3	0.00040223	0.02988027	0.00118388	0.18318428	Serpinb6b	A_55_P2013043	NM_011454	ref|Mus musculus serine (or cysteine) peptidase inhibitor, clade B, member 6b (Serpinb6b), mRNA [NM_011454]	CCTTCATCCTCTCTGCAGCAATACTGGGATCTCAATTTTTTGGTTACTTAGTAATTTATT
+33.24	9.84	+5.05	7.31	0.2	12.37	0.6	0.00042847	0.03034548	0.00001836	0.01463291	Stc2	A_51_P208922	NM_011491	ref|Mus musculus stanniocalcin 2 (Stc2), mRNA [NM_011491]	AAGCAGTGAGTGGGAAGATGAACAGTCTGAGTATTCCGACATCCGGAGGTGAAATGAAAA
+2.49	13.11	+1.32	12.45	0.0	13.77	0.0	0.00095216	0.04364159	0.02869881	0.58947684	Sdc1	A_52_P479269	NM_011519	ref|Mus musculus syndecan 1 (Sdc1), mRNA [NM_011519]	ATCTGTATGGTGCCCCATTTTTGGCGGCCCGTAAGTAGGCTGGCTAGTCCAGGATACTGT
+7.18	14.83	+2.84	13.41	0.2	16.25	0.1	0.00020931	0.02102326	0.00225413	0.25440143	Tagln	A_51_P450527	NM_011526	ref|Mus musculus transgelin (Tagln), mRNA [NM_011526]	CTTTGAAGGAGACCCAGCCCAGCCTCTACATCTTTTCCTGGAATATGTTTTTGGGTTGAA
+21.01	8.83	+4.39	6.64	0.0	11.03	0.3	0.00007323	0.01277437	0.00006225	0.02741259	Tbx4	A_55_P2112445	NM_011536	ref|Mus musculus T-box 4 (Tbx4), transcript variant 1, mRNA [NM_011536]	GACAGGCGGTATGAAACTTCAAGTGTTTTTGATATATAGCATGGACATTTTGTTTTGCAT
+10.22	14.15	+3.35	12.48	0.0	15.83	0.0	0.00002867	0.00902964	0.00078500	0.14412828	Thbs1	A_55_P2017636	NM_011580	ref|Mus musculus thrombospondin 1 (Thbs1), mRNA [NM_011580]	GCCTGTAGAGTTAGTATTTCTGGTTTTTATATGTTGCACACTGAATTGAAGAAATGTTGG
+43.89	10.15	+5.46	7.42	0.1	12.88	0.1	0.00000929	0.00759396	0.00000991	0.01006452	Thbs2	A_51_P461877	NM_011581	ref|Mus musculus thrombospondin 2 (Thbs2), mRNA [NM_011581]	CTGTTTGTCTTCTCCCAAGAGATGGTCTATTTCTCGGACCTCAAGTATGAGTGCAGAGAT
+17.71	8.79	+4.15	6.72	0.1	10.86	0.1	0.00002094	0.00859734	0.00010982	0.03952000	Vnn1	A_51_P424532	NM_011704	ref|Mus musculus vanin 1 (Vnn1), mRNA [NM_011704]	CTGTTTGTCAACAGTGGACTCGGGTGTAAGCAAATAAAGTGCCTCTTCTTTAGAAAAACA
+5.04	9.09	+2.33	7.92	0.2	10.26	0.1	0.00061111	0.03542021	0.00546157	0.38301559	Adamts5	A_55_P1970826	NM_011782	ref|Mus musculus a disintegrin-like and metallopeptidase (reprolysin type) with thrombospondin type 1 motif, 5 (aggrecanase-2) (Adamts5), mRNA [NM_011782]	CCACGACCCTCAAGAACTTTTGCAAATGGCAGCACCAACATAACCAGCTAGGGGATGATC
+5.26	11.26	+2.39	10.06	0.2	12.46	0.1	0.00045780	0.03138600	0.00506301	0.37644392	Creg1	A_55_P2140646	NM_011804	ref|Mus musculus cellular repressor of E1A-stimulated genes 1 (Creg1), mRNA [NM_011804]	GTGTTAACAGAGAGTTGTCCGTCAGAAGATGTGGTTGCTGGATTTTTAAAAAAGAAAAAA
+46.88	12.41	+5.55	9.64	0.3	15.19	0.1	0.00004363	0.01022855	0.00000908	0.00986207	Fbln5	A_55_P2088615	NM_011812	ref|Mus musculus fibulin 5 (Fbln5), mRNA [NM_011812]	TTAAGAGTTTTTACCCAACTGTGTTGGAAGACAGAGGTATCCAGACTGATTAAATATTTG
+50.49	10.20	+5.66	7.37	0.1	13.03	0.2	0.00002135	0.00859734	0.00000794	0.01000000	Grem1	A_52_P481957	NM_011824	ref|Mus musculus gremlin 1 (Grem1), mRNA [NM_011824]	TCCTAAATTAATTCACTTGACCGCGGGTGTAAGTCTTTTGTCTTGTGAAGAACCTTCAGA
+3.30	10.86	+1.72	10.00	0.1	11.72	0.1	0.00041939	0.03005582	0.01469442	0.50986006	Nt5e	A_52_P574668	NM_011851	ref|Mus musculus 5' nucleotidase, ecto (Nt5e), mRNA [NM_011851]	ACCGTTTAAAATTCCAATCCTTTTATGAAGTTTGTTGCAGTGAAACAATGCCTTCAGTTC
+10.30	13.36	+3.36	11.68	0.1	15.05	0.0	0.00006151	0.01184537	0.00073120	0.13786826	Cd97	A_55_P2007022	NM_011925	ref|Mus musculus CD97 antigen (Cd97), transcript variant 1, mRNA [NM_011925]	CGCTGCTCCACATCCAGGGCAGAAGGTCTCACAGCTAAAGACTAGGTTTTGTAATTTTTT
+5.59	10.13	+2.48	8.89	0.2	11.37	0.1	0.00038866	0.02941866	0.00425032	0.35127034	Map2k6	A_51_P256093	NM_011943	ref|Mus musculus mitogen-activated protein kinase kinase 6 (Map2k6), mRNA [NM_011943]	CCGACTGTCAACTCAACCGTGGCTGATCATCGCATCGTTTGAATGAACTGTCAAAGTTAA
+29.46	11.59	+4.88	9.15	0.0	14.03	0.0	0.00000721	0.00743823	0.00002807	0.01804082	Creb3l1	A_55_P2009086	NM_011957	ref|Mus musculus cAMP responsive element binding protein 3-like 1 (Creb3l1), mRNA [NM_011957]	ATTTGCCAAACTGCTCCTCCACCAGCTCAGCACATGCTTTAAGAAGGCAAAATTAAAAAA
+14.83	9.27	+3.89	7.32	0.2	11.22	0.3	0.00028166	0.02451295	0.00016330	0.05041176	Mmp23	A_51_P502132	NM_011985	ref|Mus musculus matrix metallopeptidase 23 (Mmp23), mRNA [NM_011985]	GTGTGCATCCTGGGCACGAAAGGGATTTTGTGATGTCCGCCAGAGGCTCATGAAGAGGCT
+3.10	11.61	+1.63	10.79	0.1	12.43	0.0	0.00046957	0.03171641	0.01695573	0.52575283	Slc27a3	A_55_P1958597	NM_011988	ref|Mus musculus solute carrier family 27 (fatty acid transporter), member 3 (Slc27a3), mRNA [NM_011988]	AGGGTTTTCGGGTATCTTTTGTATATGGAGTCATTATTTTGTAATAAACAGCTGGAGCTT
+5.77	12.07	+2.53	10.81	0.2	13.34	0.2	0.00092945	0.04321654	0.00391794	0.33799452	Ahr	A_55_P2109613	NM_013464	ref|Mus musculus aryl-hydrocarbon receptor (Ahr), mRNA [NM_013464]	CCTTGCTGTCCTTTAAACTGTTACTTGCTTACATATGCCATGCATAGATTTTTGTTAAAG
+10.08	13.80	+3.33	12.13	0.1	15.47	0.1	0.00006227	0.01193121	0.00085061	0.15005042	Anxa8	A_51_P207591	NM_013473	ref|Mus musculus annexin A8 (Anxa8), mRNA [NM_013473]	ATCCTCTGATCGTGGTCTCCGAGCCTGAAGAACATGACAGAACTCTTCTCAATATTCGTT
+2.42	7.66	+1.27	7.02	0.0	8.30	0.1	0.00121491	0.04864030	0.03147275	0.59843841	Apoh	A_51_P342387	NM_013475	ref|Mus musculus apolipoprotein H (Apoh), mRNA [NM_013475]	AGTCGTTTCCAGAATCAAAATTGAATGTCGTATTTGTATTTCTGCTTGTCTTAGGAATCC
+5.49	11.62	+2.46	10.39	0.1	12.85	0.1	0.00013822	0.01713446	0.00442226	0.35981395	Clu	A_55_P2017929	NM_013492	ref|Mus musculus clusterin (Clu), mRNA [NM_013492]	CTCGGGAAGAACTGATTCCCCCACGCAACTAATCCAATAAAAGCCGCCTTGCGATACGTG
+3.77	11.39	+1.91	10.43	0.2	12.35	0.1	0.00089251	0.04245224	0.01096202	0.48007232	Cpt1a	A_51_P427674	NM_013495	ref|Mus musculus carnitine palmitoyltransferase 1a, liver (Cpt1a), nuclear gene encoding mitochondrial protein, mRNA [NM_013495]	TCTTAGGACTACTTGCTAACCTCTGTTACTCGGAGTATTCCTGCTAGTACCCAAGTGTGA
+45.05	10.01	+5.49	7.26	0.0	12.75	0.1	0.00000576	0.00743823	0.00000997	0.00996825	Crabp1	A_52_P185907	NM_013496	ref|Mus musculus cellular retinoic acid binding protein I (Crabp1), mRNA [NM_013496]	GTTTACCCACGTGGGAGAATGAGAACAAGATTCACTGCACACAGACACTTCTTGAGGGGG
+20.86	10.40	+4.38	8.21	0.2	12.59	0.1	0.00003366	0.00925745	0.00006536	0.02858333	Foxc2	A_51_P196444	NM_013519	ref|Mus musculus forkhead box C2 (Foxc2), mRNA [NM_013519]	CACACCAAAAGACTTTAAAATTTCAATCTCACCTGTGTTTGTCTTATGTGATCTCAGTGT
+3.48	12.40	+1.80	11.50	0.0	13.30	0.0	0.00028990	0.02491010	0.01297777	0.49382961	Leprel2	A_51_P149699	NM_013534	ref|Mus musculus leprecan-like 2 (Leprel2), mRNA [NM_013534]	GATGAGAAGGCTCTGGAGGATATCAGGAACATAGTAGCATGCCAAGTCTACCATCTCGGG
+5.31	9.38	+2.41	8.18	0.1	10.59	0.0	0.00010687	0.01560475	0.00482330	0.37361870	Lifr	A_55_P2159259	NM_013584	ref|Mus musculus leukemia inhibitory factor receptor (Lifr), transcript variant 1, mRNA [NM_013584]	CATAGATGATGTAAATAGCCTAAGACACTGCAAATATAAAACTACTATCGCTTGGCTGTT
+2.87	11.22	+1.52	10.46	0.1	11.99	0.0	0.00062103	0.03544904	0.02020706	0.54406156	Pam	A_55_P1969156	NM_013626	ref|Mus musculus peptidylglycine alpha-amidating monooxygenase (Pam), mRNA [NM_013626]	GTTTAGCTCATTTACATTTGGAGACCCTTTTGGTTTTTTGGTTTTGGTTTTGGTTTGGTT
+3.89	11.89	+1.96	10.91	0.1	12.87	0.1	0.00027585	0.02426271	0.00991432	0.46839010	Dusp1	A_51_P430900	NM_013642	ref|Mus musculus dual specificity phosphatase 1 (Dusp1), mRNA [NM_013642]	GCGTATGAGAGTTTTTACCTTTATTTATTTTTGTGTAGGTCGGTGGTTTCTGCCTTCACA
+9.58	8.56	+3.26	6.93	0.1	10.19	0.4	0.00061783	0.03544135	0.00115238	0.18097756	Snrpn	A_52_P354390	NM_013670	ref|Mus musculus small nuclear ribonucleoprotein N (Snrpn), transcript variant 1, mRNA [NM_013670]	CAAGATGGGAGAATCTTCATTGGCACCTTCAAGGCTTTTGACAAGCATATGAATTTGATC
+3.95	9.60	+1.98	8.61	0.0	10.59	0.3	0.00121570	0.04864030	0.01014647	0.47157491	Syn1	A_55_P2073338	NM_013680	ref|Mus musculus synapsin I (Syn1), transcript variant a, mRNA [NM_013680]	AGCGGCTCTGAACCCCCAAGAGAAGAGTCGGGAAGCAAAATAAACAAGCAAAGGCCCAGC
+6.45	10.80	+2.69	9.45	0.3	12.14	0.0	0.00055176	0.03374052	0.00298780	0.29725118	Vldlr	A_55_P2030524	NM_013703	ref|Mus musculus very low density lipoprotein receptor (Vldlr), transcript variant 1, mRNA [NM_013703]	CTTTTTCAATGGTTGGGACAATGGCAATAGGATAAAACGGGTTACTAAGATGAAATTGCC
+3.59	8.99	+1.84	8.06	0.2	9.91	0.2	0.00122360	0.04883221	0.01258048	0.49362492	Pdk4	A_51_P350453	NM_013743	ref|Mus musculus pyruvate dehydrogenase kinase, isoenzyme 4 (Pdk4), nuclear gene encoding mitochondrial protein, mRNA [NM_013743]	TATGAACCCATGGGAGACTTTAAACTCTTGTAGATAGATGCTAAATGCCCAGGCCCACTT
+49.08	9.49	+5.62	6.68	0.1	12.30	0.1	0.00000651	0.00743823	0.00000832	0.01027451	Klra15	A_55_P2151638	NM_013793	ref|Mus musculus killer cell lectin-like receptor, subfamily A, member 15 (Klra15), mRNA [NM_013793]	ATTCATGACTCCTTACAAGCAAGTGTTTTGACCATTGGACTTAGACTGCAGTGCAAAGAG
+67.11	10.28	+6.07	7.24	0.1	13.31	0.3	0.00003555	0.00944556	0.00000387	0.00610000	Klra16	A_55_P2028734	NM_013794	ref|Mus musculus killer cell lectin-like receptor, subfamily A, member 16 (Klra16), mRNA [NM_013794]	CATCTTCCTTCCCTGTTGAGACTGGACAGATCTTCTCTGATACCCCAAAGCTTGGATAAA
+4.36	8.95	+2.12	7.89	0.0	10.01	0.0	0.00017342	0.01908459	0.00763237	0.42954066	Dnahc8	A_55_P2025675	NM_013811	ref|Mus musculus dynein, axonemal, heavy chain 8 (Dnahc8), mRNA [NM_013811]	TATGTCTCCTGCCTGATAGGTGCTTCATTACCCTCCCTCAATTAAACAGTTGACACTTCT
+8.42	13.56	+3.07	12.03	0.0	15.10	0.1	0.00004530	0.01022855	0.00144588	0.20600905	Epb4.1l3	A_55_P1960097	NM_013813	ref|Mus musculus erythrocyte protein band 4.1-like 3 (Epb4.1l3), mRNA [NM_013813]	AAAGATATATTCTCCACTACACTGTCAACTGTGTCACAGCCCGTCGTGAATGATGTCACC
+10.49	8.24	+3.39	6.55	0.0	9.94	0.3	0.00028831	0.02488584	0.00088237	0.15224110	Sfrp1	A_66_P134428	NM_013834	ref|Mus musculus secreted frizzled-related protein 1 (Sfrp1), mRNA [NM_013834]	TTAAAATAGTCATTCCGGAGAGTCAGGGAAAGCTAAACCCACCAAACTTTTGGGAACTAT
+5.21	10.96	+2.38	9.77	0.2	12.15	0.1	0.00033627	0.02721988	0.00500737	0.37407355	Ror2	A_66_P131398	NM_013846	ref|Mus musculus receptor tyrosine kinase-like orphan receptor 2 (Ror2), mRNA [NM_013846]	TGTTTCCTGGGTTTAGAATGTTCAAAAGGAAGCAACGTTGTACAGAAAGCAGTATTGTTA
+7.77	8.29	+2.96	6.82	0.2	9.77	0.2	0.00036670	0.02842544	0.00161433	0.21816309	Pde7b	A_52_P329185	NM_013875	ref|Mus musculus phosphodiesterase 7B (Pde7b), mRNA [NM_013875]	CAATTGTTCAGGATGACAAAATAGAAACAGTAAAGAAAACATTGTCTTTAGCCAGTGGAG
+14.11	8.47	+3.82	6.56	0.1	10.37	0.3	0.00019498	0.02022875	0.00032196	0.07858915	Plcl2	A_51_P219444	NM_013880	ref|Mus musculus phospholipase C-like 2 (Plcl2), mRNA [NM_013880]	CAGCCCATCACTGCTGTGAATGTATGTAGCAACCCACGTGTGAAGGCAAATAAACTCTTT
+3.34	13.15	+1.74	12.28	0.1	14.02	0.0	0.00048244	0.03198091	0.01405799	0.50618411	Apln	A_51_P209327	NM_013912	ref|Mus musculus apelin (Apln), mRNA [NM_013912]	GTCCTTTGGCATCTGTTCGAATGTCCTCATTTTTCTGGCAGTGTCACTTAAAGGATTTTT
+3.56	10.41	+1.83	9.49	0.0	11.33	0.0	0.00027834	0.02434590	0.01208930	0.48929049	Pttg1	A_55_P2110738	NM_013917	ref|Mus musculus pituitary tumor-transforming gene 1 (Pttg1), transcript variant 2, mRNA [NM_013917]	TCATGGGAATCTGGTAAGGGAGTCCGTTCAAACTCGGGCTGTAAGCAACTTGTCACATGA
+3.72	10.35	+1.89	9.41	0.0	11.30	0.2	0.00066109	0.03626545	0.01148018	0.48391968	Zfp354c	A_66_P119164	NM_013922	ref|Mus musculus zinc finger protein 354C (Zfp354c), mRNA [NM_013922]	AAAGGTGAGAATAGGTGTCAGATAACGTGGTATGGTTACTTTTCGTAGACGAGGTAAAAG
+5.81	13.83	+2.54	12.56	0.1	15.10	0.0	0.00011708	0.01585105	0.00398361	0.34225375	Col5a1	A_51_P414637	NM_015734	ref|Mus musculus collagen, type V, alpha 1 (Col5a1), mRNA [NM_015734]	CCTGACCTTCAAAAGATGTTCTGAGGTGGTCTTGTAAAGGTCGCCAAAGCCTCCATTTTT
+11.68	9.08	+3.55	7.30	0.0	10.85	0.0	0.00002158	0.00859734	0.00048914	0.10695833	Galnt3	A_51_P380005	NM_015736	ref|Mus musculus UDP-N-acetyl-alpha-D-galactosamine:polypeptide N-acetylgalactosaminyltransferase 3 (Galnt3), mRNA [NM_015736]	GTTGTCTCTTGTTGACTTGTCTGTCAAATATTTCCTTAAACATGAAGTTGATAAGGAGAG
+2.55	15.99	+1.35	15.32	0.0	16.66	0.0	0.00088869	0.04237881	0.02690689	0.57970852	Slc20a1	A_55_P2115582	NM_015747	ref|Mus musculus solute carrier family 20, member 1 (Slc20a1), transcript variant 1, mRNA [NM_015747]	GGACAGCCTTCCATGTTCATCTGTCTACCTCTTAACTGAATAAAAAGCCTACAGTTTTTA
+6.20	10.97	+2.63	9.66	0.1	12.29	0.1	0.00011557	0.01585105	0.00324956	0.31243359	Tcn2	A_55_P2088425	NM_015749	ref|Mus musculus transcobalamin 2 (Tcn2), transcript variant 1, mRNA [NM_015749]	ATAAGGCAGCCTTTGGTCATCGGCAGGGCCATCCAATACAATTAAAGCCTTGATTTACCT
+2.82	10.00	+1.50	9.25	0.1	10.75	0.0	0.00063279	0.03554921	0.02117200	0.54734319	Nox4	A_55_P1972040	NM_015760	ref|Mus musculus NADPH oxidase 4 (Nox4), mRNA [NM_015760]	CCTTGCCTAATCTAAACTCCAGTGCATGTTCAAGGATCTATATGTTAAACATGGTATATT
+154.64	11.05	+7.27	7.41	0.1	14.69	0.1	0.00000372	0.00743823	0.00000006	0.00044444	Mfap5	A_55_P2062777	NM_015776	ref|Mus musculus microfibrillar associated protein 5 (Mfap5), mRNA [NM_015776]	ACTGGTGCTGGTAACGTTTGTCTCATTTTGCGGTACTGACAATACATTGTCTATATTGTG
+4.79	7.92	+2.26	6.79	0.0	9.05	0.2	0.00041999	0.03005582	0.00630723	0.40407325	Atp8a2	A_51_P305628	NM_015803	ref|Mus musculus ATPase, aminophospholipid transporter-like, class I, type 8A, member 2 (Atp8a2), mRNA [NM_015803]	AGGAAGAAATAAGACGCAAAGTTTCCTGATGGCTCCAAGGAAAGAGATTCAGTTTGTTGC
+3.86	9.25	+1.95	8.27	0.1	10.22	0.2	0.00083111	0.04057368	0.01054002	0.47479828	Polg2	A_55_P2023191	NM_015810	ref|Mus musculus polymerase (DNA directed), gamma 2, accessory subunit (Polg2), nuclear gene encoding mitochondrial protein, transcript variant 1, mRNA [NM_015810]	GTGGCATTTCTTGAGAACTTATTAAAAACTTCTGGGAAACTACGGGCGACTCTTCTTCAC
+63.03	10.36	+5.98	7.37	0.0	13.34	0.3	0.00002379	0.00859734	0.00000451	0.00645455	Dkk3	A_55_P2083609	NM_015814	ref|Mus musculus dickkopf homolog 3 (Xenopus laevis) (Dkk3), mRNA [NM_015814]	GCCTGTAAATCGCATCTGAAGATACCACAGTAAAGAGATGTAAACATTTAGGAAAACAAT
+8.41	8.32	+3.07	6.78	0.3	9.85	0.2	0.00060232	0.03525283	0.00124987	0.18830622	Bhmt	A_55_P2105180	NM_016668	ref|Mus musculus betaine-homocysteine methyltransferase (Bhmt), mRNA [NM_016668]	GACTGCTATTCTGTCTGCTTCTATTCCATTTCATTAATAAAAATGTGCTGGTTGAAAACC
+3.00	13.84	+1.59	13.05	0.0	14.64	0.1	0.00057035	0.03430619	0.01782114	0.53089120	Vezf1	A_66_P100440	NM_016686	ref|Mus musculus vascular endothelial zinc finger 1 (Vezf1), mRNA [NM_016686]	CCTGTGTATTCATTTCCCTCCTAAGGTGTGCTCCTAAATGAAGGTTTCTATGTACGCGGA
+4.86	7.64	+2.28	6.50	0.0	8.78	0.3	0.00116598	0.04802417	0.00610696	0.40313627	Sfrp4	A_51_P457196	NM_016687	ref|Mus musculus secreted frizzled-related protein 4 (Sfrp4), mRNA [NM_016687]	CACAGTTGTCTGTGTGCATACTGTGTAAGACCTCCTGTTTTAAGAGTTTGACCTAAAATG
+10.21	15.16	+3.35	13.49	0.1	16.84	0.1	0.00006023	0.01167182	0.00073488	0.13732938	Gpc1	A_51_P276943	NM_016696	ref|Mus musculus glypican 1 (Gpc1), mRNA [NM_016696]	CGGTGTCAGTGGATAATGTGTGTTCTTTGAGTCCTTGTATGAATTAAAGGCTGGGGACCT
+3.26	12.23	+1.71	11.38	0.0	13.08	0.0	0.00037903	0.02893272	0.01477661	0.51130330	Nucb2	A_51_P193336	NM_016773	ref|Mus musculus nucleobindin 2 (Nucb2), transcript variant 2, mRNA [NM_016773]	GAACACGTCATGAGTGAGATTGATAACAACAAAGACCGATTGGTGACTCTGGAGGAATTC
+29.67	10.97	+4.89	8.53	0.0	13.42	0.0	0.00000743	0.00743823	0.00002801	0.01818557	Itgb3	A_52_P553890	NM_016780	ref|Mus musculus integrin beta 3 (Itgb3), mRNA [NM_016780]	CCACAGCAACATCAGAGTCTTTGTCCATTTTTGGTTGAAATTGCTTACGCGCCTTCCTGA
+30.38	9.76	+4.93	7.30	0.0	12.22	0.2	0.00003174	0.00919899	0.00002534	0.01734783	Wisp2	A_51_P390804	NM_016873	ref|Mus musculus WNT1 inducible signaling pathway protein 2 (Wisp2), mRNA [NM_016873]	GTATTTGTAAAAATACACATCTCTTAAATGCTCACAAAGCAAGAGGCTCCACACTTCTGG
+8.94	10.59	+3.16	9.01	0.0	12.17	0.1	0.00004839	0.01059879	0.00122650	0.18657005	Col5a3	A_51_P241995	NM_016919	ref|Mus musculus collagen, type V, alpha 3 (Col5a3), mRNA [NM_016919]	TCTGTGGTCTATTTAATTTGCTTCCTTCTGAAGGAAGTCTGGGGTACGGTGAGAGATTCC
+2.77	7.39	+1.47	6.66	0.0	8.13	0.0	0.00062264	0.03544904	0.02228208	0.55441960	Slc4a4	A_55_P1967776	NM_018760	ref|Mus musculus solute carrier family 4 (anion exchanger), member 4 (Slc4a4), transcript variant 1, mRNA [NM_018760]	ATTCCTCGAACGCCACACATCATGCTGATAAAATTCCTTTCCTTGAGTCGCTGGGTTTAC
+7.70	8.13	+2.94	6.66	0.1	9.60	0.1	0.00009366	0.01428187	0.00189863	0.23770974	Ntsr1	A_55_P2185476	NM_018766	ref|Mus musculus neurotensin receptor 1 (Ntsr1), mRNA [NM_018766]	AAGCAAGAAATGAAAGCACCACATTGGGCCTGGACAGATGAGCTGTTGTAACCATAACAG
+4.35	10.77	+2.12	9.71	0.1	11.83	0.2	0.00074675	0.03860531	0.00747713	0.42421622	Syt10	A_51_P318830	NM_018803	ref|Mus musculus synaptotagmin X (Syt10), mRNA [NM_018803]	AGGCCACCGTCCACACCATAAAAGCCTCCAAATAAGACCATATCACAGAAAGATCTAGAA
+18.97	10.35	+4.25	8.22	0.2	12.47	0.1	0.00004446	0.01022855	0.00007838	0.03205195	Crlf1	A_52_P304720	NM_018827	ref|Mus musculus cytokine receptor-like factor 1 (Crlf1), mRNA [NM_018827]	TTCTTACATACCAACTACTCCCTCAAGTACAAGCTGAGGTGGTACGGTCAGGATAACACA
+8.64	8.15	+3.11	6.60	0.0	9.71	0.2	0.00021514	0.02121269	0.00111833	0.18058462	Scn9a	A_55_P2012493	NM_018852	ref|Mus musculus sodium channel, voltage-gated, type IX, alpha (Scn9a), mRNA [NM_018852]	GAATTGTGCATGTAACTCTACAGGGAATAATCATTATTGCAATCAAGGGTGACTTAATGA
+4.35	13.59	+2.12	12.53	0.0	14.65	0.0	0.00016787	0.01877246	0.00771335	0.43255209	Wisp1	A_51_P220343	NM_018865	ref|Mus musculus WNT1 inducible signaling pathway protein 1 (Wisp1), mRNA [NM_018865]	CATTCCTCATTTTTCTCATGATCTGTGTAGCAGGGAATGTGTTTGTTCAACCATGATGAG
+5.19	9.41	+2.38	8.23	0.0	10.60	0.1	0.00018885	0.01988795	0.00507870	0.37627765	Cyp39a1	A_55_P2086143	NM_018887	ref|Mus musculus cytochrome P450, family 39, subfamily a, polypeptide 1 (Cyp39a1), mRNA [NM_018887]	GGGGAACGGAAACTGGGGTGGGAATGTATTGTCTTAAGAGATGAATAAATAAATCAATGG
+15.91	11.93	+3.99	9.94	0.0	13.93	0.1	0.00001710	0.00859734	0.00016387	0.05009709	Lsp1	A_55_P1957413	NM_019391	ref|Mus musculus lymphocyte specific 1 (Lsp1), transcript variant 2, mRNA [NM_019391]	TCTTGGGTCCTGCCCTGTTTACGGATCCCTCATTTTGTGTAATAAAGTGCATTGAGTGTC
+7.61	11.09	+2.93	9.62	0.1	12.55	0.1	0.00012825	0.01661827	0.00181104	0.23275918	Ramp2	A_55_P2101336	NM_019444	ref|Mus musculus receptor (calcitonin) activity modifying protein 2 (Ramp2), mRNA [NM_019444]	GCAGCAAAGGGGACTCACGACACAATGTTTGTAGTCTTTAAAATAAAGTTATGTTTTTGT
+7.92	11.32	+2.98	9.83	0.2	12.81	0.0	0.00012959	0.01668575	0.00168223	0.22256303	Panx1	A_51_P135340	NM_019482	ref|Mus musculus pannexin 1 (Panx1), mRNA [NM_019482]	AGGACCTGGGGCTTCTAGAGAGCAAGCACATGGAAGATGCTTTGTTTTGTGAGGTAATAA
+5.69	12.91	+2.51	11.65	0.1	14.16	0.0	0.00017060	0.01896241	0.00404376	0.34460081	Ramp3	A_55_P2101340	NM_019511	ref|Mus musculus receptor (calcitonin) activity modifying protein 3 (Ramp3), mRNA [NM_019511]	TGAGTGTGCTCAAGGGTTCTGTCTGCTGATGTCAGTTCTTTTTGATTAAAGTGTCTCCTT
+5.45	7.62	+2.45	6.39	0.0	8.84	0.2	0.00052190	0.03339818	0.00456244	0.36324147	Il17rb	A_55_P2124498	NM_019583	ref|Mus musculus interleukin 17 receptor B (Il17rb), mRNA [NM_019583]	TAATGAATAATCCGTTTGGGAGGCTCTCACTAATGTGTAGCTTCCTAAGAGAAGAAGCCT
+90.28	10.62	+6.50	7.38	0.1	13.87	0.1	0.00000310	0.00743823	0.00000210	0.00425806	Tmem45a	A_51_P288876	NM_019631	ref|Mus musculus transmembrane protein 45a (Tmem45a), mRNA [NM_019631]	TCTGGTCTCAAGAACACTTGTCTGAGGCTGACTCCATGCTGTTTGTACTTCCAGTTTTGT
+30.47	9.87	+4.93	7.41	0.1	12.34	0.1	0.00001579	0.00859734	0.00002623	0.01776344	Tspan7	A_55_P2047275	NM_019634	ref|Mus musculus tetraspanin 7 (Tspan7), mRNA [NM_019634]	CTCTGTCTAGCATGCCAACAAGAATGCATTGATATTGTGAACATTTGTGATACATGTATT
+8.26	8.47	+3.05	6.95	0.0	10.00	0.5	0.00122138	0.04879090	0.00175572	0.22797526	Kcnj15	A_55_P2164090	NM_019664	ref|Mus musculus potassium inwardly-rectifying channel, subfamily J, member 15 (Kcnj15), transcript variant 2, mRNA [NM_019664]	CATAATGCCTCCACGACATGAGCCCCTCTAACAAAATATGTAATGTTTAGGTCAATAAAT
+2.98	9.82	+1.57	9.04	0.0	10.61	0.1	0.00069611	0.03727736	0.01925883	0.54314554	Stmn4	A_55_P2045642	NM_019675	ref|Mus musculus stathmin-like 4 (Stmn4), mRNA [NM_019675]	GAGACCTGCCCTGCAGCGGGTGGGATAAGGTCTGTGTGCGTCTGTTCATTGTCATCTTTT
+3.00	8.95	+1.58	8.16	0.0	9.74	0.1	0.00107076	0.04609163	0.01926778	0.54291186	Ikbke	A_51_P222280	NM_019777	ref|Mus musculus inhibitor of kappaB kinase epsilon (Ikbke), mRNA [NM_019777]	TCACAAGGCACTCAGAAGCAATAGAAACATTCATATTGTACCCCTACACTGTGAGACCAA
+6.16	8.92	+2.62	7.61	0.1	10.23	0.2	0.00050320	0.03266958	0.00335620	0.31593423	Mgst1	A_55_P2175880	NM_019946	ref|Mus musculus microsomal glutathione S-transferase 1 (Mgst1), mRNA [NM_019946]	GGAGTTACTTTGTCAATGGCTTACAGGCTGCTAAGGAGCAGACTGTACTTGTAAAGAGAA
+131.70	10.61	+7.04	7.09	0.1	14.13	0.1	0.00000242	0.00743823	0.00000044	0.00175000	Ripk3	A_51_P491987	NM_019955	ref|Mus musculus receptor-interacting serine-threonine kinase 3 (Ripk3), transcript variant 1, mRNA [NM_019955]	TGAAGTGTGCCATTCAGCGTGGCAATAAAAAGCACGTTTTAAGCAACCTGGACTGGCTAA
+18.32	10.65	+4.20	8.55	0.2	12.75	0.0	0.00005354	0.01086245	0.00009718	0.03686747	Pdgfc	A_52_P376360	NM_019971	ref|Mus musculus platelet-derived growth factor, C polypeptide (Pdgfc), mRNA [NM_019971]	AAATATGGAGCCATTGCTAACCTACCCCTTTCTATGGGAAATAGGAGTATAGCTCAGAGA
+2.56	13.87	+1.36	13.19	0.0	14.55	0.1	0.00111845	0.04688538	0.02621519	0.57423583	Alg2	A_55_P1965674	NM_019998	ref|Mus musculus asparagine-linked glycosylation 2 homolog (yeast, alpha-1,3-mannosyltransferase) (Alg2), mRNA [NM_019998]	CCAGTAATAACTGTTCGTTGTTGTTTACCTGTTGCTTGTAAGTGCAAGTATTAAAGCAAT
+19.51	8.90	+4.29	6.76	0.1	11.05	0.1	0.00001668	0.00859734	0.00007609	0.03173510	Dkk2	A_51_P241068	NM_020265	ref|Mus musculus dickkopf homolog 2 (Xenopus laevis) (Dkk2), mRNA [NM_020265]	TCAGAGTGATGATGTCATCAGAAGTTTATATACTAACCTCTCGATGGAGTATGTCATTAC
+3.27	14.58	+1.71	13.72	0.1	15.43	0.0	0.00066045	0.03626545	0.01493706	0.51095926	Fzd2	A_51_P404077	NM_020510	ref|Mus musculus frizzled homolog 2 (Drosophila) (Fzd2), mRNA [NM_020510]	TCACAGTCTACATGATCAAATACCTCATGACGCTCATCGTGGGCATCACGTCGGGCTTCT
+9.58	8.45	+3.26	6.82	0.1	10.08	0.1	0.00006466	0.01214799	0.00087068	0.15188920	As3mt	A_51_P282227	NM_020577	ref|Mus musculus arsenic (+3 oxidation state) methyltransferase (As3mt), mRNA [NM_020577]	CCCAAGGTTTACTCAAAGGGCCAAAGGCATCATCAACGTTGTGAGAATTATCTTCCTTCT
+4.27	7.66	+2.09	6.61	0.1	8.70	0.2	0.00048424	0.03203333	0.00789221	0.43751761	P2ry4	A_52_P407035	NM_020621	ref|Mus musculus pyrimidinergic receptor P2Y, G-protein coupled, 4 (P2ry4), mRNA [NM_020621]	CTCCCATGTTTACTATTTGCATTCTTTTTCAACTACTACTTATCTTCTATTGAAATATTA
+16.80	8.77	+4.07	6.74	0.2	10.81	0.1	0.00005893	0.01145736	0.00013040	0.04487432	Ckb	A_52_P385606	NM_021273	ref|Mus musculus creatine kinase, brain (Ckb), mRNA [NM_021273]	GGCCGGATGCTCGTGGCATATGGCACAATGACAATAAGACTTTCCTGGTGTGGATTAACG
+3.65	7.73	+1.87	6.80	0.1	8.66	0.1	0.00067680	0.03671132	0.01148888	0.48363904	Ntn4	A_51_P497661	NM_021320	ref|Mus musculus netrin 4 (Ntn4), mRNA [NM_021320]	CGGCCACGAGGACGTAAGAACGGGCAAATTAATTGTGAATATGAAAAGCTTTGTCCAGCA
+2.72	11.11	+1.44	10.39	0.1	11.83	0.1	0.00095214	0.04364159	0.02372555	0.55647672	Neurl1a	A_55_P2016618	NM_021360	ref|Mus musculus neuralized homolog 1A (Drosophila) (Neurl1a), transcript variant 1, mRNA [NM_021360]	TAGCACTGCCTCCCTTGTGAACTGGGCCACTGTGTTTGTGAATAAAGGTGATTTCGTACC
+3.22	10.41	+1.69	9.56	0.1	11.25	0.1	0.00099118	0.04411359	0.01496729	0.51088347	Dnaja4	A_55_P2085546	NM_021422	ref|Mus musculus DnaJ (Hsp40) homolog, subfamily A, member 4 (Dnaja4), mRNA [NM_021422]	GTTGCTTAACTGTCCCACCTGTACACTTTCCACTTTAAAATTAAAATTGAACTGGTATGA
+5.12	11.31	+2.36	10.13	0.1	12.49	0.1	0.00023282	0.02214821	0.00522523	0.38042081	Pvrl1	A_52_P28651	NM_021424	ref|Mus musculus poliovirus receptor-related 1 (Pvrl1), mRNA [NM_021424]	TGTGACTAAGCTTCCTTTGCTTCAGTTTCTATGTCACTGTTTTCCTCTTTGGTCCTGGGG
+7.41	12.20	+2.89	10.76	0.4	13.65	0.0	0.00080839	0.04010164	0.00194773	0.24050980	Tmeff1	A_55_P1972575	NM_021436	ref|Mus musculus transmembrane protein with EGF-like and two follistatin-like domains 1 (Tmeff1), mRNA [NM_021436]	GGCGTTTAACATGTAGTTTAGCCAGTCAAAAGTATGCATGTAGAGTTTAAAGACTATGTT
+2.98	10.15	+1.58	9.36	0.1	10.94	0.1	0.00110422	0.04657096	0.01892969	0.54187091	Chst11	A_51_P275101	NM_021439	ref|Mus musculus carbohydrate sulfotransferase 11 (Chst11), mRNA [NM_021439]	CTTCTGAGCATGCTCAGTAAGCATATGGACATAGAATTTAACATCTCTGTGGAGTGTGTG
+23.17	9.29	+4.53	7.02	0.0	11.56	0.1	0.00001296	0.00859734	0.00004872	0.02289552	Kcnmb4	A_55_P2090330	NM_021452	ref|Mus musculus potassium large conductance calcium-activated channel, subfamily M, beta member 4 (Kcnmb4), mRNA [NM_021452]	CCCTCAAAGAAGTCGGTTTTCTTTGGAAAGTAACAGTCTATCATTTGTATAGTGTAGTAT
+7.42	9.63	+2.89	8.18	0.0	11.07	0.0	0.00005183	0.01073735	0.00208645	0.24423048	Cdc42ep5	A_55_P2057686	NM_021454	ref|Mus musculus CDC42 effector protein (Rho GTPase binding) 5 (Cdc42ep5), mRNA [NM_021454]	TGCTGACCTCCAGCTGGACGACGTCATCGGTCTGTAGTGTCATAATTCCCTCAACCCCTC
+5.09	12.19	+2.35	11.02	0.0	13.36	0.0	0.00011753	0.01585105	0.00536014	0.38446469	Fzd1	A_52_P597634	NM_021457	ref|Mus musculus frizzled homolog 1 (Drosophila) (Fzd1), mRNA [NM_021457]	CAAATGCCGATACATACATAGGACCTAAATTTATCTATGTCTGTCATACCCTAAAATGAC
+6.58	11.51	+2.72	10.15	0.0	12.87	0.1	0.00010758	0.01563553	0.00280926	0.29098026	Lipa	A_51_P459661	NM_021460	ref|Mus musculus lysosomal acid lipase A (Lipa), transcript variant 1, mRNA [NM_021460]	CTGTTGTTTGCTAGCAAAAATAAGTCTGCCAGTGACCTGAACACACGATGAAAAGCTCCT
+15.21	12.06	+3.93	10.09	0.1	14.02	0.0	0.00002184	0.00859734	0.00018636	0.05408295	Chst7	A_51_P229925	NM_021715	ref|Mus musculus carbohydrate (N-acetylglucosamino) sulfotransferase 7 (Chst7), mRNA [NM_021715]	CATCAGCAGATGTCTGGACAAAACCATCAATGTGAATAAGGGCCAAGTGCAGTTGTGTCT
+15.85	9.15	+3.99	7.16	0.1	11.14	0.1	0.00004041	0.00980048	0.00015206	0.04885714	Cables1	A_51_P117581	NM_022021	ref|Mus musculus CDK5 and Abl enzyme substrate 1 (Cables1), transcript variant 2, mRNA [NM_022021]	GTAAGACGCATGATTGGTGTCTTGTGGCTTTTGCAGCTGGGACAAACTACATTTCAAGCT
+153.46	10.84	+7.26	7.21	0.1	14.47	0.1	0.00000341	0.00743823	0.00000006	0.00040000	Smoc2	A_55_P2002903	NM_022315	ref|Mus musculus SPARC related modular calcium binding 2 (Smoc2), mRNA [NM_022315]	GCTCATGTCAATGCTGTCTACAAACGAGTATGATCCTAACTGTTTTGGATAATCTTTTAT
+2.96	11.52	+1.57	10.74	0.0	12.31	0.1	0.00054557	0.03374052	0.01920884	0.54270794	Gprc5b	A_51_P173709	NM_022420	ref|Mus musculus G protein-coupled receptor, family C, group 5, member B (Gprc5b), transcript variant 2, mRNA [NM_022420]	CATCCAAGGATGCAGCGACCATGTGAGCTGATGAGAGCCCTTGGCAGGTGCTTTATTCAT
+26.55	11.22	+4.73	8.85	0.2	13.58	0.3	0.00013969	0.01721250	0.00003385	0.01938182	Pmepa1	A_55_P1983588	NM_022995	ref|Mus musculus prostate transmembrane protein, androgen induced 1 (Pmepa1), mRNA [NM_022995]	GGTGCCAATGTTGGCGTTCTGAAAAGCCGCAATACACAATAAATTTTACAGTTCTTTGGA
+6.44	10.58	+2.69	9.24	0.0	11.93	0.2	0.00018081	0.01934880	0.00291044	0.29420225	Sigirr	A_51_P145520	NM_023059	ref|Mus musculus single immunoglobulin and toll-interleukin 1 receptor (TIR) domain (Sigirr), mRNA [NM_023059]	TTGCCTCTATCCCTGGGCCCCTCAGGAAAGGAGTGTGGCCCCAGGGTGTCACAAAATAAA
+4.64	10.94	+2.22	9.83	0.0	12.05	0.1	0.00015845	0.01817252	0.00668712	0.41246621	Nfatc4	A_52_P342159	NM_023699	ref|Mus musculus nuclear factor of activated T-cells, cytoplasmic, calcineurin-dependent 4 (Nfatc4), transcript variant 1, mRNA [NM_023699]	TAGTTTCTCCTAGCCCAGCTTCTAGCTTCCTGTTTTCCCTTTCTCTCCCAGCAAAGGTGT
+6.40	8.87	+2.68	7.54	0.0	10.21	0.2	0.00018690	0.01974868	0.00297199	0.29614557	Jam2	A_55_P2123502	NM_023844	ref|Mus musculus junction adhesion molecule 2 (Jam2), mRNA [NM_023844]	TTCGTGATTTCTGTATGTGGCCTTGGCACATGCTATGCTCAGAGGAAAGGCTACTTTTCA
+6.15	8.06	+2.62	6.75	0.2	9.37	0.1	0.00020047	0.02046147	0.00343248	0.31882596	Cyp27a1	A_51_P112817	NM_024264	ref|Mus musculus cytochrome P450, family 27, subfamily a, polypeptide 1 (Cyp27a1), nuclear gene encoding mitochondrial protein, mRNA [NM_024264]	TCAGATCTGTTGCAATCATGTTCCAGAACTCAGTCTATATCACTTTCCTTCCCAAATGGA
+5.74	12.51	+2.52	11.25	0.1	13.77	0.1	0.00013036	0.01669592	0.00401340	0.34340761	Gng11	A_51_P136355	NM_025331	ref|Mus musculus guanine nucleotide binding protein (G protein), gamma 11 (Gng11), mRNA [NM_025331]	AGTTATGGAATGAAGGCATGGCTCCCCCACTTTCAGTATACTCCTTGCTGTCTCCAATAA
+12.34	9.52	+3.63	7.71	0.1	11.34	0.1	0.00004539	0.01022855	0.00035232	0.08501149	Tspan13	A_51_P256246	NM_025359	ref|Mus musculus tetraspanin 13 (Tspan13), mRNA [NM_025359]	AGTCAAGGGCAAAGGAAGATACCATTTGGGAAATGCTTTGGTGTGTAACATCTTCAGCTC
+3.57	15.18	+1.84	14.26	0.0	16.09	0.1	0.00055224	0.03374052	0.01256193	0.49382022	Tmed3	A_51_P284244	NM_025360	ref|Mus musculus transmembrane emp24 domain containing 3 (Tmed3), mRNA [NM_025360]	GAGTGAGTGCCCTTGGTGATCTATGTCTCCTGGAGGCAGAACTGTGCTAATAAAAACCAA
+17.94	10.74	+4.17	8.65	0.0	12.82	0.1	0.00002051	0.00859734	0.00010417	0.03836257	1190002H23Rik	A_51_P226269	NM_025427	ref|Mus musculus RIKEN cDNA 1190002H23 gene (1190002H23Rik), mRNA [NM_025427]	GGCAGTTCGGAGAGTGAAGCTCACTTTGTTTACCTACCTGCAGCATATTCAACAGAGAAT
+6.57	10.20	+2.72	8.84	0.1	11.56	0.1	0.00012410	0.01640696	0.00291845	0.29359744	Serpinb1a	A_55_P2006008	NM_025429	ref|Mus musculus serine (or cysteine) peptidase inhibitor, clade B, member 1a (Serpinb1a), mRNA [NM_025429]	ATTTTCTTCATTCGGCACAATCCCACATCTAATGTGCTCTTCCTTGGCAGGGTTTGTTCC
+6.31	12.80	+2.66	11.47	0.3	14.12	0.1	0.00097977	0.04411359	0.00306275	0.30231975	Magohb	A_51_P187018	NM_025564	ref|Mus musculus mago-nashi homolog B (Drosophila) (Magohb), mRNA [NM_025564]	GGTTCTCTTATTGATGTAAATCAGTCAAAGGATCCTGAAGGCCTTCGTGTATTTTACTAT
+2.95	13.67	+1.56	12.89	0.0	14.45	0.0	0.00050779	0.03289951	0.01918096	0.54265049	Rpl15	A_66_P140976	NM_025586	ref|Mus musculus ribosomal protein L15 (Rpl15), mRNA [NM_025586]	GACATTTCACAAAGGCCATACTTAACCACACTTTTATTTCTATTTGTGCGATGCCTTGGA
+2.63	14.68	+1.40	13.98	0.0	15.38	0.0	0.00077802	0.03955104	0.02513669	0.56799713	Tmem223	A_51_P457492	NM_025791	ref|Mus musculus transmembrane protein 223 (Tmem223), mRNA [NM_025791]	TGTGGGTGCCTACCGGAGCCTGTGAAAAATGGCTTACCCTTCTCAGACGATGCAAAACCC
+12.24	8.32	+3.61	6.51	0.1	10.13	0.3	0.00019925	0.02038968	0.00052242	0.11077441	2810432L12Rik	A_52_P207335	NM_025944	ref|Mus musculus RIKEN cDNA 2810432L12 gene (2810432L12Rik), mRNA [NM_025944]	AGACTTGAATTAGGATTTTAAGGGTAGAGTATGGTGAACAGTCAGACGCTTTTGAACAAA
+11.95	10.94	+3.58	9.15	0.0	12.73	0.1	0.00003852	0.00970390	0.00048761	0.10699652	Ptgr1	A_51_P444437	NM_025968	ref|Mus musculus prostaglandin reductase 1 (Ptgr1), mRNA [NM_025968]	GCTTTTTACCATTCAGTGCAAGTGTATACTGTCCTATGTAAGATGTAACAGCAATGCGTT
+48.95	10.42	+5.61	7.61	0.1	13.23	0.0	0.00000851	0.00748655	0.00000851	0.00974545	Lass4	A_51_P296528	NM_026058	ref|Mus musculus LAG1 homolog, ceramide synthase 4 (Lass4), mRNA [NM_026058]	CCAAGGCTGTAGCTTGGGGGCTGTGGGGAGCTTTGGCTCCAAGGACCAATAAAACGTCAA
+6.60	10.55	+2.72	9.19	0.1	11.91	0.3	0.00049944	0.03264333	0.00262595	0.27700503	Eif2s1	A_55_P2184811	NM_026114	ref|Mus musculus eukaryotic translation initiation factor 2, subunit 1 alpha (Eif2s1), mRNA [NM_026114]	TAATTCCAGTACTTGGGAGGCTAGCCTAGTTTTCAAAGCAAGTTCCAGCGCTGTTACACA
+3.30	13.38	+1.72	12.52	0.0	14.24	0.0	0.00037239	0.02862338	0.01465041	0.51058329	Ikbip	A_51_P152404	NM_026166	ref|Mus musculus IKBKB interacting protein (Ikbip), transcript variant 1, mRNA [NM_026166]	TCTAAATCATGGCACAGGACTTCATATTGTTGTGCTTTATGGCAAATTCCCAGTATTATA
+6.43	7.82	+2.68	6.48	0.0	9.17	0.3	0.00060370	0.03527656	0.00283276	0.29102121	Bend5	A_66_P115034	NM_026279	ref|Mus musculus BEN domain containing 5 (Bend5), transcript variant 1, mRNA [NM_026279]	AGGGCTGTAAAGCATCAGAGTAGCCTGTCGGGACCACAATACGAACTGTTATTTTTACCA
+4.57	12.89	+2.19	11.80	0.2	13.99	0.0	0.00046433	0.03155689	0.00690638	0.41265275	Rab32	A_51_P293688	NM_026405	ref|Mus musculus RAB32, member RAS oncogene family (Rab32), mRNA [NM_026405]	GCCAAGTTTCTGTAGTGTAAAACCTGGAAGAAAGTAGACCATGTCTAGTTTTGTCTGTGG
+11.60	8.25	+3.54	6.48	0.0	10.01	0.2	0.00007094	0.01262645	0.00057368	0.11729870	Ccdc80	A_55_P2128869	NM_026439	ref|Mus musculus coiled-coil domain containing 80 (Ccdc80), mRNA [NM_026439]	GACTTGTTATTAAGACATTTAAAAGAACTCTCTAACTGGAGAGAGAAAAGTGTGGTGCTA
+2.64	12.96	+1.40	12.25	0.0	13.66	0.1	0.00092671	0.04321048	0.02526042	0.56834584	Tctn2	A_66_P137943	NM_026486	ref|Mus musculus tectonic family member 2 (Tctn2), mRNA [NM_026486]	GCATGTTCCACCATGCCTGGACTCTCTGAACCATTTTAATAAACAGAATGTCTATTTTTG
+4.55	12.44	+2.19	11.34	0.1	13.53	0.0	0.00016812	0.01877246	0.00691165	0.41257630	Murc	A_55_P1954331	NM_026509	ref|Mus musculus muscle-related coiled-coil protein (Murc), mRNA [NM_026509]	TTGGAGAACTTGAGATCTGAGGTGGTGTCACAGAGTTTGTGAGAACAAGACACACGACAA
+4.57	14.23	+2.19	13.13	0.0	15.32	0.1	0.00017538	0.01910487	0.00683905	0.41214928	Rcn3	A_55_P2046393	NM_026555	ref|Mus musculus reticulocalbin 3, EF-hand calcium binding domain (Rcn3), mRNA [NM_026555]	AACTCTGAATGTCAACAGCACAAGCTAACCTGTCCTGCCTAGGAGCAATAAAAGCTGTTG
+3.33	11.73	+1.74	10.86	0.2	12.59	0.0	0.00125607	0.04971857	0.01451963	0.50969231	Fam114a1	A_51_P303180	NM_026667	ref|Mus musculus family with sequence similarity 114, member A1 (Fam114a1), mRNA [NM_026667]	CAACGGACTTCTATGTCACTGGCCAGACCATTTGAGGACACTACAAGCAATTTTTGCACA
+5.13	13.13	+2.36	11.95	0.1	14.31	0.0	0.00012065	0.01623580	0.00523082	0.38038799	Echdc2	A_55_P2142451	NM_026728	ref|Mus musculus enoyl Coenzyme A hydratase domain containing 2 (Echdc2), transcript variant 1, mRNA [NM_026728]	ATTTAACCTCTCTATCAGTCTCTCTGATATCCCTGTGTTAATAAACATGCTGCAACTGTT
+3.93	12.48	+1.97	11.50	0.1	13.47	0.0	0.00030369	0.02567969	0.00973698	0.46773150	Cdc42ep2	A_52_P155554	NM_026772	ref|Mus musculus CDC42 effector protein (Rho GTPase binding) 2 (Cdc42ep2), mRNA [NM_026772]	GGGAAGACTCTGCTAAAATGGAGCCCCTCCTTTGTTGGTATCGTTGGCTATGCTCCCCAC
+2.52	10.55	+1.33	9.88	0.0	11.21	0.1	0.00102005	0.04482931	0.02833492	0.58524762	Gsdmd	A_51_P172231	NM_026960	ref|Mus musculus gasdermin D (Gsdmd), mRNA [NM_026960]	TGCTAGAAGAATGTGGCCTAAGGCTGCAGGTAGAATCCCCCCAGGTGCACTGGGAACCAA
+2.54	12.10	+1.35	11.43	0.0	12.78	0.0	0.00089481	0.04252926	0.02713294	0.58139639	Ddah1	A_51_P110471	NM_026993	ref|Mus musculus dimethylarginine dimethylaminohydrolase 1 (Ddah1), mRNA [NM_026993]	ATTCTTTGCATTTAAAGAGTTTCTGCAGCATGGCCGGACCCAACCTGATTGCAATAGGGT
+8.16	13.07	+3.03	11.56	0.1	14.59	0.0	0.00004530	0.01022855	0.00157635	0.21534056	Def6	A_55_P1968928	NM_027185	ref|Mus musculus differentially expressed in FDCP 6 (Def6), mRNA [NM_027185]	AGACAAGATCATACGCCCCTCCCTCCAGACCAAGTTATGGAGACATACTTCCAAATAAAA
+2.90	10.51	+1.53	9.74	0.0	11.27	0.1	0.00064111	0.03579581	0.01942359	0.54341182	Manba	A_51_P454103	NM_027288	ref|Mus musculus mannosidase, beta A, lysosomal (Manba), mRNA [NM_027288]	TTTAGGCTTACCACTGATTCTGATGGACTCTCGAATCCAAAGTTAGGAGCTACATTTAAA
+3.88	12.04	+1.95	11.06	0.1	13.01	0.0	0.00024422	0.02279284	0.01010086	0.47294572	Lysmd2	A_51_P233160	NM_027309	ref|Mus musculus LysM, putative peptidoglycan-binding, domain containing 2 (Lysmd2), mRNA [NM_027309]	CCTTTCACTTTTGTAGATGGTGGTAGTTTTAGACCGGCTTTTGTAGATACAGAAAGCATC
+2.65	7.64	+1.41	6.94	0.0	8.34	0.0	0.00070436	0.03755942	0.02456504	0.56254836	Iyd	A_51_P411200	NM_027391	ref|Mus musculus iodotyrosine deiodinase (Iyd), mRNA [NM_027391]	TCTAGAACTTTCAGCCCAGTAAGTTATTTTTAATGGACTGTTTTAGTGAATATATGGGGC
+28.87	10.48	+4.85	8.05	0.1	12.90	0.1	0.00001355	0.00859734	0.00002858	0.01818182	5730469M10Rik	A_55_P1987730	NM_027464	ref|Mus musculus RIKEN cDNA 5730469M10 gene (5730469M10Rik), mRNA [NM_027464]	TTGCTTCCTTGGGAAAAACTGTCACCTGGGAAACTGTCACCTCTAATAAAAATATTCACC
+4.19	10.43	+2.07	9.40	0.0	11.46	0.1	0.00020329	0.02068223	0.00850978	0.44959060	Tspan2	A_51_P394394	NM_027533	ref|Mus musculus tetraspanin 2 (Tspan2), transcript variant 1, mRNA [NM_027533]	GCAGAAATGTGGAGTTAATACAACAGGAACCTTTTTGTGTGTTTTGTGGTGTTTATCCTG
+21.55	11.58	+4.43	9.36	0.0	13.79	0.1	0.00001421	0.00859734	0.00005971	0.02647887	Klhl30	A_51_P205215	NM_027551	ref|Mus musculus kelch-like 30 (Drosophila) (Klhl30), mRNA [NM_027551]	CCCTGGGGTGTGTCAAAAGCTTGCTTCCGGGGATATGCTGAGATGGGGTGGAGCTAACAT
+8.44	8.52	+3.08	6.98	0.3	10.06	0.1	0.00037677	0.02883081	0.00129459	0.19273759	4921504E06Rik	A_55_P2167189	NM_027600	ref|Mus musculus RIKEN cDNA 4921504E06 gene (4921504E06Rik), mRNA [NM_027600]	AATGAACCCCTTTACCTGTTCTTTCCATGTGACCACATTAAGTAAATCTCTTTCCTCGGC
+6.09	8.60	+2.61	7.29	0.0	9.90	0.2	0.00026074	0.02354615	0.00352534	0.32222351	Zranb3	A_52_P6297	NM_027678	ref|Mus musculus zinc finger, RAN-binding domain containing 3 (Zranb3), mRNA [NM_027678]	CGAAAGCAAGTCTCGTTACATCAGGATAGATGGAAGTGTTCCATCTTCAGAAAGAATTCA
+6.11	8.59	+2.61	7.29	0.1	9.90	0.1	0.00022679	0.02180546	0.00348368	0.32074269	Cage1	A_55_P2034335	NM_027724	ref|Mus musculus cancer antigen 1 (Cage1), mRNA [NM_027724]	GAGGGGCACCATAAAGAATGTTCTATTTCCTTGTGAACTGACAGTAATACATGATTAAAT
+4.91	10.78	+2.30	9.63	0.0	11.93	0.3	0.00093154	0.04321654	0.00594950	0.39944136	Tns1	A_55_P2030578	NM_027884	ref|Mus musculus tensin 1 (Tns1), mRNA [NM_027884]	GGGCCCCTAGGGGTGGCATTGTACTGATAAATAAATATATATAATATATACATGAGACAT
+11.15	9.87	+3.48	8.13	0.2	11.61	0.3	0.00041515	0.03003454	0.00073266	0.13732143	Pdgfd	A_52_P264790	NM_027924	ref|Mus musculus platelet-derived growth factor, D polypeptide (Pdgfd), mRNA [NM_027924]	GAAGGGGCAAAGCTAAGAATATGGCTCTTGTTGATATCCAGCTGGATCATCATGAGCGAT
+3.72	7.53	+1.90	6.58	0.1	8.48	0.1	0.00062313	0.03544904	0.01136255	0.48283941	Lrrc34	A_51_P401024	NM_027941	ref|Mus musculus leucine rich repeat containing 34 (Lrrc34), mRNA [NM_027941]	TGGCAAGTTTACAGTGGATTTTGAGAGAGATCAAAGTTCAGAAGTCAAAAAGTATTCCAC
+16.42	10.66	+4.04	8.64	0.1	12.68	0.1	0.00002478	0.00859734	0.00015193	0.04906667	Sulf2	A_52_P193925	NM_028072	ref|Mus musculus sulfatase 2 (Sulf2), transcript variant 2, mRNA [NM_028072]	GTAGGGGAATCTCACTAATATGAAATCCCGCTTTTCAAGAGTCGCGGTGTCAATAAACGC
+24.67	9.38	+4.62	7.07	0.1	11.69	0.1	0.00001683	0.00859734	0.00004268	0.02116535	Eml2	A_55_P1989921	NM_028153	ref|Mus musculus echinoderm microtubule associated protein like 2 (Eml2), transcript variant 1, mRNA [NM_028153]	GGGACGAATGGGCCACCATGCCTTGTGGGAGCCATTGGTGTTTGGTTTGGGGTATTTTTT
+2.76	10.19	+1.46	9.46	0.1	10.92	0.1	0.00106799	0.04603069	0.02173457	0.55169528	Fgfbp3	A_55_P2044385	NM_028263	ref|Mus musculus fibroblast growth factor binding protein 3 (Fgfbp3), mRNA [NM_028263]	GTATCTGGGTCATTTGGCCCTTCATCTCTTCTGTGATTAAATTTAAAATGTGTGTGTTTT
+10.19	8.89	+3.35	7.21	0.1	10.56	0.2	0.00009291	0.01425435	0.00087462	0.15173554	Zfp618	A_55_P2012478	NM_028326	ref|Mus musculus zinc fingerprotein 618 (Zfp618), mRNA [NM_028326]	CGACTGCTTAGTCCTGAAGATATGAACAAGCTCATGTTTTTGAAATCTAACATGCTTTAA
+4.50	7.81	+2.17	6.73	0.2	8.90	0.1	0.00059917	0.03519892	0.00704770	0.41441270	Cxx1c	A_55_P2163928	NM_028375	ref|Mus musculus CAAX box 1 homolog C (human) (Cxx1c), mRNA [NM_028375]	ACATGTTAGTAGATGAGAAGACCTTCGACACCGACAAACGCAAGGTGATGTTCCTCATCA
+12.40	11.50	+3.63	9.68	0.2	13.31	0.1	0.00008928	0.01410849	0.00042810	0.09732852	Gulp1	A_51_P381218	NM_028450	ref|Mus musculus GULP, engulfment adaptor PTB domain containing 1 (Gulp1), mRNA [NM_028450]	TTAATGGTGACCTGTCCCTGCTACTGGCATGATCAAATAGTAGATAGAATTGGTCATTAA
+5.06	10.74	+2.34	9.57	0.1	11.91	0.2	0.00032617	0.02685050	0.00538745	0.38423556	Bmper	A_51_P488196	NM_028472	ref|Mus musculus BMP-binding endothelial regulator (Bmper), mRNA [NM_028472]	GCTAGGGGCCATCTACGTTTTGTCACTATCTCATGGTGTATAAAATGAAAGCCTTCGGCT
+119.23	10.87	+6.90	7.43	0.1	14.32	0.1	0.00000564	0.00743823	0.00000076	0.00200000	Glipr1	A_51_P371051	NM_028608	ref|Mus musculus GLI pathogenesis-related 1 (glioma) (Glipr1), mRNA [NM_028608]	TAATGGAGCAAATTTTATATGCGACTATGGACCAGCAGGAAATTACCCAACGTGGCCATA
+14.04	9.89	+3.81	7.98	0.0	11.79	0.0	0.00001939	0.00859734	0.00024587	0.06478661	Cst6	A_52_P59206	NM_028623	ref|Mus musculus cystatin E/M (Cst6), mRNA [NM_028623]	TTGCAACTTTGAGCTCCTTGAAGTCCCCTGGAAGAACACTACTCAGCTTCTAAAGCATGA
+2.59	12.18	+1.37	11.50	0.0	12.87	0.1	0.00097475	0.04411359	0.02558079	0.57066100	Tmtc4	A_51_P508485	NM_028651	ref|Mus musculus transmembrane and tetratricopeptide repeat containing 4 (Tmtc4), mRNA [NM_028651]	TCAGAGGGCTACCTGTGTGTATATGCTGTGTTTTCATGTTTTAGTTGTAAAGTGGGTTTC
+4.54	11.47	+2.18	10.38	0.1	12.56	0.0	0.00022004	0.02149239	0.00702547	0.41426592	Herc3	A_51_P249313	NM_028705	ref|Mus musculus hect domain and RLD 3 (Herc3), mRNA [NM_028705]	TATAGATTGTGATGCAGCACCGAGTCTTGATGAAGGAATGTAGATTTTTGCTTTTCCTGT
+2.63	12.79	+1.39	12.10	0.1	13.49	0.0	0.00116844	0.04809376	0.02537868	0.56937941	Btbd11	A_55_P2082434	NM_028709	ref|Mus musculus BTB (POZ) domain containing 11 (Btbd11), transcript variant 1, mRNA [NM_028709]	CCACCTAGACCTCTGTTCAGTTTGGTGTGCTTTCTCTGCCATTAAAAGAAATTATTTCCC
+9.24	8.59	+3.21	6.99	0.3	10.20	0.3	0.00050712	0.03289002	0.00119506	0.18400978	Efhd1	A_55_P2117119	NM_028889	ref|Mus musculus EF hand domain containing 1 (Efhd1), mRNA [NM_028889]	GACTTGTAACTTGTAACTCTTTTGTAACTGCTGTCTTTACAATAAAGAAAACATCTGCCC
+11.88	8.83	+3.57	7.04	0.2	10.61	0.4	0.00084440	0.04084413	0.00030888	0.07628235	Lonrf3	A_66_P105422	NM_028894	ref|Mus musculus LON peptidase N-terminal domain and ring finger 3 (Lonrf3), mRNA [NM_028894]	ACAAAAATAGTTCCAGCTCATCTACGTTGTAATCGCGATGTGATATAGATGGTCTCTGTG
+7.10	7.91	+2.83	6.50	0.1	9.33	0.1	0.00008245	0.01377310	0.00240701	0.26135172	4930452B06Rik	A_51_P295896	NM_028934	ref|Mus musculus RIKEN cDNA 4930452B06 gene (4930452B06Rik), mRNA [NM_028934]	CCATGGAGTCAAAAGGAATGGAGAGAAGGGCTTTGTAAATAGCATTTAATGTTAAGAACA
+4.41	9.00	+2.14	7.93	0.0	10.07	0.3	0.00109305	0.04633974	0.00721799	0.41588289	P4htm	A_51_P292527	NM_028944	ref|Mus musculus prolyl 4-hydroxylase, transmembrane (endoplasmic reticulum) (P4htm), mRNA [NM_028944]	AACGTCAAAGACCCTGCAGGTCCTCTGTCCTACTGCAGACTGAAGTTCTGGCCGACCTCT
+7.14	8.26	+2.84	6.84	0.1	9.67	0.3	0.00056629	0.03414409	0.00239640	0.26064940	Lrrc15	A_52_P90805	NM_028973	ref|Mus musculus leucine rich repeat containing 15 (Lrrc15), mRNA [NM_028973]	TCTGCCTTCTAGAACAATCATGCTTGACTTACTAGACAGTCTCCGCAAGTAGTCCCAGTT
+2.88	9.73	+1.52	8.97	0.0	10.50	0.1	0.00066915	0.03650541	0.01978169	0.54424290	Gvin1	A_52_P535484	NM_029000	ref|Mus musculus GTPase, very large interferon inducible 1 (Gvin1), transcript variant 1, mRNA [NM_029000]	GGCTCAAGCTCACTCCTGCTATCTCTGTCAGCATATGGAAAATAATGGTTCAAAAAATAG
+5.73	11.18	+2.52	9.93	0.0	12.44	0.0	0.00008348	0.01377959	0.00406745	0.34521833	Elovl7	A_52_P354682	NM_029001	ref|Mus musculus ELOVL family member 7, elongation of long chain fatty acids (yeast) (Elovl7), mRNA [NM_029001]	ATGATTTGTCTCAACGGTTAATGAACGCTTTGCTAATGACGATTCTACAATTAACTTCTG
+3.52	7.50	+1.82	6.59	0.1	8.41	0.2	0.00086765	0.04171072	0.01204021	0.48982171	Nxnl2	A_52_P605556	NM_029173	ref|Mus musculus nucleoredoxin-like 2 (Nxnl2), mRNA [NM_029173]	ATGCAAGATGCTCTTTCCTACAGGAAATTTCTTTGATAAATTGACCTATGGAGGTGATAC
+6.87	9.77	+2.78	8.38	0.1	11.16	0.1	0.00008478	0.01377959	0.00252299	0.26930169	2310002L13Rik	A_55_P2114651	NM_029346	ref|Mus musculus RIKEN cDNA 2310002L13 gene (2310002L13Rik), mRNA [NM_029346]	GACTTTTTGTTGTTCTAGCTTCCCTACTTGCAAGTTTCAATAAACCTAACCTTGCATGTC
+5.19	8.22	+2.38	7.03	0.1	9.41	0.1	0.00015523	0.01808688	0.00510760	0.37708792	Adal	A_55_P2132942	NM_029475	ref|Mus musculus adenosine deaminase-like (Adal), mRNA [NM_029475]	AGAGGAAATAACCCTTTCCTCCTTACATTACATTTGGTTATGGTGTTTTGTCACAGCATT
+6.13	14.17	+2.61	12.87	0.2	15.48	0.1	0.00050070	0.03264333	0.00332990	0.31629563	Prss23	A_52_P679105	NM_029614	ref|Mus musculus protease, serine, 23 (Prss23), mRNA [NM_029614]	ATTTATTGGCTATATTGATACCCATATAAGACTGTATCTTACAGTGCACAGAATTCCCAC
+5.22	8.53	+2.38	7.33	0.1	9.72	0.1	0.00037498	0.02872871	0.00501747	0.37438389	Msrb2	A_51_P464911	NM_029619	ref|Mus musculus methionine sulfoxide reductase B2 (Msrb2), mRNA [NM_029619]	TGGATGAAACTTGTGGCTTCTTATCCAAAACTCCACTGACTCAGCCTTACAACACACAGC
+7.43	15.23	+2.89	13.79	0.3	16.68	0.1	0.00048582	0.03210406	0.00193496	0.24082213	Spcs3	A_51_P481821	NM_029701	ref|Mus musculus signal peptidase complex subunit 3 homolog (S. cerevisiae) (Spcs3), mRNA [NM_029701]	GTGACCTTTGATTGTAGCAAACATCGATTTCAAAAGCTTCTTTTGCTTTCAGTCACAAGC
+3.28	13.77	+1.71	12.91	0.1	14.62	0.0	0.00041475	0.03003454	0.01489907	0.51160523	Unc5b	A_55_P1973770	NM_029770	ref|Mus musculus unc-5 homolog B (C. elegans) (Unc5b), mRNA [NM_029770]	CCTGTTCGTCCATTCTGTAAATAACTTGTAAATAGTCTTTAGCATTCCTCTTGTAACAAG
+10.22	8.33	+3.35	6.65	0.1	10.01	0.4	0.00044384	0.03084515	0.00095998	0.16208043	Cnrip1	A_51_P460048	NM_029861	ref|Mus musculus cannabinoid receptor interacting protein 1 (Cnrip1), mRNA [NM_029861]	AACATAAAGGTGGCACTAATACATACCCTTTAACTTGAACTTTGTACAACCGTGTATGGA
+2.77	7.37	+1.47	6.63	0.1	8.10	0.0	0.00071280	0.03788126	0.02237367	0.55298430	Chst15	A_55_P2137596	NM_029935	ref|Mus musculus carbohydrate (N-acetylgalactosamine 4-sulfate 6-O) sulfotransferase 15 (Chst15), mRNA [NM_029935]	AACAACTTAAACCCACTTGGCACACAGGACAAGGTGGGGATGTCACAAAGCTTTTCATTG
+5.01	9.56	+2.33	8.40	0.1	10.72	0.2	0.00052769	0.03343862	0.00545446	0.38337054	Prelid2	A_51_P480119	NM_029942	ref|Mus musculus PRELI domain containing 2 (Prelid2), mRNA [NM_029942]	TTGGAAACTTTTGCTAGTACGTTCTTAAGACAAGGAGCCCAGAAGGGAATTAGAATAATG
+2.61	7.25	+1.39	6.55	0.0	7.94	0.1	0.00088566	0.04234442	0.02587633	0.57218680	Prdm8	A_55_P2024525	NM_029947	ref|Mus musculus PR domain containing 8 (Prdm8), mRNA [NM_029947]	CTATCCCTAAGAGATTTATTAAACGGTATAGTTTATCCAGGTATGTTGGATGCTTTGACA
+5.11	11.73	+2.35	10.55	0.1	12.91	0.0	0.00014442	0.01752295	0.00536782	0.38457793	Cryl1	A_51_P336952	NM_030004	ref|Mus musculus crystallin, lambda 1 (Cryl1), mRNA [NM_030004]	ACAGGCTGAAGATTCTCACCTTTTCTTTCCAGTGTGATTACACGTGCATTTCCAGGTGCT
+11.01	8.70	+3.46	6.97	0.1	10.43	0.0	0.00003808	0.00964121	0.00056930	0.11678176	Cxcr6	A_55_P1962209	NM_030712	ref|Mus musculus chemokine (C-X-C motif) receptor 6 (Cxcr6), mRNA [NM_030712]	ACAGAGCTTAAGACTTTAACAAATACAAGAGGACTCTGGTGGCTTTGCTCATCTAAAAAA
+8.48	9.49	+3.08	7.95	0.2	11.03	0.2	0.00036411	0.02834387	0.00153189	0.21109847	Sorcs2	A_51_P230287	NM_030889	ref|Mus musculus sortilin-related VPS10 domain containing receptor 2 (Sorcs2), mRNA [NM_030889]	GCAGGCTTCCCCTAGCTATTTGGGTTTTTTGTTACTATTTCTATTTGAACATTTGGAGCA
+2.66	12.58	+1.41	11.88	0.0	13.29	0.0	0.00070688	0.03766208	0.02429846	0.56113678	Akap12	A_51_P342567	NM_031185	ref|Mus musculus A kinase (PRKA) anchor protein (gravin) 12 (Akap12), mRNA [NM_031185]	GTACTCTTCTAGGCTGGACCGAATTCATATGCAGATTGAAGTGAGACCTGCTCTTTACAG
+3.39	7.48	+1.76	6.60	0.1	8.36	0.1	0.00049022	0.03229276	0.01389596	0.50409677	Kcnn1	A_55_P1997550	NM_032397	ref|Mus musculus potassium intermediate/small conductance calcium-activated channel, subfamily N, member 1 (Kcnn1), mRNA [NM_032397]	AATAGAGGTTGACAGTGGAACACTCCCAATTAAAGCAGGGGATTCAGGATCTGTGGAAAC
+3.98	8.36	+1.99	7.36	0.1	9.36	0.1	0.00027969	0.02442991	0.00959566	0.46699845	Cdo1	A_51_P489452	NM_033037	ref|Mus musculus cysteine dioxygenase 1, cytosolic (Cdo1), mRNA [NM_033037]	CTATGCTCAGTTCTACTGCAAAGGGTGTGTCCTAAGGAAGCAAACAATACCCTGAGCTAT
+3.75	13.63	+1.91	12.68	0.1	14.59	0.1	0.00035334	0.02792225	0.01076963	0.47829901	Slco2a1	A_55_P1989673	NM_033314	ref|Mus musculus solute carrier organic anion transporter family, member 2a1 (Slco2a1), mRNA [NM_033314]	GTTCCCGGAAGATCAGCTGTCCCCACAAGTCTTTATTCTATTATATTGCTATTAATATAT
+2.83	9.95	+1.50	9.20	0.1	10.70	0.1	0.00092454	0.04321048	0.02061128	0.54401341	Loxl2	A_51_P275949	NM_033325	ref|Mus musculus lysyl oxidase-like 2 (Loxl2), mRNA [NM_033325]	TGAAGTGCCAGAATCAGATTTCTCTAACAACATCATGAAGTGCAGGAGCCGCTATGATGG
+2.48	12.01	+1.31	11.36	0.1	12.67	0.1	0.00118983	0.04823276	0.02857476	0.58807974	Cnnm2	A_55_P2167451	NM_033569	ref|Mus musculus cyclin M2 (Cnnm2), transcript variant 1, mRNA [NM_033569]	TGCCCGGTGGGTGTCGCTGTCGAACTTGATGGATGAATGAAGAAAAATCATGTCACTGCA
+8.54	8.43	+3.10	6.88	0.2	9.98	0.2	0.00037270	0.02862338	0.00148952	0.20845333	D0H4S114	A_66_P120125	NM_053078	ref|Mus musculus DNA segment, human D4S114 (D0H4S114), transcript variant 1, mRNA [NM_053078]	AAATCCAAAGTGCTGGCATTTGAGTAGGAATTTGAAAATTATCCCTTTCCCAAAGTTGAA
+2.82	7.81	+1.50	7.06	0.0	8.56	0.1	0.00099101	0.04411359	0.02042264	0.54405076	Setbp1	A_52_P230167	NM_053099	ref|Mus musculus SET binding protein 1 (Setbp1), mRNA [NM_053099]	TTTTCATGCAAAGAGCTGTCATAGGTTGTTAAGAAAAAGAAACAAAGACAGTAGAAGTCC
+12.38	10.41	+3.63	8.59	0.0	12.22	0.0	0.00002137	0.00859734	0.00040028	0.09301845	Pard6g	A_55_P2141786	NM_053117	ref|Mus musculus par-6 partitioning defective 6 homolog gamma (C. elegans) (Pard6g), mRNA [NM_053117]	TGTTTCCATGTTGCTGCAGTGATCTGGAATGTGCTTTACTAAGACAAATATTACAGAACC
+10.37	8.70	+3.37	7.01	0.0	10.39	0.2	0.00012703	0.01655923	0.00086515	0.15134444	Pcdhb6	A_51_P403413	NM_053131	ref|Mus musculus protocadherin beta 6 (Pcdhb6), mRNA [NM_053131]	TCAGCGGTATGGGGACATTGTCCCAGAGCTACCAGTATGAGGTGTGTCTGAGCGGAGACT
+10.27	8.38	+3.36	6.70	0.3	10.06	0.4	0.00104851	0.04566446	0.00052033	0.11107797	Pcdhb16	A_55_P2072522	NM_053141	ref|Mus musculus protocadherin beta 16 (Pcdhb16), mRNA [NM_053141]	ACTTTCTGGTGCAGTTAACCTTTTATCTTTGGCAAAATAATGCCCGTTGATGCCTTCTTT
+20.25	9.90	+4.34	7.73	0.2	12.07	0.1	0.00003247	0.00921011	0.00006911	0.02960544	Pcdhb21	A_51_P317181	NM_053146	ref|Mus musculus protocadherin beta 21 (Pcdhb21), mRNA [NM_053146]	TAGCAATTTGTTGACTCTCATCATGGTTCCTGATGTACACTGGTTCTTTTTAAACATTCT
+69.01	10.18	+6.11	7.13	0.1	13.24	0.0	0.00000415	0.00743823	0.00000330	0.00577778	Klra22	A_55_P2170349	NM_053152	ref|Mus musculus killer cell lectin-like receptor subfamily A, member 22 (Klra22), mRNA [NM_053152]	ATGACATGACAGAGCAGAGGACATCTTCCTTCCTTGTGGAAAATGGACAGATCTTCTCTG
+15.42	8.72	+3.95	6.75	0.3	10.69	0.5	0.00093191	0.04321654	0.00013605	0.04557447	Clmn	A_51_P200667	NM_053155	ref|Mus musculus calmin (Clmn), transcript variant 1, mRNA [NM_053155]	TCGTGGCTTGTGCCTGAAAGTTGCAGAACTGTTGGGGACAGAAGCCAAATGTTATTTTGT
+7.41	12.75	+2.89	11.31	0.4	14.20	0.1	0.00091798	0.04318754	0.00189615	0.23787251	Mrpl36	A_51_P450123	NM_053163	ref|Mus musculus mitochondrial ribosomal protein L36 (Mrpl36), nuclear gene encoding mitochondrial protein, mRNA [NM_053163]	AAACGATGTTCTTGTGTAGCAACTATCCCAGTCTTTACTCAAGGAAAACCTTGTTTACAT
+11.30	11.91	+3.50	10.16	0.0	13.66	0.0	0.00002338	0.00859734	0.00052179	0.11101351	Slc24a3	A_55_P2099650	NM_053195	ref|Mus musculus solute carrier family 24 (sodium/potassium/calcium exchanger), member 3 (Slc24a3), mRNA [NM_053195]	ACTTATCATCCATTCGGTATGGTTTTCCCAGTCCCTTGTACACATCCTGGTTTGAATTGT
+5.91	11.95	+2.56	10.67	0.2	13.24	0.2	0.00061585	0.03544135	0.00375800	0.33053631	Antxr1	A_51_P407248	NM_054041	ref|Mus musculus anthrax toxin receptor 1 (Antxr1), mRNA [NM_054041]	TTTTTTAGTTATCTGAGCTCAGCTGAGTTATCACGCTTGGAGAACCGATTTAAAGGAATT
+33.29	12.92	+5.06	10.39	0.3	15.44	0.2	0.00011394	0.01585105	0.00001931	0.01501235	Cd248	A_51_P188271	NM_054042	ref|Mus musculus CD248 antigen, endosialin (Cd248), mRNA [NM_054042]	CAAAGGACACACCAGGACTCCAGGACCTCAAGGGGTGGGTGCTGGGATCTTCTCCAATAA
+6.32	8.18	+2.66	6.85	0.0	9.51	0.4	0.00107498	0.04614721	0.00289405	0.29396129	Gpr98	A_51_P389539	NM_054053	ref|Mus musculus G protein-coupled receptor 98 (Gpr98), mRNA [NM_054053]	ACCTCTGAGAGTCCCATTTACACTCTCCAGTAGAAAGAGGACAAGTTTCCTCATTGCCTT
+2.67	7.46	+1.42	6.75	0.0	8.16	0.1	0.00082778	0.04047376	0.02459737	0.56287936	Optc	A_55_P2180904	NM_054076	ref|Mus musculus opticin (Optc), transcript variant 1, mRNA [NM_054076]	GACAGGACTGATAATTACATTTTCCAGAATTTTGCAGTTCAGTTGTTAAACACAGCCATT
+7.60	8.03	+2.93	6.57	0.0	9.50	0.2	0.00013688	0.01707762	0.00201042	0.24208031	Asb10	A_51_P406188	NM_080444	ref|Mus musculus ankyrin repeat and SOCS box-containing 10 (Asb10), mRNA [NM_080444]	CTCAGCAATGAATGATGCAAGGCGGTCTGTCTTCAAGTCAGGAGTGGACGCCTTGATCCA
+7.42	8.22	+2.89	6.78	0.2	9.67	0.1	0.00026517	0.02374207	0.00199651	0.24366667	Krtap16-8	A_51_P104681	NM_130856	ref|Mus musculus keratin associated protein 16-8 (Krtap16-8), mRNA [NM_130856]	CTGGAGTTTATGATGTGACCTTGTTGAAGATATGCCCTTTAATGACCTTCAAATATAAGA
+9.09	11.04	+3.19	9.44	0.1	12.63	0.1	0.00004737	0.01046820	0.00112456	0.18066327	Fam198b	A_51_P351896	NM_133187	ref|Mus musculus family with sequence similarity 198, member B (Fam198b), mRNA [NM_133187]	ATATATTATGTAGATCAGCTCAATACAAGAAGTCCTAATGAAAGCCAACACTCATGACTG
+24.49	15.46	+4.61	13.16	0.0	17.77	0.0	0.00000803	0.00743823	0.00004217	0.02124800	Erdr1	A_55_P2034481	NM_133362	ref|Mus musculus erythroid differentiation regulator 1 (Erdr1), mRNA [NM_133362]	ATGTCACCCACGAAAGCACACACGTAGAAGCGGACGCCGTGGTCAAGATGTCTCTGCCAT
+2.96	15.76	+1.56	14.98	0.0	16.54	0.0	0.00048169	0.03198091	0.01895217	0.54152995	Cd81	A_51_P223443	NM_133655	ref|Mus musculus CD81 antigen (Cd81), mRNA [NM_133655]	GCCTTCAATGCACTTATTCTTTCTAACGTGTCACCTTCAACTGTAATTAAATCTTGAAAC
+10.63	9.60	+3.41	7.90	0.0	11.31	0.1	0.00003284	0.00921435	0.00070795	0.13634251	9030425E11Rik	A_52_P393589	NM_133733	ref|Mus musculus RIKEN cDNA 9030425E11 gene (9030425E11Rik), mRNA [NM_133733]	GGGAACAAGAGCAACCAGAATTTCAAGACTGCTTGGAATAGAGAGGGAGAGTAGACCTTT
+4.77	11.39	+2.25	10.26	0.1	12.51	0.1	0.00021972	0.02149239	0.00612830	0.40243587	Rdh10	A_52_P59318	NM_133832	ref|Mus musculus retinol dehydrogenase 10 (all-trans) (Rdh10), mRNA [NM_133832]	ATTAAATGTTTAGAGACCTGGTTAATCCACGTTTGTACATTTTCTACCTGTGAATCTTGC
+6.36	8.84	+2.67	7.50	0.2	10.17	0.3	0.00072760	0.03815275	0.00289952	0.29356913	Olfml3	A_55_P2102540	NM_133859	ref|Mus musculus olfactomedin-like 3 (Olfml3), mRNA [NM_133859]	TTAGACGGCACCCAGAACGACACGGCTTTTGTCTTCCCAAGGCTGCGTGACTTCACCCTT
+7.85	8.82	+2.97	7.33	0.1	10.30	0.2	0.00018213	0.01944090	0.00161808	0.21773504	Enpp3	A_52_P379277	NM_134005	ref|Mus musculus ectonucleotide pyrophosphatase/phosphodiesterase 3 (Enpp3), mRNA [NM_134005]	CCCACGTTTGAAACCATTATTTGAATGAATGGATGTATAAAGCCATTTGACAAAATGGGG
+4.51	11.44	+2.17	10.36	0.0	12.53	0.1	0.00017386	0.01908459	0.00719258	0.41555963	Epdr1	A_52_P577388	NM_134065	ref|Mus musculus ependymin related protein 1 (zebrafish) (Epdr1), mRNA [NM_134065]	TCGCTGTGTTTTATTTGCCATGTATCATCTTTTGTTATCAAGAGAAGTGTATGATGCTTG
+2.48	10.13	+1.31	9.48	0.0	10.79	0.0	0.00091480	0.04313957	0.02893877	0.59151185	Farp1	A_55_P2076984	NM_134082	ref|Mus musculus FERM, RhoGEF (Arhgef) and pleckstrin domain protein 1 (chondrocyte-derived) (Farp1), mRNA [NM_134082]	CAAGGCAGGCTGACGTGTAACGACACCAGTGCCGCTCTCTTGATCTCACACATTGTACAG
+7.55	9.63	+2.92	8.17	0.1	11.09	0.0	0.00009725	0.01472191	0.00190517	0.23805556	Carns1	A_55_P2146520	NM_134148	ref|Mus musculus carnosine synthase 1 (Carns1), mRNA [NM_134148]	TACACCTTTCCTCATTTTAGGGAGCTAGCTACTCTGAAAACACCTGTCTTTGCTCAGGAG
+10.07	8.27	+3.33	6.60	0.0	9.94	0.2	0.00007034	0.01258384	0.00069874	0.13539692	Vmn1r83	A_51_P506618	NM_134209	ref|Mus musculus vomeronasal 1 receptor 83 (Vmn1r83), mRNA [NM_134209]	ATTTGTCATCTCTTACTCAATATCTTCTATTCGTGTAATCTTTACAACCTACTCTGAGGG
+4.52	7.76	+2.18	6.67	0.3	8.85	0.1	0.00102079	0.04482931	0.00699200	0.41462147	Vmn1r212	A_51_P433650	NM_134241	ref|Mus musculus vomeronasal 1 receptor 212 (Vmn1r212), mRNA [NM_134241]	GACTCTCAGTTCCTCAGTATTATGGGTAAGATCAGATCCCACCAAGAAGGTTAAGAATCT
+4.51	7.71	+2.17	6.62	0.1	8.79	0.2	0.00062291	0.03544904	0.00726366	0.41736861	Cys1	A_51_P109258	NM_138686	ref|Mus musculus cystin 1 (Cys1), transcript variant 1, mRNA [NM_138686]	ACTGCTTTTGCTATGAAAATGAAGCTGTTTCTATTTTGATAACACAAATATTAAAAATGC
+6.17	11.89	+2.62	10.58	0.1	13.20	0.1	0.00015623	0.01808688	0.00334223	0.31603604	Cspg4	A_51_P160824	NM_139001	ref|Mus musculus chondroitin sulfate proteoglycan 4 (Cspg4), mRNA [NM_139001]	CTGACCCAGAACTATTGCAGTTTTGCCGGACACCCAATCCTGCCCTCAGGAATGGCCAGT
+10.82	10.50	+3.44	8.78	0.0	12.22	0.0	0.00002572	0.00859734	0.00064856	0.12966349	Wnt9a	A_55_P2032147	NM_139298	ref|Mus musculus wingless-type MMTV integration site 9A (Wnt9a), mRNA [NM_139298]	CCTGAGTGACTGCAGAGAATGTATTTATTTAACAGCTTTGTGTAACAAAACCAGAAACAA
+4.50	11.60	+2.17	10.52	0.1	12.69	0.2	0.00065100	0.03597007	0.00730520	0.41822909	Vasn	A_55_P2149774	NM_139307	ref|Mus musculus vasorin (Vasn), mRNA [NM_139307]	TATTCTATCTGTGTCACACCCTTGGGAGCTGGACGGACACCTGAAGGTGAGGAGGCCTGT
+6.13	7.85	+2.62	6.54	0.0	9.15	0.2	0.00017091	0.01896241	0.00339031	0.31677745	2900011O08Rik	A_51_P264656	NM_144518	ref|Mus musculus RIKEN cDNA 2900011O08 gene (2900011O08Rik), mRNA [NM_144518]	ATGTGTGTTATGACTGGCCTAAGTACTTAGCACCAGTCAAGATTTGCTGATGTGCAAACT
+6.69	9.94	+2.74	8.57	0.1	11.31	0.2	0.00040468	0.02988027	0.00276067	0.28689109	Stxbp6	A_55_P2003638	NM_144552	ref|Mus musculus syntaxin binding protein 6 (amisyn) (Stxbp6), mRNA [NM_144552]	GAGACAAGTTAACAGCTGTTCTTTTGGTTCACTATTAGAGCAACTCAGATTTTGTCATTA
+4.53	9.20	+2.18	8.11	0.0	10.29	0.2	0.00071564	0.03789658	0.00683130	0.41286756	Mtss1	A_51_P201338	NM_144800	ref|Mus musculus metastasis suppressor 1 (Mtss1), transcript variant 1, mRNA [NM_144800]	GGAGATGCTGCCAGCGCGAACGAACTCTTTAATTAATAAAGCCTAATTTGTCTTGATCCA
+5.26	9.50	+2.40	8.30	0.3	10.70	0.1	0.00083580	0.04067664	0.00485779	0.37353358	Slc7a4	A_55_P1997400	NM_144852	ref|Mus musculus solute carrier family 7 (cationic amino acid transporter, y+ system), member 4 (Slc7a4), mRNA [NM_144852]	GGAAGTGGCTTCAGCCCCTGAGACCCAGAATAATAACTAATCAGCTAGTGTTGTGACCAG
+8.22	11.42	+3.04	9.90	0.0	12.94	0.0	0.00004029	0.00980048	0.00152026	0.21041758	Hhat	A_55_P1959393	NM_144881	ref|Mus musculus hedgehog acyltransferase (Hhat), mRNA [NM_144881]	ATCCCAAGGTCCCATGACTTTTACTCAGTGGGTTTTATTGCCTTATTCTCATTTAAAAAA
+15.01	8.74	+3.91	6.78	0.2	10.69	0.2	0.00007819	0.01341701	0.00022053	0.06012121	Chst10	A_51_P445562	NM_145142	ref|Mus musculus carbohydrate sulfotransferase 10 (Chst10), mRNA [NM_145142]	TACAGACTGGAAGGAGGCTCAGCCCTTCCTTGTGAACTGATAAACTGTAAACGTGATGTT
+3.49	7.68	+1.80	6.78	0.1	8.58	0.1	0.00056411	0.03412603	0.01312589	0.49527621	Wbscr17	A_52_P436590	NM_145218	ref|Mus musculus Williams-Beuren syndrome chromosome region 17 homolog (human) (Wbscr17), mRNA [NM_145218]	CCCTCTGGTTAGGGTGCACTTATAAATCAGAGTTAATATATGGATGTGTCTGCATGCACG
+7.84	10.21	+2.97	8.73	0.1	11.70	0.1	0.00011138	0.01585105	0.00164818	0.21897890	Mrgprf	A_55_P2116180	NM_145379	ref|Mus musculus MAS-related GPR, member F (Mrgprf), mRNA [NM_145379]	GACAGAAAGGACCTTCTGTCACCATGGGTAGCTGACTGCTTTTCTGACCCCACCCACCCA
+15.05	9.23	+3.91	7.28	0.0	11.19	0.0	0.00001581	0.00859734	0.00019855	0.05632432	Zfp503	A_51_P126626	NM_145459	ref|Mus musculus zinc finger protein 503 (Zfp503), mRNA [NM_145459]	TAACTATTTTTAATTTTTAAGTCCACCCGCTGAGAAGGGGACAAGGTTTACGTCATGTGC
+29.37	9.50	+4.88	7.07	0.1	11.94	0.1	0.00001569	0.00859734	0.00002922	0.01821782	Itgbl1	A_55_P2060243	NM_145467	ref|Mus musculus integrin, beta-like 1 (Itgbl1), mRNA [NM_145467]	GGGCTCTAAACTCACAAGAATCTCTTACAGGAAGAAATGATAAATGCACAATTTGACATT
+3.01	12.74	+1.59	11.94	0.1	13.53	0.1	0.00081672	0.04024554	0.01855202	0.54064415	Fam160b1	A_52_P561377	NM_145505	ref|Mus musculus family with sequence similarity 160, member B1 (Fam160b1), mRNA [NM_145505]	TTCTAGGGTTTCAGATTCATTGTATAGCTTGGTTTTGCTACTAAGGAACAAACTACCAGA
+16.38	8.87	+4.03	6.85	0.1	10.88	0.3	0.00016423	0.01855358	0.00011630	0.04161364	Fam176a	A_51_P140641	NM_145570	ref|Mus musculus family with sequence similarity 176, member A (Fam176a), mRNA [NM_145570]	ATAGAAACCGTGTGTCCTTTCCTTTTGGAGAGAAAAGTCTCATGACTTCAGAGACTCATG
+6.73	8.03	+2.75	6.66	0.0	9.40	0.1	0.00008461	0.01377959	0.00268058	0.28088519	Ces2c	A_52_P318361	NM_145603	ref|Mus musculus carboxylesterase 2C (Ces2c), mRNA [NM_145603]	TGAAAAATACTCTGTATTACTTATCATTCTGGCCAAACTTTCATTAAATTCAATAAATTC
+16.88	10.61	+4.08	8.57	0.2	12.65	0.0	0.00003919	0.00978634	0.00012665	0.04406630	Il17d	A_55_P1980051	NM_145837	ref|Mus musculus interleukin 17D (Il17d), mRNA [NM_145837]	GCGCCCCTTTGTTCTTTAGCTTATGGATGGTCTTAACTTTATAAAGATTAAAGTTTTTGG
+14.22	9.12	+3.83	7.21	0.1	11.04	0.4	0.00029212	0.02495008	0.00017054	0.05138756	St6gal1	A_52_P161630	NM_145933	ref|Mus musculus beta galactoside alpha 2,6 sialyltransferase 1 (St6gal1), transcript variant 1, mRNA [NM_145933]	TGTGGGGGAGTAAATTAATAAGTGTAATATGATTCTGATGTCTGTTAGACTTTCTCTGTG
+2.54	11.00	+1.35	10.33	0.0	11.67	0.1	0.00115652	0.04776458	0.02793013	0.58358593	Mtrf1	A_51_P440852	NM_145960	ref|Mus musculus mitochondrial translational release factor 1 (Mtrf1), nuclear gene encoding mitochondrial protein, mRNA [NM_145960]	AGAATGCTAGAAAATTGCAGGTGGGAACAAGAGCCCAGTCGGAGAGAATTCGGACATATA
+22.97	10.95	+4.52	8.69	0.1	13.21	0.0	0.00001362	0.00859734	0.00005043	0.02318248	Col6a2	A_51_P279639	NM_146007	ref|Mus musculus collagen, type VI, alpha 2 (Col6a2), mRNA [NM_146007]	TTCTTTGACAGGTTCATCCGCTGGATCTGTTAGCACCGCCATGCTCGGCCACCTCTCCAT
+401.21	10.98	+8.65	6.66	0.0	15.30	0.0	0.00000077	0.00743823	0.00000000	0.00000000	Efemp1	A_55_P2048767	NM_146015	ref|Mus musculus epidermal growth factor-containing fibulin-like extracellular matrix protein 1 (Efemp1), mRNA [NM_146015]	CATCTTAGCATGAAGATCAAGAAGGAGGGGTTTTTTAACTGCTTTGTAAGAAAATGGAAA
+4.02	10.48	+2.01	9.47	0.1	11.48	0.0	0.00040368	0.02988027	0.00935849	0.46188088	Tmem185b	A_55_P2184925	NM_146103	ref|Mus musculus transmembrane protein 185B (Tmem185b), mRNA [NM_146103]	CGGACACAGGTCTCTAGTATTCTAATAGATGAATTTTCTAATGGAGTGAATCTGCATATA
+42.76	10.95	+5.42	8.24	0.0	13.66	0.1	0.00000571	0.00743823	0.00001061	0.01043750	Tmem119	A_51_P418116	NM_146162	ref|Mus musculus transmembrane protein 119 (Tmem119), mRNA [NM_146162]	CAGAACTCTTCTCTGTCAGTCCACGAAGTAGACTAGAAGCCAACGGGTGCCTGGGGGCAA
+11.28	8.62	+3.50	6.88	0.2	10.37	0.0	0.00011751	0.01585105	0.00052382	0.11032776	Kctd15	A_55_P2162204	NM_146188	ref|Mus musculus potassium channel tetramerisation domain containing 15 (Kctd15), mRNA [NM_146188]	TGTTCTGTGTTTGTGTGAACACACCGCGTTCCCGGTTCATGCCATAAAGAACGCTATAAA
+3.24	7.56	+1.70	6.71	0.0	8.41	0.1	0.00071859	0.03789658	0.01465155	0.51034071	Olfr470	A_55_P1981595	NM_146425	ref|Mus musculus olfactory receptor 470 (Olfr470), mRNA [NM_146425]	ACAAGGTGGTGTCTGTGTTCTACACAGTGGTAATCCCAATGTTGAACCCCATCATCTACA
+4.97	7.49	+2.31	6.33	0.2	8.65	0.1	0.00057232	0.03435900	0.00575514	0.39610492	Olfr993	A_55_P1967573	NM_146435	ref|Mus musculus olfactory receptor 993 (Olfr993), mRNA [NM_146435]	CCAATATCAAGATTCTTGTTATCTTTGTTGGATTTAACCTGATATTCACTGTGCTGGTTG
+6.67	8.47	+2.74	7.10	0.2	9.84	0.1	0.00021656	0.02127641	0.00270655	0.28219868	Olfr1043	A_51_P133911	NM_146577	ref|Mus musculus olfactory receptor 1043 (Olfr1043), mRNA [NM_146577]	TCCTCATTGTCCTCATCTCCTACCTATTCATCGTGTCTGCAATTCTAAAGAAGCATTCGG
+5.90	10.31	+2.56	9.03	0.0	11.59	0.3	0.00057919	0.03466105	0.00376969	0.33110181	Olfr1466	A_55_P2175579	NM_146694	ref|Mus musculus olfactory receptor 1466 (Olfr1466), mRNA [NM_146694]	CTCTCTCTTGCTCTGATAGACATGTTAATGAACTGGTACTTATTTATCAAGCCAGTTTTA
+7.77	8.09	+2.96	6.61	0.0	9.57	0.4	0.00117955	0.04821601	0.00142060	0.20566437	Olfr1195	A_51_P440030	NM_146753	ref|Mus musculus olfactory receptor 1195 (Olfr1195), mRNA [NM_146753]	TCCTGGTGTCCAATAGTGGAACCCTTTGTACAGTGAGTTTCCTTATGCTCATGGTCTCAT
+3.68	7.52	+1.88	6.58	0.0	8.46	0.0	0.00024267	0.02270772	0.01122980	0.48174932	Olfr381	A_51_P124236	NM_147022	ref|Mus musculus olfactory receptor 381 (Olfr381), mRNA [NM_147022]	CCTGCTCTGACATTCATATTAATGAACTAATGATATTTTTCTTAGGAGGGCCCCTTACTG
+7.37	12.63	+2.88	11.19	0.0	14.07	0.0	0.00004986	0.01064507	0.00207412	0.24414953	Slco4a1	A_55_P1989653	NM_148933	ref|Mus musculus solute carrier organic anion transporter family, member 4a1 (Slco4a1), mRNA [NM_148933]	GCAGCTTGTGTGGACAGTGTGTTTCTATGTTTTTGGTTAGAGTGTGTACATAATATATTT
+4.87	10.95	+2.28	9.80	0.0	12.09	0.0	0.00012656	0.01655923	0.00593477	0.39973048	Slc1a3	A_51_P268697	NM_148938	ref|Mus musculus solute carrier family 1 (glial high affinity glutamate transporter), member 3 (Slc1a3), mRNA [NM_148938]	GTTTACCCGGTGTGATATTTTTTATACTAACCATTTCTTACAGAAACAGATTCACAAGGG
+11.67	8.95	+3.55	7.18	0.1	10.73	0.4	0.00069833	0.03730126	0.00031352	0.07712500	Arhgef6	A_55_P1964573	NM_152801	ref|Mus musculus Rac/Cdc42 guanine nucleotide exchange factor (GEF) 6 (Arhgef6), mRNA [NM_152801]	CCTTTCAGTTTCCCCTCTGTTATGTCCCTTCTTATAGGAGCTCAGATTTTCTAAACTTGT
+5.12	8.81	+2.36	7.63	0.1	9.98	0.2	0.00081814	0.04028400	0.00531510	0.38254171	Wipf1	A_55_P2171508	NM_153138	ref|Mus musculus WAS/WASL interacting protein family, member 1 (Wipf1), mRNA [NM_153138]	ATGTTGTATATATTCCTGAGCTATTGCTTGTATCAGCTGCAGCCTGCCAGGGTCAGACAT
+4.12	10.49	+2.04	9.47	0.2	11.51	0.0	0.00103037	0.04512398	0.00872193	0.45170395	C85492	A_51_P414243	NM_153540	ref|Mus musculus expressed sequence C85492 (C85492), mRNA [NM_153540]	TAATCTTTGAATTTCATCTGTAGCTGAGTGACAGGTGTGTTTGGAGCAGTCATTAAATGA
+21.51	9.51	+4.43	7.30	0.1	11.72	0.1	0.00002478	0.00859734	0.00005939	0.02652482	Pcsk9	A_51_P397673	NM_153565	ref|Mus musculus proprotein convertase subtilisin/kexin type 9 (Pcsk9), mRNA [NM_153565]	CAGCTCACATTGCAGACACCATTTTGGGCTCCCTGATTAAATGCAGATCAGTTCTGCACA
+3.93	7.64	+1.97	6.66	0.0	8.63	0.0	0.00019831	0.02038968	0.00972389	0.46781665	Ino80e	A_55_P1999434	NM_153580	ref|Mus musculus INO80 complex subunit E (Ino80e), mRNA [NM_153580]	TCTCCTAGGAGGGACTAGGTAGGGCTCAAGACCACCAAAATGGGGATACCCACCCTCCTT
+233.34	11.19	+7.87	7.26	0.3	15.12	0.0	0.00001359	0.00859734	0.00000000	0.00000000	Fam20a	A_51_P430929	NM_153782	ref|Mus musculus family with sequence similarity 20, member A (Fam20a), mRNA [NM_153782]	AAACGGGATCCACTGAACCTCATCTTTATCCTTGGGTGGAGGTCACTGCTTTTACGGTGC
+2.98	14.36	+1.58	13.57	0.2	15.14	0.0	0.00117648	0.04821601	0.01838599	0.53854698	Myl9	A_51_P308298	NM_172118	ref|Mus musculus myosin, light polypeptide 9, regulatory (Myl9), mRNA [NM_172118]	CTTAGGCTTGTGGAGTTGTCTCAGCACCCCCAGAATGCATTGAGGGAAGGGAAGCTGCCT
+3.77	14.80	+1.92	13.84	0.0	15.75	0.0	0.00025614	0.02344545	0.01078855	0.47846479	Fam176b	A_52_P678056	NM_172145	ref|Mus musculus family with sequence similarity 176, member B (Fam176b), mRNA [NM_172145]	TGGGAAAAGAATGCCAGCTCCCACCTTCTCCCGATAATAATGACCAATGAAAGGTAGTCT
+3.19	13.06	+1.67	12.22	0.1	13.89	0.1	0.00066333	0.03632528	0.01637468	0.52160445	Sbsn	A_52_P573336	NM_172205	ref|Mus musculus suprabasin (Sbsn), transcript variant 1, mRNA [NM_172205]	CCACCATGCCCTAAACTGATGCCCAGGCAACAGAATGCTCCGGTTGTCACACCAGCTGAA
+4.85	12.25	+2.28	11.12	0.0	13.39	0.0	0.00011641	0.01585105	0.00600267	0.40044915	Plcg2	A_51_P279163	NM_172285	ref|Mus musculus phospholipase C, gamma 2 (Plcg2), mRNA [NM_172285]	GTGCCTTTTGAACTTCCCTGTTCTCAGCCTCATTGAATAAAGACAACAGTTTCATGCCAA
+17.24	11.26	+4.11	9.21	0.3	13.32	0.0	0.00010684	0.01560475	0.00012557	0.04393333	Sulf1	A_51_P142744	NM_172294	ref|Mus musculus sulfatase 1 (Sulf1), transcript variant 2, mRNA [NM_172294]	ATCACATATTGTTTAGCGTACGCTTTTCCCAGGAACCATTGCATGTATTTTACCTCGACG
+22.28	9.12	+4.48	6.88	0.0	11.36	0.0	0.00001026	0.00783451	0.00005329	0.02397143	Shroom2	A_55_P1979575	NM_172441	ref|Mus musculus shroom family member 2 (Shroom2), mRNA [NM_172441]	CCACTTATCAACAGATCCTCTTGCTTGACTTTAACAAAATAAATAGTGTCTCTTCAGATG
+3.13	7.33	+1.65	6.51	0.0	8.15	0.1	0.00059842	0.03518771	0.01704783	0.52473314	Clic6	A_52_P447284	NM_172469	ref|Mus musculus chloride intracellular channel 6 (Clic6), nuclear gene encoding mitochondrial protein, mRNA [NM_172469]	GCTCTTGTGACATTCAAACTTGGTAAATGAGTTGATGGTTGGGAGTTTAGTTTTGTTAAT
+10.04	11.07	+3.33	9.40	0.1	12.73	0.2	0.00008974	0.01410849	0.00071900	0.13804878	Scara3	A_51_P115178	NM_172604	ref|Mus musculus scavenger receptor class A, member 3 (Scara3), mRNA [NM_172604]	TCTTGAATACACTGGCAAAAAGGGATGCTGGGAAAGGCCTGCATTTCCTTGACTCATTTT
+2.63	10.62	+1.40	9.92	0.0	11.32	0.1	0.00119077	0.04823276	0.02444176	0.56115348	Slc39a10	A_51_P223498	NM_172653	ref|Mus musculus solute carrier family 39 (zinc transporter), member 10 (Slc39a10), mRNA [NM_172653]	ATTTGAGGGCAACACATGCGACCAGGTGTCAGAGGTCAATCTCCAATATTTCTTTGATAT
+5.44	8.09	+2.44	6.87	0.1	9.31	0.1	0.00018384	0.01958988	0.00456555	0.36303030	Sgsm1	A_55_P1982186	NM_172718	ref|Mus musculus small G protein signaling modulator 1 (Sgsm1), transcript variant 1, mRNA [NM_172718]	CAAGTGTCTTGTAAATGTTCATTGCAAAGATGACTATTCAGAGCAAATATATCTGAGCAG
+3.32	11.43	+1.73	10.56	0.1	12.29	0.0	0.00040467	0.02988027	0.01445370	0.50879598	Slc17a5	A_55_P1988774	NM_172773	ref|Mus musculus solute carrier family 17 (anion/sugar transporter), member 5 (Slc17a5), mRNA [NM_172773]	CTGAAATGGACACACACACACACACACACACTGATAAACTTGGTTAATTAAATCAGATAA
+16.47	10.46	+4.04	8.44	0.1	12.48	0.1	0.00003063	0.00919899	0.00015523	0.04962437	Lrp11	A_51_P295237	NM_172784	ref|Mus musculus low density lipoprotein receptor-related protein 11 (Lrp11), mRNA [NM_172784]	GTTACAGTAGCAGTCTGAGAGATGAATGTTGAGTGAACTTACCTACACTCTGTGATGCTG
+3.14	11.63	+1.65	10.81	0.1	12.45	0.1	0.00066581	0.03642916	0.01609204	0.52103445	Lrp12	A_55_P1993708	NM_172814	ref|Mus musculus low density lipoprotein-related protein 12 (Lrp12), mRNA [NM_172814]	GTATCTGTCCTGTTATGCTGTCAGGAAGACCTGACGAAAATGTTTTAATATGTATCAAAA
+8.91	10.48	+3.15	8.91	0.0	12.06	0.2	0.00008648	0.01392948	0.00127623	0.19090736	Rspo2	A_51_P222337	NM_172815	ref|Mus musculus R-spondin 2 homolog (Xenopus laevis) (Rspo2), mRNA [NM_172815]	CCTTAGGTCAGTTTGTCCTTAGATTATGAATTGGCAGGTTCTAATTGCATTATTTCCCTG
+4.84	7.71	+2.27	6.57	0.1	8.84	0.1	0.00025155	0.02319450	0.00610842	0.40281047	Loxhd1	A_55_P2005823	NM_172834	ref|Mus musculus lipoxygenase homology domains 1 (Loxhd1), mRNA [NM_172834]	TACTTCAAGGTATTTGAGGTTACGAAAACGACAGAGAGCTTCGCCAGTAAGATCCAGAGC
+8.40	9.38	+3.07	7.85	0.1	10.92	0.2	0.00015454	0.01808688	0.00154764	0.21233987	Bnc2	A_55_P2281891	NM_172870	ref|Mus musculus basonuclin 2 (Bnc2), mRNA [NM_172870]	GTGCCTCTGTGTCTACACTTGTGCACACACATACTTTCTTTTCTTTAGATAAAAATGATA
+12.43	12.04	+3.64	10.22	0.1	13.86	0.1	0.00004077	0.00980048	0.00041381	0.09580882	Cbr3	A_51_P481159	NM_173047	ref|Mus musculus carbonyl reductase 3 (Cbr3), mRNA [NM_173047]	TCTGCAAACTCAGTCTGAACAATTCGCTGTGTCCACACTCTCAGCTCATCGTGTTTTCAA
+2.80	7.27	+1.48	6.53	0.1	8.01	0.0	0.00097905	0.04411359	0.02154110	0.54988731	Syt7	A_55_P2044059	NM_173068	ref|Mus musculus synaptotagmin VII (Syt7), transcript variant 3, mRNA [NM_173068]	ACCTGTCCTGGAAGAGCGGACCAGGTGAAGTGAAACACTGGAAGGACATGATCGCTCGTC
+10.64	8.57	+3.41	6.87	0.1	10.28	0.2	0.00011754	0.01585105	0.00078862	0.14437209	Fam132b	A_51_P121179	NM_173395	ref|Mus musculus family with sequence similarity 132, member B (Fam132b), mRNA [NM_173395]	TGTGTCATATTGCTAGGCAGAATATATTTATGTAATGGATCACACAAAGCCCTAACAATG
+3.49	11.99	+1.80	11.09	0.0	12.89	0.1	0.00035994	0.02819316	0.01303341	0.49445301	1110067D22Rik	A_51_P440047	NM_173752	ref|Mus musculus RIKEN cDNA 1110067D22 gene (1110067D22Rik), mRNA [NM_173752]	AGTTTCAAATCTTGCCAACTTCTCTACAACTCCCTAAGAGATCACTCTTAGAGTTGATGA
+8.33	10.37	+3.06	8.84	0.2	11.90	0.2	0.00030583	0.02574877	0.00160124	0.21779698	Mgst2	A_51_P150120	NM_174995	ref|Mus musculus microsomal glutathione S-transferase 2 (Mgst2), mRNA [NM_174995]	AGATTCCTGAACGAATACCTGGACTTTCATGTTGCCAAGAAACTGAGGAAGCCCTTCTAA
+2.80	13.70	+1.49	12.96	0.0	14.44	0.0	0.00057523	0.03450064	0.02160315	0.55035599	Leprot	A_55_P1980583	NM_175036	ref|Mus musculus leptin receptor overlapping transcript (Leprot), mRNA [NM_175036]	CAGAGGACAGTGTGCAATGTTATATTTTGGCCTTGTGCATGACATTATGTTTTGAATATT
+9.03	8.39	+3.17	6.80	0.2	9.97	0.2	0.00020755	0.02097988	0.00122624	0.18698305	Wdr27	A_52_P485218	NM_175173	ref|Mus musculus WD repeat domain 27 (Wdr27), mRNA [NM_175173]	AGATGCTTTTCCCAAGCCAGTAACATCTGCACAGTTCTACTACATGGACACCTTCATACT
+4.76	9.48	+2.25	8.36	0.0	10.61	0.1	0.00017885	0.01927701	0.00621576	0.40272016	Lpar4	A_52_P438036	NM_175271	ref|Mus musculus lysophosphatidic acid receptor 4 (Lpar4), mRNA [NM_175271]	GGGACACATTACAGCCAGAGAGCTACAGTATTTGTGCCCAGGTCAGGAGTAAATTGAAAA
+3.95	11.64	+1.98	10.65	0.0	12.63	0.0	0.00021456	0.02121190	0.00967518	0.46725767	Ttyh3	A_52_P196105	NM_175274	ref|Mus musculus tweety homolog 3 (Drosophila) (Ttyh3), mRNA [NM_175274]	TGATTTTTATTTCTGTGGGGAACTTTATTTTTCTTGGCAAATAACTAAAGTTCTTGTCCA
+7.69	9.97	+2.94	8.49	0.1	11.44	0.2	0.00022937	0.02198616	0.00196532	0.24079377	Sobp	A_51_P438619	NM_175407	ref|Mus musculus sine oculis-binding protein homolog (Drosophila) (Sobp), mRNA [NM_175407]	GAGGATAACAGGGTAGATTTACTTGTGTGCACTTGTACAGTTGTAGCTGCGAGTCCAGAA
+4.51	12.26	+2.17	11.18	0.0	13.35	0.1	0.00017907	0.01927701	0.00707552	0.41450047	C630004H02Rik	A_55_P2066180	NM_175454	ref|Mus musculus RIKEN cDNA C630004H02 gene (C630004H02Rik), mRNA [NM_175454]	GTGTCAGTACAATCTTTGCTCTGTACAATCGGCCACTTTACACAATAAAATGTCCCTCCC
+3.75	7.98	+1.91	7.03	0.1	8.93	0.2	0.00106457	0.04599012	0.01132095	0.48237348	Kcnt1	A_55_P1961720	NM_175462	ref|Mus musculus potassium channel, subfamily T, member 1 (Kcnt1), transcript variant 1, mRNA [NM_175462]	AGGATTTGTGTGCTCAGATACCAGTCACCAGATCAATAAAAGCCACCTGCACACCTGGAA
+8.15	10.15	+3.03	8.64	0.2	11.67	0.1	0.00012338	0.01640696	0.00158886	0.21658009	Cyp26b1	A_51_P501844	NM_175475	ref|Mus musculus cytochrome P450, family 26, subfamily b, polypeptide 1 (Cyp26b1), transcript variant 1, mRNA [NM_175475]	GTTCGTGTGTCTCGTTGTGGTAGCATTAATGGGTGATGTAGTCTCACATTCCTAACTATT
+10.31	9.80	+3.37	8.12	0.1	11.48	0.0	0.00005147	0.01073735	0.00075273	0.13942353	Lrfn3	A_51_P267354	NM_175478	ref|Mus musculus leucine rich repeat and fibronectin type III domain containing 3 (Lrfn3), mRNA [NM_175478]	ACCTGGCCTCAGACTCACCAAATTGCTCACGGTTTTTAAAACTCTGATGGGGAGGGTGTC
+3.47	7.72	+1.79	6.82	0.1	8.62	0.1	0.00050255	0.03266129	0.01281510	0.49603196	Pnma2	A_52_P596595	NM_175498	ref|Mus musculus paraneoplastic antigen MA2 (Pnma2), mRNA [NM_175498]	TGACTCCACGTGGCATTATGTTCCTGGGAATAGCTTTGCCGTTGTACTTACCAACAGAAT
+13.13	8.81	+3.71	6.95	0.1	10.67	0.3	0.00013894	0.01719031	0.00038815	0.09189474	Hopx	A_52_P512575	NM_175606	ref|Mus musculus HOP homeobox (Hopx), transcript variant 1, mRNA [NM_175606]	CTTTGGATTTTAATGAAAGATGATGTGGGAACCGTCTTCGTTTGCCCTTGGCCATCACCT
+5.13	10.27	+2.36	9.09	0.0	11.45	0.0	0.00010039	0.01498207	0.00524498	0.38010127	Ltbp4	A_55_P2033500	NM_175641	ref|Mus musculus latent transforming growth factor beta binding protein 4 (Ltbp4), transcript variant 1, mRNA [NM_175641]	TTCCAGAAGGCTTCACCTGCGATTGTTTCGATGGCTACCGCCTGGACATCACCCGCATGT
+14.67	8.96	+3.87	7.02	0.0	10.90	0.3	0.00011651	0.01585105	0.00015962	0.05000995	Adamts2	A_51_P227222	NM_175643	ref|Mus musculus a disintegrin-like and metallopeptidase (reprolysin type) with thrombospondin type 1 motif, 2 (Adamts2), mRNA [NM_175643]	CAAAGAATCCAGGAGCTCATTAATGCAGTGCAGAGGAAAGAGAAGCCGGGAAAGTTCTAA
+3.28	15.35	+1.71	14.50	0.0	16.21	0.1	0.00041555	0.03003454	0.01449174	0.50899721	Leprel4	A_55_P2145696	NM_176830	ref|Mus musculus leprecan-like 4 (Leprel4), mRNA [NM_176830]	CCAGTAGAGGCTCTGTTGTAAGACCCTGTCTCAAAATAAAACAAAAGGAAAAACCTTAAA
+6.34	8.73	+2.66	7.40	0.1	10.06	0.4	0.00101718	0.04479573	0.00318216	0.30830769	Xkr5	A_51_P306218	NM_176951	ref|Mus musculus X Kell blood group precursor-related family, member 5 (Xkr5), transcript variant 2, mRNA [NM_176951]	TTCCAAAAAATGCAAAGGAAAGAATCCACTTGCATCCTGGGTCCTTTAACCTTTTAACCG
+9.49	8.19	+3.25	6.57	0.0	9.82	0.2	0.00010111	0.01505333	0.00110004	0.17854639	Ankar	A_51_P447707	NM_176980	ref|Mus musculus ankyrin and armadillo repeat containing (Ankar), mRNA [NM_176980]	AATTTGTTGTAGAGGAAAATGCTCTTCCAGTGCTTATTCAGCTACTAAGAAATCATCCTT
+3.85	9.82	+1.95	8.85	0.1	10.80	0.1	0.00029126	0.02495008	0.01037462	0.47447495	9630033F20Rik	A_55_P1979402	NM_177003	ref|Mus musculus RIKEN cDNA 9630033F20 gene (9630033F20Rik), mRNA [NM_177003]	CCCATATTGTTTGAGGCACTATTTATTTGGGAATGTATGGATCTACTTAATTGTAACCAG
+3.68	10.53	+1.88	9.59	0.0	11.47	0.2	0.00078704	0.03971541	0.01100324	0.47888044	Olfml2b	A_52_P454183	NM_177068	ref|Mus musculus olfactomedin-like 2B (Olfml2b), mRNA [NM_177068]	GAGGAATTTCTATGGCAACTGCTTTGTCATCTGTGGGGTACTATATGCTGTGGACAGCTA
+4.12	9.29	+2.04	8.27	0.1	10.31	0.1	0.00025876	0.02353058	0.00879243	0.45274898	Wscd2	A_52_P173442	NM_177292	ref|Mus musculus WSC domain containing 2 (Wscd2), mRNA [NM_177292]	TGGCCTCCTCTGGTCACGAACTTTCTGTTCGAAGATTCCTCAGGTCAACACTATCATTAA
+4.55	9.29	+2.19	8.20	0.0	10.39	0.3	0.00084443	0.04084413	0.00676543	0.41365049	Synpo	A_51_P123676	NM_177340	ref|Mus musculus synaptopodin (Synpo), transcript variant A, mRNA [NM_177340]	GTTAAAGGTAAAGGGATGATGCGATTTTGGAGTGATTAGTAGATTTGCCCACATATCAGG
+5.06	10.62	+2.34	9.45	0.0	11.79	0.0	0.00012522	0.01643679	0.00542327	0.38331762	Myo3b	A_55_P1981814	NM_177376	ref|Mus musculus myosin IIIB (Myo3b), mRNA [NM_177376]	GAGATGGAGACCCTCCCCTCTTTGAAATGCATCCTGTGAAAATGCTCTTTAAGATACCAA
+16.20	9.68	+4.02	7.67	0.0	11.69	0.1	0.00001855	0.00859734	0.00012881	0.04457143	Rnf150	A_55_P2234361	NM_177378	ref|Mus musculus ring finger protein 150 (Rnf150), mRNA [NM_177378]	AAAGATCATCATGCAATCTACAAAGAGAAGGTCCAGTCTCTGCAGTGCTGAGGTACTGAG
+4.52	9.49	+2.18	8.40	0.0	10.58	0.1	0.00022233	0.02160735	0.00699860	0.41423308	Fam43a	A_55_P2121456	NM_177632	ref|Mus musculus family with sequence similarity 43, member A (Fam43a), mRNA [NM_177632]	CACTGTTGTGAAGTATTTTTGACTTTTTGTTTTTTGTACATAACTGTGTTCTCGGAGCTG
+6.79	8.86	+2.76	7.48	0.1	10.25	0.1	0.00009078	0.01418604	0.00268134	0.28049834	Psd3	A_51_P275123	NM_177698	ref|Mus musculus pleckstrin and Sec7 domain containing 3 (Psd3), transcript variant 2, mRNA [NM_177698]	GTCATGAATATAACCGTCCCTGGATTTTTATAAGTTGAGGGCATTTTGTTGTTTTACGAC
+2.51	7.30	+1.33	6.64	0.0	7.97	0.1	0.00118057	0.04821601	0.02773355	0.58198867	Kir3dl2	A_55_P2027920	NM_177748	ref|Mus musculus killer cell immunoglobulin-like receptor, three domains, long cytoplasmic tail, 2 (Kir3dl2), mRNA [NM_177748]	GGTCCTTGTCATCATCATCATCTTTTATTCTTGTTACTTTCCCAAACAGAATAAGTCTCA
+16.28	11.18	+4.03	9.16	0.0	13.19	0.1	0.00001737	0.00859734	0.00012525	0.04406704	Lhfpl4	A_51_P271425	NM_177763	ref|Mus musculus lipoma HMGIC fusion partner-like protein 4 (Lhfpl4), mRNA [NM_177763]	ATGTGTCTTAGATGTTCACTGTCCAATTTGGTAACATTTCTTTTGGTCCCGCCCCCTTCT
+6.73	9.35	+2.75	7.98	0.0	10.73	0.1	0.00009258	0.01425435	0.00265746	0.27939232	Lcmt2	A_52_P67983	NM_177846	ref|Mus musculus leucine carboxyl methyltransferase 2 (Lcmt2), mRNA [NM_177846]	GTTCCTGGAGTGACTGTTATCTGTTTGACTACAGGGTTGAGCTCTGAATATCAGATTGAC
+7.17	12.61	+2.84	11.19	0.0	14.04	0.0	0.00005650	0.01127099	0.00227356	0.25386525	Car12	A_55_P2019312	NM_178396	ref|Mus musculus carbonic anyhydrase 12 (Car12), mRNA [NM_178396]	GCCACTGTGATAATTGTCTGCTCAGCATTTCCATATTTATTGTACCAATGATTGTAATGA
+2.93	8.93	+1.55	8.15	0.1	9.70	0.0	0.00092631	0.04321048	0.01959642	0.54437759	Atl1	A_52_P526396	NM_178628	ref|Mus musculus atlastin GTPase 1 (Atl1), mRNA [NM_178628]	TCTTTACTCCAGTGTTTAATGAGCAGATGTATGTATGCATGGTTATTTGTCAATGTGCAG
+4.07	11.06	+2.03	10.05	0.1	12.08	0.3	0.00126598	0.04993477	0.00860887	0.45066667	Oaf	A_51_P488991	NM_178644	ref|Mus musculus OAF homolog (Drosophila) (Oaf), mRNA [NM_178644]	AACTTGAATTCCAGATTTTTAATGCAAAATATTTATCATTTGTACCAGAAATAAAAGTCT
+7.83	10.44	+2.97	8.96	0.0	11.93	0.1	0.00005182	0.01073735	0.00170560	0.22471130	Obsl1	A_51_P479583	NM_178884	ref|Mus musculus obscurin-like 1 (Obsl1), mRNA [NM_178884]	CTGCTGGTAGATGGTGACTAGAGGACTGAAACACACCAAGCAGGTGCCCTTGGACAATTT
+4.24	10.91	+2.09	9.87	0.2	11.96	0.1	0.00081510	0.04022846	0.00831777	0.44618399	Kazald1	A_55_P2015032	NM_178929	ref|Mus musculus Kazal-type serine peptidase inhibitor domain 1 (Kazald1), mRNA [NM_178929]	CACTCTAGGGGACAAAACCCACCTAGCATACGACTAGACACAGTGGGCACCAATAAAAAA
+30.75	9.21	+4.94	6.74	0.1	11.69	0.2	0.00003513	0.00940589	0.00002318	0.01659091	Rftn1	A_55_P2042356	NM_181397	ref|Mus musculus raftlin lipid raft linker 1 (Rftn1), mRNA [NM_181397]	TTTAAGTAGAAGCATCTGGCAAACCATGGAGCGAGAACACCAGTTGTCTCGATGGAAACA
+112.56	11.25	+6.81	7.84	0.2	14.66	0.0	0.00000967	0.00775009	0.00000083	0.00208000	Prl2c5	A_55_P2004752	NM_181852	ref|Mus musculus prolactin family 2, subfamily c, member 5 (Prl2c5), mRNA [NM_181852]	GGTTCTTGCAATCTGACAATGAAGATGCTCGCATTCGTTCTTCATATGGCATGATCAGCT
+14.42	10.10	+3.85	8.17	0.1	12.02	0.0	0.00003435	0.00928488	0.00023285	0.06240000	Adm2	A_55_P2181386	NM_182928	ref|Mus musculus adrenomedullin 2 (Adm2), mRNA [NM_182928]	ATCTTAAATGCATCTCTACCTATGAATAAGCAGGAAGAAGGCTGGAGTGACCCCTGTGAC
+4.10	7.57	+2.03	6.56	0.1	8.59	0.1	0.00033910	0.02731695	0.00898317	0.45659726	Zfp811	A_52_P632601	NM_183177	ref|Mus musculus zinc finger protein 811 (Zfp811), mRNA [NM_183177]	GTAACCCGTATGTATGTTCTCAATGTGAGAAAGTTGTGAGTTCTGAGAGCTCTTTGCGGA
+3.57	12.66	+1.83	11.74	0.2	13.57	0.0	0.00097850	0.04411359	0.01225553	0.49128199	Zmiz1	A_55_P2009677	NM_183208	ref|Mus musculus zinc finger, MIZ-type containing 1 (Zmiz1), mRNA [NM_183208]	CACTCTTAATATAGATTGAACCAGAAAGGTGACCCCTAGCTGTTGACTTATTGTCACCCT
+3.71	10.76	+1.89	9.81	0.1	11.70	0.0	0.00032922	0.02696105	0.01114240	0.48160879	Snapc5	A_51_P244061	NM_183316	ref|Mus musculus small nuclear RNA activating complex, polypeptide 5 (Snapc5), mRNA [NM_183316]	TCAAGGGCAGGGTAGTTATACAAACTAAGTCTTGGGTGCTTCATCTCTTCAAAGTCATCT
+3.11	11.52	+1.64	10.70	0.1	12.34	0.1	0.00108238	0.04630690	0.01727630	0.52610832	Pbx1	A_55_P2051701	NM_183355	ref|Mus musculus pre B-cell leukemia transcription factor 1 (Pbx1), transcript variant a, mRNA [NM_183355]	CGTCACCTTTGTGGTTTTCAGCCTAGCTCAAAGCTTTCTGGAAACTTTTATTATTTTATT
+11.17	9.92	+3.48	8.18	0.0	11.66	0.0	0.00002426	0.00859734	0.00054465	0.11320132	Cuedc1	A_51_P379409	NM_198013	ref|Mus musculus CUE domain containing 1 (Cuedc1), transcript variant 1, mRNA [NM_198013]	TCGCCCGAGCCTTCTCTGAGAAGACCAAAATGAGGAAGTCAAAGAAGAAACATTTACCGA
+2.97	11.79	+1.57	11.00	0.1	12.57	0.0	0.00096533	0.04398906	0.01886655	0.54228206	Raet1e	A_55_P2115955	NM_198193	ref|Mus musculus retinoic acid early transcript 1E (Raet1e), mRNA [NM_198193]	TATTAAACCCAGGGCAAGTCCCACAGTAAGGTTCACAATAAAGTTTATTGTTTCAGAATC
+16.76	9.70	+4.07	7.66	0.1	11.73	0.3	0.00013044	0.01669592	0.00016933	0.05151691	Gxylt2	A_66_P124681	NM_198612	ref|Mus musculus glucoside xylosyltransferase 2 (Gxylt2), mRNA [NM_198612]	AGGAGATGCTGCTTCCACTCTACCAGAAGTATAAAAGTGCCATCACATGGGGAGACCAGG
+18.48	9.17	+4.21	7.07	0.1	11.27	0.2	0.00003661	0.00953585	0.00009921	0.03741317	Ccdc68	A_55_P2079928	NM_201362	ref|Mus musculus coiled-coil domain containing 68 (Ccdc68), mRNA [NM_201362]	AAGCCAAGGAACGAGGACCTTTCCCACATGGAAGATGAATTCTGCTTTAAACCTAAAAAA
+4.67	7.71	+2.22	6.60	0.1	8.82	0.2	0.00091374	0.04313957	0.00672688	0.41329951	Cd200r2	A_55_P2099039	NM_206535	ref|Mus musculus Cd200 receptor 2 (Cd200r2), mRNA [NM_206535]	TGAGTAGGTAGGAAGCATCCTCATAGATGCAGGAGAAAGGAGAATGGAAGAGGGTATTCT
+3.85	12.96	+1.94	11.99	0.1	13.93	0.2	0.00056244	0.03409070	0.00991482	0.46806297	Tes	A_55_P1961320	NM_207176	ref|Mus musculus testis derived transcript (Tes), mRNA [NM_207176]	CCATCCTTGGGTGTTTTTAATGTTTTCCCTTGTATGCATTCATACATAACTATGCACTAT
+3.67	12.44	+1.88	11.50	0.1	13.38	0.0	0.00026895	0.02386506	0.01132215	0.48209872	Efna5	A_51_P144319	NM_207654	ref|Mus musculus ephrin A5 (Efna5), transcript variant 1, mRNA [NM_207654]	TGTGATTCTAGCATTTGTCTCTAACCAATGATGAAACAATTCCTCATGGCCCTCTCTGCC
+3.40	11.89	+1.76	11.01	0.0	12.77	0.2	0.00074161	0.03851834	0.01314583	0.49484280	Peg13	A_66_P136801	NR_002864	ref|Mus musculus paternally expressed 13 (Peg13), non-coding RNA [NR_002864]	AAGCTTCCTGTGGAGGGGGTCCCCATTGGATTCATTGATGTGTACTATGTATTTGTTATA
+3.21	14.08	+1.68	13.24	0.1	14.92	0.0	0.00045087	0.03109997	0.01565581	0.51918905	Snhg3	A_52_P661071	NR_003270	ref|Mus musculus small nucleolar RNA host gene (non-protein coding) 3 (Snhg3), non-coding RNA [NR_003270]	GGCAAGCTTTTCTGCCTACTTAACTCTGGTAAATACATTTCTTTTGATAGGTTATGTCTA
+82.21	10.88	+6.36	7.69	0.1	14.06	0.0	0.00000266	0.00743823	0.00000260	0.00512500	Hoxa11as	A_55_P2041700	NR_015348	ref|Mus musculus HOXA11 antisense RNA (non-protein coding) (Hoxa11as), non-coding RNA [NR_015348]	AGGGAGAGAGATTCAGGCACCTTGCGCTGGCTGCACTCTCCTTCTGAGATAGAATACCAG
+3.60	7.37	+1.85	6.44	0.1	8.29	0.1	0.00035470	0.02795687	0.01206167	0.48911526	AI314831	A_52_P555739	NR_015462	ref|Mus musculus expressed sequence AI314831 (AI314831), non-coding RNA [NR_015462]	CATACTCACAGAACAGTCACGATGTATCAGGTTCTAGTTTATGGATGTTTCCACAAAGGT
+8.35	7.97	+3.06	6.44	0.0	9.50	0.2	0.00015232	0.01803145	0.00128900	0.19236019	1700030C10Rik	A_55_P2046605	NR_015521	ref|Mus musculus RIKEN cDNA 1700030C10 gene (1700030C10Rik), non-coding RNA [NR_015521]	CCATGAACAGGGTGCTGTGGCAACACAGGAAACTCACAGACCTTGGTTTATTAGATTATT
+14.19	8.85	+3.83	6.94	0.1	10.77	0.0	0.00002403	0.00859734	0.00024708	0.06456432	1810058I24Rik	A_55_P2141938	NR_027875	ref|Mus musculus RIKEN cDNA 1810058I24 gene (1810058I24Rik), transcript variant 1, non-coding RNA [NR_027875]	CAGTGATATGACTGCGTTTTCAAAAAACCACTTACTGTGAGCTCTTGGCGAAATCTTCGC
+3.10	14.92	+1.63	14.10	0.1	15.73	0.0	0.00051310	0.03303961	0.01714774	0.52447596	2810025M15Rik	A_51_P163778	NR_027984	ref|Mus musculus RIKEN cDNA 2810025M15 gene (2810025M15Rik), non-coding RNA [NR_027984]	TGGATCATTGTGGTGCCTCTCTCCAGAAAATGGTGACAAAAATTGAAATCAACCAGCACA
+51.66	9.53	+5.69	6.69	0.0	12.38	0.1	0.00000591	0.00743823	0.00000775	0.01016667	0610007N19Rik	A_52_P670812	NR_038186	ref|Mus musculus RIKEN cDNA 0610007N19 (0610007N19Rik), non-coding RNA [NR_038186]	TCTTCTTCCTTGACATGGTCAGTGACTCTTCAAGCTTCCATCGGGATGTCATATTTTACT
+8.61	8.25	+3.11	6.69	0.2	9.80	0.2	0.00022317	0.02162224	0.00118331	0.18354680	A630077J23Rik	A_55_P2021699	NR_040667	ref|Mus musculus RIKEN cDNA A630077J23 gene (A630077J23Rik), non-coding RNA [NR_040667]	ACGGATGAAGAATGTCCCAGCTACAGCTACTTCAACCAGTTCCCAAAATAGTTGCCTGAA
+6.96	8.10	+2.80	6.70	0.1	9.50	0.3	0.00083567	0.04067664	0.00218058	0.25013479	5730420D15Rik	A_55_P2422248	NR_045338	ref|Mus musculus RIKEN cDNA 5730420D15 gene (5730420D15Rik), transcript variant 1, non-coding RNA [NR_045338]	ACATATTTCTTCCAACAAGGCTGTTTTACCCCACTAAACATCTCTACAACCAAGTATTCG
+8.08	9.09	+3.01	7.59	0.1	10.60	0.0	0.00004712	0.01046503	0.00163796	0.21900637	B630019K06Rik	A_51_P513062	NR_045448	ref|Mus musculus RIKEN cDNA B630019K06 gene (B630019K06Rik), non-coding RNA [NR_045448]	TATGTCAGTGTCAGTTACTAAGTAAAATGTCCTGCTTTGTCAGCGCTAGAAACAAACTTT
+3.16	8.94	+1.66	8.11	0.0	9.77	0.1	0.00054993	0.03374052	0.01582838	0.52025470	TC1597049	A_55_P2080264	TC1597049	tc|Q80XT7_MOUSE (Q80XT7) BC039210 protein (Fragment), complete [TC1597049]	TGCTCTGTGATGCAGGCCCGTGCATCCCCCCTGTGGAAGCAGAAGTAGATTTATGTGCCT
+31.22	14.50	+4.96	12.02	0.0	16.98	0.1	0.00001180	0.00843131	0.00002369	0.01676404	TC1700876	A_55_P1985422	TC1700876	tc|Q811B0_MOUSE (Q811B0) Erythroid differentiation regulator, partial (43%) [TC1700876]	ATGTCACCCACACACGTAGAAGCGGATGCCGTGGTCAAGATGTCTCTGCCATCCCTACAG
+11.10	8.50	+3.47	6.77	0.0	10.24	0.1	0.00002877	0.00902964	0.00053722	0.11202649	XIST	A_30_P01023652	XIST	lincRNA:chrX:100655711-100678572 reverse strand	GAACGGATGCGGAATACAGAACTTCTGTTGACTCTTGGGTGTTTTGAAGACTTGAAAAAA
+2.82	7.40	+1.49	6.66	0.0	8.15	0.1	0.00100365	0.04444878	0.02200915	0.55265072	Gm14166	A_55_P2053918	XM_003086274	ref|PREDICTED: Mus musculus predicted gene 14166 (Gm14166), mRNA [XM_003086274]	GCTGGGATAACCCTGCCTTCAGTTCACAAACACATGATTCACCAGAAGGAAGCGGTGCTA
+6.15	8.52	+2.62	7.21	0.1	9.83	0.3	0.00046355	0.03155689	0.00343045	0.31910783	LOC637916	A_55_P2033690	XM_003086875	ref|PREDICTED: Mus musculus midline-1-like (LOC637916), mRNA [XM_003086875]	AAGCCTTCCAGGGCGTCGCGACATCTTCCCCGATCTGTCCAGAAAATCACTCACAGTCAG
+7.77	8.10	+2.96	6.62	0.1	9.58	0.1	0.00009276	0.01425435	0.00172116	0.22487967	1700021P04Rik	A_55_P2084835	XM_988914	ref|PREDICTED: Mus musculus RIKEN cDNA 1700021P04 gene (1700021P04Rik), mRNA [XM_988914]	AGACTAAAACCCAGAAAGTGATGAGACAATGTTAGGTGTGATGGCGTCTTACCCAGGTCT
+7.63	8.13	+2.93	6.67	0.1	9.60	0.3	0.00047002	0.03171641	0.00164850	0.21856000	Gm6345	A_55_P2140527	XR_104612	ref|PREDICTED: Mus musculus predicted gene 6345 (Gm6345), miscRNA [XR_104612]	CTACTGAGTGATTGAGGGTGTCTAAATGCTTGAGATCCTGACAGTCAAACGATGCACAGA
+8.31	8.18	+3.05	6.65	0.1	9.70	0.2	0.00015553	0.01808688	0.00133022	0.19711059	D130079A08Rik	A_55_P2176520	XR_105637	ref|PREDICTED: Mus musculus RIKEN cDNA D130079A08 gene (D130079A08Rik), miscRNA [XR_105637]	CTTCTGGAAAGAAAAGCCTGTTTGTTTTATCTTTGTATTTCCTCAAAGGACTAACACAAC
+5.40	7.64	+2.43	6.43	0.1	8.86	0.3	0.00120794	0.04850868	0.00462754	0.36565119	Gm17773	A_55_P2108554	XR_105723	ref|PREDICTED: Mus musculus hypothetical LOC100046548 (LOC100046548), partial miscRNA [XR_105723]	GCACTGCAGGTGCGAGGAAGAGGTCCCAACTTGAAATTAGAATTGTGATATCCAAAGTGT

## Sheet: Targets KO1-down
Fold Change TIA1 KO vs. WT	logSignal (A)	logRatio (M)	logControl	StdErr (logControl)	logExperiment	StdErr (logExperiment)	pval (limma)	FDR (limma)	pval (RankProd)	FDR (RankProd)	ProbeID	Oligo	Systematic Name	Description	Sequence
-3.96	9.52	-1.98	10.52	0.0	8.53	0.1	0.00033613	0.02721988	0.00151296	0.17105925	Map3k6	A_51_P170807	AB021861	gb|Mus musculus ASK2 mRNA for apoptosis signal-regulating kinase 2, complete cds. [AB021861]	GGCAGGCACCCAAAGGACACTACATACAATCATAGACTATTAAACAGAACACTTGCTACC
-4.49	7.49	-2.17	8.58	0.0	6.41	0.1	0.00032688	0.02687407	0.00096005	0.13835240	1700022F17Rik	A_55_P2271416	AK006238	gb|Mus musculus adult male testis cDNA, RIKEN full-length enriched library, clone:1700022F17 product:hypothetical Glutamine-rich region containing protein, full insert sequence. [AK006238]	TGCTGAGGTATGCCAGTAGGGTATTACAATTGTCAACCTCATATTTTGATGGCCGGACTT
-3.34	7.90	-1.74	8.77	0.0	7.03	0.2	0.00088994	0.04239379	0.00338751	0.24105311	1700113A16Rik	A_55_P2219151	AK008852	gb|Mus musculus adult male stomach cDNA, RIKEN full-length enriched library, clone:2210408E11 product:unclassifiable, full insert sequence. [AK008852]	AGAGAATTCAGATTCTCCTTGGGAATCTCAGACCTTCTGCCCCATTACATCCCACCCCTT
-22.05	8.96	-4.46	11.20	0.2	6.73	0.1	0.00002498	0.00859734	0.00000451	0.00728205	4930478M13Rik	A_55_P2145459	AK015589	gb|Mus musculus adult male testis cDNA, RIKEN full-length enriched library, clone:4930478M13 product:unclassifiable, full insert sequence. [AK015589]	CAGATCATCGCTCTACAATAGACATTGGCATAAACAAATGCTAAGTCTCATCTTAGATTT
-2.86	7.42	-1.52	8.18	0.1	6.66	0.1	0.00096304	0.04394525	0.00729440	0.33095965	Btn1a1	A_52_P196097	AK021333	gb|Mus musculus 10 days lactation, adult female mammary gland cDNA, RIKEN full-length enriched library, clone:D730042M18 product:butyrophilin, subfamily 1, member A1, full insert sequence. [AK021333]	TGTTAGTGATCCAAATCAAGCAAATCTCCCACTCAGTTTTTCCTACTGTGAAACCAGAAA
-4.19	13.50	-2.07	14.53	0.2	12.46	0.0	0.00098977	0.04411359	0.00123202	0.15394444	Gm11223	A_55_P2011436	AK030082	gb|Mus musculus adult male testis cDNA, RIKEN full-length enriched library, clone:4932436F18 product:leukemia-associated gene, full insert sequence. [AK030082]	AATCTCACCAGATGCTACTGTACTTGAATGGTTAATAAACTGCACAGTGCTGTTAAAAAA
-2.64	7.89	-1.40	8.59	0.1	7.19	0.1	0.00091741	0.04318754	0.01071945	0.37882604	2210404O07Rik	A_55_P2031403	AK030337	gb|Mus musculus 11 days pregnant adult female ovary and uterus cDNA, RIKEN full-length enriched library, clone:5033427P15 product:weakly similar to HSPC323 (FRAGMENT) [Homo sapiens], full insert sequence. [AK030337]	AGGACCTCATCCAAGGGTCTCCCGTTCTTGAGTTCTCCAGGGCAAGCAGTTCCAGCAATG
-2.87	7.79	-1.52	8.55	0.1	7.03	0.1	0.00121671	0.04864981	0.00732419	0.32993419	5830408C22Rik	A_52_P359257	AK037533	gb|Mus musculus 16 days neonate thymus cDNA, RIKEN full-length enriched library, clone:A130024E03 product:unclassifiable, full insert sequence. [AK037533]	ACTGTCTTAGACTTGGCTTTTCAGACTCAGTTCTGCTTCACACACTCAGTTCTGCGATCA
-4.63	8.16	-2.21	9.26	0.1	7.05	0.0	0.00021235	0.02114862	0.00080526	0.12709774	AA684185	A_55_P2180849	AK139675	gb|Mus musculus 2 cells egg cDNA, RIKEN full-length enriched library, clone:B020010F15 product:unclassifiable, full insert sequence. [AK139675]	GAGGAGGGACAACGACAGGGATAAAGACTGGACTGTCAAACACATAATTAAAGTTAATTA
-4.51	7.69	-2.17	8.78	0.1	6.61	0.0	0.00016999	0.01894721	0.00089024	0.13380430	BC023202	A_55_P2405784	AK141429	gb|Mus musculus 12 days embryo spinal cord cDNA, RIKEN full-length enriched library, clone:C530014B18 product:unclassifiable, full insert sequence. [AK141429]	GCTACACAGTGGCTTATTGCTGGCTTTTAAAGGTGTTTTTAACTTACATGTGGCTTTTTT
-3.40	7.51	-1.77	8.39	0.2	6.62	0.0	0.00077843	0.03955104	0.00319042	0.23777515	D13Ertd608e	A_55_P2216976	AK143258	gb|Mus musculus 2 days pregnant adult female oviduct cDNA, RIKEN full-length enriched library, clone:E230022M20 product:hypothetical protein, full insert sequence. [AK143258]	GTTTCTTGTAGCCATCTGGTGTTTGTTTGCAGCTTTCTTAATAAAAGTGTTAAAAAGACG
-206.84	10.75	-7.69	14.60	0.1	6.90	0.2	0.00000505	0.00743823	0.00000000	0.00000000	BC023969	A_55_P2194064	AK144629	gb|Mus musculus lung RCB-0558 LLC cDNA, RIKEN full-length enriched library, clone:G730014H17 product:unclassifiable, full insert sequence. [AK144629]	TTGGATGATTGACCCCTACATGCCAGCTGTATTTGAAGAATAAAAGTTCTGTGTCTTTAC
-4.64	7.82	-2.21	8.93	0.2	6.71	0.0	0.00052902	0.03344947	0.00074187	0.12392573	5830416P10Rik	A_55_P2070331	AK146072	gb|Mus musculus 15 days pregnant adult female placenta cDNA, RIKEN full-length enriched library, clone:I530028F09 product:hypothetical protein, full insert sequence. [AK146072]	CACCCATTACATCAATTTGTGAGAAAACTACGCAATAAATGGCATCTCTTACTGTTCCTG
-28.66	8.94	-4.84	11.36	0.6	6.52	0.0	0.00052265	0.03339818	0.00000184	0.00483333	AV026068	A_55_P1984961	AK148879	gb|Mus musculus 2 days neonate sympathetic ganglion cDNA, RIKEN full-length enriched library, clone:7120458G20 product:unclassifiable, full insert sequence. [AK148879]	TAAAGACAGAGTTGGAGATGGGCTACCATTGGTGTTGATTGAGATGACAAGCAGTCACCT
-2.37	15.83	-1.25	16.46	0.0	15.21	0.1	0.00125568	0.04971857	0.01659102	0.44498978	AK149306	A_55_P1972915	AK149306	gb|Mus musculus adult retina cDNA, RIKEN full-length enriched library, clone:A930017O15 product:hypothetical Cysteine-rich region profile containing protein, full insert sequence. [AK149306]	GTGTGTGTGTGTGTGTGTGTGTTACTTGAGATCAATTTTTTATACCAAACGTTTAAACCT
-6.95	8.25	-2.80	9.65	0.4	6.85	0.1	0.00095139	0.04364159	0.00014717	0.04827083	Hist2h3c2-ps	A_55_P2142251	BC015270	gb|Mus musculus histone cluster 2, H3c2, mRNA (cDNA clone MGC:18559 IMAGE:4240748), complete cds. [BC015270]	AGCTGAAGGCTGAGATCTAGCTTACAGCTCATAATTACATCACCAGACTTCTGGAAAAAA
-2.51	7.38	-1.33	8.05	0.0	6.72	0.1	0.00109934	0.04646448	0.01351118	0.41465887	Gprin3	A_55_P2426941	BC040234	gb|Mus musculus RIKEN cDNA C030038J10 gene, mRNA (cDNA clone IMAGE:5362458). [BC040234]	GATCCCCTTCTAGTATGACATAATTCACCATATTTCCTGTCTACTTTTTCAGATCAGTAT
-3.75	7.82	-1.91	8.77	0.2	6.87	0.1	0.00084111	0.04077744	0.00197307	0.18855235	Gm6566	A_55_P2057435	BC042778	gb|Mus musculus, clone IMAGE:4210168, mRNA. [BC042778]	TAAAGAAAAAAGAGGGAGATGTAGGAAGCCAACTCTAAGATGGCGCAGGCTTTCTGTGTG
-10.61	10.79	-3.41	12.50	0.1	9.09	0.4	0.00061829	0.03544135	0.00002871	0.01844898	chr1:134171292-134176062_R	A_30_P01029540	chr1:134171292-134176062_R	lincRNA:chr1:134171292-134176062 reverse strand	GATACAGGCCCCCAAGAGGTGCTTTGCTCAACACATTGAATCCTTACTTGGTCCCATACG
-3.04	7.75	-1.61	8.55	0.0	6.95	0.2	0.00118080	0.04821601	0.00537894	0.29481636	chr1:138592780-138622719_F	A_30_P01032405	chr1:138592780-138622719_F	lincRNA:chr1:138592780-138622719 forward strand	TTGCTTGGGTATACCGAGGGACTTTGGGCTGTCCATATTTGTCTACAAAAATCTATTGTG
-3.97	7.92	-1.99	8.91	0.2	6.92	0.1	0.00099190	0.04411437	0.00150851	0.17117117	chr1:175705225-175717250_R	A_30_P01022549	chr1:175705225-175717250_R	lincRNA:chr1:175705225-175717250 reverse strand	CTGTTGAAATACCAGTCTTATAAAGACCAGCTCTTAATTCTAAGAAATGGTGCTTTCTCA
-4.64	8.00	-2.21	9.11	0.1	6.90	0.1	0.00028082	0.02449423	0.00072142	0.12379292	chr10:93975406-93977476_R	A_30_P01032355	chr10:93975406-93977476_R	lincRNA:chr10:93975406-93977476 reverse strand	TCACTGTGTTGTAAGCTACTTTGAAACCGGGACATCTTTCCACTTGAGCGTTCTCTAGTC
-2.67	11.94	-1.42	12.65	0.1	11.23	0.1	0.00123779	0.04924260	0.01006974	0.36805107	chr12:55844075-55898175_R	A_30_P01027230	chr12:55844075-55898175_R	lincRNA:chr12:55844075-55898175 reverse strand	AGCTGCTGCATAGACTGTGCTTGTTGGAACATTAAGCTGCATTGTAAAACTCATGTTGTA
-2.73	7.55	-1.45	8.28	0.0	6.83	0.0	0.00066998	0.03650541	0.00900038	0.35249254	chr12:56564855-56565310_R	A_30_P01019413	chr12:56564855-56565310_R	lincRNA:chr12:56564855-56565310 reverse strand	GGAGTGTAGCTACTTGTGACCTTTTCTCCCCAAAAACTAAAATAAAAAACAAACAAAAAA
-3.07	7.43	-1.62	8.24	0.1	6.62	0.1	0.00104129	0.04547224	0.00507724	0.28676592	chr13:60508775-60534625_R	A_30_P01033613	chr13:60508775-60534625_R	lincRNA:chr13:60508775-60534625 reverse strand	GATTTTGCCTGTAAAGGATTTTATCCATCCATGCTACTTTTACTTTGGTTTTGTCTATGG
-2.75	7.81	-1.46	8.54	0.1	7.08	0.0	0.00100158	0.04444176	0.00859381	0.34826512	chr13:60524145-60528559_R	A_30_P01020623	chr13:60524145-60528559_R	lincRNA:chr13:60524145-60528559 reverse strand	ATGCCACGTGGTCTCTGGTCTTTCCCAACACCCACTGAGCTTCTCTGGAGTCCTTTCTTG
-4.30	8.20	-2.11	9.25	0.0	7.15	0.1	0.00018048	0.01934880	0.00104637	0.14263203	chr14:43929100-43945100_F	A_30_P01024482	chr14:43929100-43945100_F	lincRNA:chr14:43929100-43945100 forward strand	TGGAGAATTCCAGCACCAGATCATGGTCAGTTGAGCCAGGAGCACTGGCTATGGGGTCCA
-3.83	7.76	-1.94	8.72	0.1	6.79	0.1	0.00044359	0.03084515	0.00179002	0.18419608	chr14:65720392-65769859_R	A_30_P01025826	chr14:65720392-65769859_R	lincRNA:chr14:65720392-65769859 reverse strand	TTTTAATGAACAACTGGCAACCAGCCCAGGTCCCCAGGGTCCGAGCCCGCAGCTGCACTC
-3.76	7.94	-1.91	8.90	0.2	6.99	0.2	0.00115472	0.04776458	0.00195865	0.18860550	chr14:77511189-77522852_F	A_30_P01031436	chr14:77511189-77522852_F	lincRNA:chr14:77511189-77522852 forward strand	GAGGCAGGCATAAAATAAAGCTCTTCAAAGAGGTATTTTTCCACATTGAAAGGCAATTTT
-2.96	7.71	-1.56	8.49	0.0	6.93	0.2	0.00118542	0.04823276	0.00634204	0.31300627	chr15:74507625-74519200_F	A_30_P01021105	chr15:74507625-74519200_F	lincRNA:chr15:74507625-74519200 forward strand	ATCTTCTCAACACGGGTGTAACAGATGTCACTATCACCAACAAGTTTATCAGCCCCAACT
-4.17	8.03	-2.06	9.06	0.1	7.00	0.1	0.00043527	0.03053097	0.00119214	0.15166869	chr15:8463685-8494960_R	A_30_P01023210	chr15:8463685-8494960_R	lincRNA:chr15:8463685-8494960 reverse strand	AGCAAAGGCCAAAATGGTGGATGCATCCCTAATGGTTGGAGAAATGGTGGAGAATGTCAT
-5.95	8.29	-2.57	9.57	0.1	7.00	0.0	0.00009928	0.01492239	0.00025514	0.06837447	chr17:22335458-22466521_R	A_30_P01030657	chr17:22335458-22466521_R	lincRNA:chr17:22335458-22466521 reverse strand	AGTTGGAGCCAGTGTTCTAAAGAGAATGCATTTGTGTTAAATAAAATAGGGAAGATGTTG
-3.05	7.53	-1.61	8.33	0.0	6.72	0.1	0.00068232	0.03686986	0.00533422	0.29313089	chr17:22420025-22457650_R	A_30_P01029664	chr17:22420025-22457650_R	lincRNA:chr17:22420025-22457650 reverse strand	CCTTCTTTTGTCTCCACATGAGTCTGCTTGCATATGAGTACTTTAAATTATATGAAAGTG
-3.86	8.37	-1.95	9.35	0.0	7.40	0.1	0.00032363	0.02671173	0.00178620	0.18410475	chr17:38132217-38157667_F	A_30_P01021320	chr17:38132217-38157667_F	lincRNA:chr17:38132217-38157667 forward strand	CAATGTGCTAAGGCCTTTGTGTTATGGTCCACTGAGATTCAACACTACTCAAGCACCAAG
-3.50	7.98	-1.81	8.88	0.1	7.08	0.2	0.00108452	0.04633552	0.00271958	0.21817580	chr17:84477999-84489215_F	A_30_P01022622	chr17:84477999-84489215_F	lincRNA:chr17:84477999-84489215 forward strand	TGCTACATTTAGAGAACTTCTGGTGTACCCACATCCCCATCCAAGTAGAAAAAAGAGAAC
-2.99	7.74	-1.58	8.54	0.0	6.95	0.2	0.00124541	0.04948336	0.00597154	0.30475203	chr17:87674225-87682154_R	A_30_P01032821	chr17:87674225-87682154_R	lincRNA:chr17:87674225-87682154 reverse strand	ATGTTGAATTTTTAGAGGGTCACATGACTTCTGGTTTAAGTTTATTAATGTGATGAAGTA
-3.61	8.01	-1.85	8.93	0.1	7.08	0.2	0.00101089	0.04467337	0.00232774	0.20416713	chr18:32389816-32394927_F	A_30_P01018706	chr18:32389816-32394927_F	lincRNA:chr18:32389816-32394927 forward strand	TGGTAGAGCAGATGCTAGTAGAACTTGTTTGCCAATCTATCTTATCCTTCAAAGAAAAGG
-2.72	7.51	-1.45	8.23	0.1	6.79	0.1	0.00125469	0.04971857	0.00928182	0.35642195	chr18:6144775-6202232_F	A_30_P01027352	chr18:6144775-6202232_F	lincRNA:chr18:6144775-6202232 forward strand	AAAGCTTGTCTACTTATCAAAGATCCCCAGACACTGCATTTCCTGTGGGTCTTTGCTTCC
-2.65	7.55	-1.40	8.26	0.0	6.85	0.1	0.00092541	0.04321048	0.01001340	0.36791365	chr19:53517903-53540753_R	A_30_P01031710	chr19:53517903-53540753_R	lincRNA:chr19:53517903-53540753 reverse strand	GATATCCCCACTGGTGTGTCTCTCACAGTGCGGTGTAGTATGAGGACACTCAGTGTGAAG
-4.18	8.55	-2.06	9.58	0.0	7.52	0.2	0.00072942	0.03818431	0.00115111	0.14916049	chr19:61226425-61270975_F	A_30_P01022926	chr19:61226425-61270975_F	lincRNA:chr19:61226425-61270975 forward strand	AACAGATTCAGTGATCCATGGTCAGAGAGGACTAACTCCATTGTGTTAGGAGGTGTGAGA
-3.25	13.24	-1.70	14.09	0.1	12.39	0.0	0.00047960	0.03198091	0.00397790	0.26341956	chr3:87757295-87774970_F	A_30_P01033229	chr3:87757295-87774970_F	lincRNA:chr3:87757295-87774970 forward strand	TTCTTTGCCTTCTCTAAGCCAGAGAGGGGCAGAAGCTCAGAACCCTCCCACCGCCATTTG
-12.24	9.32	-3.61	11.12	0.3	7.51	0.3	0.00060668	0.03534351	0.00001925	0.01731429	chr3:90425270-90435820_F	A_30_P01022270	chr3:90425270-90435820_F	lincRNA:chr3:90425270-90435820 forward strand	TTTTCTTCTGCAACTGTTTGTACTCTCTGAGACTTGGCTTCTAAGCCTGGAAGCCCCAAA
-3.02	8.16	-1.59	8.95	0.1	7.36	0.1	0.00078028	0.03956418	0.00550184	0.29792261	chr3:96074625-96086375_F	A_30_P01031568	chr3:96074625-96086375_F	lincRNA:chr3:96074625-96086375 forward strand	TCTAGGTAGGGGGCCTTGATTGGAGTTTGTTTTCTCTGCCAGTTAAAGAATAAACGGCAG
-3.19	8.08	-1.67	8.91	0.1	7.24	0.2	0.00118213	0.04821601	0.00434813	0.27300897	chr4:11893711-11921443_F	A_30_P01031068	chr4:11893711-11921443_F	lincRNA:chr4:11893711-11921443 forward strand	AATGATGCCACATCAAGTTGGCTCAATAAAGATGCGCTTTGTGCATTTGCTTGCTTCAGA
-3.88	7.63	-1.95	8.60	0.0	6.65	0.0	0.00022153	0.02159621	0.00170687	0.18005360	chr4:89088538-89130181_F	A_30_P01024160	chr4:89088538-89130181_F	lincRNA:chr4:89088538-89130181 forward strand	GTACTGAGCGGAACTTCTGTGTTGGTGAAATGATAAATATAAATGCAAACGAAAACTAAC
-2.75	7.62	-1.46	8.35	0.0	6.89	0.1	0.00126629	0.04993477	0.00894588	0.35211000	chr5:22058025-22072475_F	A_30_P01024387	chr5:22058025-22072475_F	lincRNA:chr5:22058025-22072475 forward strand	CGATTTTGTGTAATTACTTTCCTCTTCATTTTACATTTGGTTTAAGACATAGTGTCCCCG
-2.71	7.54	-1.44	8.26	0.1	6.82	0.0	0.00117616	0.04821601	0.00926829	0.35633700	chr5:22801058-22939737_R	A_30_P01030685	chr5:22801058-22939737_R	lincRNA:chr5:22801058-22939737 reverse strand	TGCAACGGAAAAATATTTTTCCATTTCGGTCAAGTCGCCATCGGGAAATCATTCAGACTC
-125.23	10.25	-6.97	13.74	0.1	6.77	0.2	0.00000512	0.00743823	0.00000000	0.00000000	chr5:23195569-23218551_R	A_30_P01023802	chr5:23195569-23218551_R	lincRNA:chr5:23195569-23218551 reverse strand	ATAAGGTAGCAATCTCTCCCTTGAGGTACAAACCAACCAGAAATTTACGAATATCCTATA
-3.63	7.89	-1.86	8.82	0.1	6.96	0.1	0.00082018	0.04028982	0.00229160	0.20184056	chr6:108162092-108162886_R	A_30_P01031506	chr6:108162092-108162886_R	lincRNA:chr6:108162092-108162886 reverse strand	AAGACCCCTATGCTCCTGGAATCTGTAAACGCTAAAGTAAATAAACCGCAAACCAAAAAA
-3.86	8.05	-1.95	9.02	0.2	7.07	0.2	0.00113971	0.04740529	0.00169677	0.18019562	chr6:31170350-31287353_F	A_30_P01019476	chr6:31170350-31287353_F	lincRNA:chr6:31170350-31287353 forward strand	CTGACTGACCTCTTTTTGTTTTCAAATGAAGAGGAGCCAAGAATAGGACAGCTTGGGAAG
-2.54	7.73	-1.34	8.40	0.1	7.06	0.0	0.00101395	0.04471595	0.01279719	0.40682282	chr6:47595238-47601893_F	A_30_P01018845	chr6:47595238-47601893_F	lincRNA:chr6:47595238-47601893 forward strand	TTTCTTCCCTTTCTGGAAGGCCTGGGCCTTGGGCCACGAGACCACCCTGACCACAGCCAA
-2.42	7.48	-1.28	8.12	0.0	6.84	0.1	0.00124966	0.04962065	0.01601772	0.43838853	chr7:119735208-119822808_R	A_30_P01030901	chr7:119735208-119822808_R	lincRNA:chr7:119735208-119822808 reverse strand	TTTCGCTTTACCCAAGTTCGGGGTGCTCGCGCAAATTCTGGGCTTTGCGAACTCCGGGTT
-3.17	7.78	-1.66	8.61	0.1	6.95	0.1	0.00057106	0.03431609	0.00440028	0.27409693	chr7:26202452-26224557_F	A_30_P01018021	chr7:26202452-26224557_F	lincRNA:chr7:26202452-26224557 forward strand	GAAAAGGATTTGTGAGAGATGGCCTAGAGCCAAGGTTTTGTCCGATGTTCTCACACTAAG
-3.28	9.39	-1.71	10.25	0.0	8.53	0.1	0.00066680	0.03645147	0.00379764	0.25716129	chr8:122807653-122823000_R	A_30_P01017490	chr8:122807653-122823000_R	lincRNA:chr8:122807653-122823000 reverse strand	AGCTCCATCATGCCTGAGCCTCCTCCAAGATCAAGGCGAACAAGGAGAGAGGCATAGGCA
-4.43	8.04	-2.15	9.11	0.2	6.96	0.1	0.00047096	0.03172131	0.00094195	0.13795349	chr8:124355710-124401160_R	A_30_P01025936	chr8:124355710-124401160_R	lincRNA:chr8:124355710-124401160 reverse strand	AATCACTTGGAACGCTGAGTAGGTATATCTGCATATGGCACAAACTATAAAGGCCCCTGG
-4.43	7.90	-2.15	8.97	0.1	6.83	0.2	0.00063105	0.03554921	0.00090060	0.13503810	chr8:124397412-124398022_R	A_30_P01024275	chr8:124397412-124398022_R	lincRNA:chr8:124397412-124398022 reverse strand	GTGCCTGTTAGGGTTTGTCATAGTTGTCAAAGAGTGTGGCCATGTGGTTTTAATGAATTG
-4.96	8.30	-2.31	9.46	0.1	7.15	0.3	0.00080322	0.04010164	0.00049162	0.09797468	chr8:4325209-4348788_F	A_30_P01030249	chr8:4325209-4348788_F	lincRNA:chr8:4325209-4348788 forward strand	GGCTTCACATTCCAAACCAGAACATTACTTTCTTTCCAGTGTTGTGGTTACAAACAGTTT
-2.44	7.22	-1.29	7.87	0.0	6.58	0.0	0.00100279	0.04444176	0.01490955	0.43031347	chr8:74431707-74442440_F	A_30_P01026710	chr8:74431707-74442440_F	lincRNA:chr8:74431707-74442440 forward strand	ATATTCTTCAAATCACTGTACACCTTTGGGCATCAGAGTAGCAACATGAGGACCACCCTG
-6.83	8.73	-2.77	10.12	0.2	7.35	0.4	0.00118766	0.04823276	0.00011973	0.04259887	chr8:89996710-90049453_F	A_30_P01024770	chr8:89996710-90049453_F	lincRNA:chr8:89996710-90049453 forward strand	GATGGACATTCTACCCCTGAGACCAATTTCGATCAAATACTTTTGTCAATAAAAAGATAC
-3.91	7.86	-1.97	8.84	0.0	6.87	0.1	0.00026718	0.02383294	0.00160131	0.17507639	chr8:90048940-90049461_F	A_30_P01029453	chr8:90048940-90049461_F	lincRNA:chr8:90048940-90049461 forward strand	TTGGTGATAAAATATTGATTATTTATCCACAGCCGCATGCAGAGGTCCAAAGCACGTAAA
-4.39	9.00	-2.13	10.06	0.0	7.93	0.2	0.00048191	0.03198091	0.00092315	0.13711321	chr8:94841965-94881130_R	A_30_P01032525	chr8:94841965-94881130_R	lincRNA:chr8:94841965-94881130 reverse strand	CTGTTTATCTTCGCAGCACAGGATGTTTCTTGGCTTCAAACCATTTGGATAAGTGATGGC
-7.17	8.41	-2.84	9.83	0.1	6.99	0.1	0.00011392	0.01585105	0.00010925	0.04000000	Csn3	A_51_P227275	ENSMUST00000001667	ens|casein kappa [Source:MGI Symbol;Acc:MGI:107461] [ENSMUST00000001667]	GCAATTTTCACAGATTCAGATCTTTCTCGTCTTCCCTTACCTTTTACATTAACATCACAG
-3.68	7.77	-1.88	8.71	0.1	6.83	0.1	0.00048175	0.03198091	0.00214596	0.19586087	5830415F09Rik	A_55_P2117830	ENSMUST00000030015	ens|RIKEN cDNA 5830415F09 gene [Source:MGI Symbol;Acc:MGI:1922003] [ENSMUST00000030015]	TTACTTATATTCTTTTTTAATCCTATGGATTAAATCCCTGCATTTGAGGGTCTCTCTCTC
-4.23	8.18	-2.08	9.22	0.0	7.13	0.1	0.00035033	0.02785654	0.00110226	0.14583193	Rap1gap	A_55_P2068096	ENSMUST00000047243	ens|Rap1 GTPase-activating protein [Source:MGI Symbol;Acc:MGI:109338] [ENSMUST00000047243]	CACATGTATGTCAGTAAGGGTTGTACAAAATAAATTCTATTTATCGCTATTGTACCCGGA
-2.98	7.65	-1.58	8.44	0.0	6.86	0.1	0.00072117	0.03791002	0.00592918	0.30456444	Dock6	A_55_P1985799	ENSMUST00000049745	ens|dedicator of cytokinesis 6 [Source:MGI Symbol;Acc:MGI:1914789] [ENSMUST00000049745]	CTCTTTCTTGAGCACCTATGGTTTACATGGCCATGGCTGGATGTAGAGACACAGCTATAA
-3.23	7.91	-1.69	8.76	0.0	7.07	0.2	0.00109790	0.04643467	0.00401156	0.26398328	ENSMUST00000070502	A_55_P2019734	ENSMUST00000070502	ens|predicted gene 12500 [Source:MGI Symbol;Acc:MGI:3650304] [ENSMUST00000070502]	GGGCACGCATTATGTGGCTGTAAATACTAATATAATCTAAGAACCGTTTGGCAAAATAAA
-3.67	12.63	-1.88	13.57	0.0	11.70	0.2	0.00097161	0.04411359	0.00238612	0.20641209	H2-M2	A_51_P191463	ENSMUST00000077662	ens|histocompatibility 2, M region locus 2 [Source:MGI Symbol;Acc:MGI:95914] [ENSMUST00000077662]	TGAGCCCCTCACCCTGAGATGGAGTAGACCTCCTCAGTCTTTCATTTTCATCATAATAGT
-4.36	8.07	-2.12	9.13	0.1	7.00	0.1	0.00039373	0.02959461	0.00095370	0.13806897	ENSMUST00000097361	A_55_P2029523	ENSMUST00000097361	ens|RIKEN cDNA C130040N14 gene [Source:MGI Symbol;Acc:MGI:3588257] [ENSMUST00000097361]	GCAGCTCAGTAAGCCTGTGTCCAAGCTGTGATCGTCTGATTATTAAAGTTACTTAGACTG
-4.57	7.74	-2.19	8.83	0.1	6.64	0.0	0.00019225	0.02012246	0.00085741	0.13137713	ENSMUST00000098289	A_55_P1959546	ENSMUST00000098289	ens|predicted gene 7682 [Source:MGI Symbol;Acc:MGI:3779756] [ENSMUST00000098289]	TAGAAAGATTTGTGCGACTTTGTCAGGATCTCATGGATACACTGAGGGCAATAAGGCAGC
-2.82	7.48	-1.50	8.23	0.0	6.73	0.0	0.00060011	0.03522152	0.00750565	0.33100560	Apitd1	A_52_P206058	ENSMUST00000105695	ens|apoptosis-inducing, TAF9-like domain 1 [Source:MGI Symbol;Acc:MGI:1917178] [ENSMUST00000105695]	TGATCTGAGGTCCACTGACATCATTGTCCACATCTGTTGGTGTATTTCGGGGTTCTTGTT
-11.74	10.06	-3.55	11.84	0.2	8.28	0.1	0.00010845	0.01570025	0.00002077	0.01721053	Nme1	A_55_P2100118	ENSMUST00000107844	ens|non-metastatic cells 1, protein (NM23A) expressed in [Source:MGI Symbol;Acc:MGI:97355] [ENSMUST00000107844]	TACCGAGAGAGGGTTTCTCCCTTGACTGTATCTTCTGCTGTCCTTGGAGGTCTGGGAGGG
-3.27	7.61	-1.71	8.47	0.0	6.76	0.1	0.00042323	0.03018463	0.00379999	0.25676824	Adamts4	A_55_P2159555	ENSMUST00000111315	ens|a disintegrin-like and metallopeptidase (reprolysin type) with thrombospondin type 1 motif, 4 [Source:MGI Symbol;Acc:MGI:1339949] [ENSMUST00000111315]	AATGAGAGGAACAGGATGTGGTCTGGTATTGCCTAATAATCAACAAAGCAAAGCAAAGCC
-20.46	9.48	-4.36	11.66	0.2	7.30	0.4	0.00041313	0.03003454	0.00000476	0.00731707	Nuf2	A_55_P2113964	ENSMUST00000111363	ens|NUF2, NDC80 kinetochore complex component, homolog (S. cerevisiae) [Source:MGI Symbol;Acc:MGI:1914227] [ENSMUST00000111363]	GCACTCTCTGAACTACTTAGTGTCTGTGCAGATTTCTCTCCTGAATTTCTATGCTCCTCT
-2.93	7.58	-1.55	8.36	0.1	6.81	0.0	0.00095623	0.04373231	0.00636103	0.31345227	4933428M09Rik	A_55_P1983868	ENSMUST00000113046	ens|RIKEN cDNA 4933428M09 gene [Source:MGI Symbol;Acc:MGI:1918498] [ENSMUST00000113046]	AAACGATGATGATGATGACGACGACGACGAAGAGGATGACGATGATTATGAGTACGAAGA
-7.14	8.19	-2.84	9.61	0.2	6.77	0.2	0.00041682	0.03003454	0.00010633	0.03938824	ENSMUST00000115900	A_55_P2067967	ENSMUST00000115900	ens|predicted gene 6468 [Source:MGI Symbol;Acc:MGI:3646666] [ENSMUST00000086050]	AAACATCTGGAATTGAGAGGTGTGGTCTTACTGGATTTGGATCTTATGCCTCTGAGGGGT
-2.76	11.14	-1.47	11.87	0.1	10.41	0.0	0.00080814	0.04010164	0.00828557	0.34305851	Ssbp1	A_55_P2094412	ENSMUST00000121360	ens|single-stranded DNA binding protein 1 [Source:MGI Symbol;Acc:MGI:1920040] [ENSMUST00000121360]	CCCGCACTGTTTGTAGAGACAGTTTTAGGGGTCTAGAATAACAGAACAAGTTGGAAAAAA
-2.94	12.87	-1.56	13.65	0.1	12.09	0.0	0.00102207	0.04483037	0.00620116	0.30895886	Gusb	A_52_P160936	ENSMUST00000122994	ens|glucuronidase, beta [Source:MGI Symbol;Acc:MGI:95872] [ENSMUST00000122994]	TTTGCAAGGAAGTGAGGACCAATGACAGGTGGGGTCTTGTCTAAAGTGACATCACTCAAA
-3.37	9.06	-1.75	9.94	0.0	8.19	0.2	0.00085082	0.04109004	0.00325622	0.23928121	Ccl25	A_66_P104618	ENSMUST00000127258	ens|chemokine (C-C motif) ligand 25 [Source:MGI Symbol;Acc:MGI:1099448] [ENSMUST00000127258]	AAACTTGATGACCTTACTTTGATTCCAAGCTCCACTGACTCTGCAAAGTTGCCCCCAGAT
-4.96	8.23	-2.31	9.39	0.0	7.08	0.2	0.00039354	0.02959461	0.00050851	0.10038871	Dnajc11	A_52_P554506	ENSMUST00000139555	ens|DnaJ (Hsp40) homolog, subfamily C, member 11 [Source:MGI Symbol;Acc:MGI:2443386] [ENSMUST00000139555]	TGTCCTTCACCCTTGACCTAAGAATGTTAGAGCTCAGATTTCCAAATATTTGTGTACATA
-3.09	7.84	-1.63	8.66	0.1	7.03	0.1	0.00056929	0.03427475	0.00497682	0.28441016	ENSMUST00000141133	A_55_P2148554	ENSMUST00000141133	ens|predicted gene 13496 [Source:MGI Symbol;Acc:MGI:3651033] [ENSMUST00000141133]	AGTGTTAATACCAAAGATGGAAGGAGAAAGACCACCGACCCAATCATTATGGTCAAATTA
-3.47	7.86	-1.79	8.76	0.1	6.97	0.1	0.00038126	0.02894126	0.00284794	0.22391011	Sh2d6	A_52_P523174	ENSMUST00000160123	ens|SH2 domain containing 6 [Source:MGI Symbol;Acc:MGI:1918380] [ENSMUST00000160123]	TCCATAGCCCCTGCTCTGAGTAGCTCTGTTGCTGAGAATGGTAGTCTGCTGGGTCAGCCT
-2.74	8.14	-1.46	8.87	0.1	7.42	0.0	0.00097446	0.04411359	0.00866648	0.34918746	Nol10	A_52_P475854	NM_001008421	ref|Mus musculus nucleolar protein 10 (Nol10), mRNA [NM_001008421]	AGACTAATGAACAAAACTCTGGAAGATCGTTTGAAACTTGAAGCAAAACATGGGACATTG
-3.35	11.87	-1.75	12.74	0.0	11.00	0.1	0.00037227	0.02862338	0.00332107	0.24012400	0610007P08Rik	A_55_P1981879	NM_001013608	ref|Mus musculus RIKEN cDNA 0610007P08 gene (0610007P08Rik), transcript variant 1, mRNA [NM_001013608]	GGATTTTTATCTTTGCCCAGGATTCCGATGCCTTAACTTTTCACATTACTATGATTTAGT
-3.63	7.82	-1.86	8.75	0.1	6.89	0.1	0.00038152	0.02894126	0.00239444	0.20515918	Gm4952	A_66_P134704	NM_001013762	ref|Mus musculus predicted gene 4952 (Gm4952), transcript variant 1, mRNA [NM_001013762]	GATCGCTTCAGTGGAAGTCCTTTGATCTCTGTTTAATTTCCATGCCAAATAATGAATGAA
-2.63	7.46	-1.39	8.16	0.0	6.77	0.0	0.00086488	0.04164117	0.01090733	0.37992257	Zscan4c	A_55_P2019533	NM_001013765	ref|Mus musculus zinc finger and SCAN domain containing 4C (Zscan4c), mRNA [NM_001013765]	ATCCCAAGTCTTAGGGTTGCAAGTTAAATGCATTGCCTCTTCAGACATCTCATGCCATGT
-2.88	7.63	-1.53	8.40	0.0	6.87	0.0	0.00058233	0.03469521	0.00680774	0.32259142	Pbx4	A_51_P428781	NM_001024954	ref|Mus musculus pre-B-cell leukemia homeobox 4 (Pbx4), mRNA [NM_001024954]	AGGGAAGTTTCAGGAAGAAGCCACCATGTACACAGGGAAAGCATCCACAGTCACCAAGGC
-3.30	7.88	-1.72	8.74	0.1	7.02	0.2	0.00120782	0.04850868	0.00359013	0.24982541	LOC547349	A_55_P1966659	NM_001025208	ref|Mus musculus MHC class I family member (LOC547349), mRNA [NM_001025208]	CTTTTGTGTTGAAGAGCAAGAGAAAAATAGGTGGAAAAGGAGGGGTCTATGCTCTGGCTG
-9.37	12.43	-3.23	14.04	0.3	10.81	0.2	0.00043717	0.03061385	0.00003894	0.02150877	Tpd52	A_66_P133328	NM_001025261	ref|Mus musculus tumor protein D52 (Tpd52), transcript variant 1, mRNA [NM_001025261]	TGGCTAGATTTAATTGAGGATAAGGTTTCTGCAAACCAGAATTGAAAAGCCACAGTGTCG
-6.29	8.01	-2.65	9.34	0.0	6.69	0.1	0.00008124	0.01368519	0.00021100	0.06012670	Stx3	A_52_P526379	NM_001025307	ref|Mus musculus syntaxin 3 (Stx3), transcript variant B, mRNA [NM_001025307]	GATGGTATAAATTTCTATTAGTACTCTCATTTGTCAGAGATGATAGTTGGTCTCAGGATG
-6.34	12.42	-2.66	13.75	0.0	11.09	0.1	0.00008797	0.01408222	0.00018356	0.05531100	Ecscr	A_52_P1026777	NM_001033141	ref|Mus musculus endothelial cell-specific chemotaxis regulator (Ecscr), mRNA [NM_001033141]	GGAGTCAATAGAGCAAGACTTAAGGAAATAATGAGGTAGATTGTCCATTCTACTAGAATT
-7.31	8.62	-2.87	10.05	0.1	7.18	0.2	0.00028823	0.02488584	0.00009826	0.03819753	Nlrc5	A_55_P2016034	NM_001033207	ref|Mus musculus NLR family, CARD domain containing 5 (Nlrc5), mRNA [NM_001033207]	TAAACTCACAACACTCCATATCAAATGATCAATAAACGCAGATGTAACTGGTGTCTGATG
-2.48	7.63	-1.31	8.29	0.0	6.98	0.0	0.00102531	0.04493371	0.01398056	0.41965682	Mmp25	A_51_P187262	NM_001033339	ref|Mus musculus matrix metallopeptidase 25 (Mmp25), mRNA [NM_001033339]	ACTCCTCTAATTCTCAACTAGTCCTACTGATCACAGTGGGATGGTGACTGTACTCTGACT
-4.70	7.68	-2.23	8.80	0.2	6.56	0.0	0.00064363	0.03581399	0.00074111	0.12412766	Dpcr1	A_55_P2072095	NM_001033366	ref|Mus musculus diffuse panbronchiolitis critical region 1 (human) (Dpcr1), mRNA [NM_001033366]	TTGGAAGATTTTCTTTCCAATTTAACCCGTTTCTTTACCTGGTGCGCAAGACGAGGAGCG
-13.46	8.66	-3.75	10.53	0.0	6.78	0.1	0.00002210	0.00859734	0.00001435	0.01412500	Mnda	A_55_P1962918	NM_001033450	ref|Mus musculus myeloid cell nuclear differentiation antigen (Mnda), mRNA [NM_001033450]	GTCACCTCTAAATGACAGCTTTAGTAGTATATCCAACCATTGATTAATCTTCATACCTGA
-3.17	12.24	-1.66	13.07	0.0	11.40	0.1	0.00043403	0.03051911	0.00443242	0.27447001	Pusl1	A_52_P471143	NM_001033490	ref|Mus musculus pseudouridylate synthase-like 1 (Pusl1), mRNA [NM_001033490]	TCAAGATCCCTTGGGCAAGTATCAGGCTCGAGTTGCTCCAGCCCGTGGCCTGTTCTTGAA
-3.96	8.16	-1.99	9.15	0.0	7.17	0.2	0.00113984	0.04740529	0.00146576	0.16937248	Parp14	A_51_P514712	NM_001039530	ref|Mus musculus poly (ADP-ribose) polymerase family, member 14 (Parp14), mRNA [NM_001039530]	TGACTAGCCAACCAATGTTACAGACACTTTCATTCAAAGTAAATATGTCATTGTCTTCAC
-17.92	9.18	-4.16	11.26	0.1	7.10	0.2	0.00004864	0.01059879	0.00000718	0.00852830	Pdxdc1	A_55_P2037368	NM_001039533	ref|Mus musculus pyridoxal-dependent decarboxylase domain containing 1 (Pdxdc1), transcript variant 3, mRNA [NM_001039533]	ACTGACTGTGGTAGACCAGGCTGGCCTTTAAACTTTGGGATCTTCCTGCTTTAAAAGTGT
-4.95	8.19	-2.31	9.34	0.1	7.04	0.0	0.00013762	0.01712810	0.00057241	0.10665089	Ccl27a	A_55_P2068734	NM_001048179	ref|Mus musculus chemokine (C-C motif) ligand 27A (Ccl27a), transcript variant 1, mRNA [NM_001048179]	GAAAATGTACTCAAACCCCCAACAGCAAAACTAATAAAGCAACATTAGACGACAATCTCC
-2.85	7.22	-1.51	7.97	0.1	6.46	0.1	0.00098367	0.04411359	0.00721373	0.32943582	Kcnt2	A_55_P1961730	NM_001081027	ref|Mus musculus potassium channel, subfamily T, member 2 (Kcnt2), mRNA [NM_001081027]	TTCCAAACAGTGAACCCAGTAGGAAAAACAGCATCTGCAATGCCGCTGTTCAAGATTCTC
-6.04	8.15	-2.59	9.45	0.2	6.85	0.1	0.00034391	0.02744897	0.00023399	0.06549333	Aspg	A_52_P338956	NM_001081169	ref|Mus musculus asparaginase homolog (S. cerevisiae) (Aspg), mRNA [NM_001081169]	CTGCTTCCCAGCCTTTCCGCACGACAATCTGAAGGTCTTTGTTGAGAAGAATGTCAATAA
-2.95	10.30	-1.56	11.08	0.0	9.52	0.1	0.00072000	0.03791002	0.00631117	0.31246226	2310009B15Rik	A_55_P2084338	NM_001081226	ref|Mus musculus RIKEN cDNA 2310009B15 gene (2310009B15Rik), mRNA [NM_001081226]	GATCCATCCAAGAAGAAGCAAATCAACTCCTATTTTTATGTTTGACAACAACTTCATCTC
-2.58	7.65	-1.37	8.33	0.0	6.96	0.1	0.00108450	0.04633552	0.01217581	0.39688613	Ttc30a2	A_55_P2080378	NM_001081228	ref|Mus musculus tetratricopeptide repeat domain 30A2 (Ttc30a2), mRNA [NM_001081228]	CCTGCTGTCATAGAACAGCCCTTGGAGGAAGAAAGAATGCACATTGGAAAAAATACAGTC
-2.85	7.81	-1.51	8.56	0.1	7.05	0.0	0.00063702	0.03572289	0.00730310	0.32992826	Ppp1r12b	A_55_P2037328	NM_001081307	ref|Mus musculus protein phosphatase 1, regulatory (inhibitor) subunit 12B (Ppp1r12b), transcript variant 1, mRNA [NM_001081307]	GAAAAAGCTTCTGGCAAGAGGTGCGGACATCAACACGGTCAACGTGGACGGCTTGACAGC
-5.65	7.86	-2.50	9.10	0.0	6.61	0.1	0.00009303	0.01425435	0.00033714	0.07981955	Sdr39u1	A_55_P2149575	NM_001082975	ref|Mus musculus short chain dehydrogenase/reductase family 39U, member 1 (Sdr39u1), mRNA [NM_001082975]	TGGCTACTGGCTACCAGTACTCCTTCCCAGAGCTGAGGGCTGCCTTGAAGGATGTTGTAG
-3.23	7.45	-1.69	8.30	0.2	6.61	0.0	0.00123582	0.04919536	0.00410105	0.26570782	Ttll9	A_55_P1987186	NM_001083618	ref|Mus musculus tubulin tyrosine ligase-like family, member 9 (Ttll9), transcript variant 1, mRNA [NM_001083618]	AGTTCCACTGCTCAGAGAGCACGTCTAATACCACATCTAATAAAGCACAGGCTTAGAGCT
-2.63	7.79	-1.39	8.49	0.0	7.09	0.1	0.00094834	0.04364159	0.01098888	0.38255169	Rhox2e	A_55_P1975682	NM_001085348	ref|Mus musculus reproductive homeobox 2E (Rhox2e), mRNA [NM_001085348]	GAAAAATACAGGAGTTATAAGAGGCTGTAAATGCTCAGAGGTCCTCTTCCTGCTTCCCAC
-33.07	9.96	-5.05	12.49	0.7	7.44	0.4	0.00099037	0.04411359	0.00000083	0.00346667	Rnf39	A_55_P2158018	NM_001099632	ref|Mus musculus ring finger protein 39 (Rnf39), mRNA [NM_001099632]	TGTTTGTACCACCAGTGTTGGGAAACAGTCCTAATTTACCTCCAATCCCAAAAGGCTCAG
-19.00	10.36	-4.25	12.48	0.2	8.23	0.6	0.00091518	0.04313957	0.00000559	0.00782222	Col18a1	A_55_P2059352	NM_001109991	ref|Mus musculus collagen, type XVIII, alpha 1 (Col18a1), transcript variant 1, mRNA [NM_001109991]	GACAATGTGTGCTATGATGCCATTTCAAAGAGGCACCAAATAAAAATGACATTTTATACC
-3.71	7.83	-1.89	8.77	0.1	6.88	0.2	0.00087043	0.04174886	0.00203366	0.19143797	Zscan4f	A_55_P2007986	NM_001110316	ref|Mus musculus zinc finger and SCAN domain containing 4F (Zscan4f), mRNA [NM_001110316]	ATGTTGCAAGTAAATTGTACTGTCCCAATAATGATATAACATGCTTGTGGATTGCCACTT
-2.49	13.38	-1.31	14.04	0.1	12.72	0.0	0.00110599	0.04658901	0.01371742	0.41632193	Stxbp1	A_55_P2077188	NM_001113569	ref|Mus musculus syntaxin binding protein 1 (Stxbp1), transcript variant 1, mRNA [NM_001113569]	TTGAATCTCAGTGTTTAAAGTATGGAAGCACAACCGTGTACCGCTCTGTACCGTCCTGTA
-2.52	11.19	-1.34	11.86	0.0	10.52	0.1	0.00104106	0.04547224	0.01307698	0.40992334	Jmjd7	A_51_P288549	NM_001114637	ref|Mus musculus jumonji domain containing 7 (Jmjd7), mRNA [NM_001114637]	GGATCGACGGGGTCATTTGATTCTGGAGACAGCCTAGAGTTCGAATATGTCCTGGCTGCT
-3.21	8.02	-1.68	8.86	0.0	7.18	0.1	0.00055222	0.03374052	0.00416959	0.26849080	Siah3	A_55_P2044602	NM_001128093	ref|Mus musculus seven in absentia homolog 3 (Drosophila) (Siah3), mRNA [NM_001128093]	TTCTCAACACTTCACTGGCTCAGCTCTTCTCTGACAACGGCAGCCTCGCCATTGGAATCG
-2.37	8.15	-1.25	8.77	0.0	7.52	0.0	0.00123200	0.04910516	0.01756657	0.45694837	Krtap10-4	A_55_P2134938	NM_001135991	ref|Mus musculus keratin associated protein 10-4 (Krtap10-4), mRNA [NM_001135991]	AGATGTAGCCTCCCAACTTGTCCCTTGTGACTTGATCTCTCCTCCTGCTTCCTAGGAGGC
-2.77	13.71	-1.47	14.45	0.0	12.98	0.0	0.00062522	0.03549660	0.00833028	0.34423097	Nadk	A_66_P136899	NM_001159637	ref|Mus musculus NAD kinase (Nadk), transcript variant 1, mRNA [NM_001159637]	CGTATCCCCCTGAGATTCCCAGGTCAGGAATTCCCATAAATCAGTCTGTTGAAATTCTGA
-3.18	7.78	-1.67	8.61	0.0	6.95	0.1	0.00059091	0.03490930	0.00440473	0.27383218	Srcrb4d	A_55_P2016227	NM_001160366	ref|Mus musculus scavenger receptor cysteine rich domain containing, group B (4 domains) (Srcrb4d), mRNA [NM_001160366]	CCCGAGTCCTCTTACTGTGTGTCCCGAGACTGTTATCACCTGCGGAAGGCCCAATACAGT
-4.62	7.99	-2.21	9.09	0.1	6.89	0.1	0.00023920	0.02244940	0.00076988	0.12560622	Zscan4e	A_55_P2003713	NM_001161802	ref|Mus musculus zinc finger and SCAN domain containing 4E (Zscan4e), mRNA [NM_001161802]	AATTACCACAGATCTGACTGAAGTATCTAACATCCTCAGCAGAGACTGGTAGGGCTTCAG
-4.56	11.84	-2.19	12.93	0.0	10.75	0.1	0.00023263	0.02214821	0.00078786	0.12561013	Pcx	A_55_P2008599	NM_001162946	ref|Mus musculus pyruvate carboxylase (Pcx), nuclear gene encoding mitochondrial protein, transcript variant 1, mRNA [NM_001162946]	AGAGGGAAGACCTAATTCACAGGTCCTGGGAAATTTGCTCAATAAAAGTGGCCTTCCCTT
-4.03	7.98	-2.01	8.99	0.1	6.98	0.2	0.00060557	0.03533630	0.00137735	0.16521905	Tmem170b	A_55_P1978336	NM_001163572	ref|Mus musculus transmembrane protein 170B (Tmem170b), mRNA [NM_001163572]	GCTGTGAGTATACTTGACATGGATTCAGGTAACGTAGCCAGGCTTAGCTTTGTCGTGTTA
-2.87	10.65	-1.52	11.41	0.0	9.88	0.1	0.00117889	0.04821601	0.00722771	0.32959594	Myo1h	A_55_P2079732	NM_001164573	ref|Mus musculus myosin 1H (Myo1h), mRNA [NM_001164573]	TTTCAGGTGGCGCTGTATCTAGTCGCTTCCTGAGAGCCAACCTAGAGTCTTCCCCTGTCC
-2.53	14.47	-1.34	15.14	0.1	13.80	0.0	0.00103175	0.04515308	0.01266959	0.40501523	Mpp6	A_55_P2173837	NM_001164734	ref|Mus musculus membrane protein, palmitoylated 6 (MAGUK p55 subfamily member 6) (Mpp6), transcript variant 1, mRNA [NM_001164734]	GGTCCCAATTAGCTGGGTGTACTGATGATTCAATAAGGTTAACAACAGATAAATAAAACT
-4.43	7.74	-2.15	8.81	0.0	6.67	0.1	0.00024495	0.02281913	0.00090301	0.13507838	Robo3	A_55_P2144886	NM_001164767	ref|Mus musculus roundabout homolog 3 (Drosophila) (Robo3), mRNA [NM_001164767]	TCTACCGCTGGTAGCAATTCTTCTAGGGGTTCCAACAGCTCTCGAGGTTCTCGGGGCTCT
-5.03	7.78	-2.33	8.94	0.0	6.61	0.1	0.00012304	0.01640696	0.00056549	0.10598810	Nrg2	A_55_P2094034	NM_001167891	ref|Mus musculus neuregulin 2 (Nrg2), mRNA [NM_001167891]	GGCAAAGACGTTTTTATAGGGAAACTATTTATATGTAACATCCTGATTTACAGCTTCGGA
-3.09	7.87	-1.63	8.69	0.1	7.06	0.0	0.00064762	0.03590736	0.00491610	0.28325343	Klra2	A_55_P2004562	NM_001170851	ref|Mus musculus killer cell lectin-like receptor, subfamily A, member 2 (Klra2), transcript variant 1, mRNA [NM_001170851]	CATTGTGGGCCTTAGTGTGAGACTCTGTTATGAAATATAATTATGATGATGATGATGATG
-4.10	8.11	-2.04	9.13	0.0	7.09	0.2	0.00105459	0.04583441	0.00123571	0.15409901	Lrrc56	A_55_P2139937	NM_001172064	ref|Mus musculus leucine rich repeat containing 56 (Lrrc56), transcript variant 1, mRNA [NM_001172064]	GAAATGTGCTTTACTTTGCAAGCAATGGTTGGTTCAATAAATTATGAAGTTGTCACTGCC
-3.40	7.77	-1.76	8.65	0.1	6.88	0.1	0.00103385	0.04521385	0.00315714	0.23613302	BB287469	A_55_P2021137	NM_001177573	ref|Mus musculus expressed sequence BB287469 (BB287469), mRNA [NM_001177573]	CTTCATTTGGCCTCCGTGTGTCTTGTTAATGCAAACTGATGTATTTTATGTTTTGAAGTA
-10.36	8.67	-3.37	10.36	0.0	6.99	0.2	0.00011001	0.01585105	0.00003150	0.01945098	Gm13308	A_55_P2068731	NM_001177580	ref|Mus musculus predicted gene 13308 (Gm13308), mRNA [NM_001177580]	CCTCTGTCGCACCCCCACCGCTGCTGCACAGACAGCCGGTGCATTAAAGATTTAAAGTCA
-3.76	7.95	-1.91	8.91	0.0	7.00	0.2	0.00069603	0.03727736	0.00188465	0.18720505	Plch1	A_55_P1983046	NM_001177732	ref|Mus musculus phospholipase C, eta 1 (Plch1), transcript variant 3, mRNA [NM_001177732]	CAGATGTCATTTGCTTTTTGTACCATGAATTACAATGATGTTCTTCCTGGACCTCATAAA
-5.69	9.23	-2.51	10.48	0.2	7.97	0.1	0.00047468	0.03183021	0.00030716	0.07497674	Rgs20	A_55_P2037023	NM_001177795	ref|Mus musculus regulator of G-protein signaling 20 (Rgs20), transcript variant 1, mRNA [NM_001177795]	TCACTTGGTACCATGCTAGGACTGAGAGTCATATTTCACAAAGATGTGACTATTCCTTGT
-3.85	7.38	-1.94	8.36	0.2	6.41	0.1	0.00114720	0.04749916	0.00187074	0.18641139	Elavl2	A_55_P2291054	NM_001177883	ref|Mus musculus ELAV (embryonic lethal, abnormal vision, Drosophila)-like 2 (Hu antigen B) (Elavl2), transcript variant 4, mRNA [NM_001177883]	CAGGCAATGTGCTATGCATAACATAGTTGTACATTATCTTTGCAGTTGCTTTGAGTTTTA
-7.39	8.74	-2.89	10.18	0.0	7.30	0.4	0.00078994	0.03982780	0.00008835	0.03566667	Ankrd29	A_55_P1958921	NM_001190371	ref|Mus musculus ankyrin repeat domain 29 (Ankrd29), mRNA [NM_001190371]	CTGAACTACAAAAGTTTGCTACTACATCCATCTGTTTGACAACACATTCCATGTTATACT
-2.79	12.83	-1.48	13.57	0.1	12.09	0.1	0.00108749	0.04633974	0.00832774	0.34435194	2610002J02Rik	A_66_P129048	NM_001190445	ref|Mus musculus RIKEN cDNA 2610002J02 gene (2610002J02Rik), transcript variant 1, mRNA [NM_001190445]	CTCCTTGCCACAGGGACTGTACCTTAACTGTGAGCCAGAATAAATTTTAAGTTGCTTTCC
-2.46	7.48	-1.30	8.13	0.0	6.83	0.0	0.00104193	0.04547224	0.01475851	0.42910065	Gm9839	A_55_P1985510	NM_001199956	ref|Mus musculus predicted gene 9839 (Gm9839), mRNA [NM_001199956]	AGTGTGACAATAGAGGAGATTCCTCTGCAAATGAATGGGAGTGACTGTGGAATGTTTACC
-3.15	11.03	-1.65	11.85	0.0	10.20	0.1	0.00053955	0.03363458	0.00457768	0.27853527	Ccdc136	A_51_P135732	NM_001201378	ref|Mus musculus coiled-coil domain containing 136 (Ccdc136), transcript variant 2, mRNA [NM_001201378]	CAGAGTGACAAGTGCGAGAACATGTTTGGGATGTGGAAGCCTATGGTTTTCTTGGCTATT
-2.90	12.02	-1.54	12.79	0.0	11.25	0.1	0.00064327	0.03581399	0.00669931	0.32010319	Recql	A_55_P1990490	NM_001204907	ref|Mus musculus RecQ protein-like (Recql), transcript variant 3, mRNA [NM_001204907]	GCACTGTCTGAAGCTCGTCAGGTGGAACAAGTGGATTCGAAGGGGGAAGAGCAAAGCTCA
-3.83	12.90	-1.94	13.87	0.1	11.93	0.0	0.00029225	0.02495008	0.00179586	0.18419544	Reep6	A_55_P2159575	NM_001204931	ref|Mus musculus receptor accessory protein 6 (Reep6), transcript variant 2, mRNA [NM_001204931]	GAAACACCATCCCGTGGTCCCCCGTGTAACATCTCTCCTCCAAGGTGTGCAATAAAACCA
-2.82	7.34	-1.50	8.09	0.1	6.59	0.0	0.00067453	0.03661979	0.00761617	0.33261859	A330049M08Rik	A_55_P2148171	NM_001243306	ref|Mus musculus RIKEN cDNA A330049M08 gene (A330049M08Rik), transcript variant 5, mRNA [NM_001243306]	CGACGGCTAGACAGCTTGATAGACAGACATCTGAGTCTTCTGCTCATGGTCAGGGAGTGT
-6.36	8.44	-2.67	9.78	0.1	7.11	0.3	0.00073701	0.03842189	0.00016495	0.05220101	Mybpc1	A_55_P2165299	NM_001252372	ref|Mus musculus myosin binding protein C, slow-type (Mybpc1), transcript variant 1, mRNA [NM_001252372]	CCAGGCCCCCAAGTGTGGTCACTTTCTTTCTTTCCTCCTAACTTTGAAGAAAGTAAAAAA
-2.48	7.07	-1.31	7.73	0.0	6.42	0.1	0.00118943	0.04823276	0.01441889	0.42571214	Hrh1	A_55_P2045007	NM_001252643	ref|Mus musculus histamine receptor H1 (Hrh1), transcript variant 1, mRNA [NM_001252643]	CTGTCCAAACGAGATATTTTTGCTTACCTAAAACATGACATTCGGAAGGATACTGTTACA
-6.28	8.55	-2.65	9.88	0.2	7.23	0.2	0.00054661	0.03374052	0.00018166	0.05500000	Ap1g2	A_51_P357433	NM_007455	ref|Mus musculus adaptor protein complex AP-1, gamma 2 subunit (Ap1g2), mRNA [NM_007455]	ACGGAAATAACAGACCCACGTAAATGGCGAAGTAAACTTTATTTAAAGGCAAACTGAGCG
-3.78	11.53	-1.92	12.49	0.2	10.57	0.1	0.00069680	0.03728280	0.00197123	0.18923780	Cdkn2b	A_55_P1988183	NM_007670	ref|Mus musculus cyclin-dependent kinase inhibitor 2B (p15, inhibits CDK4) (Cdkn2b), mRNA [NM_007670]	CCAGTGATGAATTGTAGTGGTAGCAGGTTACTCTATGCAAAATAGTTTAATAACCACTTT
-2.45	7.34	-1.29	7.98	0.1	6.69	0.0	0.00109316	0.04633974	0.01489043	0.43035337	Cmah	A_52_P156452	NM_007717	ref|Mus musculus cytidine monophospho-N-acetylneuraminic acid hydroxylase (Cmah), transcript variant 1, mRNA [NM_007717]	CAGGACAATGTTTTCAGCTTTTCAGAGAGCTCTTGGCACCATCTACTTCCCATCTCACTA
-5.99	12.61	-2.58	13.90	0.1	11.32	0.1	0.00011642	0.01585105	0.00025495	0.06861538	Col7a1	A_55_P2064292	NM_007738	ref|Mus musculus collagen, type VII, alpha 1 (Col7a1), mRNA [NM_007738]	CTGTGATACCATGGTGCTGATGGGAGGGGACGGGGCATTAAAGCTGCTGTTTTAAAAGGC
-3.28	14.73	-1.71	15.59	0.1	13.87	0.0	0.00047511	0.03183021	0.00378925	0.25686975	Crabp2	A_55_P2059432	NM_007759	ref|Mus musculus cellular retinoic acid binding protein II (Crabp2), mRNA [NM_007759]	CTGTCTCTCTGGCCTCTACTCCTTATCCTTGTAGTCTGTGTGATTTAGAATATTTATTGG
-6.30	8.55	-2.66	9.87	0.2	7.22	0.2	0.00082006	0.04028982	0.00018896	0.05560748	Cyb561	A_55_P1954718	NM_007805	ref|Mus musculus cytochrome b-561 (Cyb561), mRNA [NM_007805]	CTCCTGTGACGTACAGTGTGTTGTTGGTGCAACAGAGGAATCAATAAATGTCTACAGCTG
-170.50	11.75	-7.41	15.46	0.2	8.04	0.5	0.00009169	0.01425435	0.00000000	0.00000000	Cyba	A_55_P1979341	NM_007806	ref|Mus musculus cytochrome b-245, alpha polypeptide (Cyba), mRNA [NM_007806]	TCGTGTGACCTTCAGTGGCTGTCTACAGCTCCTGCTTGAGTTTCTGTGGAGTTGTCCCCC
-2.74	12.25	-1.45	12.98	0.0	11.52	0.1	0.00106506	0.04599012	0.00839018	0.34444589	Fst	A_55_P2394308	NM_008046	ref|Mus musculus follistatin (Fst), mRNA [NM_008046]	CACCAATGTTCAGTGTTGACATAGCCTTTGGGCAAAACGAAACACAACAAAATAAATAAT
-4.95	7.95	-2.31	9.10	0.0	6.79	0.1	0.00014348	0.01751163	0.00054916	0.10480000	Gch1	A_52_P298002	NM_008102	ref|Mus musculus GTP cyclohydrolase 1 (Gch1), mRNA [NM_008102]	CTGAACGACCCTGTTGGGTCATTCTCTAGAAGTGTTCTTAACAAATGCCTGACATCTCCA
-3.22	11.39	-1.69	12.24	0.0	10.55	0.0	0.00038076	0.02894126	0.00405755	0.26507054	Cxcl1	A_51_P363187	NM_008176	ref|Mus musculus chemokine (C-X-C motif) ligand 1 (Cxcl1), mRNA [NM_008176]	AGAAGTGCAGAGAGATAGAGTTTAGTATTATGTTTTGTATGTATTAGGGTGAGGACATGT
-2.64	12.51	-1.40	13.21	0.0	11.81	0.0	0.00080408	0.04010164	0.01054160	0.37506667	Hdac1	A_55_P2077608	NM_008228	ref|Mus musculus histone deacetylase 1 (Hdac1), mRNA [NM_008228]	TATAAAATACATTAACTATAACGTCCCCAGGGACCAGAGTACAGGGCAGTGGTGCTAGGA
-25.91	9.41	-4.70	11.76	0.1	7.07	0.2	0.00005063	0.01073532	0.00000235	0.00493333	Hoxd8	A_55_P1977649	NM_008276	ref|Mus musculus homeobox D8 (Hoxd8), mRNA [NM_008276]	GTTTGCCTCAACAACATAAACTTCCTAATGATCAGCGCTAGATGATTGAATATAAAATGC
-18.16	9.43	-4.18	11.53	0.0	7.34	0.4	0.00018436	0.01961213	0.00000661	0.00848980	Khk	A_52_P72434	NM_008439	ref|Mus musculus ketohexokinase (Khk), mRNA [NM_008439]	TGCGTCTCTGTATACCTATCTCCTCTCTGCAGATACCTGGAGCAAATAAATCTTCCCCTG
-11.02	8.45	-3.46	10.18	0.0	6.72	0.0	0.00002326	0.00859734	0.00002439	0.01706667	Lamb3	A_55_P1967196	NM_008484	ref|Mus musculus laminin, beta 3 (Lamb3), mRNA [NM_008484]	TGTATGAACACAAAACCCAATAAAAATCTTTGAATAGGAGCCTGGAAGCTCAAGAAGAAA
-2.68	7.21	-1.42	7.93	0.0	6.50	0.0	0.00070100	0.03741225	0.00968674	0.36311429	Lbp	A_51_P454008	NM_008489	ref|Mus musculus lipopolysaccharide binding protein (Lbp), mRNA [NM_008489]	ACTTCCAGATCCGCAAGGACTTCTTATACTTGGGTGCCAATGTCCAGTATATGAGAGTCT
-2.77	7.62	-1.47	8.35	0.1	6.88	0.1	0.00109388	0.04633974	0.00856663	0.34783495	Ly6f	A_51_P517695	NM_008530	ref|Mus musculus lymphocyte antigen 6 complex, locus F (Ly6f), mRNA [NM_008530]	TTTCAAATATGTACTTCCTAGAATGCCATTTTGTGTGGCTTGCTAATCTTGGCCCTGGAG
-18.52	9.76	-4.21	11.87	0.0	7.66	0.4	0.00027082	0.02398748	0.00000629	0.00825000	Mmp2	A_51_P341736	NM_008610	ref|Mus musculus matrix metallopeptidase 2 (Mmp2), mRNA [NM_008610]	GTTCTTCAACATCTATGACCTTTTTATGGCTTTCAGCACTCTCAGAGTTAATAGAGACTG
-2.73	7.67	-1.45	8.40	0.1	6.95	0.0	0.00120401	0.04849348	0.00890276	0.35151097	Meis3	A_55_P2185940	NM_008627	ref|Mus musculus Meis homeobox 3 (Meis3), mRNA [NM_008627]	TGGTGATTGAGGATCGGGATGGTAGTTGCAGGGAGGATCTTGAGGACTACGCAGCCTCCT
-2.75	7.60	-1.46	8.33	0.1	6.87	0.1	0.00109783	0.04643467	0.00893108	0.35196746	Nos3	A_51_P139651	NM_008713	ref|Mus musculus nitric oxide synthase 3, endothelial cell (Nos3), mRNA [NM_008713]	GATCAGCAACGCTACCACGAGGACATTTTCGGACTCACATTGCGCACCCAGGAGGTGACA
-2.74	14.66	-1.46	15.38	0.1	13.93	0.0	0.00074627	0.03860531	0.00864126	0.34884103	Etv4	A_55_P2078780	NM_008815	ref|Mus musculus ets variant gene 4 (E1A enhancer binding protein, E1AF) (Etv4), mRNA [NM_008815]	TAATTCCACCTTTGCCTCTTATGCCAGACCTTAATAAAGCCTCTGCTTCTCCGGTTGTTT
-2.65	12.47	-1.41	13.17	0.0	11.77	0.0	0.00071780	0.03789658	0.01025178	0.37104368	Pip5k1a	A_51_P441974	NM_008847	ref|Mus musculus phosphatidylinositol-4-phosphate 5-kinase, type 1 alpha (Pip5k1a), mRNA [NM_008847]	TTCTATAGCTGAATATTTTTCCAGACCCCCATTCTTTGTGCTGACATGGGGTTGCTGGAC
-2.52	12.55	-1.33	13.21	0.1	11.88	0.0	0.00120862	0.04850868	0.01262005	0.40404677	Ppp3ca	A_55_P1952738	NM_008913	ref|Mus musculus protein phosphatase 3, catalytic subunit, alpha isoform (Ppp3ca), mRNA [NM_008913]	TTTATTGATAATGTTTTGCTACTCCTGTCAGACAATGGCTATAAACTGAATTAGGCAGTC
-38.88	10.50	-5.28	13.14	0.0	7.86	0.4	0.00015278	0.01805154	0.00000057	0.00327273	Prim2	A_51_P338998	NM_008922	ref|Mus musculus DNA primase, p58 subunit (Prim2), mRNA [NM_008922]	GGAAAGGAAGCATTCCTATTGAAACTGTTAAAATCCTCAAGCAGCAAGACAATTAAAACT
-8.44	8.82	-3.08	10.35	0.2	7.28	0.4	0.00092200	0.04321048	0.00006079	0.02794161	Ptgds	A_55_P2100928	NM_008963	ref|Mus musculus prostaglandin D2 synthase (brain) (Ptgds), mRNA [NM_008963]	AAAGTACCTCTACACCCTCCAGCTTTGCCTTGACAAAGAAATAAAAGTCCAAAGCAAGTC
-7.42	8.85	-2.89	10.29	0.4	7.40	0.0	0.00073349	0.03830206	0.00009934	0.03814634	Ptgis	A_55_P2154027	NM_008968	ref|Mus musculus prostaglandin I2 (prostacyclin) synthase (Ptgis), mRNA [NM_008968]	AGGGGACACTGAGGACAGTGAGAGCAGGAAAAGCTAATAAAAGCTCTGTATCTCGCTGTG
-2.45	11.55	-1.30	12.19	0.0	10.90	0.0	0.00104780	0.04566446	0.01478277	0.42921162	Pvrl2	A_55_P2167025	NM_008990	ref|Mus musculus poliovirus receptor-related 2 (Pvrl2), transcript variant 1, mRNA [NM_008990]	GGGCATCTGGGTTGGGAATTTTATTTTGTAAGCATTTCCTACATAATATGAGTTTCTACT
-31.51	10.23	-4.98	12.72	0.1	7.74	0.2	0.00004946	0.01063061	0.00000114	0.00378947	Rgs2	A_55_P2109857	NM_009061	ref|Mus musculus regulator of G-protein signaling 2 (Rgs2), mRNA [NM_009061]	ATCCTCGGTTCTTGGAGTCCGAATTCTACCAGGACTTATGTAAAAAGCCACAGATCACCA
-2.91	14.06	-1.54	14.83	0.1	13.28	0.0	0.00064714	0.03590736	0.00648660	0.31447267	S100a13	A_55_P1991351	NM_009113	ref|Mus musculus S100 calcium binding protein A13 (S100a13), mRNA [NM_009113]	TTGGGCAGAGCCAGGCAGCACTCCACCCCTGCCCCCAAATAAAGCTTTCTTCTTGAAACA
-2.45	7.40	-1.29	8.05	0.1	6.76	0.0	0.00109370	0.04633974	0.01463332	0.42783101	Slc2a4	A_51_P217498	NM_009204	ref|Mus musculus solute carrier family 2 (facilitated glucose transporter), member 4 (Slc2a4), mRNA [NM_009204]	GTTTTGAAGAACGGATAGGGAGCAGAAACCCAAGGGCTGCTGTATTAAATGTGTATATAG
-6.66	8.63	-2.74	9.99	0.1	7.26	0.3	0.00076915	0.03938067	0.00013713	0.04618182	Serpini1	A_52_P220573	NM_009250	ref|Mus musculus serine (or cysteine) peptidase inhibitor, clade I, member 1 (Serpini1), mRNA [NM_009250]	TGGTGTTAATTCAGTGTTCACATTCTCTGCTAAGAACAGTCTTTATCTCTGTATCCTTCT
-2.73	15.21	-1.45	15.94	0.0	14.49	0.0	0.00071146	0.03784211	0.00874695	0.34930120	Srm	A_55_P2002376	NM_009272	ref|Mus musculus spermidine synthase (Srm), mRNA [NM_009272]	GAAATACTATAACTCGGACATGCACCGTGCCGCCTTCGTACTGCCCGAGTTCACCCGGAA
-3.46	12.32	-1.79	13.21	0.1	11.42	0.1	0.00069372	0.03721269	0.00286268	0.22450809	Plagl1	A_55_P1961968	NM_009538	ref|Mus musculus pleiomorphic adenoma gene-like 1 (Plagl1), mRNA [NM_009538]	ATCTCCTAACCTTTGATGACTCTGTACTTTGTTTTTGAGACTGTATTCCCCAGCATATAT
-10.87	8.71	-3.44	10.43	0.0	6.99	0.2	0.00008054	0.01368519	0.00002591	0.01736170	Abcg1	A_51_P222467	NM_009593	ref|Mus musculus ATP-binding cassette, sub-family G (WHITE), member 1 (Abcg1), mRNA [NM_009593]	TTGAAATGCATATTATGATGTAATTTTCGGTTTGCTTGTTCTATACAAACACGGCCTTGC
-3.93	7.83	-1.98	8.82	0.2	6.84	0.1	0.00063761	0.03572413	0.00157209	0.17399649	Chic1	A_55_P2072141	NM_009767	ref|Mus musculus cysteine-rich hydrophobic domain 1 (Chic1), mRNA [NM_009767]	ATTTAAGACCAGCATTGGCCGTGTGAACTCATGCTTGAAAAAGGCTCTCCCTGTCAATGT
-12.96	10.84	-3.70	12.69	0.0	8.99	0.3	0.00014940	0.01785357	0.00001607	0.01510448	C3	A_55_P2038525	NM_009778	ref|Mus musculus complement component 3 (C3), mRNA [NM_009778]	TGCAGAAAGGGAAGAAGTACCTCATGTGGGGCCTCTCCTCTGACCTCTGGGGAGAAAAGC
-14.58	9.80	-3.87	11.73	0.0	7.87	0.6	0.00116136	0.04786489	0.00001175	0.01233333	Cdkn2a	A_55_P2008438	NM_009877	ref|Mus musculus cyclin-dependent kinase inhibitor 2A (Cdkn2a), transcript variant 1, mRNA [NM_009877]	CTTCTAGCGATGCTAGCGTGTCTAGCATGTGGCTTTAAAAAATACATAATAATGCTTTTT
-3.16	7.51	-1.66	8.34	0.1	6.68	0.0	0.00045801	0.03138600	0.00450235	0.27581712	Cox6a2	A_51_P509997	NM_009943	ref|Mus musculus cytochrome c oxidase, subunit VI a, polypeptide 2 (Cox6a2), nuclear gene encoding mitochondrial protein, mRNA [NM_009943]	AGCAATCTTCAAATTGGCCTTCTGCACACCGGCTCTGAGAGCCCCTGAGGTTCCAGTGGA
-11.76	9.54	-3.56	11.32	0.0	7.76	0.1	0.00002601	0.00859734	0.00002058	0.01751351	Ctsc	A_52_P195839	NM_009982	ref|Mus musculus cathepsin C (Ctsc), mRNA [NM_009982]	CGGGTCTTTATCACTCACAGAGTGATTTAGTCACATGCTGAAGACTTTTTCAGAGCAATA
-9.97	8.21	-3.32	9.87	0.1	6.55	0.1	0.00005282	0.01086245	0.00003544	0.02085981	Eya2	A_55_P2141093	NM_010165	ref|Mus musculus eyes absent 2 homolog (Drosophila) (Eya2), mRNA [NM_010165]	GGCAAGGGTACTCGGCCATGATGGATAAAGGCATTCAATAAAAACCACGTTTACATTTTA
-2.53	14.49	-1.34	15.15	0.1	13.82	0.0	0.00105288	0.04582323	0.01248152	0.40144842	Fhl2	A_51_P140237	NM_010212	ref|Mus musculus four and a half LIM domains 2 (Fhl2), mRNA [NM_010212]	TGTGTTATGAACTTGAATGTATTTTCACGGGAGAGCTGGGATTTGCAGCTTTGTGACTTC
-2.88	7.44	-1.53	8.20	0.0	6.68	0.1	0.00064902	0.03591603	0.00696684	0.32475500	Gbp2	A_51_P203955	NM_010260	ref|Mus musculus guanylate binding protein 2 (Gbp2), mRNA [NM_010260]	GTTTCTCCTGTATAATCTTAAGTGTTCCTCTTTCCTACAGATAGCTTCTGTAATCACAGA
-4.76	12.31	-2.25	13.43	0.1	11.18	0.2	0.00054474	0.03374052	0.00077757	0.12523785	Gstm1	A_55_P1966432	NM_010358	ref|Mus musculus glutathione S-transferase, mu 1 (Gstm1), mRNA [NM_010358]	ATCGCAACACCTATATTTTCAAAGATGGCCCACTGGAGTAACAAGTAGGCCCTTGCTACA
-3.70	7.85	-1.89	8.79	0.0	6.90	0.1	0.00033141	0.02706985	0.00207114	0.19323259	Gstt2	A_51_P350048	NM_010361	ref|Mus musculus glutathione S-transferase, theta 2 (Gstt2), mRNA [NM_010361]	CGGAACAGAGATAGAATGGTCCTGGTTCTGCAACAGCTGGAGGACAAGTTCCTCAGGGAC
-4.23	7.73	-2.08	8.77	0.2	6.69	0.0	0.00053600	0.03363311	0.00119385	0.15158065	Gzme	A_55_P1971009	NM_010373	ref|Mus musculus granzyme E (Gzme), mRNA [NM_010373]	AGAACCACGTGGAGTGGGCAGCAAAGAATGAAAATTCACAATAAATAACCTCCAGACTGC
-2.67	14.78	-1.42	15.49	0.1	14.07	0.0	0.00101673	0.04479573	0.00961141	0.36266507	H2-Q5	A_51_P400752	NM_010393	ref|Mus musculus histocompatibility 2, Q region locus 5 (H2-Q5), mRNA [NM_010393]	TGCAGAGAATGGAACCTTCCAGAAGTGGGCATCTGTGGTGGTGCCTCTTGGGAAGGAGCA
-26.09	9.52	-4.71	11.87	0.0	7.16	0.5	0.00043807	0.03061385	0.00000235	0.00510345	Hand2	A_55_P2016237	NM_010402	ref|Mus musculus heart and neural crest derivatives expressed transcript 2 (Hand2), mRNA [NM_010402]	GTGCGCTTCCGTCCTCTAAAACTAAGTGGAATTTAATTAATATTGAAGGTGTAAACATTG
-3.00	12.77	-1.58	13.56	0.1	11.98	0.0	0.00068444	0.03688989	0.00569741	0.30075440	Id1	A_55_P2052563	NM_010495	ref|Mus musculus inhibitor of DNA binding 1 (Id1), mRNA [NM_010495]	ATTGTTTTACAATAGTTCTATGGGGGTGAGTTTTTTGTTGTTATTAAACAAACACTTTAG
-13.34	8.52	-3.74	10.39	0.0	6.66	0.1	0.00002257	0.00859734	0.00001499	0.01430303	Lect2	A_55_P2074762	NM_010702	ref|Mus musculus leukocyte cell-derived chemotaxin 2 (Lect2), mRNA [NM_010702]	GCCAGGGAGTTTGACATTTTCGATTTTTAGGTTCTGGTGACTGAGATAAATGAATGACCT
-9.62	8.66	-3.27	10.30	0.4	7.03	0.2	0.00099573	0.04425347	0.00004345	0.02280000	Psmb8	A_51_P345367	NM_010724	ref|Mus musculus proteasome (prosome, macropain) subunit, beta type 8 (large multifunctional peptidase 7) (Psmb8), mRNA [NM_010724]	ACCTCAGTCCTGAAGAGGCCTACGACCTTGGCCGCAGAGCTATTGCTTATGCTACCCACA
-6.10	8.51	-2.61	9.82	0.1	7.21	0.3	0.00080806	0.04010164	0.00019811	0.05722936	Lst1	A_55_P2052834	NM_010734	ref|Mus musculus leukocyte specific transcript 1 (Lst1), mRNA [NM_010734]	CCTGGGTGCGTGCTCAGTCACACTATGGTCATCTAGTAAAGTCTGGTTCCCCACTTCTGC
-3.54	11.87	-1.82	12.78	0.1	10.96	0.2	0.00092403	0.04321048	0.00254179	0.21034428	Maff	A_52_P608322	NM_010755	ref|Mus musculus v-maf musculoaponeurotic fibrosarcoma oncogene family, protein F (avian) (Maff), mRNA [NM_010755]	GCCAGTTATCTGCCTTGAGTATTTTGTAGACTTTCTGAATAAAGTCAAGTTCTCTTTTTC
-3.31	7.86	-1.73	8.72	0.0	7.00	0.2	0.00081313	0.04016311	0.00358257	0.24957522	Notch4	A_51_P195875	NM_010929	ref|Mus musculus Notch gene homolog 4 (Drosophila) (Notch4), mRNA [NM_010929]	GTTGATTTCGAGAATCCCTAAACTCTGGAACCAAGAACTGTGGGCGAATTGGGTGTAAAA
-2.57	13.71	-1.36	14.39	0.0	13.03	0.1	0.00117893	0.04821601	0.01234940	0.39944325	Hspa4l	A_55_P2173737	NM_011020	ref|Mus musculus heat shock protein 4 like (Hspa4l), mRNA [NM_011020]	GGAGTACCTGTACCAAGTCCTAGGAAATAATGCTTGTAATAAACTTAACTGTGTTACATC
-10.34	8.15	-3.37	9.84	0.1	6.47	0.0	0.00003037	0.00919899	0.00003125	0.01948515	Padi3	A_51_P450549	NM_011060	ref|Mus musculus peptidyl arginine deiminase, type III (Padi3), mRNA [NM_011060]	TACAGCCATCCTGCAGGTTGCCATAGAGGCAGGACTCAGTGGGACAGTTGAACCTCTCCA
-2.72	13.21	-1.45	13.93	0.0	12.48	0.1	0.00074152	0.03851834	0.00926690	0.35650092	Pea15a	A_55_P2083889	NM_011063	ref|Mus musculus phosphoprotein enriched in astrocytes 15A (Pea15a), transcript variant 2, mRNA [NM_011063]	GCTAACTGTGTGTACATATATATTCTACATATATGTATATTAAACCCGCACTGCCATGTC
-2.52	12.37	-1.34	13.03	0.1	11.70	0.0	0.00120933	0.04850868	0.01316070	0.41070763	Per1	A_55_P1970033	NM_011065	ref|Mus musculus period homolog 1 (Drosophila) (Per1), transcript variant 1, mRNA [NM_011065]	GTGTTCTCAGCTCTACCCTCTACCAATGACATTTGTGTTTTTGATATTGTGTCTGTTATT
-3.70	7.60	-1.89	8.55	0.1	6.66	0.0	0.00049469	0.03246004	0.00213294	0.19552256	Sept4	A_51_P383991	NM_011129	ref|Mus musculus septin 4 (Sept4), nuclear gene encoding mitochondrial protein, mRNA [NM_011129]	AGATGTTACACAAAATCCAAAGACAGATGAAGGAGACTCACTAACTGGCTTTTGGACCTG
-4.76	8.24	-2.25	9.37	0.1	7.12	0.1	0.00031177	0.02605565	0.00072656	0.12433696	Rhd	A_51_P241769	NM_011270	ref|Mus musculus Rh blood group, D antigen (Rhd), mRNA [NM_011270]	TTGGTTTCATGACAGAGACTATTAATACTTTGGGATGAATACACCTCATTAAAGTTCTGG
-14.04	8.72	-3.81	10.63	0.4	6.81	0.1	0.00048102	0.03198091	0.00001334	0.01377049	S100a1	A_55_P1979645	NM_011309	ref|Mus musculus S100 calcium binding protein A1 (S100a1), mRNA [NM_011309]	AAGGAACTGGATGAAAACGGAGATGGGGAAGTGGACTTCAAGGAGTATGTTGTGCTGGTG
-10.89	15.51	-3.44	17.23	0.0	13.78	0.4	0.00058582	0.03477155	0.00002788	0.01829167	Ccl2	A_51_P286737	NM_011333	ref|Mus musculus chemokine (C-C motif) ligand 2 (Ccl2), mRNA [NM_011333]	TGTAGGAGTGACCAGTGTGACAGTGAACTAGTGTGACTCGGACTGTGATGCCTTAATTAA
-5.81	8.32	-2.54	9.59	0.1	7.05	0.1	0.00013223	0.01689172	0.00029757	0.07466135	Ccl27a	A_55_P2068723	NM_011336	ref|Mus musculus chemokine (C-C motif) ligand 27A (Ccl27a), transcript variant 2, mRNA [NM_011336]	GGTACTACAAAAGAAAATGTACTCAAACCCCCAACAGCAAAACTAATAAAGCAACATTAG
-4.07	7.72	-2.02	8.73	0.1	6.71	0.1	0.00041311	0.03003454	0.00138732	0.16546970	Slfn2	A_51_P423578	NM_011408	ref|Mus musculus schlafen 2 (Slfn2), mRNA [NM_011408]	ACAGAGGAATGGGTGAAACTCCAGATGAATGCCCCATCAGGTTGAAGGGGGATTAATAAT
-3.13	7.56	-1.65	8.39	0.1	6.74	0.0	0.00047578	0.03184115	0.00464660	0.27868952	Sox12	A_66_P115541	NM_011438	ref|Mus musculus SRY-box containing gene 12 (Sox12), mRNA [NM_011438]	ATTTAAGGTGGTGTGCTCCATAAATTGTGTTCCTTCATTTCCAGAGTAGGAAGCTGGGGA
-13.76	9.03	-3.78	10.92	0.0	7.14	0.3	0.00011173	0.01585105	0.00001404	0.01425806	Tbx5	A_52_P523712	NM_011537	ref|Mus musculus T-box 5 (Tbx5), mRNA [NM_011537]	AAATACCTACCTCCGTCATGTGAGATGTCTACGAACGTCGCAGGGGCTACCTGCTAGTTT
-4.41	8.03	-2.14	9.10	0.0	6.96	0.1	0.00022231	0.02160735	0.00101543	0.14116556	Tnfrsf9	A_55_P2082180	NM_011612	ref|Mus musculus tumor necrosis factor receptor superfamily, member 9 (Tnfrsf9), transcript variant 1, mRNA [NM_011612]	CGCGCACCTCATCCAAGTCTCTTCTAACGCTAACATATTTGTCTTTACCTTTTTTAAATC
-23.56	9.55	-4.56	11.83	0.1	7.27	0.4	0.00015762	0.01813343	0.00000330	0.00611765	Xdh	A_51_P312121	NM_011723	ref|Mus musculus xanthine dehydrogenase (Xdh), mRNA [NM_011723]	TTGAGTAATTCTGGGTGATTCTGAGTCCATTTTTGATCACATATTTGAAATGAGGTTAGC
-4.79	8.06	-2.26	9.19	0.2	6.93	0.2	0.00118540	0.04823276	0.00063135	0.11458213	Aloxe3	A_55_P2023523	NM_011786	ref|Mus musculus arachidonate lipoxygenase 3 (Aloxe3), mRNA [NM_011786]	CATCCTATTGTCTGTCTTTGAGCCCAGTGACTTCAATAAAAGCTAACGTATTTGGCTCTC
-10.04	9.31	-3.33	10.97	0.2	7.64	0.4	0.00080681	0.04010164	0.00003481	0.02107692	Bpnt1	A_55_P2185950	NM_011794	ref|Mus musculus bisphosphate 3'-nucleotidase 1 (Bpnt1), mRNA [NM_011794]	CCTCCATTACATAGCAAGACATGCCTAAACACAGAGAAGGAAAACAAAAAAGGAATTTAA
-7.10	8.37	-2.83	9.79	0.0	6.96	0.1	0.00011258	0.01585105	0.00011261	0.04075862	Mab21l2	A_55_P2000289	NM_011839	ref|Mus musculus mab-21-like 2 (C. elegans) (Mab21l2), mRNA [NM_011839]	ACTACCACATGAAGACGCTGCTGCTGTACGAGTGCGAGAAACACCCGAGGGAAACGGACT
-3.15	11.06	-1.66	11.89	0.0	10.24	0.1	0.00045722	0.03138600	0.00456790	0.27847822	Tlr2	A_51_P452629	NM_011905	ref|Mus musculus toll-like receptor 2 (Tlr2), mRNA [NM_011905]	CCTTGGATGAAGGCCAGCAGGAAGTGTTTTGGGTAAATCTGAGAACTGCAATAAAGTCCT
-5.47	8.14	-2.45	9.37	0.0	6.92	0.1	0.00013261	0.01689313	0.00034381	0.08049071	Usp18	A_55_P2114953	NM_011909	ref|Mus musculus ubiquitin specific peptidase 18 (Usp18), mRNA [NM_011909]	CCAAGCTGGTTGGAGCCTCCAGCCTTCAAAATTCTGAATCTAATAAACATTAATGCACAC
-2.96	11.68	-1.57	12.46	0.1	10.90	0.1	0.00120016	0.04838767	0.00618896	0.30859541	Vax2	A_55_P1961620	NM_011912	ref|Mus musculus ventral anterior homeobox containing gene 2 (Vax2), mRNA [NM_011912]	GTGTGTGTGTCTGAGTATGTATGTGTCACTGAAATAAAAAAGGGAACTGGTCCCAGCATC
-2.83	12.42	-1.50	13.17	0.1	11.67	0.1	0.00119858	0.04838767	0.00744671	0.33002393	Ifi202b	A_51_P151182	NM_011940	ref|Mus musculus interferon activated gene 202B (Ifi202b), transcript variant 2, mRNA [NM_011940]	ATTGACCTCAAATGCAGATGAGTGGTTTCTGAGAGCTACGAGGTACAGTTACATGGAGGT
-2.48	14.85	-1.31	15.50	0.0	14.19	0.1	0.00105617	0.04587111	0.01353532	0.41479319	Cops7a	A_51_P108862	NM_012003	ref|Mus musculus COP9 (constitutive photomorphogenic) homolog, subunit 7a (Arabidopsis thaliana) (Cops7a), transcript variant 1, mRNA [NM_012003]	CCAATGGAAATCCTGGAAGGATTTATATCTCCTCCTGTGGTTCTGGTGGGGAAGGAAATA
-3.50	7.42	-1.81	8.32	0.1	6.52	0.0	0.00064087	0.03579581	0.00274301	0.21921827	Apoa2	A_55_P1966035	NM_013474	ref|Mus musculus apolipoprotein A-II (Apoa2), mRNA [NM_013474]	TCAGCAGGAACTAGTCTGGTGAACTTCTTCAGCAGTTTAATGAACCTTGAGGAGAAACCG
-11.65	9.38	-3.54	11.15	0.2	7.61	0.4	0.00090251	0.04279850	0.00002522	0.01745055	Hoxd9	A_52_P385584	NM_013555	ref|Mus musculus homeobox D9 (Hoxd9), mRNA [NM_013555]	GGACACTGTATTTGCTCGCATATGTATTGGAGAAACCAAGTGGCTTTGGAGTCTTGTCCT
-6.40	14.06	-2.68	15.40	0.3	12.72	0.0	0.00041648	0.03003454	0.00019480	0.05653456	Hspb1	A_55_P2039284	NM_013560	ref|Mus musculus heat shock protein 1 (Hspb1), mRNA [NM_013560]	GCTCTTTTGATACATACATTTACCTGCTGTTTTTCTCAAATAAAAGTTGCAAGCTACTGC
-5.60	8.89	-2.49	10.13	0.2	7.64	0.3	0.00110782	0.04661752	0.00040511	0.08827682	Psmb9	A_51_P369803	NM_013585	ref|Mus musculus proteasome (prosome, macropain) subunit, beta type 9 (large multifunctional peptidase 2) (Psmb9), mRNA [NM_013585]	CAGCTGCTGGTGTGGACCATCGAGTCATCCTGGGAGATGAGCTGCCAAAATTCTACGATG
-2.56	12.52	-1.36	13.20	0.0	11.84	0.1	0.00098263	0.04411359	0.01162900	0.39079402	Odc1	A_52_P436238	NM_013614	ref|Mus musculus ornithine decarboxylase, structural 1 (Odc1), mRNA [NM_013614]	GGGTTATCTATGCAAATCCTTGTAAACAAGTCTCTCAAATCAAGTATGCTGCCAGTAACG
-31.21	11.66	-4.96	14.14	0.6	9.18	0.4	0.00107204	0.04611550	0.00000095	0.00352941	Ccl5	A_52_P638459	NM_013653	ref|Mus musculus chemokine (C-C motif) ligand 5 (Ccl5), mRNA [NM_013653]	TCTCAGCTGCTCCGAGGCTCTGCACAGCAAACCCAAGAAATCAGCATTTCATTGAAATTT
-7.78	8.23	-2.96	9.71	0.1	6.75	0.0	0.00005730	0.01134836	0.00008619	0.03501935	Sema4d	A_55_P2103011	NM_013660	ref|Mus musculus sema domain, immunoglobulin domain (Ig), transmembrane domain (TM) and short cytoplasmic domain, (semaphorin) 4D (Sema4d), mRNA [NM_013660]	TTTCTACTTGGAACTGTACACATTTGAAAAGTACCCAAATAAACCAGAAGCTTTATCGTT
-2.77	7.64	-1.47	8.37	0.1	6.90	0.1	0.00098785	0.04411359	0.00851239	0.34787541	Tap1	A_51_P100327	NM_013683	ref|Mus musculus transporter 1, ATP-binding cassette, sub-family B (MDR/TAP) (Tap1), transcript variant 1, mRNA [NM_013683]	TATTTGGAAGAAGTTTTCGAGAAAATATTGCGTATGGCCTGAACCGGACTCCAACCATGG
-2.60	7.52	-1.38	8.21	0.1	6.83	0.0	0.00108740	0.04633974	0.01101677	0.38225455	Plcb4	A_55_P2121980	NM_013829	ref|Mus musculus phospholipase C, beta 4 (Plcb4), mRNA [NM_013829]	GAAATTTCTTTCAATCACAGAGAAGAGAGCAGACCAAATGAGAGCAATGGGCATTGAAAC
-3.27	15.10	-1.71	15.96	0.0	14.25	0.1	0.00048789	0.03220692	0.00385093	0.25827050	Gcat	A_51_P159402	NM_013847	ref|Mus musculus glycine C-acetyltransferase (2-amino-3-ketobutyrate-coenzyme A ligase) (Gcat), nuclear gene encoding mitochondrial protein, transcript variant 1, mRNA [NM_013847]	TCAGCCCAGATCAGAGGCTGTGACTCAACCCAGACTTCTAGAGCCTGGTTGAAAATGGGC
-4.16	8.36	-2.05	9.38	0.1	7.33	0.1	0.00046426	0.03155689	0.00120846	0.15190419	Abca8b	A_55_P1953846	NM_013851	ref|Mus musculus ATP-binding cassette, sub-family A (ABC1), member 8b (Abca8b), mRNA [NM_013851]	CACATCCCTTTAGGACACTTATAGCCATAGTTCTGTAGAATGTTGAATAAACAGTTACTT
-4.29	13.05	-2.10	14.10	0.1	12.00	0.1	0.00028857	0.02488584	0.00115276	0.14906776	Isg15	A_55_P2103698	NM_015783	ref|Mus musculus ISG15 ubiquitin-like modifier (Isg15), mRNA [NM_015783]	GGACCAGTGTGCCTAAGGCCCCCATCCAGAGCCAGTGTTGGTTATAAAAGATGATGGGGG
-2.62	7.82	-1.39	8.52	0.0	7.13	0.1	0.00115583	0.04776458	0.01124543	0.38446906	Icosl	A_51_P520966	NM_015790	ref|Mus musculus icos ligand (Icosl), mRNA [NM_015790]	TAGATGGGGCATAGTGACTTCTAGAAACCTAACAAGGGAATAAATGTAAGATGTGCTTTC
-9.58	8.69	-3.26	10.32	0.4	7.06	0.2	0.00094000	0.04349567	0.00004345	0.02261157	Map3k6	A_55_P2106039	NM_016693	ref|Mus musculus mitogen-activated protein kinase kinase kinase 6 (Map3k6), mRNA [NM_016693]	ACAGATACGGATGGATGAACAGAGAAGACACAAACAGCTTTGGACACACCTGTCCTAGAA
-3.41	7.93	-1.77	8.81	0.0	7.04	0.2	0.00095057	0.04364159	0.00305672	0.23333333	Irf7	A_51_P421876	NM_016850	ref|Mus musculus interferon regulatory factor 7 (Irf7), transcript variant 1, mRNA [NM_016850]	GCATAAGGTGTACGAACTTAGCCGGGAGCTTGGATCTACTGTGGGCCCAGCCACGGAAAA
-2.42	10.14	-1.27	10.78	0.0	9.50	0.0	0.00101947	0.04482931	0.01566730	0.43503704	Psmd10	A_55_P2180884	NM_016883	ref|Mus musculus proteasome (prosome, macropain) 26S subunit, non-ATPase, 10 (Psmd10), transcript variant 1, mRNA [NM_016883]	TTGTATTTCAAGTACTACAGACCTGGATTTCAAGTATTACAAACAATAAACTGTTGAAAG
-2.51	13.35	-1.33	14.02	0.0	12.69	0.1	0.00104393	0.04552827	0.01280761	0.40694854	Zranb2	A_55_P2026945	NM_017381	ref|Mus musculus zinc finger, RAN-binding domain containing 2 (Zranb2), mRNA [NM_017381]	AGATCTTATTCGAGTTCTTCGTCATCTCCTGAAAGAGACAGGAAGAGGAGTCGCTCTAGA
-11.48	8.81	-3.52	10.57	0.1	7.05	0.2	0.00008121	0.01368519	0.00002160	0.01721519	Sult2b1	A_55_P2051778	NM_017465	ref|Mus musculus sulfotransferase family, cytosolic, 2B, member 1 (Sult2b1), mRNA [NM_017465]	TTTACCGAGAGCAAATGCACGGGGTGCAGAGGTTCCCCTGGGACACGTCTGAAGAGGATA
-4.91	8.16	-2.29	9.30	0.1	7.01	0.2	0.00066893	0.03650541	0.00051817	0.10102786	Gbp3	A_55_P2472435	NM_018734	ref|Mus musculus guanylate binding protein 3 (Gbp3), mRNA [NM_018734]	CACATTGGCATATGTATCCCAGTTGTACACTACAGATAAATTGTTAAAAAGAGCTCTTGT
-5.42	8.34	-2.44	9.56	0.1	7.12	0.2	0.00051095	0.03297435	0.00033664	0.08000000	Igtp	A_51_P112355	NM_018738	ref|Mus musculus interferon gamma induced GTPase (Igtp), mRNA [NM_018738]	ATATTCAACTGTAATAGCCCGTTCCTTCAAAGTGCAAGTATTTGCCAGGATAATCAGCCA
-24.24	9.25	-4.60	11.55	0.1	6.95	0.2	0.00004553	0.01022855	0.00000330	0.00630303	Prss16	A_51_P429335	NM_019429	ref|Mus musculus protease, serine, 16 (thymus) (Prss16), mRNA [NM_019429]	AATGTAGGCAAATGATTACTGTCCTTTGTAGGTAGTGATATTCTGTATGGTAAATGTCAG
-3.62	7.96	-1.86	8.89	0.0	7.03	0.0	0.00025881	0.02353058	0.00235232	0.20575000	Irgm2	A_55_P2137611	NM_019440	ref|Mus musculus immunity-related GTPase family M member 2 (Irgm2), mRNA [NM_019440]	GTGTCTTAGGTCATAGACATAGATTTTCTCTTTGCTGGTTGTATGTACATACCTATCTAT
-3.62	7.49	-1.86	8.42	0.0	6.56	0.2	0.00101395	0.04471595	0.00224206	0.20027801	Aif1	A_51_P400543	NM_019467	ref|Mus musculus allograft inflammatory factor 1 (Aif1), mRNA [NM_019467]	GAGCTTCTGATGACAGCAGCATGGAAAAAAGAAACAGTCGTGAGCCAGAGTCAGACTAAA
-4.33	14.43	-2.11	15.49	0.2	13.38	0.0	0.00077959	0.03956143	0.00102439	0.14147368	Stmn1	A_55_P2068663	NM_019641	ref|Mus musculus stathmin 1 (Stmn1), mRNA [NM_019641]	ATCTCACCAGATGCTACTGTACTTGAATGGTTAATAAACTGCACAGTGCTGTTGGTGGCA
-2.41	11.36	-1.27	12.00	0.0	10.73	0.1	0.00123483	0.04918692	0.01647091	0.44441817	Pfkp	A_51_P378856	NM_019703	ref|Mus musculus phosphofructokinase, platelet (Pfkp), mRNA [NM_019703]	CAAACTGAAGGGGTCCCAGGGCACAGGGAAAAAATTTGTTAGCGATGATTCCATTTGTGT
-2.43	15.36	-1.28	16.00	0.1	14.72	0.0	0.00118184	0.04821601	0.01527731	0.43299010	Plp2	A_52_P418644	NM_019755	ref|Mus musculus proteolipid protein 2 (Plp2), mRNA [NM_019755]	AGATGATCTGTGCTGCTGTCTTACTTGTCTTCTACACGTGTGACCTGCACTCCAAGATAT
-2.87	7.54	-1.52	8.31	0.1	6.78	0.0	0.00062506	0.03549660	0.00697720	0.32451699	Gpr132	A_55_P2051229	NM_019925	ref|Mus musculus G protein-coupled receptor 132 (Gpr132), mRNA [NM_019925]	TTTCTCCTGATTCTGTCTGTTGTCCCCATCTCTTGGGGTGGAATTAAAAGGATGCATCAC
-8.88	8.12	-3.15	9.69	0.2	6.54	0.1	0.00011517	0.01585105	0.00005710	0.02703759	Med8	A_66_P107680	NM_020000	ref|Mus musculus mediator of RNA polymerase II transcription, subunit 8 homolog (yeast) (Med8), transcript variant 1, mRNA [NM_020000]	CTCCATTCATATTGCCTGCTTTTGTAGAGTTGACGAACAGTGGAGTTTTGGACAGCCAGG
-3.42	7.91	-1.78	8.80	0.0	7.02	0.2	0.00092822	0.04321654	0.00298622	0.22934146	Lat2	A_51_P242930	NM_020044	ref|Mus musculus linker for activation of T cells family, member 2 (Lat2), transcript variant 1, mRNA [NM_020044]	ACTCTTTTTGTGGTTAACTGAAGTTGCTGGAGTCGTATTTAATATTGTCAATGTCAGGGG
-2.93	7.63	-1.55	8.40	0.1	6.85	0.1	0.00083020	0.04056060	0.00643794	0.31429147	Bcam	A_51_P173601	NM_020486	ref|Mus musculus basal cell adhesion molecule (Bcam), mRNA [NM_020486]	AGTGTTGAGGCTGACGACCTCCCAGAGGCAATCTCTGGATCTGGAACTTTGGGCATCATC
-9.53	8.58	-3.25	10.21	0.1	6.96	0.2	0.00011275	0.01585105	0.00003925	0.02149565	Vav3	A_52_P613596	NM_020505	ref|Mus musculus vav 3 oncogene (Vav3), transcript variant 1, mRNA [NM_020505]	GGGGCTAGGACTTCTCATTTAAATAGACTCAAGACCTTTACCTCAGAATTATGTAAACTG
-3.06	7.50	-1.61	8.31	0.0	6.70	0.0	0.00048002	0.03198091	0.00519322	0.28993617	Cmpk2	A_52_P186937	NM_020557	ref|Mus musculus cytidine monophosphate (UMP-CMP) kinase 2, mitochondrial (Cmpk2), nuclear gene encoding mitochondrial protein, mRNA [NM_020557]	GAAACTCCATAGTAGAACATGGTATTGAATATTCTATCCTTGGGTTCAGAATCTGGGGTC
-4.62	13.35	-2.21	14.45	0.0	12.25	0.1	0.00024430	0.02279284	0.00072942	0.12415135	Isg20	A_66_P112573	NM_020583	ref|Mus musculus interferon-stimulated protein (Isg20), transcript variant 1, mRNA [NM_020583]	CCGCAATGTGTAAAACCAAGAACACTCCCCCATTACAGCAACTCTCTTGCTTTGAGGCAA
-4.81	8.28	-2.27	9.41	0.0	7.14	0.0	0.00012757	0.01656504	0.00066870	0.11796078	Nrip3	A_55_P2000943	NM_020610	ref|Mus musculus nuclear receptor interacting protein 3 (Nrip3), mRNA [NM_020610]	TTTCTGACTGTACTGGGCTTATTTGTGACACCGATATATCAATAAAGTGGACTTGTTCTC
-5.22	12.33	-2.38	13.52	0.1	11.14	0.1	0.00024767	0.02303048	0.00044430	0.09234323	Cxcl10	A_55_P2016462	NM_021274	ref|Mus musculus chemokine (C-X-C motif) ligand 10 (Cxcl10), mRNA [NM_021274]	GCTTTGCATTGTATATGGAAGAACTTGTGTCATCAAGTATGTATCAATGGGTAGTTAAAG
-3.97	7.67	-1.99	8.66	0.0	6.67	0.0	0.00019755	0.02038968	0.00153131	0.17251521	Rsad2	A_52_P670026	NM_021384	ref|Mus musculus radical S-adenosyl methionine domain containing 2 (Rsad2), mRNA [NM_021384]	TGTTTGGAGTTTGGAGTCTAATGGTTGCATAGATAAACAGGCGACCAATCACACCCAGCA
-3.37	11.99	-1.75	12.87	0.0	11.12	0.0	0.00031395	0.02615290	0.00329211	0.23995833	Stk4	A_52_P606774	NM_021420	ref|Mus musculus serine/threonine kinase 4 (Stk4), mRNA [NM_021420]	TTTTATTAGAATTACATGCATTGTCTTTGGAATCCGTGTTCTTTGTGTCTCTTCCACCAG
-7.60	8.02	-2.93	9.48	0.2	6.56	0.0	0.00015896	0.01817252	0.00009845	0.03803681	Trim54	A_55_P2305319	NM_021447	ref|Mus musculus tripartite motif-containing 54 (Trim54), mRNA [NM_021447]	CGCAGACAGAAGCAACTGTTAAACCAGAGGTTCGAGACCCTGTGCGCGGTTTTGGAGGAG
-3.83	7.79	-1.94	8.76	0.1	6.82	0.1	0.00040702	0.02994437	0.00178481	0.18426230	Ces1g	A_51_P253481	NM_021456	ref|Mus musculus carboxylesterase 1G (Ces1g), mRNA [NM_021456]	AGAGTCTGGAGCTAAGAAAAGGGTGACTTTTTGTCAGATATTGTTTCCAAAATCAATCGT
-4.74	12.81	-2.25	13.93	0.1	11.68	0.1	0.00021327	0.02114862	0.00068883	0.11983425	Anapc5	A_55_P2011659	NM_021505	ref|Mus musculus anaphase-promoting complex subunit 5 (Anapc5), transcript variant 1, mRNA [NM_021505]	AAGAAAGCAGAAGCTCTGGAAGCGGCCATTCAGAAACTCAGTGAAGCCAAGAACTACTTT
-2.52	13.81	-1.33	14.48	0.0	13.14	0.0	0.00096939	0.04410989	0.01321843	0.41169337	Pfkm	A_51_P117995	NM_021514	ref|Mus musculus phosphofructokinase, muscle (Pfkm), transcript variant 2, mRNA [NM_021514]	ACAGGCTGGGTCTCTCTAGTGCTACGGCTAGATTTCAGCTACTCAAGAGTTTTCCTAAAA
-2.74	11.48	-1.46	12.21	0.1	10.76	0.0	0.00083930	0.04072085	0.00862443	0.34905656	Donson	A_55_P1981739	NM_021720	ref|Mus musculus downstream neighbor of SON (Donson), mRNA [NM_021720]	CCATGTCAACTTACTACTTAGTATGCTTACAGGTAATCTGTGTTTGCATGTGTGTATAAA
-4.36	8.09	-2.12	9.15	0.0	7.03	0.2	0.00054287	0.03371603	0.00095249	0.13853118	Sv2a	A_52_P202142	NM_022030	ref|Mus musculus synaptic vesicle glycoprotein 2 a (Sv2a), mRNA [NM_022030]	AGGGGTACCACTCTACTGTCTAATATAAGCCAAGAGTAGTAGTTTCAGTGAACACACACA
-15.39	8.93	-3.94	10.90	0.3	6.96	0.2	0.00015915	0.01817252	0.00000927	0.01061818	Ptges	A_55_P1974189	NM_022415	ref|Mus musculus prostaglandin E synthase (Ptges), mRNA [NM_022415]	AACCCTCTGATCGCCTGGATACATTTCCTCGTTGTCCTCACAGGCCGTGTGGTACACACC
-53.48	10.00	-5.74	12.87	0.1	7.13	0.3	0.00002842	0.00902964	0.00000013	0.00114286	H2-Q8	A_55_P1978465	NM_023124	ref|Mus musculus histocompatibility 2, Q region locus 8 (H2-Q8), mRNA [NM_023124]	GACATGGACATCTACACTAGGCTGGTTCCCCCAGTTTCTAGAACTTTCCAAAGAATACAG
-11.44	9.88	-3.52	11.64	0.4	8.13	0.3	0.00096058	0.04386747	0.00002236	0.01696386	C1ra	A_55_P2015363	NM_023143	ref|Mus musculus complement component 1, r subcomponent A (C1ra), mRNA [NM_023143]	AACAGAAGATAAGTTAGCTTTCGATCTCAGGTTCGTCAGACTGCCTGTAGCTGACAGTGA
-3.01	11.45	-1.59	12.24	0.0	10.65	0.0	0.00044940	0.03106611	0.00557139	0.29962767	Rnf128	A_55_P2007088	NM_023270	ref|Mus musculus ring finger protein 128 (Rnf128), transcript variant 1, mRNA [NM_023270]	TTTAGCTTGGGCTCTGTGTGTCGGGGTTTGTCTCCAGGTGCTTATATTGATCTGGAATTT
-4.55	11.62	-2.19	12.71	0.3	10.53	0.1	0.00105361	0.04582323	0.00084362	0.13053563	Hist1h2bc	A_55_P2109122	NM_023422	ref|Mus musculus histone cluster 1, H2bc (Hist1h2bc), mRNA [NM_023422]	GCTGCAAAATTAAGATGCTCCTAGCAAAAGAATGCTTTTAAGTGTTTGTCATGTATGGAT
-31.68	11.90	-4.99	14.39	0.0	9.40	0.6	0.00042788	0.03034548	0.00000108	0.00377778	Tinagl1	A_52_P418489	NM_023476	ref|Mus musculus tubulointerstitial nephritis antigen-like 1 (Tinagl1), transcript variant 1, mRNA [NM_023476]	AAGGGCCCTGTTTGGAAACTGCAGGGAGTATAGACAGATTCCAGGTCCCTGGTCAGCCAG
-20.88	11.85	-4.38	14.04	0.1	9.66	0.1	0.00002034	0.00859734	0.00000476	0.00750000	Rab3b	A_55_P2125311	NM_023537	ref|Mus musculus RAB3B, member RAS oncogene family (Rab3b), mRNA [NM_023537]	AGTGTGTAAAGTGAGGCCCACCTGCACAGCTAATACTATTAAAGAAAATGTCTCAAAGTA
-23.89	11.53	-4.58	13.82	0.1	9.24	0.5	0.00049952	0.03264333	0.00000292	0.00575000	Tubb2b	A_55_P2034864	NM_023716	ref|Mus musculus tubulin, beta 2B class IIB (Tubb2b), mRNA [NM_023716]	ACTTGAGATCTTTCTGAACTCCTGTTGTAATGGCTAAAATCACATAAACCTTTGTGTCCT
-2.82	14.34	-1.49	15.09	0.0	13.59	0.0	0.00060385	0.03527656	0.00767054	0.33337474	Chst1	A_55_P2061620	NM_023850	ref|Mus musculus carbohydrate (keratan sulfate Gal-6) sulfotransferase 1 (Chst1), mRNA [NM_023850]	ATCTTAGAAGTTTCTGATTGATCTTGGGGTCCCTCTGTGCTATTTCTTTGTGCCAAAAAA
-11.92	13.80	-3.57	15.58	0.1	12.01	0.0	0.00003932	0.00978634	0.00002001	0.01774648	Arl2bp	A_51_P396752	NM_024191	ref|Mus musculus ADP-ribosylation factor-like 2 binding protein (Arl2bp), transcript variant 1, mRNA [NM_024191]	TATAGTAAACAGACTCCGTGCTGACTTTCCATGTGACCATTAGACTTTAAGGGATATAAG
-2.68	12.79	-1.42	13.50	0.1	12.08	0.0	0.00081587	0.04023523	0.00967105	0.36295828	Arl2bp	A_52_P153189	NM_024269	ref|Mus musculus ADP-ribosylation factor-like 2 binding protein (Arl2bp), transcript variant 2, mRNA [NM_024269]	AGGTGTATCCTGCAAAGACCCTCTGTGCCACAGCCCTTTGTTCATGTGAAGTATTGATAA
-4.62	12.58	-2.21	13.68	0.3	11.48	0.0	0.00112441	0.04698786	0.00078728	0.12583756	1810037I17Rik	A_52_P303176	NM_024461	ref|Mus musculus RIKEN cDNA 1810037I17 gene (1810037I17Rik), mRNA [NM_024461]	ACAGTTGTCTTAAGATACTGTTGCATTTGCTTGGGTAATTTTTGTGCAAGGTGTAACTGA
-29.65	9.10	-4.89	11.54	0.3	6.65	0.0	0.00008458	0.01377959	0.00000165	0.00495238	Lce1g	A_52_P630463	NM_025413	ref|Mus musculus late cornified envelope 1G (Lce1g), mRNA [NM_025413]	AATGACAATGACCATTTGCCTCTTTGTTATAAATTAAATAAAAATCTTGACGACCATTCC
-3.25	7.91	-1.70	8.76	0.1	7.06	0.0	0.00049969	0.03264333	0.00388916	0.26000425	Mrps25	A_55_P2101431	NM_025578	ref|Mus musculus mitochondrial ribosomal protein S25 (Mrps25), nuclear gene encoding mitochondrial protein, mRNA [NM_025578]	CTACAGAGATTAAAATAGACTCGAACTATACTGGTGTCCAGAGCTTTTGTCTTAATTTTG
-2.61	7.90	-1.38	8.59	0.1	7.21	0.1	0.00111518	0.04681979	0.01118401	0.38508693	Lgals2	A_52_P563375	NM_025622	ref|Mus musculus lectin, galactose-binding, soluble 2 (Lgals2), mRNA [NM_025622]	ACCAGAACCACAGCCTTTAGGGTCTGTGCTTTTCCCCAAGGTCAAGGTCAAATAAAAGAA
-4.85	12.74	-2.28	13.87	0.0	11.60	0.1	0.00026195	0.02354615	0.00070185	0.12142857	Rdm1	A_51_P433127	NM_025654	ref|Mus musculus RAD52 motif 1 (Rdm1), mRNA [NM_025654]	GGCTTGAGCCCCGTCACTAAGGTGGAAAAAGGTTCCCCATGCAGGCGTCCCATCCTAATA
-8.29	8.10	-3.05	9.63	0.1	6.57	0.1	0.00005332	0.01086245	0.00007031	0.03096503	Ms4a4d	A_52_P211956	NM_025658	ref|Mus musculus membrane-spanning 4-domains, subfamily A, member 4D (Ms4a4d), mRNA [NM_025658]	CGCCAATTTAGAAGTCAACCAGCCATCGCTAGTTTGGATGTTTTGATGACAATTTTGAAT
-12.28	11.74	-3.62	13.55	0.1	9.94	0.1	0.00006295	0.01201404	0.00001829	0.01669565	Trim59	A_55_P2105152	NM_025863	ref|Mus musculus tripartite motif-containing 59 (Trim59), mRNA [NM_025863]	GCTCATTCTATTCTGCTTATAAACAACTTGAGTAGGCTGATCTATGTAATTAACGGAAAC
-2.69	13.85	-1.43	14.57	0.0	13.14	0.0	0.00077327	0.03949488	0.00961725	0.36245123	Itpa	A_52_P455404	NM_025922	ref|Mus musculus inosine triphosphatase (nucleoside triphosphate pyrophosphatase) (Itpa), mRNA [NM_025922]	GGTTGTTTGTTCTTATATGGTTGAAGGTTTGGCAAAGAAACACACAACTTTTGGTTTTAG
-2.66	11.07	-1.41	11.78	0.0	10.37	0.1	0.00120011	0.04838767	0.01063408	0.37665467	D16Ertd472e	A_52_P646979	NM_025967	ref|Mus musculus DNA segment, Chr 16, ERATO Doi 472, expressed (D16Ertd472e), transcript variant 2, mRNA [NM_025967]	GGGACTATCCAGACCCAGAATCCACATTACAGCCGTGAAGAATTGAATTCGATGACTCTT
-3.90	8.45	-1.96	9.43	0.0	7.47	0.2	0.00063222	0.03554921	0.00157800	0.17403853	Herc6	A_52_P679860	NM_025992	ref|Mus musculus hect domain and RLD 6 (Herc6), mRNA [NM_025992]	GACTTAACTTTGGATGAAAAGAAAAAATTCCTCTTGTTTCTTACAGGATGTGATAGGCTG
-22.00	9.15	-4.46	11.38	0.0	6.92	0.1	0.00001754	0.00859734	0.00000432	0.00735135	Plxdc2	A_55_P2022211	NM_026162	ref|Mus musculus plexin domain containing 2 (Plxdc2), mRNA [NM_026162]	GTGACGAGATGACGATGCTTTTGGTTTAGGTGCAGGGTTGCAAAGAAATCAAGGAAAAAA
-3.51	13.13	-1.81	14.04	0.2	12.23	0.0	0.00091454	0.04313957	0.00278906	0.22177273	Pkp2	A_51_P225427	NM_026163	ref|Mus musculus plakophilin 2 (Pkp2), mRNA [NM_026163]	TGAGTGTGCACCGGAGGAACACCTGAGAAAGAGTGTGTGAATGATGTTTCTATCCTAGTT
-11.44	8.24	-3.52	9.99	0.0	6.48	0.1	0.00004000	0.00980048	0.00002223	0.01750000	Lce1h	A_52_P292481	NM_026335	ref|Mus musculus late cornified envelope 1H (Lce1h), mRNA [NM_026335]	AAGACTTCAAACAAATGGTGCAGGAGGAGCACATGCTCAGAAGATTATCCATTGCCCGAT
-5.53	9.11	-2.47	10.35	0.2	7.88	0.3	0.00117697	0.04821601	0.00030424	0.07484375	4930583H14Rik	A_55_P2048759	NM_026358	ref|Mus musculus RIKEN cDNA 4930583H14 gene (4930583H14Rik), transcript variant 1, mRNA [NM_026358]	CTTTCTCTTACTTTGTTCTATGTAAGACCAGATTACTGGGTTTGCTGTGAACTCATTTAA
-7.82	8.14	-2.97	9.62	0.0	6.65	0.0	0.00004508	0.01022855	0.00008994	0.03562264	Lce1f	A_52_P547456	NM_026394	ref|Mus musculus late cornified envelope 1F (Lce1f), mRNA [NM_026394]	CTGCATTCTGTTCAGGTGATAACAATGTCCCTTTGCATATTTGTTAAGAATTAAAAATAA
-6.38	9.16	-2.67	10.49	0.2	7.82	0.3	0.00106126	0.04590258	0.00017765	0.05404831	Gstm4	A_65_P02177	NM_026764	ref|Mus musculus glutathione S-transferase, mu 4 (Gstm4), transcript variant 1, mRNA [NM_026764]	GTGAGAAGTTCAAATTGGGCCTGGACTTTCCCAATTTGCCTTACTTGATTGATGGGTCAC
-2.99	14.96	-1.58	15.75	0.0	14.17	0.1	0.00055080	0.03374052	0.00581123	0.30245289	Ifi27l1	A_52_P86693	NM_026790	ref|Mus musculus interferon, alpha-inducible protein 27 like 1 (Ifi27l1), transcript variant 1, mRNA [NM_026790]	CCAACTTGTCTAACACAGAGAAGGATTAATTACCCCCAGGCGACAATCTCCTAACACATA
-11.01	8.93	-3.46	10.66	0.1	7.20	0.3	0.00016405	0.01855358	0.00002541	0.01720430	Tusc1	A_51_P415809	NM_026954	ref|Mus musculus tumor suppressor candidate 1 (Tusc1), mRNA [NM_026954]	AACCCACCTTTTAAGTGTGTTTTGTAAATTGCTGACTTGGATAGCCCATGAAGTACTACC
-3.59	11.64	-1.84	12.56	0.0	10.71	0.2	0.00062632	0.03549660	0.00256898	0.21065625	Slc38a4	A_52_P48569	NM_027052	ref|Mus musculus solute carrier family 38, member 4 (Slc38a4), mRNA [NM_027052]	CTAACCTGGAAGTATCCACTTGTGTAGTTAGATATTCAAGAGCAATATCACAGTGCCAAA
-2.74	7.52	-1.45	8.25	0.1	6.79	0.0	0.00097836	0.04411359	0.00873971	0.34945524	1700016C15Rik	A_51_P225493	NM_027077	ref|Mus musculus RIKEN cDNA 1700016C15 gene (1700016C15Rik), mRNA [NM_027077]	ATTAGGCACGATTTCATTGCATCCTAGACCAGTTAATTCAGTACCAGAAGTCTACTGCTG
-6.66	8.45	-2.74	9.82	0.1	7.08	0.3	0.00040993	0.03003454	0.00014043	0.04654737	Enho	A_55_P2015753	NM_027147	ref|Mus musculus energy homeostasis associated (Enho), mRNA [NM_027147]	TCCTCCCACTGTTTGTTGGGTAATAAATGGAACTATGGCTTGCCCCGAGATTTCTTTTTT
-4.59	8.08	-2.20	9.18	0.1	6.98	0.1	0.00044735	0.03099292	0.00076131	0.12518016	Ttc39b	A_52_P131458	NM_027238	ref|Mus musculus tetratricopeptide repeat domain 39B (Ttc39b), mRNA [NM_027238]	ACAAACCTGCCAAAAATACAGGAAGAAATGCACAGTTGTCGAGTCTTTCTCAAGTCTCCT
-3.18	13.53	-1.67	14.37	0.1	12.70	0.1	0.00072939	0.03818431	0.00435785	0.27334661	Scrn1	A_52_P201206	NM_027268	ref|Mus musculus secernin 1 (Scrn1), mRNA [NM_027268]	AGGTGGGGGACCTATTCTATGACTGTGTGGACACCGAGATGAAGTTCTTTAAGTGATGTA
-4.50	13.39	-2.17	14.47	0.0	12.30	0.2	0.00041569	0.03003454	0.00097523	0.13895023	Slc25a33	A_51_P156438	NM_027460	ref|Mus musculus solute carrier family 25, member 33 (Slc25a33), nuclear gene encoding mitochondrial protein, mRNA [NM_027460]	AGTGTTCAAAACTGAAACAGTGAAGGCCATAGAATACCTGGCTCATGTCACCTGTTGGAC
-2.94	7.58	-1.56	8.36	0.0	6.80	0.1	0.00080987	0.04010164	0.00614831	0.30803182	Colec11	A_51_P174275	NM_027866	ref|Mus musculus collectin sub-family member 11 (Colec11), mRNA [NM_027866]	ATTATGGCTAACCACTCGGAAGGATGCTGTGAAGCTCTTGTCTTGGTCCAGCATAGTAAA
-19.52	8.85	-4.29	10.99	0.0	6.70	0.0	0.00001098	0.00813238	0.00000572	0.00782609	Cpsf3l	A_55_P2145307	NM_028020	ref|Mus musculus cleavage and polyadenylation specific factor 3-like (Cpsf3l), mRNA [NM_028020]	CCTACATAGCTGTAGATTAATCTCTGCCGAGCACAATAAATGTTGTACAATCTCCACTTC
-2.84	11.82	-1.50	12.58	0.0	11.07	0.1	0.00072759	0.03815275	0.00756225	0.33210600	Snx10	A_51_P120093	NM_028035	ref|Mus musculus sorting nexin 10 (Snx10), transcript variant 1, mRNA [NM_028035]	CTGGGAACCAGCAGAAGGAATTTTCACCTAAGAGGGATAACTTGTTGCTTCCAATGAATG
-36.48	10.44	-5.19	13.03	0.2	7.84	0.6	0.00040688	0.02994437	0.00000057	0.00300000	Cda	A_52_P469502	NM_028176	ref|Mus musculus cytidine deaminase (Cda), mRNA [NM_028176]	TGAAGGTTGAAGAATAGAATGTCTGCTGAATGTGCAAGCCCTACCTAAGGAACGGCTCTT
-3.68	14.82	-1.88	15.76	0.0	13.88	0.0	0.00024953	0.02309543	0.00216273	0.19710564	2200002D01Rik	A_51_P502872	NM_028179	ref|Mus musculus RIKEN cDNA 2200002D01 gene (2200002D01Rik), mRNA [NM_028179]	GGGAAGGAGTATGCCGCTGGCTGCAAGAAGCATGAACGCTCCTCAGACAAGGCCAAGAAA
-3.46	7.80	-1.79	8.69	0.0	6.90	0.1	0.00053122	0.03348132	0.00285226	0.22397007	Cnfn	A_51_P351194	NM_028219	ref|Mus musculus cornifelin (Cnfn), transcript variant 1, mRNA [NM_028219]	AACTGAAAATCCGAGAGTAAGGACATTCTTGGTCCTTGGTCCTTGGTCTTGCCTGGCCTC
-4.23	7.69	-2.08	8.73	0.0	6.65	0.2	0.00098600	0.04411359	0.00107647	0.14485470	Tdrkh	A_55_P2065364	NM_028307	ref|Mus musculus tudor and KH domain containing protein (Tdrkh), mRNA [NM_028307]	GGAGAAGTATCTTAGGAAATGTGTAAACGTGTTACAAATATGTGTCTGTATACACACAAC
-3.92	8.63	-1.97	9.62	0.0	7.65	0.2	0.00080939	0.04010164	0.00155183	0.17296991	Arhgap8	A_51_P417074	NM_028455	ref|Mus musculus Rho GTPase activating protein 8 (Arhgap8), transcript variant 3, mRNA [NM_028455]	AGACTGGAGATGCCCCCTTCCAATCTAGGCATCTGTGTACCTGTTTGTCTTATGAACTTA
-4.86	8.13	-2.28	9.27	0.0	6.99	0.2	0.00034829	0.02772924	0.00056421	0.10606567	Rasip1	A_51_P268843	NM_028544	ref|Mus musculus Ras interacting protein 1 (Rasip1), mRNA [NM_028544]	TGTGACAGATGACGCATTGCATAGAGAACTGCGCAGGCTCCGTCGACTCCTCTGGGATCT
-33.66	9.19	-5.07	11.72	0.0	6.65	0.1	0.00000651	0.00743823	0.00000089	0.00350000	Lce1c	A_55_P2135095	NM_028622	ref|Mus musculus late cornified envelope 1C (Lce1c), mRNA [NM_028622]	AGCTCAGGGGGTGGAGGCTGCTGCTTGAGCCACCACAGACCCCGCAGATCTCTTCATCGC
-2.59	7.82	-1.37	8.50	0.0	7.13	0.1	0.00093734	0.04340442	0.01110182	0.38414725	Rbm19	A_55_P2184931	NM_028762	ref|Mus musculus RNA binding motif protein 19 (Rbm19), mRNA [NM_028762]	TGACAGCCTGACCAAGAAGCCGAAGGGCTTTGCCTTCGTCACCTTCATGTTCCCTGAGCA
-8.00	8.66	-3.00	10.16	0.0	7.16	0.3	0.00025953	0.02354615	0.00007031	0.03075000	Dock8	A_51_P483511	NM_028785	ref|Mus musculus dedicator of cytokinesis 8 (Dock8), mRNA [NM_028785]	AACCATTTTCCAATATATCTGTGAGAAAAAGTCTTACAGGAAATAGATGGAGCGCTCCAC
-8.05	8.54	-3.01	10.04	0.0	7.03	0.2	0.00012409	0.01640696	0.00007038	0.03056552	Gtsf1	A_51_P485405	NM_028797	ref|Mus musculus gametocyte specific factor 1 (Gtsf1), mRNA [NM_028797]	TTTTCAAATGCCAGACTGTGGAAGACTCTTGCTTATTCCTGCTACCAAGGGTTCTTCTTT
-3.27	7.69	-1.71	8.55	0.0	6.83	0.1	0.00044281	0.03084515	0.00377782	0.25692441	Stard6	A_55_P1974088	NM_029019	ref|Mus musculus StAR-related lipid transfer (START) domain containing 6 (Stard6), mRNA [NM_029019]	GGCATTAACCTTGTACAGAGTACGTAAAATATTTTGTCAAAGTAAGAACTTCACTGGACA
-2.45	7.36	-1.29	8.01	0.0	6.71	0.0	0.00097692	0.04411359	0.01487367	0.43026367	Ttll9	A_55_P2075499	NM_029064	ref|Mus musculus tubulin tyrosine ligase-like family, member 9 (Ttll9), transcript variant 2, mRNA [NM_029064]	AGAGGATGGGCCTTCTGACCTATCAGGGATGGGGAACTTTGTGACCAACACTCACCTAGG
-3.46	7.82	-1.79	8.72	0.1	6.93	0.0	0.00035203	0.02792106	0.00295960	0.22841176	Tcam1	A_55_P2013475	NM_029467	ref|Mus musculus testicular cell adhesion molecule 1 (Tcam1), mRNA [NM_029467]	AGCTGTCATGAAATGTCTACTGAGATATTAGCTGTGGCAAAATAAAATAGGCTTTGTGAA
-3.70	13.01	-1.89	13.95	0.1	12.07	0.1	0.00049482	0.03246004	0.00224543	0.20029462	Pcgf5	A_55_P1996171	NM_029508	ref|Mus musculus polycomb group ring finger 5 (Pcgf5), mRNA [NM_029508]	TGGTTTCTGAGCCACTGACCTATTCTTGGTAAACTTTTATGTAAAAAAGAATAAACAACC
-2.76	7.54	-1.47	8.27	0.1	6.80	0.0	0.00085437	0.04119832	0.00836103	0.34459686	Lhpp	A_66_P140507	NM_029609	ref|Mus musculus phospholysine phosphohistidine inorganic pyrophosphate phosphatase (Lhpp), mRNA [NM_029609]	ACTGAAACAGTCCCCGCTGAAAGTGAGGTTCTGTACCAATGAGTCCCAGAAATCCCTGAG
-61.61	9.65	-5.95	12.62	0.3	6.68	0.0	0.00003422	0.00928488	0.00000006	0.00080000	Lce1i	A_51_P206475	NM_029667	ref|Mus musculus late cornified envelope 1I (Lce1i), mRNA [NM_029667]	CTCCTGGGAAATGTTCTGCATTGTCCTCATGAAACGACAATGCCCATTTGCCTCTTTGTT
-2.41	13.73	-1.27	14.37	0.0	13.10	0.0	0.00106007	0.04590258	0.01619563	0.44038687	Srxn1	A_55_P2033120	NM_029688	ref|Mus musculus sulfiredoxin 1 homolog (S. cerevisiae) (Srxn1), mRNA [NM_029688]	GAAGAATGTATGGGAACTCTAGTCTCTGCAACTTTTCTGTAAATCCAAAGTCATTCTAAA
-4.56	8.97	-2.19	10.07	0.1	7.88	0.2	0.00076299	0.03920384	0.00077623	0.12566581	Flywch2	A_51_P500541	NM_029798	ref|Mus musculus FLYWCH family member 2 (Flywch2), mRNA [NM_029798]	AGAACCTGGATTCAGATGGTCCAGAAGACAATGGAGGGTCAGGGGTGTCTTCTTCAAGTT
-2.82	10.21	-1.49	10.95	0.0	9.46	0.1	0.00097674	0.04411359	0.00793896	0.33667609	1700021C14Rik	A_51_P131653	NM_029801	ref|Mus musculus RIKEN cDNA 1700021C14 gene (1700021C14Rik), mRNA [NM_029801]	GTTCTCTCCCTGGCTTATGTTGCAAACTGTTACTAAATCACCTGCCCCAATTCCATAAAT
-21.14	10.42	-4.40	12.62	0.1	8.22	0.6	0.00071629	0.03789658	0.00000407	0.00711111	Ifi27l2a	A_52_P90363	NM_029803	ref|Mus musculus interferon, alpha-inducible protein 27 like 2A (Ifi27l2a), mRNA [NM_029803]	CCAAAAGGCACCTTCAGAACCCTCACTGATGTCAAAGAATGATGAAAACAACAAAGTATA
-14.91	8.93	-3.90	10.88	0.1	6.98	0.1	0.00003330	0.00921435	0.00001105	0.01242857	Tmco4	A_55_P2180944	NM_029857	ref|Mus musculus transmembrane and coiled-coil domains 4 (Tmco4), mRNA [NM_029857]	AAGGACTGGGCCTTGGTAAGCATGGATTACATGAGGGGGGACCAATAAACACTGATTATC
-3.96	8.18	-1.98	9.17	0.1	7.19	0.2	0.00111990	0.04688538	0.00147828	0.17050549	Ccdc93	A_52_P262096	NM_029955	ref|Mus musculus coiled-coil domain containing 93 (Ccdc93), transcript variant 3, mRNA [NM_029955]	TCTTTCAAGAAAACTCTACAATCGGTCAGAAAATTGCTCTATCGGAAAAGATTGTCTCCG
-5.80	8.25	-2.54	9.52	0.3	6.98	0.1	0.00082627	0.04047376	0.00029859	0.07432411	Gpr146	A_55_P2027392	NM_030258	ref|Mus musculus G protein-coupled receptor 146 (Gpr146), transcript variant 1, mRNA [NM_030258]	CAAAATTCTGTGAATGTGAAAAAGAAACTACTGATGGGATCCACACTTCTGAAGACTATT
-3.59	12.22	-1.84	13.14	0.1	11.30	0.1	0.00052526	0.03339818	0.00240879	0.20555014	Vps16	A_55_P1963483	NM_030559	ref|Mus musculus vacuolar protein sorting 16 (yeast) (Vps16), mRNA [NM_030559]	TAAGGGGACTAGTTAAAACCCCAGGATGTCCAGATGTAAATAAATTTGGAATACTAATTC
-4.29	13.17	-2.10	14.22	0.1	12.12	0.1	0.00023381	0.02217572	0.00112144	0.14774895	Lrba	A_55_P2100305	NM_030695	ref|Mus musculus LPS-responsive beige-like anchor (Lrba), transcript variant 1, mRNA [NM_030695]	GCACCCACCTTACCCCTATTTGTTATGAAGCTATCTTTACCTTCCTTTTGACTAGTAATT
-3.11	7.90	-1.64	8.72	0.1	7.09	0.0	0.00053581	0.03363311	0.00480558	0.28099907	Tgfa	A_51_P415126	NM_031199	ref|Mus musculus transforming growth factor alpha (Tgfa), mRNA [NM_031199]	TGGACATACACAGAACCAAACCATGAGTTAGTTTGTCATGTGCCCCAGAAAAAGGTGGGA
-3.07	8.05	-1.62	8.86	0.0	7.24	0.0	0.00046136	0.03154669	0.00508225	0.28679211	Tas1r2	A_51_P277756	NM_031873	ref|Mus musculus taste receptor, type 1, member 2 (Tas1r2), mRNA [NM_031873]	CTGTTAATCTGTGTTTCATTCCGGTTCCTGGGGAGCACAGACTGGGACTCCTGTGTTCTA
-3.35	10.78	-1.74	11.65	0.1	9.91	0.1	0.00051627	0.03317616	0.00337608	0.24078369	Trps1	A_51_P513032	NM_032000	ref|Mus musculus trichorhinophalangeal syndrome I (human) (Trps1), mRNA [NM_032000]	TTGTTTTCATAGTGCATGTTCATTTCGACTCACAACATGTTCTTGGTGTATTTCTTATGC
-6.37	8.40	-2.67	9.74	0.1	7.07	0.2	0.00042182	0.03012935	0.00017073	0.05244878	Oas1c	A_55_P1998957	NM_033541	ref|Mus musculus 2'-5' oligoadenylate synthetase 1C (Oas1c), mRNA [NM_033541]	TGTCTGTGTGAGGGTGAGATTTGAAGCACTGAATTAAATCACAATGCACTGACTCGAACT
-9.91	9.41	-3.31	11.07	0.1	7.76	0.4	0.00085227	0.04112818	0.00003532	0.02098113	Cela1	A_52_P578634	NM_033612	ref|Mus musculus chymotrypsin-like elastase family, member 1 (Cela1), mRNA [NM_033612]	GTATGTGAACGTGCAGAAGATTGTGTCACACCCCTACTGGAACAAGAACAACGTGGTTGC
-8.77	10.89	-3.13	12.45	0.0	9.32	0.3	0.00026906	0.02386506	0.00004853	0.02425397	Gpnmb	A_51_P438967	NM_053110	ref|Mus musculus glycoprotein (transmembrane) nmb (Gpnmb), mRNA [NM_053110]	TGGGAACTGTTGTTCTCTAAGGATTATTGTAAAATGTATATCGTGGCTTAGGGAGTGTGG
-3.44	11.80	-1.78	12.70	0.2	10.91	0.0	0.00078607	0.03971541	0.00308187	0.23411821	Pdxdc1	A_52_P542290	NM_053181	ref|Mus musculus pyridoxal-dependent decarboxylase domain containing 1 (Pdxdc1), transcript variant 1, mRNA [NM_053181]	GAACCAGGCCCAGCATCAGGAAGATGACCATTCACAGGTAGAGGAACTGGAGCGCTTAAG
-2.86	13.07	-1.51	13.82	0.0	12.31	0.1	0.00077631	0.03952651	0.00733988	0.32993291	Rcor2	A_55_P2118784	NM_054048	ref|Mus musculus REST corepressor 2 (Rcor2), mRNA [NM_054048]	GGAGAAAGAAGGGTTGGGGACTTACACAGACATGGGTTTATTTTTCAACATTTTTAAAAA
-3.54	12.12	-1.82	13.03	0.0	11.21	0.2	0.00094935	0.04364159	0.00272110	0.21802036	Card10	A_52_P260818	NM_130859	ref|Mus musculus caspase recruitment domain family, member 10 (Card10), mRNA [NM_130859]	CGTCCCTCATCCCGTGTAAATATCACCATCCTTGTGACACTGGCACTAAGCAATGTGTGC
-7.60	8.71	-2.93	10.18	0.3	7.25	0.1	0.00076364	0.03920384	0.00010385	0.03916168	Fam131a	A_55_P2031481	NM_133778	ref|Mus musculus family with sequence similarity 131, member A (Fam131a), mRNA [NM_133778]	GCCAACAGCACAAGTGTTCTATACATGAGTGGCTAATTAGGTGTTTATTCTATTTATTGT
-8.23	8.59	-3.04	10.11	0.1	7.07	0.2	0.00017118	0.01896241	0.00006148	0.02805797	Tubg2	A_55_P2013645	NM_134028	ref|Mus musculus tubulin, gamma 2 (Tubg2), mRNA [NM_134028]	TCACCCCTGGCGCTTGGCTGGCTTGGTTAAGTTCTAATAAATAAAGCGTGATGATGCATT
-2.35	11.86	-1.23	12.47	0.0	11.24	0.0	0.00125359	0.04971857	0.01761446	0.45668506	Rnf44	A_51_P475249	NM_134064	ref|Mus musculus ring finger protein 44 (Rnf44), transcript variant 4, mRNA [NM_134064]	ATATAGAGACAAATGGTTCTTAAAGCTTAAATGTGTGGTTTTTTCCATCCCATTGGACTC
-3.51	8.49	-1.81	9.39	0.1	7.58	0.0	0.00061259	0.03544135	0.00276582	0.22076046	Pim2	A_52_P608255	NM_138606	ref|Mus musculus proviral integration site 2 (Pim2), mRNA [NM_138606]	CACGCTACAGGGATAGATGGACATCTGTTGACCTGGTTATACAGGTTGTTAAAAATCCAG
-2.58	12.85	-1.37	13.53	0.0	12.16	0.0	0.00083901	0.04072085	0.01175095	0.39237964	Ssx2ip	A_51_P330369	NM_138744	ref|Mus musculus synovial sarcoma, X breakpoint 2 interacting protein (Ssx2ip), transcript variant 1, mRNA [NM_138744]	CATTGACTTTTATAACCGAGACATGGCACTCTGGGCACTGTGTCGTCTCATTTTCAGAAC
-3.45	7.53	-1.79	8.43	0.1	6.64	0.1	0.00052493	0.03339818	0.00304046	0.23322290	Ccdc21	A_55_P2128686	NM_144527	ref|Mus musculus coiled-coil domain containing 21 (Ccdc21), mRNA [NM_144527]	TCAAGCATTGCTGACAGTGGGGACACAGCCATTGGGACATCATGCTCAGACATTGCAGAG
-4.02	11.83	-2.01	12.83	0.2	10.82	0.0	0.00074191	0.03851834	0.00143051	0.16744981	Ccdc92	A_51_P146044	NM_144819	ref|Mus musculus coiled-coil domain containing 92 (Ccdc92), mRNA [NM_144819]	AGAATGAATGCACTTGCCTTAAAACTCGCTCTGGCGTGTGCTCTATCCAGAGTTCTCTAT
-2.81	7.91	-1.49	8.65	0.0	7.16	0.1	0.00069825	0.03730126	0.00797771	0.33695775	Tmem106a	A_55_P2037121	NM_144830	ref|Mus musculus transmembrane protein 106A (Tmem106a), mRNA [NM_144830]	TTCAACAGCAACTTCTATCCCATCACAGTGACACAGCTGACGGCCGAGGTGCTCCACCAG
-2.53	14.28	-1.34	14.95	0.1	13.61	0.0	0.00107878	0.04624730	0.01244862	0.40120983	Msto1	A_55_P2102424	NM_144898	ref|Mus musculus misato homolog 1 (Drosophila) (Msto1), mRNA [NM_144898]	GCTTCATGGACGCTGGCGTGGAGCAGGATGACATGGAAGAGATGCTGCACGAGTTACACA
-7.57	8.34	-2.92	9.80	0.2	6.88	0.1	0.00017565	0.01910487	0.00008962	0.03572152	C1s	A_55_P2042612	NM_144938	ref|Mus musculus complement component 1, s subcomponent (C1s), transcript variant 1, mRNA [NM_144938]	AAAGAGTCTGCATGGAGGCAGGGTTGATCACTGAGCCGTGTTGGTTATTCAGTTACTATT
-5.17	8.10	-2.37	9.28	0.2	6.91	0.1	0.00043802	0.03061385	0.00045459	0.09294805	Gpr85	A_55_P2031836	NM_145066	ref|Mus musculus G protein-coupled receptor 85 (Gpr85), mRNA [NM_145066]	CTTCCCTACCAGTGAAATTGCTAGCATTGAACTGTATTATGTGTTTTTTGTTGATTCAGT
-3.34	14.45	-1.74	15.32	0.1	13.58	0.0	0.00040472	0.02988027	0.00344087	0.24347416	Aif1l	A_51_P472829	NM_145144	ref|Mus musculus allograft inflammatory factor 1-like (Aif1l), mRNA [NM_145144]	TGTAACCAGCAGTTTGGGGATTGCCAAGTATGGCTTTGCCCTGTGACTCAAAAGATGTTT
-5.35	9.68	-2.42	10.90	0.0	8.47	0.3	0.00118774	0.04823276	0.00053296	0.10264220	Oas1f	A_51_P154842	NM_145153	ref|Mus musculus 2'-5' oligoadenylate synthetase 1F (Oas1f), mRNA [NM_145153]	CCTGTCCACCTGTTGGGAGGTTCTGTCCAATGTCTGATGCACAATAATAAATCACAGAGA
-10.61	8.93	-3.41	10.64	0.1	7.23	0.3	0.00019703	0.02038968	0.00002852	0.01851546	Oas1a	A_55_P1998942	NM_145211	ref|Mus musculus 2'-5' oligoadenylate synthetase 1A (Oas1a), mRNA [NM_145211]	TGATGTGTGGGTATGGTACCCATGTTTTATTAAAAAGGATGGTTCCCGAGTGAGCTCCTG
-3.54	7.52	-1.82	8.43	0.0	6.61	0.0	0.00029433	0.02508251	0.00263027	0.21345876	Oas3	A_51_P472867	NM_145226	ref|Mus musculus 2'-5' oligoadenylate synthetase 3 (Oas3), mRNA [NM_145226]	ACTAGACACCCTAGGAACCAGACATCTCTAGATCTTCTAGTCTGCTGTTCATCTACCATG
-5.51	11.62	-2.46	12.85	0.1	10.39	0.1	0.00021043	0.02104079	0.00040949	0.08831507	Ldlrap1	A_52_P413492	NM_145554	ref|Mus musculus low density lipoprotein receptor adaptor protein 1 (Ldlrap1), mRNA [NM_145554]	TCTGGCATCCTGAATCTCAGCCAAACTAACAACATCTTTCCATCGCTTGTGAAAGCTGGT
-3.77	7.69	-1.91	8.64	0.1	6.73	0.1	0.00043331	0.03051911	0.00193979	0.18880989	Nod2	A_55_P2359797	NM_145857	ref|Mus musculus nucleotide-binding oligomerization domain containing 2 (Nod2), mRNA [NM_145857]	ACCTCCATTTTATTTAGCGTGAAAGCGGGTTAATATTTATAAATGGCACTGTTTTATTTT
-3.10	12.26	-1.63	13.08	0.0	11.45	0.1	0.00077483	0.03952651	0.00495897	0.28468186	Paip2b	A_51_P331385	NM_146169	ref|Mus musculus poly(A) binding protein interacting protein 2B (Paip2b), mRNA [NM_146169]	TATCCAGTGTTGTGAGGAAGCACAATTGTACCCGAGACTACAGACTTAGCCCCAATTACA
-12.03	8.58	-3.59	10.37	0.4	6.78	0.0	0.00064116	0.03579581	0.00002229	0.01712195	Tspan33	A_55_P2086664	NM_146173	ref|Mus musculus tetraspanin 33 (Tspan33), mRNA [NM_146173]	TTTCTACAGTGTAAGAATCGGGAATCTGGCAGAAATGGCAATAAAAGTTTGTTGACATGG
-2.75	11.20	-1.46	11.93	0.1	10.47	0.1	0.00097015	0.04411270	0.00875997	0.34871555	Usp45	A_55_P1956017	NM_152825	ref|Mus musculus ubiquitin specific petidase 45 (Usp45), mRNA [NM_152825]	CGATAAAATCAAGCTTTCAGCTAGCATCCATTGCAGTATTAGAGAAATGATTTCTGCATT
-2.90	7.77	-1.54	8.54	0.1	7.00	0.1	0.00083868	0.04072085	0.00684070	0.32342342	Cpne5	A_51_P124345	NM_153166	ref|Mus musculus copine V (Cpne5), mRNA [NM_153166]	TGTCTGGTCCTGTGCCTGTCTGAGACTGTCTCTGTGGAACTTGCCTTAAATTGAAGTAAA
-2.72	11.51	-1.44	12.23	0.1	10.79	0.0	0.00081062	0.04010164	0.00913396	0.35463625	Ubap2l	A_55_P2128324	NM_153489	ref|Mus musculus ubiquitin associated protein 2-like (Ubap2l), transcript variant 2, mRNA [NM_153489]	TTTCATTCCGGTACTCCTGCTGCCTCCTTCAACTTGCCTTCAGCCCTAGGAAGTGGAGGG
-9.43	11.93	-3.24	13.54	0.0	10.31	0.2	0.00008984	0.01410849	0.00003963	0.02115254	Nrn1	A_51_P308844	NM_153529	ref|Mus musculus neuritin 1 (Nrn1), mRNA [NM_153529]	ACGTGGGAATCAGCCGGTGAATAATCATGCTCACGTCTTTCTTCCACAGTACCTTGTTTT
-11.69	8.95	-3.55	10.72	0.1	7.17	0.2	0.00017505	0.01910487	0.00002121	0.01712821	AI428936	A_52_P147803	NM_153577	ref|Mus musculus expressed sequence AI428936 (AI428936), mRNA [NM_153577]	TCAGTTATGTCAATGGTCTCCCTCCAATCTGAGCCCACCATCCAAGACACGTGCATTAAA
-9.90	8.37	-3.31	10.02	0.2	6.71	0.1	0.00011675	0.01585105	0.00003779	0.02183486	Rhbdf2	A_55_P2028259	NM_172572	ref|Mus musculus rhomboid 5 homolog 2 (Drosophila) (Rhbdf2), transcript variant 1, mRNA [NM_172572]	TAAAGTAACGCTAACTTTGTACGGATGATGTCTCAAGTTTATTAAATGACATTCTTTATT
-4.04	13.42	-2.01	14.43	0.0	12.42	0.1	0.00026567	0.02374207	0.00139564	0.16583396	F11r	A_51_P458866	NM_172647	ref|Mus musculus F11 receptor (F11r), mRNA [NM_172647]	ATTAGTCACTCTTCATTTGGCTGGAACTACCGCACGGACCCTTTGAAGATATGTGTGGAT
-4.45	12.18	-2.15	13.26	0.1	11.11	0.0	0.00034211	0.02741053	0.00093909	0.13850117	Agpat9	A_55_P1968433	NM_172715	ref|Mus musculus 1-acylglycerol-3-phosphate O-acyltransferase 9 (Agpat9), transcript variant 1, mRNA [NM_172715]	CCGGAGCAACCCTGTGTAGAAAGTGAACTGTCTTACTGACTATGAATAAATTTTATATTT
-25.70	9.48	-4.68	11.82	0.2	7.14	0.3	0.00009566	0.01451674	0.00000235	0.00528571	Siglecg	A_51_P305052	NM_172900	ref|Mus musculus sialic acid binding Ig-like lectin G (Siglecg), mRNA [NM_172900]	CACGATCCTGGACTACATCAATGTGGTCCCCAAGACCAGGTCCCTGGCTCGGAATTGGAA
-3.98	7.75	-1.99	8.75	0.2	6.76	0.0	0.00106621	0.04599012	0.00155018	0.17309220	Hydin	A_51_P326043	NM_172916	ref|Mus musculus HYDIN, axonemal central pair apparatus protein (Hydin), mRNA [NM_172916]	TAAGTTGATTGTCACCTGCCCTCAGTGTGAAGGCACCGAATCTGGAATCAAATGGGTTTA
-6.94	13.89	-2.80	15.28	0.0	12.49	0.1	0.00008575	0.01384696	0.00012754	0.04437569	Apol9a	A_55_P2043367	NM_173786	ref|Mus musculus apolipoprotein L 9a (Apol9a), transcript variant 1, mRNA [NM_173786]	AGCCCACGCCCATCCTCAGGCATGTCATTGTCCCCTAAATAAACCGTTTCTGTTGTTCCT
-11.82	8.74	-3.56	10.52	0.3	6.96	0.2	0.00040263	0.02988027	0.00002077	0.01744000	Gm5077	A_55_P2150179	NM_173864	ref|Mus musculus predicted gene 5077 (Gm5077), mRNA [NM_173864]	ATCAACAGCATGGAACTCTGCATCTCTAACAAGATGCAGACAGGGAACACAGCCTTTTTT
-3.73	8.02	-1.90	8.97	0.0	7.07	0.1	0.00027518	0.02423695	0.00209553	0.19350147	Atg4c	A_55_P1961099	NM_175029	ref|Mus musculus autophagy-related 4C (yeast) (Atg4c), transcript variant 1, mRNA [NM_175029]	GAGTTTACTTAAAGACAAACTTGTGATATAAGAGTGTAAGAGCTATTACCAAGCCAGGAT
-2.65	7.36	-1.41	8.06	0.1	6.66	0.1	0.00119248	0.04824942	0.00997688	0.36721449	Aqp6	A_55_P2182955	NM_175087	ref|Mus musculus aquaporin 6 (Aqp6), mRNA [NM_175087]	AGAATGCTTTGGGGAATTAAATGCTGGTAGAACACTCCAATAAATGATGATTGTTGTTGC
-27.38	9.64	-4.77	12.03	0.0	7.26	0.6	0.00056591	0.03414409	0.00000184	0.00527273	Zcchc3	A_51_P479132	NM_175126	ref|Mus musculus zinc finger, CCHC domain containing 3 (Zcchc3), mRNA [NM_175126]	GTACTGGGCCCAACGCGGGATAGACACTCTTATCAAGTCTTTCATTGAATCAAAACGGTA
-3.20	7.82	-1.68	8.66	0.1	6.98	0.1	0.00087512	0.04194194	0.00424873	0.27109220	6230409E13Rik	A_55_P1997081	NM_175234	ref|Mus musculus RIKEN cDNA 6230409E13 gene (6230409E13Rik), mRNA [NM_175234]	GCATTAGTGTGATGCTTTAAACCTCTGGGAAGTGGTGCAACACGAACCTATTTTCTTCTT
-4.17	8.03	-2.06	9.06	0.0	7.00	0.2	0.00056391	0.03412603	0.00117727	0.15099796	Ccdc122	A_55_P2074843	NM_175369	ref|Mus musculus coiled-coil domain containing 122 (Ccdc122), mRNA [NM_175369]	ACTAAAATAAAGTTATAGCATCATATGAGGCAGGCATAAAATAAAGCTCTTCAAAGAGGT
-3.62	7.72	-1.86	8.65	0.1	6.80	0.1	0.00041978	0.03005582	0.00232171	0.20392190	Pion	A_66_P129710	NM_175437	ref|Mus musculus pigeon homolog (Drosophila) (Pion), mRNA [NM_175437]	TGGACGCAGAATTTGTAGAGGAAGCTGCTCTGAAACACACCACCATGCTTTTGGGCTTAT
-58.68	9.66	-5.87	12.60	0.0	6.72	0.1	0.00000455	0.00743823	0.00000006	0.00066667	C530028O21Rik	A_55_P2004532	NM_175696	ref|Mus musculus RIKEN cDNA C530028O21 gene (C530028O21Rik), transcript variant 1, mRNA [NM_175696]	CTTCTTGTGGTGATAATCTTGTGGGATGTAAGTTTCAAAATTTTCAAATAAAGCCTTTGC
-2.82	7.57	-1.50	8.32	0.0	6.82	0.1	0.00080761	0.04010164	0.00739259	0.32971388	Btn2a2	A_55_P2172545	NM_175938	ref|Mus musculus butyrophilin, subfamily 2, member A2 (Btn2a2), mRNA [NM_175938]	CATGCCTAACTAATGTCTGTTGCTGCATATGACATTTGAACTTTAGAACAGAAAAACAAC
-6.85	8.18	-2.78	9.57	0.1	6.79	0.0	0.00012683	0.01655923	0.00013643	0.04619355	Dnajc22	A_51_P257743	NM_176835	ref|Mus musculus DnaJ (Hsp40) homolog, subfamily C, member 22 (Dnajc22), mRNA [NM_176835]	AGTCTTGAGTCAGCCCAAGAAGCCTAGAGCATCCTAGAGGTGAAAAGCAACCACTTGAGG
-2.48	7.26	-1.31	7.92	0.0	6.61	0.0	0.00093283	0.04322746	0.01402020	0.41984593	Nrcam	A_55_P2003541	NM_176930	ref|Mus musculus neuron-glia-CAM-related cell adhesion molecule (Nrcam), transcript variant 1, mRNA [NM_176930]	GCATACGTTTTTGTTCAGAGTGGGGTTTTTCTCAATTTCCTTGGAACTGATTAAAAAGAA
-4.95	8.35	-2.31	9.50	0.2	7.20	0.2	0.00109018	0.04633974	0.00065288	0.11614689	Efcab5	A_55_P2138217	NM_176965	ref|Mus musculus EF-hand calcium binding domain 5 (Efcab5), mRNA [NM_176965]	AGAGAAACTTTAAGGACTGGTACTGTGTCGGGACATGTTGATTGTGTCCAATGCTGTTAA
-4.57	7.89	-2.19	8.98	0.1	6.79	0.2	0.00060969	0.03542021	0.00075076	0.12442105	Sybu	A_55_P1978666	NM_176998	ref|Mus musculus syntabulin (syntaxin-interacting) (Sybu), transcript variant a, mRNA [NM_176998]	GCTCCAAAGTCTTATAAGACTCATTTGCTCTTAAACCTGTCAGTTAGTGATACTATGTAA
-3.00	7.55	-1.59	8.34	0.2	6.76	0.1	0.00121313	0.04863022	0.00578093	0.30187396	Fam179a	A_55_P2071354	NM_177087	ref|Mus musculus family with sequence similarity 179, member A (Fam179a), mRNA [NM_177087]	CACATGACCTACTTTTCCCGTTAGGGTCCCCAATGTATATAGTATATTTTAAAGTAGAAA
-3.84	12.73	-1.94	13.70	0.0	11.76	0.1	0.00030379	0.02567969	0.00182628	0.18460995	Mogat2	A_51_P411345	NM_177448	ref|Mus musculus monoacylglycerol O-acyltransferase 2 (Mogat2), mRNA [NM_177448]	CTCTGTCTTGGCACTGAAGGGCAGCACTGTACATGTTACCTCAATAAATGAAAGGAGTCT
-2.98	7.72	-1.58	8.50	0.0	6.93	0.1	0.00075920	0.03913299	0.00594252	0.30400975	Crebl2	A_55_P1958220	NM_177687	ref|Mus musculus cAMP responsive element binding protein-like 2 (Crebl2), mRNA [NM_177687]	ACCCAAAGTTTCTACCGTAATGTGTGATGATGCGTCGGGAAGGTCCTTGCGCAGCACTTA
-3.33	8.13	-1.74	8.99	0.0	7.26	0.1	0.00081033	0.04010164	0.00340581	0.24180834	Zfp874a	A_52_P981697	NM_177712	ref|Mus musculus zinc finger protein 874a (Zfp874a), mRNA [NM_177712]	CCTGTACCTCTGTATCTGTTGTTGTGGTATAAACTGCTCCTGGAATAGGCACCTATGTAT
-4.77	8.46	-2.26	9.59	0.1	7.33	0.2	0.00043856	0.03061385	0.00060664	0.11138192	Tmem130	A_52_P101399	NM_177735	ref|Mus musculus transmembrane protein 130 (Tmem130), mRNA [NM_177735]	ATATCCTGCTGAAATAGTATTGTCTCTTGTACCGTTCATTCCCATGACATGCCACCATTG
-2.72	7.40	-1.44	8.13	0.1	6.68	0.0	0.00083312	0.04062153	0.00891622	0.35160175	Prex1	A_55_P2072661	NM_177782	ref|Mus musculus phosphatidylinositol-3,4,5-trisphosphate-dependent Rac exchange factor 1 (Prex1), mRNA [NM_177782]	GGCCAGGGCAGCATACCTGGTTTATTTTAAATGTACAGATTCTTTTCATTAAATTCATGA
-4.63	8.12	-2.21	9.22	0.2	7.01	0.1	0.00054103	0.03363458	0.00073533	0.12381818	A430089I19Rik	A_55_P1976037	NM_177913	ref|Mus musculus RIKEN cDNA A430089I19 gene (A430089I19Rik), mRNA [NM_177913]	GGGACAGATTAACTAGATCCTTTGTCATGGACTTGTAAACTTTTTGTTCTTCACTGTAAT
-5.68	10.36	-2.51	11.61	0.1	9.10	0.2	0.00050938	0.03296911	0.00027198	0.07196639	Ints8	A_52_P103977	NM_178112	ref|Mus musculus integrator complex subunit 8 (Ints8), transcript variant 2, mRNA [NM_178112]	AATCCGTGGATTTTGAAGCTGTAGCAATCACTGTGAAAGAGCTAGTTCGATATACACTCA
-26.92	8.98	-4.75	11.36	0.0	6.61	0.0	0.00000697	0.00743823	0.00000203	0.00512000	Reep1	A_55_P2011146	NM_178608	ref|Mus musculus receptor accessory protein 1 (Reep1), nuclear gene encoding mitochondrial protein, mRNA [NM_178608]	GGCTGAAGCTCTGCTGTTTTGTTATAATGCCTGATAAACATCTTGAATAAAGTCTTAACA
-2.69	7.35	-1.43	8.07	0.0	6.64	0.0	0.00068265	0.03686986	0.00939221	0.35869254	Fbxl21	A_51_P456838	NM_178674	ref|Mus musculus F-box and leucine-rich repeat protein 21 (Fbxl21), mRNA [NM_178674]	GTATTAGATGTTTAATAGGGTAGACTACAGATGTCTAAGATGTGTATAGACTTCTCAACC
-5.66	8.22	-2.50	9.47	0.2	6.97	0.2	0.00079684	0.04004935	0.00029764	0.07438095	Coro2a	A_55_P2002968	NM_178893	ref|Mus musculus coronin, actin binding protein 2A (Coro2a), transcript variant 1, mRNA [NM_178893]	ACAGGTCACAGGTGGCTATGAACAAAATTATATGTTGTTTCTTGTTCTGTTGGGTTTTTT
-9.66	12.19	-3.27	13.83	0.1	10.55	0.0	0.00007017	0.01258384	0.00003951	0.02126496	Wdr92	A_55_P2071952	NM_178909	ref|Mus musculus WD repeat domain 92 (Wdr92), mRNA [NM_178909]	ATGTAAACTTGTACTTTTCCTGCCCAGTTCTCCCCCCTTGAGTTTTACTATATAAGCCTG
-3.49	7.60	-1.80	8.50	0.0	6.70	0.0	0.00028867	0.02488584	0.00279535	0.22143396	Slfn8	A_55_P2117656	NM_181545	ref|Mus musculus schlafen 8 (Slfn8), transcript variant 1, mRNA [NM_181545]	GAAGGACATAAATAATTCCCTTAAAGAAATACAGGGACAGGAGGGATGGCTTAGTGGTTA
-3.57	7.83	-1.83	8.74	0.0	6.91	0.1	0.00035166	0.02792106	0.00247008	0.20658167	Poln	A_55_P2080531	NM_181857	ref|Mus musculus DNA polymerase N (Poln), mRNA [NM_181857]	GCTAAACTGATACAGACCACACAAAACCTTTGTGGGACAACTGGGACACCTGAAGTAAAA
-3.45	7.73	-1.78	8.62	0.0	6.84	0.1	0.00043535	0.03053097	0.00291063	0.22741935	Slc17a9	A_55_P1998601	NM_183161	ref|Mus musculus solute carrier family 17, member 9 (Slc17a9), mRNA [NM_183161]	CCTATTAGATTTTCTTTATAGATGTGGTGAGTCTTGCCAGAGCCTTATTTAAGTGAAAAC
-5.06	8.40	-2.34	9.57	0.1	7.23	0.0	0.00013288	0.01689313	0.00053417	0.10256098	Fsd1	A_52_P377693	NM_183178	ref|Mus musculus fibronectin type 3 and SPRY domain-containing protein (Fsd1), mRNA [NM_183178]	GTTCACAGCTGAGTCTTACACGGTGCTGGGGGACACACTGATTGATGGTGGCGAGCACTA
-3.43	8.19	-1.78	9.08	0.1	7.30	0.1	0.00061453	0.03544135	0.00304135	0.23300730	Serpinb9f	A_55_P1971425	NM_183197	ref|Mus musculus serine (or cysteine) peptidase inhibitor, clade B, member 9f (Serpinb9f), mRNA [NM_183197]	GGTGCAGTGAGTCCTCTAACAAATGGCCATTTCTATCTGTTTTCAATATATTTACATATC
-17.77	9.82	-4.15	11.90	0.1	7.75	0.4	0.00039906	0.02982769	0.00000680	0.00856000	2610318N02Rik	A_55_P2029417	NM_183287	ref|Mus musculus RIKEN cDNA 2610318N02 gene (2610318N02Rik), mRNA [NM_183287]	ACCCAATGATGATTCAGAGAATGACCCTGGCAGCGCAGAGTCCACTCCTGCCAAGGAGAG
-2.97	14.73	-1.57	15.51	0.0	13.94	0.0	0.00052609	0.03339818	0.00598006	0.30493927	Gadd45gip1	A_55_P2150633	NM_183358	ref|Mus musculus growth arrest and DNA-damage-inducible, gamma interacting protein 1 (Gadd45gip1), mRNA [NM_183358]	GTGTCTGGTGAACCCAGCTCCTGAAAGCTCCCTTCCCAATAAAGCCAGCTGCTGACAACC
-4.13	7.69	-2.04	8.71	0.0	6.67	0.0	0.00019322	0.02012246	0.00126493	0.15589041	1700001O22Rik	A_52_P496403	NM_198000	ref|Mus musculus RIKEN cDNA 1700001O22 gene (1700001O22Rik), transcript variant 1, mRNA [NM_198000]	CTTTGCCAGCTGTATCTGTGTCAGAACGGGTGCTCGGGAGTGTTGGGAGATGGTTGGACA
-3.19	13.81	-1.67	14.65	0.1	12.98	0.1	0.00057776	0.03461962	0.00422942	0.27013387	Bst2	A_51_P169693	NM_198095	ref|Mus musculus bone marrow stromal cell antigen 2 (Bst2), mRNA [NM_198095]	AGGTGAACTCTGGCAGCTCCATGGTGGTCTCCAGCCTACTGGTGCTCAAAGTGTCACTGT
-4.22	8.02	-2.08	9.06	0.0	6.98	0.1	0.00040434	0.02988027	0.00112926	0.14754357	Pip5kl1	A_55_P2002309	NM_198191	ref|Mus musculus phosphatidylinositol-4-phosphate 5-kinase-like 1 (Pip5kl1), mRNA [NM_198191]	GCAAGGACCCTGACCCCAACCCTTAGCTCATTTACTATTAAAAAATGTTGATATTCTCTT
-2.59	7.45	-1.38	8.14	0.1	6.77	0.0	0.00100224	0.04444176	0.01154840	0.38954044	Usp49	A_52_P428673	NM_198421	ref|Mus musculus ubiquitin specific peptidase 49 (Usp49), mRNA [NM_198421]	CAAGAATAAGACTGGAAACTGTAGAAGAGTTAATGTGTCCTATGGACTCAATAGCAGAGT
-3.12	12.05	-1.64	12.87	0.1	11.22	0.1	0.00108008	0.04627166	0.00476334	0.28113964	BC046404	A_55_P2090557	NM_198861	ref|Mus musculus cDNA sequence BC046404 (BC046404), mRNA [NM_198861]	TGAAGCTGGACTGCCTAACACCTGACACTCTACTCTAATACATGTTTTCAAGGACCAATA
-6.51	8.37	-2.70	9.72	0.1	7.02	0.2	0.00022624	0.02178585	0.00016025	0.05122843	Nol4	A_55_P2052006	NM_199024	ref|Mus musculus nucleolar protein 4 (Nol4), transcript variant 2, mRNA [NM_199024]	GGACATTGCTATGCTTTTTTCTTCTAGTGTTTCTAGAACTATTGTTCCTTACAGTTACGT
-6.82	8.25	-2.77	9.63	0.3	6.86	0.2	0.00067878	0.03675576	0.00012976	0.04417297	AF067061	A_55_P2056719	NM_199060	ref|Mus musculus cDNA sequence AF067061 (AF067061), mRNA [NM_199060]	GTGTCTTTGTAGCCATCTGGGTTTTGGTTGTGTTTGTTTATTTTTTCGTTTGTTTACAGC
-3.92	11.82	-1.97	12.81	0.0	10.84	0.1	0.00022496	0.02169514	0.00161198	0.17532988	Znrf2	A_66_P111798	NM_199143	ref|Mus musculus zinc and ring finger 2 (Znrf2), mRNA [NM_199143]	CAAGGTACATAATTACATTTAGTTCATTACATGTAGAGCTGTCTACTCAACTGCAGTTTC
-2.48	11.63	-1.31	12.28	0.1	10.98	0.0	0.00116923	0.04809504	0.01410283	0.42111901	Lyrm4	A_52_P498355	NM_201358	ref|Mus musculus LYR motif containing 4 (Lyrm4), mRNA [NM_201358]	TGTCACAGCTGTTATGTGAAGAAATGGCTGTGTATCCTCATTTCGGGTGTAAGAGTGAAG
-5.26	8.18	-2.40	9.38	0.1	6.98	0.1	0.00035376	0.02792225	0.00040511	0.08858333	H2-Ab1	A_55_P2146560	NM_207105	ref|Mus musculus histocompatibility 2, class II antigen A, beta 1 (H2-Ab1), mRNA [NM_207105]	AATGTATGCTTATCCCCACCTAGATTACAAATAAACGAGACCCAGACTCTGGTTATTTGA
-3.18	14.41	-1.67	15.25	0.2	13.58	0.1	0.00109259	0.04633974	0.00437265	0.27372962	BC048355	A_52_P596755	NM_207161	ref|Mus musculus cDNA sequence BC048355 (BC048355), mRNA [NM_207161]	CCTCCAGTAACCCAAGTGCCTGTCTTAACCCTACTGTATTAGAAAAAATTTAAGATTTAT
-2.81	13.24	-1.49	13.98	0.0	12.49	0.1	0.00072431	0.03804331	0.00787240	0.33611661	Acap3	A_55_P2077009	NM_207223	ref|Mus musculus ArfGAP with coiled-coil, ankyrin repeat and PH domains 3 (Acap3), mRNA [NM_207223]	TGGCAGGGACCCACTCCTTCCTGCTCTGATCACACTCACTTAATAAATCTCTGCCGCTTG
-5.69	8.07	-2.51	9.32	0.0	6.81	0.2	0.00034405	0.02744897	0.00027649	0.07195041	Rasgrp3	A_52_P198435	NM_207246	ref|Mus musculus RAS, guanyl releasing protein 3 (Rasgrp3), transcript variant 2, mRNA [NM_207246]	AGAAGGAATTTTGTATCTCTGGTCTTCCTATGATAAGGAAGACAAAATGTACCTTCAATG
-3.99	8.07	-2.00	9.06	0.1	7.07	0.2	0.00088020	0.04212126	0.00144303	0.16828889	A930005I04Rik	A_51_P148744	NM_207277	ref|Mus musculus RIKEN cDNA A930005I04 gene (A930005I04Rik), mRNA [NM_207277]	CCCCATCTCCAGCATTAATCTAGGGACTCCAAGACGACAGGTAGTGAGAAGGTCCCAGAA
-3.11	7.52	-1.64	8.33	0.2	6.70	0.0	0.00113477	0.04726759	0.00485074	0.28103036	6330549D23Rik	A_55_P1968544	NR_003619	ref|Mus musculus RIKEN cDNA 6330549D23 gene (6330549D23Rik), non-coding RNA [NR_003619]	AACTCATGTTTAAATGCTTATACCATGATGCTGCGAACACAAAAGGGAATATTTGGGTTT
-4.32	7.68	-2.11	8.74	0.1	6.63	0.2	0.00060600	0.03533630	0.00098056	0.13845740	1700109F18Rik	A_51_P269053	NR_027899	ref|Mus musculus RIKEN cDNA 1700109F18 gene (1700109F18Rik), non-coding RNA [NR_027899]	ATTCCCTGGTCGATACACATAGAAGTGGGTAAAGAGATTGTTCAATTCTAAAACATTCTA
-2.63	11.92	-1.39	12.62	0.0	11.23	0.1	0.00118726	0.04823276	0.01123183	0.38484004	Gm6524	A_55_P2062549	NR_028307	ref|Mus musculus predicted gene 6524 (Gm6524), non-coding RNA [NR_028307]	GCAATGCATATGCCTACCACCATGGAGAATTTTGAAATGGCTTTTAAGATTTCTAAATCA
-3.18	11.75	-1.67	12.59	0.1	10.92	0.1	0.00102069	0.04482931	0.00443706	0.27448723	Zfp672	A_51_P155174	NR_028331	ref|Mus musculus zinc finger protein 672 (Zfp672), transcript variant 2, non-coding RNA [NR_028331]	ATGGCAGAACAAACACCCAGAGAGAAGCTGACTGGATTTGCCCAGTTGACTAAATAATAA
-139.47	10.00	-7.12	13.56	0.0	6.44	0.1	0.00000280	0.00743823	0.00000000	0.00000000	5830417I10Rik	A_51_P443443	NR_028359	ref|Mus musculus RIKEN cDNA 5830417I10 gene (5830417I10Rik), non-coding RNA [NR_028359]	TGAGTGGTGTGTAGTGCTTATAGCTCTATTCTAGTGCTACCAATATATTGCTGCAAAACT
-2.86	7.43	-1.52	8.18	0.1	6.67	0.0	0.00082212	0.04035203	0.00708244	0.32675751	4930581F22Rik	A_51_P185292	NR_029475	ref|Mus musculus RIKEN cDNA 4930581F22 gene (4930581F22Rik), non-coding RNA [NR_029475]	AGAAAACAGCAGTAAATGACCTTATGGGTGTGACTTTTCGAGAAGAAAAAGGGGAGGTCT
-2.97	13.00	-1.57	13.78	0.1	12.21	0.0	0.00097696	0.04411359	0.00599397	0.30540129	1190002F15Rik	A_52_P354373	NR_037956	ref|Mus musculus RIKEN cDNA 1190002F15 gene (1190002F15Rik), transcript variant 1, non-coding RNA [NR_037956]	CGGAAGCAACCTGAGGCGTCCTCTTTGTCTGTAAAGATAGAGAGTCCATTGTGGAAGGGG
-4.61	8.18	-2.20	9.28	0.1	7.08	0.1	0.00025381	0.02326610	0.00084134	0.13082469	2610507I01Rik	A_55_P2205650	NR_037964	ref|Mus musculus RIKEN cDNA 2610507I01 gene (2610507I01Rik), non-coding RNA [NR_037964]	CCCCCTATTTTAAGTTTACATTGGTTAAGTTTATGGCTTGATCTCCATCTTCCAAATACA
-3.52	7.64	-1.82	8.55	0.2	6.73	0.1	0.00076713	0.03930885	0.00270217	0.21761125	BB557941	A_55_P2319020	NR_040356	ref|Mus musculus expressed sequence BB557941 (BB557941), non-coding RNA [NR_040356]	AGGGTGTGCTACCACATCTGGCTGACTTGTCTTTTTAAATAAAGAAAGTTTGTACCTCTG
-2.78	7.49	-1.47	8.22	0.1	6.75	0.0	0.00068434	0.03688989	0.00824308	0.34197365	TC1641687	A_55_P1993762	TC1641687	tc|COQ9_MOUSE (Q8K1Z0) Ubiquinone biosynthesis protein COQ9, mitochondrial precursor, partial (11%) [TC1641687]	AAGCCCCTTTTAAGCAGGCACAAGGAAGAACATGACTTGTTAATGCTATCATATTTCTGG
-4.99	8.48	-2.32	9.64	0.0	7.32	0.2	0.00056657	0.03414409	0.00048164	0.09690735	TC1719415	A_55_P2136214	TC1719415	tc|XM_741506 mitochondrial ATPase Afg1 {Aspergillus fumigatus Af293} (exp=-1; wgp=0; cg=0), partial (4%) [TC1719415]	CTGGATCTCTTCACTTCACTCCACGTCTGTCGTCTCCCATGCATGAAGCAACATGGCCAA
-2.48	14.53	-1.31	15.19	0.0	13.88	0.0	0.00095216	0.04364159	0.01369188	0.41634959	Gm12751	A_55_P2167512	XM_001472479	ref|PREDICTED: Mus musculus predicted gene 12751 (Gm12751), mRNA [XM_001472479]	GAGAAAGTTTAAAAACTCCTAGTTTTTTGATGTACTGCTCTTTTGTGGTCATTTCCCAGA
-4.35	8.05	-2.12	9.11	0.0	6.99	0.2	0.00044424	0.03084515	0.00096583	0.13886758	LOC100503615	A_55_P2142181	XM_003084673	ref|PREDICTED: Mus musculus hypothetical protein LOC100503615 (LOC100503615), mRNA [XM_003084673]	ATGGACCTAGTGTCCTCAAAAGGAAGGAGACGATGAACAAAATAAAGACATGTCTGAATC
-6.09	8.32	-2.61	9.63	0.2	7.02	0.2	0.00041524	0.03003454	0.00027553	0.07200000	D830044D21Rik	A_55_P2303972	XM_003085007	ref|PREDICTED: Mus musculus hypothetical protein LOC100503880 (LOC100503880), mRNA [XM_003085007]	GGAAGTGACTGCTTTGGGTGTAGTTTCATTTGAGGACATAGATAAAAAATATTGTAACTG
-3.36	7.44	-1.75	8.32	0.1	6.57	0.0	0.00056240	0.03409070	0.00337417	0.24092063	3110040M04Rik	A_55_P2004037	XM_003086159	ref|PREDICTED: Mus musculus RIKEN cDNA 3110040M04 gene (3110040M04Rik), mRNA [XM_003086159]	GTCTTGGTCACATCCTGACTTGTAATGCTTCATCGTGGTTTTCACTATTTTAATAAAGAT
-3.01	8.21	-1.59	9.01	0.0	7.42	0.1	0.00110140	0.04651672	0.00578335	0.30150000	Gm7160	A_55_P2108845	XM_921685	ref|PREDICTED: Mus musculus predicted gene 7160 (Gm7160), mRNA [XM_921685]	GTCTGTTCACATGATGGTGTGCGTTTTAAACTCTGTTTTATTAAATGGTGTGTTGCAACA
-4.21	7.71	-2.07	8.75	0.0	6.68	0.0	0.00019331	0.02012246	0.00115847	0.14950000	Gm7963	A_66_P126586	XM_982113	ref|PREDICTED: Mus musculus predicted gene 7963 (Gm7963), mRNA [XM_982113]	GATGTCACAGAGAGATTTGGATTCCTTTGTCTGCTGTCAGAGCCTCTTTCAGCTAAAACA
-26.73	9.27	-4.74	11.64	0.1	6.90	0.1	0.00002001	0.00859734	0.00000235	0.00548148	Gm19958	A_55_P1973352	XR_106152	ref|PREDICTED: Mus musculus hypothetical LOC100503910, transcript variant 1 (LOC100503910), partial miscRNA [XR_106152]	TAAAAATCAAGGCTGAATAATACTAGGACAAGGGCCAAACAGGATACCGATGGTACCCAC
-3.61	8.37	-1.85	9.30	0.2	7.45	0.1	0.00100966	0.04467337	0.00235569	0.20547368	Gm5914	A_52_P411430	XR_106165	ref|PREDICTED: Mus musculus predicted gene 5914 (Gm5914), miscRNA [XR_106165]	AGACTCGCTTTGAATTCATGAGAAAGAAGAGTGTGAAACAAGAAGCAAAGATCGGGTTGG
-3.59	7.62	-1.84	8.54	0.1	6.70	0.1	0.00062904	0.03549660	0.00257609	0.21096489	4930458D05Rik	A_55_P2315012	XR_106287	ref|PREDICTED: Mus musculus RIKEN cDNA 4930458D05 gene (4930458D05Rik), partial miscRNA [XR_106287]	TGTGGCAGTGGTATGGATGACTGCAGACAATGAGAGATGCTAAAGGCTTTTATGACAACC
