# Supplementary material for: T-cell Intracellular Antigen (TIA)-Proteins Deficiency in Murine Embryonic Fibroblasts Alters Cell Cycle Progression and Induces Autophagy
Source: PLoS One. 2013 Sep 24;8(9):e75127. doi: 10.1371/journal.pone.0075127 (PMC3782481; doi:10.1371/journal.pone.0075127)
Supplement: Figure S2 — Summary of differentially expressed genes in TIAR KO MEF. (XLS) [file pone.0075127.s002.xls]

## Sheet: Targets KOR-up
Fold Change TIAR KO vs. WT	logSignal (A)	logRatio (M)	logControl	StdErr (logControl)	logExperiment	StdErr (logExperiment)	pval (limma)	FDR (limma)	pval (RankProd)	FDR (RankProd)	ProbeID	Oligo	Systematic Name	Description	Sequence
+2.09	10.57	+1.06	10.04	0.0	11.10	0.1	0.00078636	0.01812648	0.01239723	0.35633409	Sept5	A_55_P2039881	NM_213614	ref|Mus musculus septin 5 (Sept5), mRNA [NM_213614]	ATCCTCCCACTACCCACACCGGATGCGGAGACCGAGAAGCTCATCAGGATGAAGGATGAA
+43.12	9.40	+5.43	6.69	0.0	12.12	0.1	0.00000010	0.00014031	0.00001181	0.01005405	0610007N19Rik	A_52_P670812	NR_038186	ref|Mus musculus RIKEN cDNA 0610007N19 (0610007N19Rik), non-coding RNA [NR_038186]	TCTTCTTCCTTGACATGGTCAGTGACTCTTCAAGCTTCCATCGGGATGTCATATTTTACT
+2.09	9.46	+1.06	8.92	0.0	9.99	0.0	0.00061334	0.01551242	0.01248571	0.35740909	0610007P22Rik	A_55_P2148833	ENSMUST00000015270	ens|RIKEN cDNA 0610007P22 gene [Source:MGI Symbol;Acc:MGI:1915577] [ENSMUST00000015270]	TATTTGGGGCCCTAGAACCTACCCTACACTCTCTGACAGACAGCTGGTGGCACAGTCAGG
+2.06	12.33	+1.04	11.81	0.2	12.85	0.1	0.00282474	0.04246618	0.01362227	0.37396513	0610009B22Rik	A_55_P2052831	NM_025319	ref|Mus musculus RIKEN cDNA 0610009B22 gene (0610009B22Rik), mRNA [NM_025319]	GTAGCCTAGCAAACTCTTTATGTCTCAGCTTACCTGTATATCATGAAATTTCTCTTCTAT
+2.73	7.48	+1.45	6.76	0.0	8.21	0.2	0.00061787	0.01559569	0.00547377	0.24327170	1010001N08Rik	A_55_P2042973	XR_105930	ref|PREDICTED: Mus musculus RIKEN cDNA 1010001N08 gene (1010001N08Rik), partial miscRNA [XR_105930]	TATAACTCACTGGTGAATTGCTTAATGTTCAAGGATGTGGGTTCGATTCTCACGCACTAC
+3.14	11.90	+1.65	11.07	0.0	12.73	0.1	0.00011862	0.00500684	0.00351429	0.19430729	1110012J17Rik	A_55_P1996963	NM_001114098	ref|Mus musculus RIKEN cDNA 1110012J17 gene (1110012J17Rik), transcript variant 1, mRNA [NM_001114098]	GTACCGTGTGTACTGTTGCTGTTGGTCTCTTGTACCAGTAAGACAATGGCTCCATTTTTT
+2.09	7.48	+1.06	6.95	0.0	8.01	0.0	0.00057944	0.01493679	0.01242556	0.35665998	1110050K14Rik	A_55_P2115189	NR_045471	ref|Mus musculus RIKEN cDNA 1110050K14 gene (1110050K14Rik), non-coding RNA [NR_045471]	GAAGATGATGGTGACACTTTCTGGGAAGACCTTCCCGGATCTCCAGAGGTACGGAACCGA
+2.78	11.82	+1.47	11.09	0.0	12.56	0.2	0.00037536	0.01109810	0.00499384	0.23364933	1110067D22Rik	A_51_P440047	NM_173752	ref|Mus musculus RIKEN cDNA 1110067D22 gene (1110067D22Rik), mRNA [NM_173752]	AGTTTCAAATCTTGCCAACTTCTCTACAACTCCCTAAGAGATCACTCTTAGAGTTGATGA
+2.15	11.33	+1.11	10.78	0.1	11.88	0.0	0.00070700	0.01698688	0.01120471	0.33826846	1190002N15Rik	A_55_P2032608	NM_001033145	ref|Mus musculus RIKEN cDNA 1190002N15 gene (1190002N15Rik), mRNA [NM_001033145]	GCCCATTAATAGACGCAGTGAAATATTTTTGAATCAAAACATTTGGGGTTTGTATGTGCA
+8.45	10.84	+3.08	9.30	0.2	12.38	0.1	0.00001520	0.00137943	0.00036662	0.06485393	1190007F08Rik	A_52_P551011	NM_001163721	ref|Mus musculus RIKEN cDNA 1190007F08 gene (1190007F08Rik), transcript variant 1, mRNA [NM_001163721]	AGCCTCATGCTATAGGAGGATCTCCCAGAAGCTGTGCTCTGGCAAGCTGGGGATAGCCAT
+3.57	11.15	+1.83	10.24	0.2	12.07	0.0	0.00008111	0.00395066	0.00255278	0.16659482	1200009I06Rik	A_55_P2022604	NM_028807	ref|Mus musculus RIKEN cDNA 1200009I06 gene (1200009I06Rik), mRNA [NM_028807]	CACATCCACACTGTAGTGCGAAGCTGAGGATTCTAAAAATAAATGTGAATTAAAATAGTG
+2.23	12.50	+1.16	11.92	0.3	13.08	0.1	0.00355390	0.04948353	0.01050000	0.32735050	1600002K03Rik	A_51_P519570	NM_027207	ref|Mus musculus RIKEN cDNA 1600002K03 gene (1600002K03Rik), mRNA [NM_027207]	CTGTAAGGGACAAGAGCATCCTCTGATAAGGTGTGATGGAGCAGGGGGCCTGAGGATCTC
+2.30	8.23	+1.20	7.63	0.0	8.83	0.0	0.00031483	0.00980647	0.00890473	0.30230943	1700009N14Rik	A_52_P464228	NM_001081095	ref|Mus musculus RIKEN cDNA 1700009N14 gene (1700009N14Rik), mRNA [NM_001081095]	GCAGGTTTAGCTGTTTGTTTCTTCCCTGAGGTTCAAAACTAAGGGTCCTGCAGTTACAAC
+2.86	9.00	+1.51	8.25	0.3	9.76	0.0	0.00060384	0.01533362	0.00474670	0.22994462	1700009P17Rik	A_55_P2186668	NM_001081275	ref|Mus musculus RIKEN cDNA 1700009P17 gene (1700009P17Rik), mRNA [NM_001081275]	GTTATCCAAGGAGACAACCCAGATGAACCGCAAAGCTCGCACCCCTCTGCAGGTCACACT
+2.02	11.90	+1.02	11.39	0.2	12.41	0.0	0.00199614	0.03380174	0.01450997	0.38604985	1700019E19Rik	A_55_P2023042	NM_001199843	ref|Mus musculus RIKEN cDNA 1700019E19 gene (1700019E19Rik), transcript variant 1, mRNA [NM_001199843]	CAAACCAAGAGAGCTTGCAAGCAGCTTACAGTTTTTATACGGAACATTTTGTAATAGAAT
+2.01	8.09	+1.01	7.59	0.0	8.60	0.0	0.00076288	0.01776085	0.01450083	0.38596957	1700029I01Rik	A_55_P2121151	NR_040355	ref|Mus musculus RIKEN cDNA 1700029I01 gene (1700029I01Rik), non-coding RNA [NR_040355]	TGTGTAATGAGCCGTCCATCGGATCTTTCCAATAAACTAAAGGTTTTGCTTTGTCTTCGG
+2.23	7.25	+1.16	6.67	0.0	7.83	0.2	0.00177014	0.03095696	0.01065504	0.32973563	1700034E13Rik	A_55_P2090299	NM_030097	ref|Mus musculus RIKEN cDNA 1700034E13 gene (1700034E13Rik), mRNA [NM_030097]	GACAGACTAATTGTCCACCAGAGATCTTGTAAACCCAAAGCCTCCAAGTAAAGCCCTTTC
+2.00	7.09	+1.00	6.58	0.0	7.59	0.1	0.00114410	0.02318977	0.01449041	0.38601861	1700040L02Rik	A_51_P205390	NM_028491	ref|Mus musculus RIKEN cDNA 1700040L02 gene (1700040L02Rik), mRNA [NM_028491]	CCTTTAACGCACGAATAGAGAAACTGAAGAAAGCCTGAAGACGCGGTACAAGCAAAGTGA
+3.84	7.57	+1.94	6.60	0.0	8.54	0.1	0.00003901	0.00251204	0.00211630	0.15283945	1700048O20Rik	A_55_P2009640	NR_033553	ref|Mus musculus RIKEN cDNA 1700048O20 gene (1700048O20Rik), non-coding RNA [NR_033553]	TCAATCAATATGTAACTGGTGAGCTTTCAAATGCTTCTTCATGCATCTTTAGGCTTGGTT
+2.42	8.73	+1.27	8.09	0.1	9.37	0.2	0.00082168	0.01870342	0.00765866	0.28572986	1700121C10Rik	A_51_P313397	AK007220	gb|Mus musculus adult male testis cDNA, RIKEN full-length enriched library, clone:1700121C10 product:unclassifiable, full insert sequence. [AK007220]	ACCAGTCTCTCTGATCATCTTCCTACGTACTCCCCTTTAGATGATCACTTATATTGTCTG
+10.80	9.52	+3.43	7.80	0.0	11.23	0.2	0.00000366	0.00060895	0.00023355	0.05106944	1810014F10Rik	A_55_P1987231	NM_026928	ref|Mus musculus RIKEN cDNA 1810014F10 gene (1810014F10Rik), mRNA [NM_026928]	GGGCCTGCAGACCCCGATATGGAAGCGTTATGAATCCCTTCTTCTCGAAGCTGACTGTAA
+3.00	9.43	+1.59	8.64	0.0	10.22	0.1	0.00014623	0.00580258	0.00406834	0.20897879	1810019D21Rik	A_55_P2340593	NR_040344	ref|Mus musculus RIKEN cDNA 1810019D21 gene (1810019D21Rik), transcript variant 1, non-coding RNA [NR_040344]	ATTCATTCGACTCTGGTTCTCTCAACCAGGCATTCCCCATATTAAAACAATTCCAGAACT
+2.69	9.40	+1.43	8.69	0.3	10.12	0.1	0.00150254	0.02770828	0.00587005	0.25250820	1810058I24Rik	A_51_P416613	AK082166	gb|Mus musculus 0 day neonate cerebellum cDNA, RIKEN full-length enriched library, clone:C230016J21 product:unclassifiable, full insert sequence. [AK082166]	ACAATGAATGCCTTTTTTGAAGACCACAGGTTGCAAAGATAAGTTAGGGACATCTGTCTG
+20.04	9.10	+4.33	6.94	0.1	11.26	0.1	0.00000067	0.00024986	0.00006199	0.02568421	1810058I24Rik	A_55_P2141938	NR_027875	ref|Mus musculus RIKEN cDNA 1810058I24 gene (1810058I24Rik), transcript variant 1, non-coding RNA [NR_027875]	CAGTGATATGACTGCGTTTTCAAAAAACCACTTACTGTGAGCTCTTGGCGAAATCTTCGC
+2.22	13.94	+1.15	13.36	0.1	14.51	0.1	0.00086474	0.01937305	0.01035620	0.32642242	2010015L04Rik	A_55_P2009066	NM_001166029	ref|Mus musculus RIKEN cDNA 2010015L04 gene (2010015L04Rik), transcript variant 2, mRNA [NM_001166029]	ATCTGCGCATGAGCCAAGGGTATTTTATGACTACTTGTACTCTACCTTTCCCGTGAACGT
+3.23	7.45	+1.69	6.61	0.1	8.30	0.1	0.00014208	0.00568823	0.00332419	0.18910930	2310007B03Rik	A_51_P275435	NM_172411	ref|Mus musculus RIKEN cDNA 2310007B03 gene (2310007B03Rik), transcript variant 1, mRNA [NM_172411]	CACACTACTCCTTGGGGTTGAAATACTATGTGTTCAAGGTTGAACACATTAATGCTCCAG
+2.74	14.03	+1.46	13.30	0.1	14.76	0.2	0.00054913	0.01438520	0.00519950	0.23866181	2410006H16Rik	A_66_P111430	NR_030738	ref|Mus musculus RIKEN cDNA 2410006H16 gene (2410006H16Rik), non-coding RNA [NR_030738]	TGGTAATCCTGTCTGTACCACAGGATCTTCTATGCCTTTTAAAAATAAACATTTGTTTAT
+2.32	7.36	+1.21	6.76	0.1	7.97	0.1	0.00045813	0.01271547	0.00861547	0.29795058	2610019F03Rik	A_51_P214470	NM_173744	ref|Mus musculus RIKEN cDNA 2610019F03 gene (2610019F03Rik), mRNA [NM_173744]	GCAAAGCATGTAATTTTTACTATAACATGTGAGTGTGAAAATCTCTATCCTCAGGTAACG
+2.37	10.68	+1.24	10.05	0.0	11.30	0.2	0.00088479	0.01964334	0.00853576	0.29731637	2610029K11Rik	A_55_P2354531	AK011616	gb|Mus musculus 10 days embryo whole body cDNA, RIKEN full-length enriched library, clone:2610029K11 product:unclassifiable, full insert sequence. [AK011616]	TTCTGATTCTCCTGCTAGGTTTCTGCAAAAAAGGCTCAACTGGTGTAACCTCTGTAGAGG
+2.38	11.04	+1.25	10.42	0.2	11.67	0.0	0.00076903	0.01784802	0.00811573	0.29056055	2610201A13Rik	A_55_P2361547	AK011855	gb|Mus musculus 10 days embryo whole body cDNA, RIKEN full-length enriched library, clone:2610201A13 product:unclassifiable, full insert sequence. [AK011855]	GCACTGTAGAGGGAGATTAAGAGGTGATTGTGATTTGTCAAAATTGATGCATTAAAATGA
+3.11	8.91	+1.64	8.09	0.1	9.72	0.2	0.00021547	0.00758477	0.00361858	0.19747314	2610528A11Rik	A_66_P108468	NM_001206684	ref|Mus musculus RIKEN cDNA 2610528A11 gene (2610528A11Rik), mRNA [NM_001206684]	TAACACTTAACCACTGGTCTCCAAACCAACACCTGTAACTTCCTAATGAAATCATCAGGA
+5.26	7.84	+2.40	6.64	0.0	9.04	0.2	0.00002191	0.00174693	0.00103906	0.10640000	2700008G24Rik	A_55_P2258375	AK012221	gb|Mus musculus 11 days embryo whole body cDNA, RIKEN full-length enriched library, clone:2700008G24 product:unclassifiable, full insert sequence. [AK012221]	CCAGTGCATGTGTATAAGTCATCATTTAATCTTTTGAAAAGTGGGTTACACTAACCTAAG
+2.70	8.08	+1.43	7.37	0.1	8.80	0.0	0.00013855	0.00560745	0.00539126	0.24182336	2810055F11Rik	A_51_P408989	NM_026038	ref|Mus musculus RIKEN cDNA 2810055F11 gene (2810055F11Rik), mRNA [NM_026038]	CTATTTGTCAACCTTTTGAGCATAAATGTCGCTAATGGGGCAAACAGAGTGCCAAGAATC
+2.39	9.35	+1.26	8.72	0.3	9.98	0.1	0.00191463	0.03278300	0.00836566	0.29465101	2810417H13Rik	A_66_P133404	NM_026515	ref|Mus musculus RIKEN cDNA 2810417H13 gene (2810417H13Rik), mRNA [NM_026515]	TATAGATATAGTAGTAACTGTTTTGAGATAGGATCTCATTATATAGCCTCTTAGGTGGCC
+2.21	8.59	+1.15	8.01	0.1	9.16	0.2	0.00259905	0.04015649	0.01040136	0.32653838	2900001G08Rik	A_55_P2209053	AK013461	gb|Mus musculus adult male hippocampus cDNA, RIKEN full-length enriched library, clone:2900001G08 product:unclassifiable, full insert sequence. [AK013461]	TGACATGCATGTCCCCCCTTCCACATACACATACCCACATAGTAAATAAATAAATGTAAT
+2.57	9.73	+1.36	9.05	0.1	10.41	0.1	0.00031256	0.00977495	0.00628271	0.26167989	3110082D06Rik	A_51_P161257	NM_028474	ref|Mus musculus RIKEN cDNA 3110082D06 gene (3110082D06Rik), mRNA [NM_028474]	AATAGCCATTCTTGTATGTTGATCTTGAGTGTAAGAGCTATGTCCATTCTGTAATTATCC
+3.27	12.22	+1.71	11.37	0.1	13.08	0.4	0.00087207	0.01947499	0.00339285	0.19145878	3300005D01Rik	A_66_P107129	NR_045080	ref|Mus musculus RIKEN cDNA 3300005D01 gene (3300005D01Rik), transcript variant 2, non-coding RNA [NR_045080]	ATAATCAGGAAGGGGTTTGAGATAGCTGCCTTGTGTTTCCAGGCCAGTCCATCTCAAAAT
+5.33	7.73	+2.42	6.52	0.0	8.94	0.0	0.00000733	0.00089114	0.00101334	0.10600664	3830612M24	A_55_P2345853	AK028406	gb|Mus musculus 18 days pregnant adult female placenta and extra embryonic tissue cDNA, RIKEN full-length enriched library, clone:3830612M24 product:unclassifiable, full insert sequence. [AK028406]	TACCAAAAACACCACAGGTGTACATAGACGCTTTCTGCCATACTGTGTTTTCAGATGCAG
+2.31	7.35	+1.21	6.74	0.1	7.95	0.2	0.00101057	0.02127071	0.00876696	0.30022186	4631405J19Rik	A_66_P130759	AK028444	gb|Mus musculus 0 day neonate skin cDNA, RIKEN full-length enriched library, clone:4631405J19 product:hypothetical protein, full insert sequence. [AK028444]	ATAACCCAGCAAGAGCAACTCCAGAGAGGCCCAAGGAAGTTCTGGAATAAAATCATAGCT
+6.01	8.41	+2.59	7.11	0.1	9.70	0.1	0.00001208	0.00118826	0.00076035	0.09334113	4833427F10Rik	A_55_P2424627	NR_045459	ref|Mus musculus RIKEN cDNA 4833427F10 gene (4833427F10Rik), non-coding RNA [NR_045459]	CCAGCTGCACACTTAAGATTCTCATGCTTTGCTGCGCCTCAGTTATGTGTCAATAAAAAA
+2.09	8.37	+1.06	7.84	0.1	8.90	0.2	0.00277085	0.04194318	0.01269150	0.36051421	4930429B21Rik	A_55_P1961180	NR_027966	ref|Mus musculus RIKEN cDNA 4930429B21 gene (4930429B21Rik), non-coding RNA [NR_027966]	CTTGTTTCATAGAAATGTAAATCTCATGACAGAGAAAATGGCCCCACAAATTAGAGCTTT
+13.97	9.83	+3.80	7.92	0.1	11.73	0.0	0.00000119	0.00033320	0.00013072	0.03811111	4930486L24Rik	A_51_P276479	NM_178098	ref|Mus musculus RIKEN cDNA 4930486L24 gene (4930486L24Rik), mRNA [NM_178098]	CATGAAGGGATACATAAAGATTGCCAAAGACTGGAACAACCACTGCGGGATTGCTACACT
+2.43	8.08	+1.28	7.44	0.1	8.72	0.1	0.00043821	0.01237186	0.00750070	0.28302217	4930588N13Rik	A_51_P218682	NM_029464	ref|Mus musculus RIKEN cDNA 4930588N13 gene (4930588N13Rik), mRNA [NM_029464]	ATTTAAAGTTCCAATTTCCCCCATGACATACCTTTAGCTGTGTCCCCAAGGTTTGGATGT
+6.79	9.97	+2.76	8.59	0.1	11.35	0.1	0.00000687	0.00086552	0.00057044	0.08239450	4930593A02Rik	A_55_P2382070	AK017132	gb|Mus musculus adult male testis cDNA, RIKEN full-length enriched library, clone:4933440I01 product:unclassifiable, full insert sequence. [AK017132]	GCTGGATCTCCCTGGCTCTTCTTCCAACGTGACCAATGAATAAATCTCTCTTTTGTGTTT
+2.40	11.75	+1.27	11.12	0.1	12.38	0.2	0.00125815	0.02461988	0.00791629	0.28800462	4931406P16Rik	A_55_P2098210	NM_172741	ref|Mus musculus RIKEN cDNA 4931406P16 gene (4931406P16Rik), mRNA [NM_172741]	GAATAGTTGTGACCTTCCAAAACTGGAACTCTACATTTTGTATCTTACTTTTAAAGCTCC
+2.60	13.47	+1.38	12.78	0.2	14.16	0.0	0.00035675	0.01069747	0.00610220	0.25774111	4931408A02Rik	A_55_P2101920	NM_001199210	ref|Mus musculus RIKEN cDNA 4931408A02 gene (4931408A02Rik), transcript variant 1, mRNA [NM_001199210]	CGTCGCACTGTTTACAGCACACCCTGGAATAAATTGGGAGGAAGCCGTGGTGTCTTGCAA
+2.58	7.97	+1.37	7.28	0.2	8.65	0.1	0.00056754	0.01475098	0.00625108	0.26157342	4931408D14Rik	A_55_P2415472	NR_040298	ref|Mus musculus RIKEN cDNA 4931408D14 gene (4931408D14Rik), transcript variant 1, non-coding RNA [NR_040298]	TCAGCATCTTCAATTAAAGCTAAGTGCAAAGGATGGAAATCTTGTTCCCTCAGCCGCCCA
+2.11	11.80	+1.08	11.26	0.2	12.34	0.1	0.00213079	0.03509707	0.01221602	0.35403405	4933409K07Rik	A_55_P1996927	NR_033123	ref|Mus musculus RIKEN cDNA 4933409K07 gene (4933409K07Rik), non-coding RNA [NR_033123]	TATTGCCTAAGCATAGATAACCATATATCAGGGGGAGCTCCATGTTCTAGTCCTGCAAGC
+2.27	11.78	+1.18	11.19	0.0	12.37	0.1	0.00046965	0.01294374	0.00928620	0.30763177	4933412E12Rik	A_55_P2213828	NR_038025	ref|Mus musculus RIKEN cDNA 4933412E12 gene (4933412E12Rik), transcript variant 1, non-coding RNA [NR_038025]	TTTTATTTAACTTTCTCCTTCACCAGCCTTGCTTGCTTTTCCCAAATAAAGTGGACCCCG
+3.38	10.62	+1.76	9.74	0.2	11.49	0.1	0.00017472	0.00656135	0.00294099	0.17757622	5430435G22Rik	A_55_P2082989	NM_145509	ref|Mus musculus RIKEN cDNA 5430435G22 gene (5430435G22Rik), mRNA [NM_145509]	CTCAGTTACCCATGGTCAACTGTGGACCAAAAATATTAAATAGCAAATCCCAGAAATAAA
+2.01	10.86	+1.00	10.35	0.0	11.36	0.1	0.00093019	0.02027680	0.01437754	0.38431239	5730471H19Rik	A_55_P2262560	AK133873	gb|Mus musculus 8 days embryo whole body cDNA, RIKEN full-length enriched library, clone:5730471H19 product:hypothetical ENV polyprotein (coat polyprotein)/F-MuLV receptor-binding containing protein, full insert sequence. [AK133873]	ACTTGCCATAAAGATAAGAGGCATGCAAGAACAATCTCTGGACAGGCCCAGTTGAGATTG
+7.45	8.43	+2.90	6.98	0.2	9.88	0.1	0.00000914	0.00100083	0.00047605	0.07330073	5830408B19Rik	A_55_P2349148	AK017909	gb|Mus musculus adult male thymus cDNA, RIKEN full-length enriched library, clone:5830408B19 product:unclassifiable, full insert sequence. [AK017909]	CATCATTGTGATTTACAAACATATGCTTCCCCTTCAATAAATGTCACGGCTTTCACAGCG
+16.86	8.62	+4.08	6.58	0.1	10.65	0.1	0.00000053	0.00023351	0.00008778	0.03054144	6330407I18Rik	A_55_P2288232	AK018137	gb|Mus musculus adult male medulla oblongata cDNA, RIKEN full-length enriched library, clone:6330407I18 product:unclassifiable, full insert sequence. [AK018137]	TCATTGTTACGTGCAGACCACAGAATGAGGTGAGTTTGTACATGGAAAAATGATTTATGG
+4.22	8.81	+2.08	7.78	0.0	9.85	0.1	0.00002910	0.00207096	0.00168921	0.13568878	6330416G13Rik	A_55_P2104572	NM_144905	ref|Mus musculus RIKEN cDNA 6330416G13 gene (6330416G13Rik), mRNA [NM_144905]	CTCATGTTCAATTGTTCCAGCACCTCAGGGGTGTGTATACAAATAAAGAGTTGTCAAATC
+2.39	9.08	+1.26	8.45	0.1	9.71	0.2	0.00072384	0.01725385	0.00815657	0.29119501	6330512M04Rik	A_52_P114905	BC049666	gb|Mus musculus RIKEN cDNA 6330512M04 gene, mRNA (cDNA clone MGC:58491 IMAGE:6534368), complete cds. [BC049666]	GTTCGGGACAAGAAGCTCTTGAATGACCTGAATGGAGCTGTGGAGGATGCCAAGACAGCA
+2.66	7.73	+1.41	7.02	0.2	8.44	0.3	0.00223307	0.03617954	0.00631167	0.26236568	6720422M22Rik	A_55_P2244677	AK032738	gb|Mus musculus 12 days embryo male wolffian duct includes surrounding region cDNA, RIKEN full-length enriched library, clone:6720422M22 product:unclassifiable, full insert sequence. [AK032738]	AGCATGTTTTCCCACACAGAAAGCCTGGTAGTTGAGTTGTATATATTTAGTGTTAGGAGC
+10.80	8.53	+3.43	6.82	0.2	10.25	0.2	0.00000983	0.00104770	0.00022586	0.05043972	8430408G22Rik	A_51_P316935	NM_145980	ref|Mus musculus RIKEN cDNA 8430408G22 gene (8430408G22Rik), transcript variant 1, mRNA [NM_145980]	TTGGTTTTATCATGACTAAAGTGAGTGTAGGTGGAGTGACCACCTCCCAGATTGCTCTAA
+6.08	10.08	+2.60	8.78	0.0	11.39	0.1	0.00000892	0.00099457	0.00072497	0.09149499	8430427H17Rik	A_52_P476029	NM_001001986	ref|Mus musculus RIKEN cDNA 8430427H17 gene (8430427H17Rik), transcript variant 1, mRNA [NM_001001986]	GTCATAAGTATGTGGAATCCTTTTCCTTTTGAGACTGTATATCATATACCAGACTGAATC
+2.99	7.40	+1.58	6.61	0.1	8.19	0.0	0.00009586	0.00439044	0.00406104	0.20877388	8430436N08Rik	A_55_P2263877	NR_040645	ref|Mus musculus RIKEN cDNA 8430436N08 gene (8430436N08Rik), non-coding RNA [NR_040645]	CTTTTCATTTTCAAGCTGACTGTATTACTAGAATGAAATAAAAGTGCTGTACTGGTCTGG
+15.47	10.07	+3.95	8.10	0.2	12.05	0.1	0.00000133	0.00034657	0.00010512	0.03326633	9030425E11Rik	A_55_P2067608	NM_133733	ref|Mus musculus RIKEN cDNA 9030425E11 gene (9030425E11Rik), mRNA [NM_133733]	AAAGCAGAAACCACACTCAGCACAACGCCCAGCCAGAGCAAAGCCTTCCAAACTGTCTGA
+9.02	10.57	+3.17	8.98	0.3	12.15	0.0	0.00002496	0.00187812	0.00033314	0.06116618	9030619P08Rik	A_66_P122086	NM_001039720	ref|Mus musculus RIKEN cDNA 9030619P08 gene (9030619P08Rik), mRNA [NM_001039720]	GCCCTACTGCGTGCAGAAAGAGTTCAGGGGCTGGAATGCTACCAGTGTTTTGATGTCCCA
+2.35	11.32	+1.24	10.70	0.0	11.94	0.0	0.00026659	0.00871251	0.00818953	0.29154551	9330175M20Rik	A_55_P2326091	NR_045151	ref|Mus musculus RIKEN cDNA 9330175M20 gene (9330175M20Rik), non-coding RNA [NR_045151]	TTTACAGCCTGCCTGCACTGTTGCTTTTCTCTCAAACTCTAATAAAATTGCCCTCTAACT
+2.67	12.14	+1.42	11.43	0.0	12.85	0.1	0.00016717	0.00636572	0.00551086	0.24405907	9830147E19Rik	A_55_P2089125	NM_001242388	ref|Mus musculus RIKEN cDNA 9830147E19 gene (9830147E19Rik), mRNA [NM_001242388]	AGAAACCCTATGAATGTAATCAATGTGGTAAAGCCTTTTCACATTCCAGCTATCTTCAAA
+6.97	10.88	+2.80	9.48	0.0	12.28	0.1	0.00000365	0.00060895	0.00053747	0.07889977	9930105H17Rik	A_55_P1966721	BC027236	gb|Mus musculus RIKEN cDNA 9930105H17 gene, mRNA (cDNA clone IMAGE:3587376), containing frame-shift errors. [BC027236]	AACAAGGGCCACAGCAGATGGATGTAACTACAGGGCCTAGACCAGCCTCATTTTAATAAA
+2.12	7.75	+1.08	7.21	0.1	8.29	0.1	0.00089771	0.01979495	0.01196907	0.34977448	A030009H04Rik	A_51_P351923	NR_027827	ref|Mus musculus RIKEN cDNA A030009H04 gene (A030009H04Rik), non-coding RNA [NR_027827]	AACACTAGTGACGCATTAAAGTGCCAAAGTGACATTCTTTTGAGAAAAATTTTTCTGAGC
+3.09	8.86	+1.63	8.05	0.1	9.67	0.1	0.00013788	0.00558773	0.00376226	0.20147279	A430110N23Rik	A_51_P452659	NM_173008	ref|Mus musculus RIKEN cDNA A430110N23 gene (A430110N23Rik), mRNA [NM_173008]	ACTCAAGGGCCAACCCCTAATCACAACCCAGATCCTTTTGGGCCATGTGTGTCCCCATTA
+2.03	8.34	+1.02	7.83	0.1	8.84	0.2	0.00343649	0.04844089	0.01424416	0.38236999	A630033H20Rik	A_51_P171936	NM_175442	ref|Mus musculus RIKEN cDNA A630033H20 gene (A630033H20Rik), transcript variant 2, mRNA [NM_175442]	CTTCACTCAAAATAATCTGTCTACAGGAATTCTCTATACCAAGATTATTAGTGGACTACG
+2.35	7.56	+1.23	6.94	0.1	8.17	0.0	0.00049094	0.01335253	0.00838034	0.29467337	AA414992	A_55_P2119737	XM_001478791	ref|PREDICTED: Mus musculus expressed sequence AA414992 (AA414992), mRNA [XM_001478791]	GGCGCCTACTCTATCTTGGGTGATCTTCATTTACTTAATAAATGCAAGAAAATTGTTGAA
+4.84	8.58	+2.27	7.44	0.1	9.72	0.1	0.00001236	0.00120400	0.00125686	0.11504651	Aass	A_51_P483544	NM_013930	ref|Mus musculus aminoadipate-semialdehyde synthase (Aass), nuclear gene encoding mitochondrial protein, mRNA [NM_013930]	TATTGTGCTTCCTTTTCCCCGAGAACATATTATCAGCAAGTGCAGTTGTACTACTTCCTT
+6.40	8.74	+2.68	7.40	0.2	10.08	0.0	0.00002310	0.00180706	0.00065943	0.08724370	Abat	A_55_P2015495	NM_172961	ref|Mus musculus 4-aminobutyrate aminotransferase (Abat), nuclear gene encoding mitochondrial protein, transcript variant 1, mRNA [NM_172961]	GGTGACCACGTGAACAGTTCCATGAATTAAATGTTTCCTGTGTTAATCAGTATTCTTAAA
+2.18	8.10	+1.13	7.54	0.0	8.66	0.1	0.00051018	0.01370583	0.01075273	0.33080801	Abca1	A_52_P665675	NM_013454	ref|Mus musculus ATP-binding cassette, sub-family A (ABC1), member 1 (Abca1), mRNA [NM_013454]	GTTGCATCCCTTTTTGTAGAACATTTATATTTCCATAAGGATTCGGTATGTTCTTTTCCC
+10.70	9.02	+3.42	7.31	0.1	10.73	0.1	0.00000166	0.00039379	0.00023044	0.05091930	Abcc3	A_55_P1985623	NM_029600	ref|Mus musculus ATP-binding cassette, sub-family C (CFTR/MRP), member 3 (Abcc3), mRNA [NM_029600]	AACAGAGACCCTGTACTGGTGCTGTCTGAGTCCACTGATGAAATAAAGCTGTAGTCAACA
+2.90	14.12	+1.53	13.35	0.0	14.89	0.0	0.00008619	0.00409342	0.00441444	0.21993987	Abcg2	A_55_P1996504	NM_011920	ref|Mus musculus ATP-binding cassette, sub-family G (WHITE), member 2 (Abcg2), mRNA [NM_011920]	CCTGGCTTGTATGATTATTATCTTCCTCACAATTGCCTACCTGAAATTGTTGTTTCTTAA
+5.05	8.60	+2.34	7.43	0.2	9.77	0.2	0.00005871	0.00317115	0.00114742	0.11134052	Abi3	A_51_P185906	NM_025659	ref|Mus musculus ABI gene family, member 3 (Abi3), transcript variant 1, mRNA [NM_025659]	TTCCACAGTCAAAGCTGGACTAAGGACCTGTCTACCTCTTGGGCTGTGAACTGTGTTCAG
+2.82	7.63	+1.50	6.89	0.2	8.38	0.1	0.00035582	0.01069075	0.00479389	0.23116386	Abi3bp	A_55_P2167803	NM_001014423	ref|Mus musculus ABI gene family, member 3 (NESH) binding protein (Abi3bp), transcript variant 5, mRNA [NM_001014423]	GTAAGTTTGCAATCTGAGAGCAGTACCGGATGTTTATTATTAGAAAAGATTACTGAGGAT
+2.32	11.29	+1.22	10.69	0.2	11.90	0.1	0.00071119	0.01703616	0.00873488	0.29977548	Abtb2	A_51_P155196	NM_178890	ref|Mus musculus ankyrin repeat and BTB (POZ) domain containing 2 (Abtb2), mRNA [NM_178890]	CTATTTATTCATCAGAAGCCCCCAGGGCTTGCAATCCTGGAAAGATATTTTCAACTTGCT
+2.46	14.25	+1.30	13.60	0.0	14.90	0.0	0.00021398	0.00756129	0.00706428	0.27580905	Acaa1a	A_55_P2076580	NM_130864	ref|Mus musculus acetyl-Coenzyme A acyltransferase 1A (Acaa1a), nuclear gene encoding mitochondrial protein, mRNA [NM_130864]	CCCTGGTTGCAAAGCCATTTGTACCTTTGAGGGAGGGATGCAGTAAATGTGTACTGTCTC
+3.26	9.55	+1.70	8.69	0.1	10.40	0.1	0.00009595	0.00439158	0.00319912	0.18534315	Acaa1b	A_52_P423174	NM_146230	ref|Mus musculus acetyl-Coenzyme A acyltransferase 1B (Acaa1b), mRNA [NM_146230]	TCTGCGTGGGACACTCAGCAGTGGAGGAGTGTGTCACAGCACTTTAATTTAGAAAATGTA
+2.11	13.94	+1.08	13.40	0.1	14.47	0.1	0.00152167	0.02796279	0.01263669	0.35976854	Acaa2	A_51_P125260	NM_177470	ref|Mus musculus acetyl-Coenzyme A acyltransferase 2 (mitochondrial 3-oxoacyl-Coenzyme A thiolase) (Acaa2), nuclear gene encoding mitochondrial protein, mRNA [NM_177470]	AAGCCTTGATGAGGCAAGATGCATTGGGTTCTGTCTACTTCATACCTGTCTGACGTGTTA
+3.05	11.97	+1.61	11.16	0.2	12.77	0.1	0.00039835	0.01154279	0.00395217	0.20620713	Acpl2	A_55_P2115151	NM_153420	ref|Mus musculus acid phosphatase-like 2 (Acpl2), mRNA [NM_153420]	CCTTTGTGTCTGGTGTTGCACTCGAACACGTTTTGTTTTTAGAAATAAACATTTTGGAAT
+11.57	9.85	+3.53	8.08	0.0	11.61	0.3	0.00000715	0.00088614	0.00019652	0.04796899	Acta1	A_51_P246854	NM_009606	ref|Mus musculus actin, alpha 1, skeletal muscle (Acta1), mRNA [NM_009606]	ACATCGACATCAGGAAGGACCTGTACGCCAACAACGTCATGTCAGGGGGCACCACCATGT
+28.28	15.62	+4.82	13.21	0.2	18.03	0.4	0.00000560	0.00077740	0.00003112	0.01750000	Acta2	A_52_P420504	NM_007392	ref|Mus musculus actin, alpha 2, smooth muscle, aorta (Acta2), mRNA [NM_007392]	GTTTTGTGGATCAGCGCCTCCAGTTCCTTTCCAAATCATTCCTGCCCAAAGCTTTGATTT
+32.95	10.56	+5.04	8.04	0.3	13.08	0.1	0.00000104	0.00031483	0.00002242	0.01534783	Actg2	A_55_P1963807	NM_009610	ref|Mus musculus actin, gamma 2, smooth muscle, enteric (Actg2), mRNA [NM_009610]	TCTGGGGATCCCCACAAGACTGCTGTCACCAGCCACAGATCATTAAAACCTTCAAGCCTT
+4.93	7.65	+2.30	6.50	0.0	8.80	0.3	0.00012817	0.00529630	0.00117530	0.11265753	Acvr1c	A_55_P1975140	NM_001111030	ref|Mus musculus activin A receptor, type IC (Acvr1c), transcript variant 1, mRNA [NM_001111030]	CATAATTGTATGAAAATAGTAACCTGATCGCAATGTCTGAAGAGTTTCAAATCGGCGTTT
+5.76	9.62	+2.53	8.36	0.1	10.89	0.0	0.00000808	0.00093897	0.00083067	0.09669501	Acvr2b	A_55_P2012815	NM_007397	ref|Mus musculus activin receptor IIB (Acvr2b), mRNA [NM_007397]	CTAAAGAGTCCAGCATCTAAGCCCGGGACACGTAGCGTCTCTCCAGACTCAGTGGATCTG
+2.24	7.14	+1.16	6.56	0.1	7.73	0.2	0.00171829	0.03043049	0.01053608	0.32831272	Adal	A_52_P622694	NM_029475	ref|Mus musculus adenosine deaminase-like (Adal), mRNA [NM_029475]	GAAGTTGGCATTGCATCTTGCCGAGATTCCAAACAGGGAAAAAGAAAATCAGATGCTGCT
+2.36	7.84	+1.24	7.22	0.1	8.46	0.1	0.00061649	0.01557349	0.00816006	0.29115467	Adam17	A_55_P1999097	NM_009615	ref|Mus musculus a disintegrin and metallopeptidase domain 17 (Adam17), mRNA [NM_009615]	TGTGAATTACTAATAAAGCTACGCACATGTTCACAGAATGTTTGTGGCTACCAACATGAA
+12.86	9.39	+3.68	7.54	0.1	11.23	0.5	0.00003672	0.00242162	0.00015663	0.04197447	Adam19	A_55_P1983095	NM_009616	ref|Mus musculus a disintegrin and metallopeptidase domain 19 (meltrin beta) (Adam19), mRNA [NM_009616]	CATCTATGCAAAATACTTGAATGGGCCATGGTGCCTTGTTTTTTGTTGTTGTTGTTATTT
+3.28	13.44	+1.71	12.58	0.0	14.29	0.0	0.00004752	0.00279945	0.00316622	0.18428466	Adamts1	A_52_P489295	NM_009621	ref|Mus musculus a disintegrin-like and metallopeptidase (reprolysin type) with thrombospondin type 1 motif, 1 (Adamts1), mRNA [NM_009621]	GAAAGAGCTCCTGATTTCTTCTTACACCATCTCAGTTCTTAACTATAGTTCATGTTGAGG
+2.20	8.07	+1.14	7.50	0.1	8.64	0.1	0.00056026	0.01459781	0.01058048	0.32904494	Adamts10	A_52_P671784	NM_172619	ref|Mus musculus a disintegrin-like and metallopeptidase (reprolysin type) with thrombospondin type 1 motif, 10 (Adamts10), transcript variant 1, mRNA [NM_172619]	CAGCGTGCCTGCAACACAGAACCATGTCCACCAGATTGGGTTGTAGGAAACTGGTCACGC
+26.89	11.18	+4.75	8.80	0.0	13.55	0.0	0.00000018	0.00015580	0.00003786	0.01892063	Adamts14	A_55_P1978316	NM_001081127	ref|Mus musculus a disintegrin-like and metallopeptidase (reprolysin type) with thrombospondin type 1 motif, 14 (Adamts14), mRNA [NM_001081127]	TCAAGTCATGTGTGGACCGGCCTGGAGATGCTGATTTTTAAAACGTTACCTATTTATTAA
+4.36	7.88	+2.12	6.82	0.0	8.95	0.0	0.00001550	0.00139294	0.00155888	0.13177450	Adamts16	A_52_P424231	NM_172053	ref|Mus musculus a disintegrin-like and metallopeptidase (reprolysin type) with thrombospondin type 1 motif, 16 (Adamts16), mRNA [NM_172053]	GATGGGGGCTATGATATAGGGCTTTGCATACTTGGAAAAACAACATTCCTGCTAAGGTGC
+159.06	10.68	+7.31	7.02	0.0	14.33	0.1	0.00000002	0.00013451	0.00000006	0.00080000	Adamts2	A_51_P227222	NM_175643	ref|Mus musculus a disintegrin-like and metallopeptidase (reprolysin type) with thrombospondin type 1 motif, 2 (Adamts2), mRNA [NM_175643]	CAAAGAATCCAGGAGCTCATTAATGCAGTGCAGAGGAAAGAGAAGCCGGGAAAGTTCTAA
+9.87	10.12	+3.30	8.47	0.0	11.77	0.1	0.00000164	0.00039161	0.00027261	0.05450159	Adamts4	A_55_P2159555	ENSMUST00000111315	ens|a disintegrin-like and metallopeptidase (reprolysin type) with thrombospondin type 1 motif, 4 [Source:MGI Symbol;Acc:MGI:1339949] [ENSMUST00000111315]	AATGAGAGGAACAGGATGTGGTCTGGTATTGCCTAATAATCAACAAAGCAAAGCAAAGCC
+3.92	10.11	+1.97	9.13	0.0	11.10	0.1	0.00002760	0.00199098	0.00198476	0.14844656	Adamts4	A_55_P1955778	NM_172845	ref|Mus musculus a disintegrin-like and metallopeptidase (reprolysin type) with thrombospondin type 1 motif, 4 (Adamts4), mRNA [NM_172845]	CGCATCTTTGAGCATTAGTTTTCTCATGTGCCAATAATAATCCCTTAGAAATTGGTTGTA
+6.12	9.23	+2.61	7.92	0.2	10.54	0.2	0.00005951	0.00319750	0.00075152	0.09280000	Adamts5	A_55_P1970826	NM_011782	ref|Mus musculus a disintegrin-like and metallopeptidase (reprolysin type) with thrombospondin type 1 motif, 5 (aggrecanase-2) (Adamts5), mRNA [NM_011782]	CCACGACCCTCAAGAACTTTTGCAAATGGCAGCACCAACATAACCAGCTAGGGGATGATC
+3.16	7.62	+1.66	6.79	0.3	8.45	0.0	0.00046520	0.01284873	0.00358772	0.19681185	Adamts7	A_55_P1961451	NM_001003911	ref|Mus musculus a disintegrin-like and metallopeptidase (reprolysin type) with thrombospondin type 1 motif, 7 (Adamts7), mRNA [NM_001003911]	TTTTATTCTAACAGTTTGCACATTTGTTATTATTTTACATAAATGAGTATCTACCCTTTC
+2.13	7.13	+1.09	6.59	0.0	7.68	0.1	0.00070799	0.01698792	0.01156961	0.34335910	Adamts9	A_51_P407417	ENSMUST00000125490	ens|a disintegrin-like and metallopeptidase (reprolysin type) with thrombospondin type 1 motif, 9 [Source:MGI Symbol;Acc:MGI:1916320] [ENSMUST00000125490]	TTGACACCTAAGAAAATTCTCATAGTTGCAAGCATAACTCTGTATTCAGTAAGATGTGTC
+29.25	9.24	+4.87	6.80	0.1	11.67	0.1	0.00000028	0.00017287	0.00003036	0.01722523	Adamts9	A_52_P49321	NM_175314	ref|Mus musculus a disintegrin-like and metallopeptidase (reprolysin type) with thrombospondin type 1 motif, 9 (Adamts9), mRNA [NM_175314]	TCAGCATACTCAGAGAACGACAGGAGATCGACCACCTTTTACCTGAAAACTTTGGCCAAT
+4.93	7.73	+2.30	6.58	0.1	8.89	0.1	0.00001286	0.00123438	0.00119449	0.11311880	Adamtsl1	A_55_P2016069	NM_029967	ref|Mus musculus ADAMTS-like 1 (Adamtsl1), mRNA [NM_029967]	CTGCTGGATAATGCGGAAGAAGACACTTCCTTCTCTAAAACACAAAACTGTATTTATATT
+2.02	8.99	+1.02	8.48	0.2	9.50	0.1	0.00181401	0.03154663	0.01441717	0.38504495	Adc	A_66_P140742	NM_172875	ref|Mus musculus arginine decarboxylase (Adc), mRNA [NM_172875]	GTTTGTGCCCTGTAAATAGGACCAGTCTTACACTCGCTGTAGTTCAAGTATGCAACATAA
+2.60	7.42	+1.38	6.73	0.0	8.11	0.0	0.00015421	0.00603190	0.00602515	0.25637838	Adcy3	A_51_P484671	NM_138305	ref|Mus musculus adenylate cyclase 3 (Adcy3), transcript variant 1, mRNA [NM_138305]	TGCATTAGCCATGAAGGACACGCTCACAAACATCAACAACCAGTCATTCAACAACTTCAT
+3.91	8.59	+1.97	7.61	0.1	9.58	0.2	0.00013247	0.00543482	0.00203932	0.14968298	Adra1d	A_55_P2019954	NM_013460	ref|Mus musculus adrenergic receptor, alpha 1d (Adra1d), mRNA [NM_013460]	TACAGCAAGCTTTGGTGGTATATTGGATGCCCGCCATACAAATCTGTTGTTTTTGCCCTG
+7.87	8.07	+2.98	6.58	0.1	9.56	0.1	0.00000477	0.00071922	0.00042054	0.06951181	Adrb1	A_52_P322181	NM_007419	ref|Mus musculus adrenergic receptor, beta 1 (Adrb1), mRNA [NM_007419]	GTTGGAAGGCCATTTTGCACAGTGTTAGGCATTGTAAAATTCATAGAAGTTGTTAACTTG
+2.07	16.57	+1.05	16.04	0.0	17.09	0.1	0.00068875	0.01671134	0.01296564	0.36599014	Aes	A_55_P1968285	NM_010347	ref|Mus musculus amino-terminal enhancer of split (Aes), mRNA [NM_010347]	GGTGGGCACCCCACAAACTTCCCTCCCCTCTTCCCCAAATAAACGTGAGGGTTAAAAGTT
+2.56	11.85	+1.35	11.17	0.1	12.53	0.3	0.00102500	0.02151005	0.00646024	0.26349741	Afap1	A_51_P335770	NM_027373	ref|Mus musculus actin filament associated protein 1 (Afap1), mRNA [NM_027373]	TTTTTTCAACTGTTGTTTAACTGTGTACCCATTGACTGGCGCCCATTGGCGGAACTTGTT
+11.02	9.25	+3.46	7.52	0.0	10.98	0.3	0.00001289	0.00123438	0.00021341	0.05014925	Afap1l2	A_55_P1962224	NM_146102	ref|Mus musculus actin filament associated protein 1-like 2 (Afap1l2), transcript variant 3, mRNA [NM_146102]	GGCATTTATTTCCTGTATCATAAACACTTGGTGACCTTTATCAAGTGGTGAGTTAGAATT
+2.58	8.07	+1.37	7.38	0.2	8.75	0.1	0.00053306	0.01411102	0.00629008	0.26181362	Aff3	A_51_P486121	NM_010678	ref|Mus musculus AF4/FMR2 family, member 3 (Aff3), mRNA [NM_010678]	CTGCTGAAAAGACTTTGCCAAAATCCAAGAGGAAACGCAAGTGCGACAACGAAGATGACT
+2.33	8.30	+1.22	7.68	0.1	8.91	0.1	0.00064057	0.01593856	0.00853265	0.29737244	Afp	A_51_P510891	NM_007423	ref|Mus musculus alpha fetoprotein (Afp), mRNA [NM_007423]	GTGAGCCTTTTGGCTTAACTGTAACTGCTAGTACTTTAACCACATGGTGAAGATGTCCAT
+2.25	10.96	+1.17	10.38	0.0	11.55	0.2	0.00114181	0.02315840	0.01008416	0.32106168	Agap1	A_55_P2037982	NM_178119	ref|Mus musculus ArfGAP with GTPase domain, ankyrin repeat and PH domain 1 (Agap1), transcript variant 1, mRNA [NM_178119]	TAACGGAGAGAGGTGCCTATAATGGAGAGACCTCTTTCTAATAAAGAAAAGAAAATATGT
+4.20	14.78	+2.07	13.74	0.1	15.81	0.1	0.00005237	0.00298716	0.00170897	0.13623291	Agpat4	A_51_P346165	NM_026644	ref|Mus musculus 1-acylglycerol-3-phosphate O-acyltransferase 4 (lysophosphatidic acid acyltransferase, delta) (Agpat4), mRNA [NM_026644]	CCGGAGACAGAGTGAAAAGTGCTTTGGGTAAGATGACTAAATTATGCCTCCAAATAAGAA
+10.97	8.13	+3.46	6.41	0.1	9.86	0.1	0.00000203	0.00044127	0.00022339	0.05060432	Agxt	A_51_P469789	NM_016702	ref|Mus musculus alanine-glyoxylate aminotransferase (Agxt), mRNA [NM_016702]	TGTGGAAACAGGATGCTAAACACCTTCTGATGGAGCTGTTGCCTGCAGGCGCACTGGTCT
+2.97	11.95	+1.57	11.17	0.0	12.74	0.1	0.00012197	0.00511408	0.00408048	0.20926059	Ahcy	A_55_P2000938	BC086781	gb|Mus musculus S-adenosylhomocysteine hydrolase, mRNA (cDNA clone MGC:102079 IMAGE:6828058), complete cds. [BC086781]	ACTTAACCCATTTGACCTGGAAAGCAAATAAAAACAAGCCCCGTGCACAGGATGGCTAAA
+2.88	7.21	+1.53	6.44	0.1	7.97	0.0	0.00010130	0.00454377	0.00449314	0.22262785	AI314831	A_52_P555739	NR_015462	ref|Mus musculus expressed sequence AI314831 (AI314831), non-coding RNA [NR_015462]	CATACTCACAGAACAGTCACGATGTATCAGGTTCTAGTTTATGGATGTTTCCACAAAGGT
+2.00	9.32	+1.00	8.81	0.1	9.82	0.0	0.00089860	0.01980756	0.01465873	0.38722651	AI429812	A_55_P2065929	AI429812	gb|mg06g05.x1 Soares mouse embryo NbME13.5 14.5 Mus musculus cDNA clone IMAGE:423032 3'. [AI429812]	GGAAAAGCACCAGGAAGTACAGAGGGTCCTCATGGCTGCTCTCCAGAGTTATAATTTAAA
+9.46	10.73	+3.24	9.11	0.5	12.36	0.1	0.00008068	0.00393892	0.00030056	0.05718429	AI646023	A_52_P151393	NM_198860	ref|Mus musculus expressed sequence AI646023 (AI646023), mRNA [NM_198860]	CTTGGCTATGTAGTAAGCATCCGTGACATTGCAACATAATAAAGCAAACACACTGTGACA
+3.38	7.88	+1.76	7.00	0.2	8.75	0.0	0.00020754	0.00738820	0.00293731	0.17803657	Aig1	A_51_P168203	NM_025446	ref|Mus musculus androgen-induced 1 (Aig1), mRNA [NM_025446]	CGCCACGGACATAGTCCATCATTCTGGCTATCACCTATAAGTGAACTGTGATCCACTAAT
+2.60	8.34	+1.38	7.65	0.0	9.03	0.1	0.00029140	0.00927172	0.00602198	0.25641650	Aim2	A_55_P2080130	NM_001013779	ref|Mus musculus absent in melanoma 2 (Aim2), mRNA [NM_001013779]	CTAAGAAATCAGTGATATTGGGGTATGTGATGTGAAATTCCCTAGCACTCAATAAAAGAA
+2.94	8.15	+1.56	7.38	0.0	8.93	0.1	0.00009314	0.00430356	0.00424333	0.21361151	AK033778	A_55_P2255449	AK033778	gb|Mus musculus adult male epididymis cDNA, RIKEN full-length enriched library, clone:9230106H08 product:unclassifiable, full insert sequence. [AK033778]	GGATGCCCTTGAATGAAATGGTGTGTTATCTCCTAAGAAAATGTATGACTAATAAAAGAC
+2.88	8.42	+1.53	7.66	0.2	9.19	0.0	0.00019512	0.00708514	0.00447745	0.22220016	AK141540	A_55_P2167776	AK141540	gb|Mus musculus adult male hippocampus cDNA, RIKEN full-length enriched library, clone:C630015K10 product:unclassifiable, full insert sequence. [AK141540]	AAGTGGGGAATGAAGAATAAAAAATTACTGAACTCTTCCTCACCCCAGAGCCCAACCCCT
+2.29	11.74	+1.19	11.15	0.1	12.34	0.1	0.00062715	0.01575401	0.00906371	0.30426226	AK148702	A_55_P1962602	AK148702	gb|Mus musculus 2 days neonate sympathetic ganglion cDNA, RIKEN full-length enriched library, clone:7120437D13 product:unclassifiable, full insert sequence. [AK148702]	GAAGGAGAAGGAGAAGGAGAAGGAGATGGAGAAGGAGAAGGAGAAGGAGAAGGAGAAAGA
+2.97	8.21	+1.57	7.42	0.1	8.99	0.1	0.00013457	0.00549363	0.00415695	0.21128975	AK167004	A_55_P2062084	AK167004	gb|Mus musculus blastocyst blastocyst cDNA, RIKEN full-length enriched library, clone:I1C0027E24 product:hypothetical protein, full insert sequence. [AK167004]	TACAGGAGAAGCTCTCTACCCTCTTTTGCACCAATCACGTCAATTCATGTATGTTTTTTG
+4.97	13.03	+2.31	11.88	0.0	14.19	0.0	0.00000897	0.00099457	0.00118744	0.11330303	Akap12	A_51_P342567	NM_031185	ref|Mus musculus A kinase (PRKA) anchor protein (gravin) 12 (Akap12), mRNA [NM_031185]	GTACTCTTCTAGGCTGGACCGAATTCATATGCAGATTGAAGTGAGACCTGCTCTTTACAG
+5.66	8.16	+2.50	6.91	0.4	9.41	0.2	0.00018985	0.00695516	0.00086312	0.09811552	Akr1c13	A_66_P132249	NM_013778	ref|Mus musculus aldo-keto reductase family 1, member C13 (Akr1c13), mRNA [NM_013778]	TGTGTGGACAGTGATGCTGGCAATATGACCAAGATGGACTGTTGGATGGACTTGTCATTT
+6.51	10.10	+2.70	8.75	0.1	11.45	0.2	0.00001582	0.00140945	0.00063307	0.08555365	Akr1c14	A_55_P2007155	NM_134072	ref|Mus musculus aldo-keto reductase family 1, member C14 (Akr1c14), mRNA [NM_134072]	GTCGGTTTTCTGAAACATGATCTCATATGTTTATAGGTAAACGAGTCAGACTTACAAAAG
+2.73	10.11	+1.45	9.39	0.1	10.83	0.1	0.00035574	0.01069075	0.00541197	0.24223454	Akr1e1	A_55_P2043147	NM_018859	ref|Mus musculus aldo-keto reductase family 1, member E1 (Akr1e1), mRNA [NM_018859]	GCCTTTCTGGCTTCTATTTTCAGAAGTGAAATGCTAATTGCTCACGAATTAAAATTACCT
+201.25	11.05	+7.65	7.23	0.1	14.88	0.2	0.00000005	0.00013451	0.00000006	0.00100000	Aldh1a1	A_51_P334942	NM_013467	ref|Mus musculus aldehyde dehydrogenase family 1, subfamily A1 (Aldh1a1), mRNA [NM_013467]	GACTAGTTGTGACTTAAGCTCTGTCCCTCAGTGACTCCTTGAAGTACTCACCACACATAA
+26.59	9.35	+4.73	6.98	0.2	11.72	0.3	0.00000351	0.00059950	0.00003703	0.01895935	Aldh1a7	A_51_P383399	NM_011921	ref|Mus musculus aldehyde dehydrogenase family 1, subfamily A7 (Aldh1a7), mRNA [NM_011921]	TTCCTTGAACTATGTACCATGCATGATAACTGAAAAGTTAGCTGCTCTATTCCTCGGGGT
+2.14	7.33	+1.09	6.79	0.2	7.88	0.1	0.00138047	0.02621876	0.01194512	0.34939898	Aldh1b1	A_51_P510418	NM_028270	ref|Mus musculus aldehyde dehydrogenase 1 family, member B1 (Aldh1b1), nuclear gene encoding mitochondrial protein, mRNA [NM_028270]	AAATCTGATTTCAGCCTGAGTTCCCAGTGAAGTGTTACAAGAAGTGTCAACCAATAAAGT
+2.60	11.21	+1.38	10.52	0.0	11.90	0.2	0.00033547	0.01025564	0.00624492	0.26148936	Aldh3a1	A_55_P2101216	NM_007436	ref|Mus musculus aldehyde dehydrogenase family 3, subfamily A1 (Aldh3a1), transcript variant 1, mRNA [NM_007436]	CCTCCCCCCTCTTGTTCTGCTGTTTGCTGAGCACAGAGACCAATAAAAAAGCCTCTAAAG
+4.80	12.24	+2.26	11.11	0.0	13.38	0.1	0.00001748	0.00148530	0.00125254	0.11498542	Aldh3b1	A_55_P2058942	NM_026316	ref|Mus musculus aldehyde dehydrogenase 3 family, member B1 (Aldh3b1), mRNA [NM_026316]	AAACAGCCTTAACAAAACAGCCTATCGTCGTGGAAGTATTAAACTAGGAGGGCTGACTCC
+2.97	13.76	+1.57	12.98	0.0	14.55	0.0	0.00007662	0.00381756	0.00411376	0.21079577	Aldh7a1	A_55_P2101231	NM_001127338	ref|Mus musculus aldehyde dehydrogenase family 7, member A1 (Aldh7a1), nuclear gene encoding mitochondrial protein, transcript variant 2, mRNA [NM_001127338]	CCAGTGATTCCCAGACCCCTGTCTAAATCAAGATACTCATTTATCAAAAGTTCAAAATTA
+2.41	14.13	+1.27	13.50	0.1	14.76	0.2	0.00085133	0.01919926	0.00805729	0.28962100	Alkbh7	A_55_P2016682	NM_025538	ref|Mus musculus alkB, alkylation repair homolog 7 (E. coli) (Alkbh7), transcript variant 1, mRNA [NM_025538]	ACCTCCAGCCTGCTGACCTCCCACATATCCTCCATATTTGTGAATAAAGTAGGGAAAATG
+2.33	8.69	+1.22	8.07	0.1	9.30	0.1	0.00064961	0.01611262	0.00855335	0.29727152	Alpk1	A_55_P2101055	NM_027808	ref|Mus musculus alpha-kinase 1 (Alpk1), mRNA [NM_027808]	GAAATATGCCATCGTCTTTCTCTGACTAGACCTTCACTAGAGCAAACAAGTAAGGTATAG
+5.27	8.13	+2.40	6.93	0.2	9.33	0.2	0.00008211	0.00398069	0.00101645	0.10580496	Alpl	A_51_P494125	NM_007431	ref|Mus musculus alkaline phosphatase, liver/bone/kidney (Alpl), mRNA [NM_007431]	CCTCTTTTTGGTGTTGGTTAAAAGGGAACACAAGACATTTAAATAAAACATCCCAAATAT
+2.07	12.07	+1.05	11.55	0.0	12.60	0.1	0.00119576	0.02382285	0.01349136	0.37215594	Amacr	A_51_P118885	NM_008537	ref|Mus musculus alpha-methylacyl-CoA racemase (Amacr), nuclear gene encoding mitochondrial protein, mRNA [NM_008537]	TGGTTACAGGATAACGATTGCGCCCTTACGCTGCTTATCAGAACCTCTGATTGAGGAAAA
+2.10	12.04	+1.07	11.50	0.1	12.57	0.0	0.00108667	0.02230585	0.01229027	0.35520514	Amz2	A_51_P350214	NM_025275	ref|Mus musculus archaelysin family metallopeptidase 2 (Amz2), transcript variant 1, mRNA [NM_025275]	ACTGGGTATCCCACGGGGGCCTGTGCTTACATGACAAGCCCCTTACAGGCTGAGCTATTT
+2.92	10.25	+1.55	9.48	0.1	11.02	0.1	0.00017081	0.00646461	0.00431771	0.21649045	Angpt2	A_51_P201982	NM_007426	ref|Mus musculus angiopoietin 2 (Angpt2), mRNA [NM_007426]	ACCTATCTTGATGGCTTAGTTTTTAATGGCTGGCTACTATTTACTATATGGCAAAAATGC
+4.75	8.01	+2.25	6.88	0.0	9.13	0.1	0.00001619	0.00142799	0.00128227	0.11652525	Angpt4	A_51_P372393	NM_009641	ref|Mus musculus angiopoietin 4 (Angpt4), mRNA [NM_009641]	TCTCCAACCTCAATGGCATCTACTATTCAGTTCATCAGCACTTGCACAAGATCAATGGCA
+2.36	9.37	+1.24	8.76	0.1	9.99	0.2	0.00077118	0.01786759	0.00854770	0.29723909	Angptl4	A_51_P338443	NM_020581	ref|Mus musculus angiopoietin-like 4 (Angptl4), mRNA [NM_020581]	ATGGTGCTGTTGTAGGTGCTGTGGATGCACAGGTGCTAACTGTGGTTCCCAGGCACAGCT
+2.30	14.41	+1.20	13.81	0.0	15.01	0.0	0.00031688	0.00982552	0.00885868	0.30123326	Ankrd13b	A_51_P411757	NM_172945	ref|Mus musculus ankyrin repeat domain 13b (Ankrd13b), mRNA [NM_172945]	CTTCCCTTCCCTGATGCCAGGGGCACCAGACTGATTCTGAGGCACAAATAAAAGCGGTTT
+2.38	11.18	+1.25	10.55	0.3	11.80	0.1	0.00298943	0.04415157	0.00838548	0.29468973	Ankrd24	A_55_P1980854	NM_027480	ref|Mus musculus ankyrin repeat domain 24 (Ankrd24), mRNA [NM_027480]	CAGTTTGATCTTCTGGTTCCATAACACGACTATGGCAATAAATGTAAGTGCAATGTAATA
+2.15	7.04	+1.11	6.49	0.0	7.59	0.1	0.00095666	0.02060881	0.01109248	0.33681774	Antxr1	A_55_P1967391	ENSMUST00000113646	ens|anthrax toxin receptor 1 [Source:MGI Symbol;Acc:MGI:1916788] [ENSMUST00000113646]	ACACCGCTCTTAAAACAAGCATGGATGTTTTCTTCCTTTTTAGAACGTGCATTCCAATAG
+10.13	12.34	+3.34	10.67	0.2	14.01	0.0	0.00000617	0.00081594	0.00025387	0.05224837	Antxr1	A_51_P407248	NM_054041	ref|Mus musculus anthrax toxin receptor 1 (Antxr1), mRNA [NM_054041]	TTTTTTAGTTATCTGAGCTCAGCTGAGTTATCACGCTTGGAGAACCGATTTAAAGGAATT
+2.35	12.66	+1.23	12.05	0.3	13.28	0.0	0.00154027	0.02818773	0.00871850	0.29937623	Antxr2	A_51_P142515	NM_133738	ref|Mus musculus anthrax toxin receptor 2 (Antxr2), mRNA [NM_133738]	CCACGTTTGTGGCACTGCTCCAAGAAGCCTTATGCACACATACAAATATACAAATGCACA
+2.00	17.18	+1.00	16.68	0.0	17.68	0.2	0.00197014	0.03346053	0.01545662	0.39698042	Anxa1	A_55_P2092826	NM_010730	ref|Mus musculus annexin A1 (Anxa1), mRNA [NM_010730]	GCCCCATAAGCAAGTCACTTTGGTACCATTCCTGAGAAAGAAGTTTACATATAATAAAAT
+3.03	15.23	+1.60	14.43	0.1	16.03	0.1	0.00010604	0.00468964	0.00388008	0.20430769	Anxa6	A_55_P2076792	NM_013472	ref|Mus musculus annexin A6 (Anxa6), transcript variant 1, mRNA [NM_013472]	CCACATAACCCTGCCTGACTTGAGCTTTGTCACATCTCAAGACATACCAAACCTCTGTCT
+10.81	14.08	+3.43	12.36	0.1	15.79	0.0	0.00000114	0.00032434	0.00022745	0.05061484	Anxa8	A_51_P207591	NM_013473	ref|Mus musculus annexin A8 (Anxa8), mRNA [NM_013473]	ATCCTCTGATCGTGGTCTCCGAGCCTGAAGAACATGACAGAACTCTTCTCAATATTCGTT
+18.49	9.72	+4.21	7.62	0.0	11.83	0.0	0.00000032	0.00018600	0.00007412	0.02778571	Aoc3	A_51_P378051	NM_009675	ref|Mus musculus amine oxidase, copper containing 3 (Aoc3), mRNA [NM_009675]	GAAAAGCTAAAAATGAGTAGGCGATAAGTGTACATTTGTTTATTTCTGCTGCATTCCTTG
+9.83	9.71	+3.30	8.06	0.0	11.35	0.0	0.00000127	0.00034209	0.00027960	0.05502500	Aox1	A_51_P333111	NM_009676	ref|Mus musculus aldehyde oxidase 1 (Aox1), mRNA [NM_009676]	CCAGAATCATCTACAGCACTGCTTTACATGAAGCCGACTCGGAAGATTCTCTTGAGGATA
+83.09	9.78	+6.38	6.59	0.0	12.97	0.0	0.00000003	0.00013451	0.00000121	0.00316667	Aplp1	A_55_P1991605	NM_007467	ref|Mus musculus amyloid beta (A4) precursor-like protein 1 (Aplp1), mRNA [NM_007467]	AATTTATTGCTCCTTAAGGTGACCTGGGTCCCAGGTATGTATGTCACTCCCTGGAATTCA
+8.46	8.37	+3.08	6.83	0.1	9.91	0.4	0.00005587	0.00309438	0.00036230	0.06445198	Apol10b	A_55_P2006494	NM_177820	ref|Mus musculus apolipoprotein L 10b (Apol10b), mRNA [NM_177820]	CCTGAGATAACAATTCCTTCACTTTCTGGTATTCCTCTTGAAATATAAACCTTGTTTGGT
+2.03	14.36	+1.02	13.85	0.2	14.87	0.0	0.00160179	0.02905174	0.01392035	0.37835477	App	A_55_P2012201	NM_001198823	ref|Mus musculus amyloid beta (A4) precursor protein (App), transcript variant 1, mRNA [NM_001198823]	CAGGATGATTGTACAGAATCATTGCTTATGCCATGATAGCTTTCTACACTGTATTACATA
+10.20	13.18	+3.35	11.50	0.4	14.85	0.1	0.00003106	0.00217277	0.00025044	0.05239867	Aqp1	A_51_P125205	NM_007472	ref|Mus musculus aquaporin 1 (Aqp1), mRNA [NM_007472]	CTGTGTATGTTTCTTTGCAATTGAATTTCATCTTATGGTAAGAAAATAAAGGACAATGAC
+2.55	12.87	+1.35	12.19	0.2	13.54	0.0	0.00090739	0.01991771	0.00667099	0.26809955	Aqp5	A_55_P1990121	NM_009701	ref|Mus musculus aquaporin 5 (Aqp5), mRNA [NM_009701]	AGATAGATGGTTCGTCGAGTGCCATCTTATTTATTTCTGGTTAAGATGGGGCGGAGGATG
+2.94	14.22	+1.55	13.44	0.1	14.99	0.0	0.00009674	0.00441802	0.00429586	0.21573844	Arf4	A_55_P2029310	NM_007479	ref|Mus musculus ADP-ribosylation factor 4 (Arf4), mRNA [NM_007479]	GCTACACAAGGAACTGGTCTGTATGAGGGACTGGATTGGCTGTCAAATGAACTTTCAAAA
+2.49	14.28	+1.31	13.63	0.2	14.94	0.2	0.00102923	0.02153377	0.00729408	0.27924134	Arf5	A_55_P1976207	NM_007480	ref|Mus musculus ADP-ribosylation factor 5 (Arf5), mRNA [NM_007480]	CGCCTGCCTGCATGCTCTCTCTTGTCGTTGGAGCCTGGAGCCTTGCTCTCTGGGCACAGA
+2.14	9.99	+1.10	9.44	0.1	10.54	0.1	0.00073153	0.01734439	0.01125375	0.33893639	Arfgap1	A_51_P509223	NM_145760	ref|Mus musculus ADP-ribosylation factor GTPase activating protein 1 (Arfgap1), transcript variant 1, mRNA [NM_145760]	CTGCTAGTTCTTTCTTCTTGAAGAAAGTGCCTGGAGCCTTAAAGCTGGAAATGAGATGAC
+2.12	7.66	+1.08	7.12	0.0	8.20	0.1	0.00076652	0.01780600	0.01215911	0.35319742	Arhgap20	A_52_P565575	NM_175535	ref|Mus musculus Rho GTPase activating protein 20 (Arhgap20), mRNA [NM_175535]	GAGCTACTCCCCTAGTCCAAAAGTTTCCTAAAGTCTATGTGATCTCTTGAATCCCTGTTT
+6.73	12.43	+2.75	11.06	0.0	13.81	0.0	0.00000363	0.00060802	0.00056688	0.08206897	Arhgdib	A_55_P1966998	NM_007486	ref|Mus musculus Rho, GDP dissociation inhibitor (GDI) beta (Arhgdib), mRNA [NM_007486]	ATTGGACAGAATGAGTGCGTCTGTCCGTCCCTCCTGTCACCTTCCTCACCCACCAGAAGA
+2.45	8.75	+1.29	8.11	0.1	9.40	0.1	0.00041742	0.01192718	0.00741914	0.28180217	Arhgdig	A_55_P2096762	NM_008113	ref|Mus musculus Rho GDP dissociation inhibitor (GDI) gamma (Arhgdig), mRNA [NM_008113]	TTGTGACTTCAGTGGAGGAAGCACCAAGAGGAGCATTGGCACGTGGCCTCTACGTGGTCA
+2.66	14.35	+1.41	13.64	0.1	15.05	0.0	0.00027850	0.00898694	0.00574689	0.25063435	Arhgef25	A_51_P451516	NM_028027	ref|Mus musculus Rho guanine nucleotide exchange factor (GEF) 25 (Arhgef25), transcript variant 1, mRNA [NM_028027]	AGGATGAGGGCAGGGACCAGATAGAAATTATTGGCCTGGGTTGTGATTTTGTTTTCGAGT
+17.53	9.00	+4.13	6.94	0.2	11.07	1.1	0.00098928	0.02099803	0.00008454	0.03042286	Arhgef26	A_51_P473953	NM_001081295	ref|Mus musculus Rho guanine nucleotide exchange factor (GEF) 26 (Arhgef26), mRNA [NM_001081295]	ACAGGAAATCTGTCTCCTCTTCAATGTCACAAACTTTTTAGAAGTACTAACATGTTGTAG
+2.33	7.54	+1.22	6.93	0.1	8.15	0.0	0.00045892	0.01273172	0.00857152	0.29741047	Arrdc4	A_51_P111612	NM_001042592	ref|Mus musculus arrestin domain containing 4 (Arrdc4), transcript variant 1, mRNA [NM_001042592]	CCAAGGGGAAAATAAAGATTGTATTTTGTATTCTTCTTTGAACCCCATGGGTTCCTTTTT
+5.53	9.58	+2.47	8.34	0.2	10.81	0.4	0.00026577	0.00869926	0.00092073	0.10066667	Arrdc4	A_55_P2101191	NM_025549	ref|Mus musculus arrestin domain containing 4 (Arrdc4), transcript variant 2, mRNA [NM_025549]	CATCAGAGTGGACTACTCCTTAGCTGTAATCCAAGCTTCTTGAATCATTAAAAATACATA
+2.26	7.08	+1.17	6.49	0.0	7.67	0.1	0.00044485	0.01248760	0.00944747	0.30987708	Arx	A_55_P2057587	NM_007492	ref|Mus musculus aristaless related homeobox (Arx), mRNA [NM_007492]	GTGTAATTGTTATCACTTTTCCTTGCTATCTAGTGGAGAAGTGTCACGCTCAAAATAAAA
+2.42	8.21	+1.28	7.57	0.0	8.84	0.0	0.00023449	0.00802400	0.00747644	0.28295433	Asap2	A_55_P1957918	NM_001135192	ref|Mus musculus ArfGAP with SH3 domain, ankyrin repeat and PH domain 2 (Asap2), transcript variant 3, mRNA [NM_001135192]	CAGCGCAACTGTATATACTGTATAACCTAAACGGATTATTTTCATTGTCTTAATGCAGTG
+21.43	9.39	+4.42	7.17	0.0	11.60	0.2	0.00000106	0.00031536	0.00005805	0.02470270	Aspn	A_51_P142813	NM_025711	ref|Mus musculus asporin (Aspn), transcript variant 1, mRNA [NM_025711]	CTCAACTCATAATAAAGCTTCAAGTATTCACAGATAATATTCATCAGAGTTGGTTTGGGC
+2.83	10.34	+1.50	9.59	0.3	11.09	0.2	0.00155782	0.02842805	0.00517130	0.23788751	Atat1	A_52_P176619	NM_001142744	ref|Mus musculus alpha tubulin acetyltransferase 1 (Atat1), transcript variant 1, mRNA [NM_001142744]	CTCAGATCCTTTGTATCGTTATTTTTAACCAGAGCAATAAAAGTATTTATTTGTTATCAC
+7.89	9.94	+2.98	8.45	0.1	11.43	0.0	0.00000265	0.00050922	0.00042283	0.06952480	Atoh8	A_51_P209736	NM_153778	ref|Mus musculus atonal homolog 8 (Drosophila) (Atoh8), mRNA [NM_153778]	TCGTCCAAGGAAATTATGGATGAGGCCCCAACAGCACAAAACCACATCATTGCTGCCCTA
+2.86	11.12	+1.51	10.36	0.2	11.88	0.3	0.00147879	0.02745527	0.00501213	0.23415727	Atrnl1	A_52_P584293	NM_181415	ref|Mus musculus attractin like 1 (Atrnl1), mRNA [NM_181415]	TGAGCCGAATTTGTGAATGTCTCCTAAAAACAATCAAGTAATTTGATCAGCTTCTTTTGG
+2.24	8.46	+1.16	7.88	0.0	9.04	0.1	0.00065123	0.01613375	0.00997212	0.31926995	AU021092	A_52_P159429	NM_001033220	ref|Mus musculus expressed sequence AU021092 (AU021092), mRNA [NM_001033220]	CTGGGTTTTGGAAGTTGCCCAATGACTGGACACGCACCAATGCCTCCCTAGTCTACCCCT
+5.96	8.01	+2.58	6.73	0.0	9.30	0.2	0.00002643	0.00194449	0.00078684	0.09492720	Auts2	A_51_P398191	NM_177047	ref|Mus musculus autism susceptibility candidate 2 (Auts2), mRNA [NM_177047]	TTTATAAGGACATTAACCCTCTTGTCTACATATTTGGAGAGAATATGACTTTACTAGCCG
+2.11	9.76	+1.08	9.22	0.0	10.29	0.0	0.00053625	0.01417158	0.01197256	0.34971429	B3galt4	A_55_P2140449	NM_019420	ref|Mus musculus UDP-Gal:betaGlcNAc beta 1,3-galactosyltransferase, polypeptide 4 (B3galt4), mRNA [NM_019420]	AATGCAGGAAGCTTGGAAGCTGGTGAGCGGCATGAATGGGGAGAGGACTGCACCCTTTTG
+5.31	11.14	+2.41	9.94	0.2	12.35	0.2	0.00011634	0.00495719	0.00105113	0.10659581	B3gnt9-ps	A_51_P389864	NM_178879	ref|Mus musculus UDP-GlcNAc:betaGal beta-1,3-N-acetylglucosaminyltransferase 9, pseudogene (B3gnt9-ps), mRNA [NM_178879]	CTCATATTCTTCAACTCCAGCTTCAAGGAAATCAACAGCTCACATTTTAGTACAAACAGC
+3.83	10.09	+1.94	9.12	0.2	11.05	0.0	0.00009353	0.00431656	0.00216235	0.15474545	B4galnt1	A_51_P233928	NM_008080	ref|Mus musculus beta-1,4-N-acetyl-galactosaminyl transferase 1 (B4galnt1), transcript variant 1, mRNA [NM_008080]	CCAAGTGCCAAAGAGCCCAGAAGGACTCTAAGACCCTCAAGTGGAAACACTCTCACCTCC
+2.96	13.17	+1.56	12.39	0.1	13.95	0.0	0.00012154	0.00509949	0.00414094	0.21132901	B4galt3	A_55_P2184364	NM_020579	ref|Mus musculus UDP-Gal:betaGlcNAc beta 1,4-galactosyltransferase, polypeptide 3 (B4galt3), mRNA [NM_020579]	GCCCCGGAGGGGCGGGGGCTGGGATTTTGATATCTTTTCTAATAAAGGACTTTGTCTCAC
+2.13	11.94	+1.09	11.39	0.0	12.49	0.2	0.00193381	0.03302161	0.01241209	0.35643593	B4galt4	A_51_P238383	NM_019804	ref|Mus musculus UDP-Gal:betaGlcNAc beta 1,4-galactosyltransferase, polypeptide 4 (B4galt4), mRNA [NM_019804]	TACCCAGCCTCTTGAGAGGTTTTTGCCAGTAATAACCCACCAGAGAACACACTGTCTATT
+2.04	9.78	+1.03	9.26	0.1	10.29	0.1	0.00148729	0.02756425	0.01411217	0.38061156	B4galt6	A_55_P2084611	NM_019737	ref|Mus musculus UDP-Gal:betaGlcNAc beta 1,4-galactosyltransferase, polypeptide 6 (B4galt6), mRNA [NM_019737]	ACAGTTTTGCCTAGTTACCATGACCACGTGACAATAAATCTCTTTCTTACATATTAGCAC
+7.94	9.08	+2.99	7.59	0.1	10.57	0.1	0.00000332	0.00058610	0.00041349	0.06907162	B630019K06Rik	A_51_P513062	NR_045448	ref|Mus musculus RIKEN cDNA B630019K06 gene (B630019K06Rik), non-coding RNA [NR_045448]	TATGTCAGTGTCAGTTACTAAGTAAAATGTCCTGCTTTGTCAGCGCTAGAAACAAACTTT
+2.87	9.91	+1.52	9.15	0.2	10.67	0.2	0.00055426	0.01448348	0.00466590	0.22760651	Baalc	A_55_P2075469	NM_080640	ref|Mus musculus brain and acute leukemia, cytoplasmic (Baalc), mRNA [NM_080640]	CTCTTACTATCCTAGTGGGATAACACTTTCCATTCTGAAGTTTGTGTCAATAAAGTCATT
+2.85	8.85	+1.51	8.10	0.1	9.61	0.2	0.00030213	0.00953265	0.00482012	0.23171908	Bach2	A_66_P114768	NM_001109661	ref|Mus musculus BTB and CNC homology 2 (Bach2), mRNA [NM_001109661]	TGAATTGCTAGTGTTTACTGAATTTTGTCTAGACGCCATTTCTGTTGATGAAATAAAGGC
+11.78	9.68	+3.56	7.90	0.1	11.45	0.1	0.00000106	0.00031536	0.00018858	0.04731474	Bai2	A_55_P1967105	NM_173071	ref|Mus musculus brain-specific angiogenesis inhibitor 2 (Bai2), transcript variant 1, mRNA [NM_173071]	CTGTCCTGGGCTGGGGAGGGGGGAGGGAAACTTTGTTGGGAATAAACTTCACTCTGTGGA
+5.50	9.54	+2.46	8.31	0.0	10.77	0.5	0.00061675	0.01557349	0.00092943	0.10109154	BB237529	A_55_P2007496	BB237529	gb|BB237529 RIKEN full-length enriched, 3 days neonate thymus Mus musculus cDNA clone A630065H24 3'. [BB237529]	AAATTTGGCTTGAGGTCGATTCTCCTCTACACCATACTAGGTGTATGAGTTTCGACCCCA
+3.05	10.96	+1.61	10.16	0.0	11.76	0.0	0.00006796	0.00351815	0.00383556	0.20383797	BB713741	A_55_P2009861	BB713741	gb|BB713741 RIKEN full-length enriched, 2 cells egg Mus musculus cDNA clone B020049A06 3', mRNA sequence [BB713741]	CCAGAGTTTTGGTCTATGTGCTTTCTTGCTGTTGCTTTATTAAATCTTGCCTTCAACATT
+2.08	10.47	+1.06	9.94	0.1	11.00	0.1	0.00126296	0.02467722	0.01327261	0.36968421	BC004004	A_52_P448466	NM_030561	ref|Mus musculus cDNA sequence BC004004 (BC004004), mRNA [NM_030561]	GGCAAGGTGAGATATTGGTTTAGTTGAGATGCAGGAGTATCCTAAATAATATTCTGTGCT
+2.54	7.91	+1.35	7.24	0.1	8.59	0.1	0.00023192	0.00796819	0.00649879	0.26404387	BC005764	A_55_P2060991	NM_181681	ref|Mus musculus cDNA sequence BC005764 (BC005764), transcript variant 1, mRNA [NM_181681]	TGATGGGGATTAGGGGAGCTGGGGGTGTCTACAGCCCCACCAATAAAAACTTATGCTATT
+3.35	8.83	+1.74	7.96	0.0	9.70	0.1	0.00005107	0.00293892	0.00293826	0.17792308	BC026762	A_51_P275496	BC029971	gb|Mus musculus cDNA clone IMAGE:5065404. [BC029971]	TTCTACCCGAGTGGATCCTGGCTTGGCATTGGGAAATAATGGGCTGGGATAGGTGCCCTC
+26.51	9.34	+4.73	6.98	0.2	11.71	0.1	0.00000060	0.00024454	0.00003805	0.01886614	BC028528	A_55_P2156186	NM_153513	ref|Mus musculus cDNA sequence BC028528 (BC028528), mRNA [NM_153513]	TTCATACAGAACTTATGGACCCTCAGAATCCTGTAACCACGAAACCAGTGACCACAGAAC
+2.54	8.91	+1.35	8.23	0.1	9.58	0.0	0.00024952	0.00832747	0.00647612	0.26363284	BC039966	A_55_P2148016	NR_040670	ref|Mus musculus cDNA sequence BC039966 (BC039966), non-coding RNA [NR_040670]	GGCAGCTTTGCTTTGTAGACTAATCAATAGCCTGTGACATTAAAATGTTTGAGTACAATA
+2.09	7.11	+1.06	6.58	0.0	7.64	0.2	0.00166589	0.02987214	0.01251778	0.35783931	BC049715	A_55_P2073965	NM_178776	ref|Mus musculus cDNA sequence BC049715 (BC049715), mRNA [NM_178776]	TCCAGGGCAAGTAGAGGACAACATGTTCCTTTCTGAATGAAAAGCAGCTTGAGTTCTCGA
+14.68	9.74	+3.88	7.80	0.0	11.68	0.1	0.00000071	0.00025363	0.00011890	0.03548815	BC054084	A_55_P1974984	BC054084	gb|Mus musculus cDNA clone IMAGE:1381493, partial cds. [BC054084]	CAGAGACCTTGAGTCAGAGGAAGTGAAAAATTTGAGGATAAGTCCTCAGGGAGAGAAAAA
+3.33	11.34	+1.74	10.47	0.0	12.21	0.1	0.00005144	0.00295163	0.00304440	0.18104249	BC096441	A_55_P2155931	NM_001034097	ref|Mus musculus cDNA sequence BC096441 (BC096441), transcript variant 1, mRNA [NM_001034097]	ACGCAAAACTTAGCCTTTCTCCGCATGGAACATTCCTGGGGTTTGTGAAACTATGATTGT
+2.74	11.27	+1.45	10.55	0.1	12.00	0.0	0.00012831	0.00529847	0.00516178	0.23779663	Bcor	A_51_P183630	NM_029510	ref|Mus musculus BCL6 interacting corepressor (Bcor), transcript variant a, mRNA [NM_029510]	CGGTCAGAAGAACCCAGAAGCCCGTGTTTTCTTTCTAAAATTTTAAGTCAGTTTTTATGA
+2.16	7.49	+1.11	6.94	0.1	8.05	0.1	0.00100789	0.02124027	0.01151137	0.34243741	Bdh1	A_51_P163106	NM_175177	ref|Mus musculus 3-hydroxybutyrate dehydrogenase, type 1 (Bdh1), nuclear gene encoding mitochondrial protein, transcript variant 1, mRNA [NM_175177]	TGGGTGGCCCTAAACCTCAGGGCCAATATGGTGCTTCTATCTATCTCGAGTTGATTTTAT
+7.63	11.18	+2.93	9.71	0.2	12.64	0.1	0.00000738	0.00089288	0.00045675	0.07209023	Bdh2	A_55_P2119969	NM_001172055	ref|Mus musculus 3-hydroxybutyrate dehydrogenase, type 2 (Bdh2), transcript variant 1, mRNA [NM_001172055]	GAGTGTGACTCTTTAATAGTCTCTCGTCTCTTCTGAAGCTGTGGTAAATAAATCAAATAA
+2.06	7.32	+1.04	6.80	0.1	7.84	0.1	0.00126781	0.02470354	0.01332882	0.37026731	Begain	A_55_P2062437	NM_001163175	ref|Mus musculus brain-enriched guanylate kinase-associated (Begain), mRNA [NM_001163175]	ACCTGTCTTCTGTGATGCATGCCAGTCTCTTAGTACTGTATCTCGAACTCCTTAATAAAG
+2.30	7.08	+1.20	6.48	0.0	7.68	0.0	0.00030865	0.00969982	0.00894220	0.30309150	Bend5	A_66_P115034	NM_026279	ref|Mus musculus BEN domain containing 5 (Bend5), transcript variant 1, mRNA [NM_026279]	AGGGCTGTAAAGCATCAGAGTAGCCTGTCGGGACCACAATACGAACTGTTATTTTTACCA
+3.57	12.11	+1.84	11.19	0.3	13.03	0.1	0.00031852	0.00985249	0.00257679	0.16712255	Bgn	A_52_P162486	NM_007542	ref|Mus musculus biglycan (Bgn), mRNA [NM_007542]	CAATCAGATTCGGATGATTGAGAATGGGAGCCTGAGTTTTCTGCCTACCCTGAGGGAACT
+2.49	12.39	+1.32	11.73	0.0	13.05	0.1	0.00039149	0.01141761	0.00688751	0.27365804	Bicc1	A_51_P146633	ENSMUST00000143791	ens|bicaudal C homolog 1 (Drosophila) [Source:MGI Symbol;Acc:MGI:1933388] [ENSMUST00000143791]	GGCCTGCAGAGTTGTTGGTGTTCTTTGCCATGCACGGAATATTTGGATTGTTCGAAGTAA
+2.67	13.45	+1.42	12.75	0.0	14.16	0.2	0.00031755	0.00983573	0.00575426	0.25060858	Bicc1	A_55_P1975690	NM_031397	ref|Mus musculus bicaudal C homolog 1 (Drosophila) (Bicc1), mRNA [NM_031397]	GCACTCGGAGTGTCTGGTATCAGGACCAAAGTGTTGATTTCGTACCTGTACTTCATGGCC
+5.56	8.97	+2.48	7.74	0.0	10.21	0.1	0.00001030	0.00107463	0.00091870	0.10079443	Bmf	A_55_P2029106	NM_138313	ref|Mus musculus BCL2 modifying factor (Bmf), mRNA [NM_138313]	CATGTGTAAATATCCTCTCATCCATCAAGTGGTACAGTTTTTAATAAAACCATTTAAAGC
+2.09	11.49	+1.06	10.96	0.0	12.02	0.1	0.00080077	0.01839429	0.01238491	0.35630516	Bmp1	A_55_P2006708	NM_009755	ref|Mus musculus bone morphogenetic protein 1 (Bmp1), transcript variant 1, mRNA [NM_009755]	GGCCCCCACCCAGTACCGTATCTCCCTGCAATTTGACTTCTTCGAGACTGAGGGCAATGA
+3.50	13.49	+1.81	12.59	0.0	14.40	0.3	0.00038386	0.01129616	0.00276848	0.17417383	Bmp1	A_55_P2006698	NR_033241	ref|Mus musculus bone morphogenetic protein 1 (Bmp1), transcript variant 2, non-coding RNA [NR_033241]	TGTGACATTTCCTGTTGTGAAGTAAAAGAGGGACCCCTGCGTCCTGCTCCTTTCTCTTGC
+2.61	9.59	+1.39	8.89	0.3	10.28	0.2	0.00321072	0.04632270	0.00639685	0.26329935	Bmp2k	A_51_P337944	NM_080708	ref|Mus musculus BMP2 inducible kinase (Bmp2k), mRNA [NM_080708]	AGGTGCACGTGTATTAATATCACTACTTACGGGAAGTTTGGGTATATTTGCTTAATACCT
+2.06	14.77	+1.04	14.25	0.0	15.29	0.0	0.00069055	0.01672455	0.01328354	0.36982493	Bmp4	A_55_P2154387	NM_007554	ref|Mus musculus bone morphogenetic protein 4 (Bmp4), mRNA [NM_007554]	CAACCACCTACACATACCACACAAACTGCTTCCCTATAGCTGGACTTTTATCTTAAAAAA
+7.26	8.29	+2.86	6.86	0.0	9.72	0.4	0.00006397	0.00337663	0.00051594	0.07663208	Bnc1	A_52_P676819	NM_007562	ref|Mus musculus basonuclin 1 (Bnc1), mRNA [NM_007562]	TGCAGCTTTAAAAGAAGTGGATTTTGTATTCAGAGTTCAAGTTAACTGTCTGTTTGACTC
+2.00	13.16	+1.00	12.66	0.1	13.66	0.0	0.00122368	0.02418019	0.01474771	0.38746433	Bok	A_66_P124052	NM_016778	ref|Mus musculus BCL2-related ovarian killer protein (Bok), mRNA [NM_016778]	AACAAGAGATCCTGTGGATGAGGGGGTTTGTATAAGTTAAAATCCAATAAAGCTTTACCT
+2.39	12.39	+1.26	11.76	0.2	13.02	0.0	0.00059758	0.01523606	0.00802591	0.28931883	Bphl	A_51_P283876	NM_026512	ref|Mus musculus biphenyl hydrolase-like (serine hydrolase, breast epithelial mucin-associated antigen) (Bphl), mRNA [NM_026512]	GTTAAAAGATCATGTCATTGCCTGTTACCTGGATGCTCCAAAATGCCTTCCCTTGCTTTT
+3.85	7.61	+1.94	6.64	0.0	8.58	0.1	0.00003971	0.00253263	0.00210086	0.15277598	Bst1	A_51_P499838	NM_009763	ref|Mus musculus bone marrow stromal cell antigen 1 (Bst1), mRNA [NM_009763]	AACCAGACGGTAATCCAGTTGTATTTACACTCATGATTCAAGAAACAAGGCATTCATCTA
+48.22	9.25	+5.59	6.45	0.2	12.04	0.0	0.00000020	0.00016524	0.00000781	0.00793548	Bves	A_52_P337126	NM_024285	ref|Mus musculus blood vessel epicardial substance (Bves), mRNA [NM_024285]	CTCATCTCTGTCATGGGAATTTAGAACGAGTTGTTCTTCTGATCATTTTAATGATGTAAG
+17.01	10.44	+4.09	8.40	0.1	12.49	0.1	0.00000105	0.00031536	0.00008537	0.03054545	C1qtnf1	A_55_P1998539	NM_001204129	ref|Mus musculus C1q and tumor necrosis factor related protein 1 (C1qtnf1), transcript variant 1, mRNA [NM_001204129]	TCCTGTGCTCTACCCTGCTCTTTCCAGAAAACATTAAACTTGCCATGGCGATTCACAGCA
+4.53	8.59	+2.18	7.50	0.1	9.68	0.1	0.00002689	0.00196244	0.00144715	0.12553168	C1qtnf5	A_55_P2355330	NM_001040632	ref|Mus musculus C1q and tumor necrosis factor related protein 5 (C1qtnf5), transcript variant 2, mRNA [NM_001040632]	ATCTATGCCAGCATCAAGACAGACAGTACCTTCTCTGGATTTCTCGTCTATTCTGACTGG
+3.23	10.16	+1.69	9.31	0.1	11.00	0.4	0.00093770	0.02036991	0.00351023	0.19442392	C1qtnf6	A_55_P2110076	NM_001204153	ref|Mus musculus C1q and tumor necrosis factor related protein 6 (C1qtnf6), transcript variant 3, mRNA [NM_001204153]	ATTGTTCATTTGTGCACTTGTCTAATGCTGAGCGCTCACATGGTCTCAGGCCTTAGGAAA
+3.61	10.73	+1.85	9.80	0.2	11.65	0.2	0.00020140	0.00723357	0.00249047	0.16509474	C1s	A_55_P2042612	NM_144938	ref|Mus musculus complement component 1, s subcomponent (C1s), transcript variant 1, mRNA [NM_144938]	AAAGAGTCTGCATGGAGGCAGGGTTGATCACTGAGCCGTGTTGGTTATTCAGTTACTATT
+2.48	7.52	+1.31	6.87	0.2	8.18	0.1	0.00073205	0.01734439	0.00707870	0.27602972	C230060E24	A_55_P2360800	AK048775	gb|Mus musculus 0 day neonate cerebellum cDNA, RIKEN full-length enriched library, clone:C230060E24 product:unclassifiable, full insert sequence. [AK048775]	TATGGACAAGTGTGCTGTATCCATTGTGAGATTTTCTAATAAAGCAATCTTCTATGCCTC
+2.05	7.99	+1.04	7.47	0.2	8.50	0.1	0.00175900	0.03083937	0.01401321	0.37891627	C230096K16Rik	A_55_P2270412	AK049070	gb|Mus musculus 0 day neonate cerebellum cDNA, RIKEN full-length enriched library, clone:C230096K16 product:hypothetical protein, full insert sequence. [AK049070]	GTGACTTTCAGTAGCTTTATGTGGAGAACCAGTGAGTAGCTATGTCCTTGACTACATTTG
+3.75	10.54	+1.91	9.58	0.2	11.49	0.2	0.00028395	0.00910945	0.00236077	0.16337582	C330018D20Rik	A_51_P324640	NM_029909	ref|Mus musculus RIKEN cDNA C330018D20 gene (C330018D20Rik), mRNA [NM_029909]	TAGCAGACTCAGGTGTTCATGTCATCATGGGATTGATTTGTAATGTTGAGGACTGCATTA
+3.70	7.86	+1.89	6.92	0.1	8.80	0.1	0.00006225	0.00330566	0.00231434	0.16230290	C3ar1	A_51_P282557	NM_009779	ref|Mus musculus complement component 3a receptor 1 (C3ar1), mRNA [NM_009779]	TGCCATCATCTCAGTGTAGCACACACAATCTAGCTTCAGACTCCCAGGTCTCTTGTTATA
+3.32	8.02	+1.73	7.16	0.1	8.89	0.2	0.00031331	0.00978731	0.00305488	0.18098213	Cables1	A_51_P117581	NM_022021	ref|Mus musculus CDK5 and Abl enzyme substrate 1 (Cables1), transcript variant 2, mRNA [NM_022021]	GTAAGACGCATGATTGGTGTCTTGTGGCTTTTGCAGCTGGGACAAACTACATTTCAAGCT
+3.23	8.38	+1.69	7.54	0.0	9.23	0.2	0.00016108	0.00619645	0.00326651	0.18769343	Cacna1g	A_51_P466910	NM_009783	ref|Mus musculus calcium channel, voltage-dependent, T type, alpha 1G subunit (Cacna1g), transcript variant 1, mRNA [NM_009783]	CATCTTCAACGGAAAGCGAGAACCATTTTGGAAACTGTCATGTAACTTATTTTCTCCTTT
+8.06	10.19	+3.01	8.69	0.1	11.70	0.2	0.00000834	0.00095825	0.00040981	0.06919035	Cacna2d1	A_55_P1988699	NM_001110843	ref|Mus musculus calcium channel, voltage-dependent, alpha2/delta subunit 1 (Cacna2d1), transcript variant a, mRNA [NM_001110843]	CCTTATTATGTTCTCTGGACACTTTTGTGGAAATTAACTAGTCGGATGAACACATTTTGT
+4.52	8.84	+2.18	7.75	0.1	9.93	0.3	0.00014131	0.00567913	0.00145636	0.12598352	Cacna2d1	A_51_P498720	NM_009784	ref|Mus musculus calcium channel, voltage-dependent, alpha2/delta subunit 1 (Cacna2d1), transcript variant e, mRNA [NM_009784]	AGTTACATTAAATAGGAGTCGGTTGAAGAAGCGACACAGAACTTTAGCTGGGCCTCTACC
+15.72	9.04	+3.97	7.05	0.0	11.03	0.5	0.00003337	0.00228204	0.00010893	0.03396040	Cadm1	A_55_P2114118	NM_207675	ref|Mus musculus cell adhesion molecule 1 (Cadm1), transcript variant 1, mRNA [NM_207675]	ATAATCAATGCAGAAGGAGGACAGAACAACTCCGAAGAAAAGAAAGAGTACTTCATCTAG
+2.26	11.41	+1.17	10.83	0.0	12.00	0.0	0.00035872	0.01072912	0.00947891	0.31042330	Cald1	A_55_P2139181	NM_145575	ref|Mus musculus caldesmon 1 (Cald1), mRNA [NM_145575]	CAATCAAAACTCTCTGAAAATAATCCACTTCATATCTGATGTAGGGCAGTAATGATTGTC
+34.69	9.73	+5.12	7.17	0.1	12.29	0.2	0.00000065	0.00024986	0.00002058	0.01456180	Calml4	A_52_P367760	NM_138304	ref|Mus musculus calmodulin-like 4 (Calml4), transcript variant 1, mRNA [NM_138304]	AAACTGGGAGAGAAGCTCACTCACAAGGAAGTGGATGATCTTTTCAAGGAAGCAGGCATT
+2.01	16.78	+1.00	16.27	0.2	17.28	0.1	0.00231134	0.03702847	0.01519862	0.39307926	Calr	A_51_P416419	NM_007591	ref|Mus musculus calreticulin (Calr), mRNA [NM_007591]	CAACTCTAGGAACAGGGGTGTAGAGGAGAAGCCCTAGGCTTGAGATTTCATCTGCTCTCC
+3.22	8.64	+1.69	7.80	0.1	9.48	0.1	0.00010444	0.00463522	0.00333505	0.18921441	Camk2b	A_55_P2109377	NM_001174053	ref|Mus musculus calcium/calmodulin-dependent protein kinase II, beta (Camk2b), transcript variant 1, mRNA [NM_001174053]	TTTCTGAGCCTTGTAGGTGTACAAAACTTATTCTTATTTTGTTCTGTCTCGGGAAACTGC
+2.07	9.17	+1.05	8.64	0.0	9.69	0.1	0.00096972	0.02077181	0.01284337	0.36367986	Camsap3	A_55_P2067722	NM_001163749	ref|Mus musculus calmodulin regulated spectrin-associated protein family, member 3 (Camsap3), transcript variant 1, mRNA [NM_001163749]	AGCTCAGTCCCCTTGTCTGTCCTCCACTTTCTTGAATAAAATAACTGAAAAGAGAAGCTG
+2.06	16.20	+1.04	15.68	0.0	16.72	0.1	0.00126197	0.02467358	0.01373101	0.37515141	Canx	A_52_P337679	NM_007597	ref|Mus musculus calnexin (Canx), transcript variant 1, mRNA [NM_007597]	TTTTGAGGGTGGAATGCATTTTTCTTCCTGTTCAGTGCTTTATCACCATCTGTTGTTTGT
+2.03	7.72	+1.02	7.21	0.1	8.23	0.1	0.00096698	0.02074142	0.01418547	0.38160786	Cap2	A_51_P116755	NM_026056	ref|Mus musculus CAP, adenylate cyclase-associated protein, 2 (yeast) (Cap2), mRNA [NM_026056]	AGCGTGGACATCCTGTCAGCATGAATGAATTATTCAATCCATGCTTTTACACACACATAT
+2.61	10.77	+1.38	10.08	0.2	11.46	0.0	0.00040576	0.01168417	0.00617410	0.25973280	Capn5	A_52_P683441	NM_007602	ref|Mus musculus calpain 5 (Capn5), mRNA [NM_007602]	AAGCCTTGAAGACTGGACAAGGGAGGACAGGGTGGAGCAGGGATAGCCGTGGCTTCATTT
+2.80	9.54	+1.49	8.79	0.3	10.28	0.2	0.00137202	0.02611183	0.00507584	0.23590849	Capzb	A_55_P2064995	NM_001037761	ref|Mus musculus capping protein (actin filament) muscle Z-line, beta (Capzb), transcript variant 1, mRNA [NM_001037761]	TCTTGATGCTATCCCCGACAACCACAAGTTTAAGCAGTTGCAGAGGGAACTTTCTCAAGT
+2.61	7.91	+1.38	7.22	0.1	8.61	0.1	0.00022583	0.00783992	0.00603176	0.25596765	Card6	A_55_P1986691	NM_001163138	ref|Mus musculus caspase recruitment domain family, member 6 (Card6), mRNA [NM_001163138]	AGACATCATTAATTACACTCAGTGGGTTACCCAAACCAAACCAAACCAAACCAAACCAAA
+3.62	9.10	+1.86	8.17	0.1	10.03	0.0	0.00005739	0.00314029	0.00244455	0.16500322	Carns1	A_55_P2146520	NM_134148	ref|Mus musculus carnosine synthase 1 (Carns1), mRNA [NM_134148]	TACACCTTTCCTCATTTTAGGGAGCTAGCTACTCTGAAAACACCTGTCTTTGCTCAGGAG
+2.96	7.63	+1.56	6.84	0.1	8.41	0.0	0.00009488	0.00436125	0.00417994	0.21194525	Casp12	A_55_P1983853	NM_009808	ref|Mus musculus caspase 12 (Casp12), mRNA [NM_009808]	TTGTTTTTGCCATTTATATGTCCATACCTCCTCACAAGAATAAAAGCCCCACGAGGGATC
+3.39	8.41	+1.76	7.53	0.1	9.29	0.2	0.00015228	0.00598271	0.00285702	0.17587879	Casp4	A_55_P1984168	NM_007609	ref|Mus musculus caspase 4, apoptosis-related cysteine peptidase (Casp4), mRNA [NM_007609]	CTAAGCAACACAGTGGGATTCTGTTCCATAGACAAGCAAACAAGCAAAAATAAAACAAAA
+3.03	7.50	+1.60	6.70	0.1	8.30	0.0	0.00010936	0.00476285	0.00390917	0.20481198	Casq1	A_51_P199104	NM_009813	ref|Mus musculus calsequestrin 1 (Casq1), nuclear gene encoding mitochondrial protein, mRNA [NM_009813]	CAAATAGGAGTTGTCAATGTTACAGACGCGGACAGCATATGGATGGAGATGGATAACGAG
+2.32	7.69	+1.22	7.08	0.2	8.29	0.1	0.00082904	0.01882307	0.00898145	0.30344206	Casz1	A_55_P1995141	NM_001159344	ref|Mus musculus castor homolog 1, zinc finger (Drosophila) (Casz1), transcript variant 1, mRNA [NM_001159344]	TGATGATGATGATGACGACGACGAGGACCTGCGCACCGACTCGGAGGAGTCGTTGCCCGA
+5.70	8.72	+2.51	7.47	0.2	9.98	0.1	0.00003182	0.00220721	0.00084273	0.09667031	Casz1	A_55_P1995135	NM_027195	ref|Mus musculus castor homolog 1, zinc finger (Drosophila) (Casz1), transcript variant 2, mRNA [NM_027195]	CGGTGACTTTGTATCATAAAGTGTGTGGCTTCCTGTTCTCAATAAAAAGTAATAAATTGG
+2.28	7.27	+1.19	6.68	0.0	7.87	0.1	0.00065053	0.01612910	0.00946462	0.31027798	CB840983	A_55_P2252184	CB840983	gb|M15E-1429 MOUSE EMBRYONIC DAY 15.5 EYE Mus musculus cDNA 5', mRNA sequence [CB840983]	CCATGGCAATTAAGGTAACAGTTAGGAACAGACCTTCCACCTAGGGTTTTCCTAATCATC
+3.86	7.70	+1.95	6.72	0.1	8.67	0.2	0.00010914	0.00476246	0.00214456	0.15399772	Cbfa2t3	A_51_P380750	NM_009824	ref|Mus musculus core-binding factor, runt domain, alpha subunit 2, translocated to, 3 (human) (Cbfa2t3), transcript variant 1, mRNA [NM_009824]	CTCATGAGTAAGGGAAGAAACTGTGATTTTTCTATCCAGAGTTGCTGTATCGCCCAGCCA
+2.03	9.43	+1.02	8.92	0.0	9.94	0.0	0.00071976	0.01719141	0.01384585	0.37681763	Cblb	A_65_P14951	NM_001033238	ref|Mus musculus Casitas B-lineage lymphoma b (Cblb), mRNA [NM_001033238]	ATATTTTAAATATTGATGCAGGTACTTTCTGTAAGCCTGAAATGTTGAGCTTCGAAGGAG
+6.22	14.56	+2.64	13.25	0.0	15.88	0.2	0.00001554	0.00139386	0.00071075	0.09042424	Cbr2	A_55_P2122605	NM_007621	ref|Mus musculus carbonyl reductase 2 (Cbr2), mRNA [NM_007621]	ACTCCAGGCGCAGACCTTGTTCTCTTTGTCCACTTTGTTGGGCTCATTTGCCTAAATAAA
+3.29	11.08	+1.72	10.22	0.1	11.94	0.0	0.00007734	0.00384133	0.00316286	0.18425902	Cbr3	A_51_P481159	NM_173047	ref|Mus musculus carbonyl reductase 3 (Cbr3), mRNA [NM_173047]	TCTGCAAACTCAGTCTGAACAATTCGCTGTGTCCACACTCTCAGCTCATCGTGTTTTCAA
+2.69	10.47	+1.43	9.75	0.2	11.18	0.0	0.00027889	0.00898834	0.00554414	0.24450140	Cbx2	A_52_P13730	NM_007623	ref|Mus musculus chromobox homolog 2 (Drosophila Pc class) (Cbx2), mRNA [NM_007623]	CCTTTTATTTTACTGGTTACGTCAGTCCCAAAGTTGAAATCTACAAATCCTTTCCTCTCA
+3.01	9.28	+1.59	8.48	0.1	10.07	0.0	0.00009703	0.00442813	0.00398171	0.20638025	Cc2d2a	A_55_P2128929	NM_172274	ref|Mus musculus coiled-coil and C2 domain containing 2A (Cc2d2a), mRNA [NM_172274]	AACAAAGATGGAAGAGTACAGAACATCTCATCAGCAATGGAAAGCCTGGAGGAAAGCCCA
+3.04	7.87	+1.60	7.07	0.1	8.67	0.2	0.00018686	0.00688973	0.00382158	0.20326689	Ccdc68	A_55_P2079928	NM_201362	ref|Mus musculus coiled-coil domain containing 68 (Ccdc68), mRNA [NM_201362]	AAGCCAAGGAACGAGGACCTTTCCCACATGGAAGATGAATTCTGCTTTAAACCTAAAAAA
+24.24	10.42	+4.60	8.12	0.0	12.72	0.2	0.00000060	0.00024479	0.00004599	0.02161194	Ccdc80	A_55_P2169586	NM_026439	ref|Mus musculus coiled-coil domain containing 80 (Ccdc80), mRNA [NM_026439]	TTACCACCATGGATACCCTTACTGAACAGAAATATGTAACCTTATTCCCATCCAGTTTCC
+2.06	7.39	+1.05	6.87	0.0	7.91	0.0	0.00066373	0.01630855	0.01312017	0.36771518	Ccdc88b	A_55_P2120155	NM_001081291	ref|Mus musculus coiled-coil domain containing 88B (Ccdc88b), mRNA [NM_001081291]	GTGGAATGGGATGGCTCCATTAAGACCCTCTCGGAGCATGAAGCAGATGACACTCGAGAG
+4.57	10.02	+2.19	8.93	0.1	11.12	0.0	0.00001310	0.00124625	0.00140796	0.12401119	Ccl17	A_51_P114462	NM_011332	ref|Mus musculus chemokine (C-C motif) ligand 17 (Ccl17), mRNA [NM_011332]	TTTGGAGACGCCAGGGCTGCTGTCCATGGTTTCAACATAAAGCGGCCTGTGACCAGCAGA
+2.35	8.67	+1.23	8.05	0.1	9.28	0.0	0.00050138	0.01354567	0.00841768	0.29516258	Ccl25	A_55_P2027852	NR_033527	ref|Mus musculus chemokine (C-C motif) ligand 25 (Ccl25), transcript variant 2, non-coding RNA [NR_033527]	AGGCAGAAGGAAAATCAAGTGGGTTCCATCTGCAGTGGTTTTTAAAAGGGCAAGAAGAAA
+6.50	13.91	+2.70	12.56	0.0	15.26	0.0	0.00000387	0.00062487	0.00062144	0.08507826	Ccl7	A_51_P436652	NM_013654	ref|Mus musculus chemokine (C-C motif) ligand 7 (Ccl7), mRNA [NM_013654]	TTCTGAGAACTGTTGATGAAATGTGTTGATCACGGTCCTAAGGGATAGGAGCTGTCTGTA
+7.88	11.02	+2.98	9.53	0.0	12.51	0.1	0.00000324	0.00057631	0.00042226	0.06961257	Ccl9	A_51_P185660	NM_011338	ref|Mus musculus chemokine (C-C motif) ligand 9 (Ccl9), mRNA [NM_011338]	CAACTAGGATGAAATAAATTCTGCCTTAGCCCAGTAGTATGTCTGTGTTTGTAAGGACCC
+2.03	15.09	+1.02	14.58	0.1	15.60	0.1	0.00130633	0.02521999	0.01383619	0.37688062	Ccm2	A_55_P1955577	NM_146014	ref|Mus musculus cerebral cavernous malformation 2 homolog (human) (Ccm2), transcript variant 1, mRNA [NM_146014]	CATGACTTTCCTCTTCTACTTCTCAGAGACCTTAAAAACAAGTTTACTGCAATGTGAATA
+2.77	8.39	+1.47	7.66	0.0	9.13	0.1	0.00018769	0.00689745	0.00497040	0.23341984	Ccng2	A_55_P2068882	NM_007635	ref|Mus musculus cyclin G2 (Ccng2), mRNA [NM_007635]	CATTGATGACTTACTTTTTATTAGTAAGTCAACACCCAGTGAGGTGTTTTCCAAAGTAGA
+15.05	12.34	+3.91	10.39	0.3	14.30	0.1	0.00000683	0.00086366	0.00011179	0.03417476	Cd248	A_51_P188271	NM_054042	ref|Mus musculus CD248 antigen, endosialin (Cd248), mRNA [NM_054042]	CAAAGGACACACCAGGACTCCAGGACCTCAAGGGGTGGGTGCTGGGATCTTCTCCAATAA
+30.62	12.45	+4.94	9.98	0.2	14.92	0.1	0.00000049	0.00022641	0.00002826	0.01728155	Cd24a	A_52_P244193	NM_009846	ref|Mus musculus CD24a antigen (Cd24a), mRNA [NM_009846]	CTTGGTTCTACCGTAAGTTTTTCCAATTTCCTTGATATACACATACCTTCTAAAACCTAG
+4.13	8.96	+2.05	7.94	0.2	9.99	0.0	0.00005267	0.00298822	0.00179217	0.13968317	Cd302	A_55_P2075195	NM_025422	ref|Mus musculus CD302 antigen (Cd302), mRNA [NM_025422]	TTGTGTAGTTTTCATTTGAGTACATGAAAGCTGCAAGTACAATAAAGCTGGTAAAACGCC
+2.83	8.56	+1.50	7.81	0.1	9.31	0.1	0.00021194	0.00750684	0.00482412	0.23173455	Cd6	A_55_P2089913	NM_009852	ref|Mus musculus CD6 antigen (Cd6), transcript variant 2, mRNA [NM_009852]	AGCCAGGCTACAGTGGCCTGTCCTGAGTTCCAGAGATTAAACGATTACTGAGTGAAAACT
+3.08	15.79	+1.62	14.98	0.0	16.60	0.1	0.00006992	0.00358440	0.00369887	0.20029235	Cd81	A_51_P223443	NM_133655	ref|Mus musculus CD81 antigen (Cd81), mRNA [NM_133655]	GCCTTCAATGCACTTATTCTTTCTAACGTGTCACCTTCAACTGTAATTAAATCTTGAAAC
+3.91	8.92	+1.97	7.94	0.0	9.91	0.1	0.00002923	0.00207762	0.00200286	0.14909220	Cd93	A_51_P238722	NM_010740	ref|Mus musculus CD93 antigen (Cd93), mRNA [NM_010740]	ACAACATAACATTCTGAGGGGAGTCACAGGGTTGCCTTTAAAAAGTGGGAGCTATGTCAT
+2.20	7.25	+1.14	6.68	0.1	7.82	0.0	0.00049422	0.01340389	0.01039660	0.32671457	Cd96	A_52_P279425	NM_032465	ref|Mus musculus CD96 antigen (Cd96), mRNA [NM_032465]	TCTTTTTCTGCACACTATTGTTTGGGCTTGGAGTAAGAAAATGGTATCGGTATCAAAATG
+9.72	13.32	+3.28	11.68	0.1	14.96	0.0	0.00000287	0.00053105	0.00028284	0.05514551	Cd97	A_55_P2007022	NM_011925	ref|Mus musculus CD97 antigen (Cd97), transcript variant 1, mRNA [NM_011925]	CGCTGCTCCACATCCAGGGCAGAAGGTCTCACAGCTAAAGACTAGGTTTTGTAATTTTTT
+2.07	11.44	+1.05	10.91	0.0	11.96	0.1	0.00095805	0.02061601	0.01283911	0.36372290	Cdadc1	A_55_P2184541	NM_027986	ref|Mus musculus cytidine and dCMP deaminase domain containing 1 (Cdadc1), transcript variant 2, mRNA [NM_027986]	ACATGAGTTGTGTAAGTGGCCTGCAGATTTAGTTCAGTGGAGTAGTGTGTGCAAGCATGT
+3.45	11.49	+1.79	10.60	0.2	12.39	0.0	0.00008553	0.00406968	0.00277884	0.17430279	Cdc123	A_55_P2008735	ENSMUST00000100445	ens|cell division cycle 123 homolog (S. cerevisiae) [Source:MGI Symbol;Acc:MGI:2138811] [ENSMUST00000100445]	TCTAGTTCAGTGTCTGTACCTTCATGACCTGTGCCTGCCAGCCAGGGCCACAACCTACCT
+2.55	14.65	+1.35	13.97	0.0	15.32	0.1	0.00019957	0.00719187	0.00643559	0.26317403	Cdc42ep1	A_52_P573255	NM_027219	ref|Mus musculus CDC42 effector protein (Rho GTPase binding) 1 (Cdc42ep1), mRNA [NM_027219]	GGGGGGAGCATTAACATGCGTGGAAAATGCTAACAGTTCTTGCTGTGGAAATAATAAATG
+13.73	13.39	+3.78	11.50	0.1	15.28	0.0	0.00000079	0.00027146	0.00013599	0.03857658	Cdc42ep2	A_52_P155554	NM_026772	ref|Mus musculus CDC42 effector protein (Rho GTPase binding) 2 (Cdc42ep2), mRNA [NM_026772]	GGGAAGACTCTGCTAAAATGGAGCCCCTCCTTTGTTGGTATCGTTGGCTATGCTCCCCAC
+7.92	9.67	+2.98	8.18	0.0	11.17	0.0	0.00000217	0.00045992	0.00040765	0.06901075	Cdc42ep5	A_55_P2057686	NM_021454	ref|Mus musculus CDC42 effector protein (Rho GTPase binding) 5 (Cdc42ep5), mRNA [NM_021454]	TGCTGACCTCCAGCTGGACGACGTCATCGGTCTGTAGTGTCATAATTCCCTCAACCCCTC
+2.57	7.38	+1.36	6.70	0.1	8.06	0.2	0.00074233	0.01744787	0.00665098	0.26780818	Cdh1	A_51_P137336	NM_009864	ref|Mus musculus cadherin 1 (Cdh1), mRNA [NM_009864]	ACATTCTAACGGGAAAAAGGAGACAAGACCTTTGAGAGTTTTCATTCAAAATGCAAATCT
+2.52	7.26	+1.33	6.59	0.1	7.92	0.1	0.00026412	0.00865507	0.00660334	0.26691399	Cdh11	A_55_P2181356	NM_009866	ref|Mus musculus cadherin 11 (Cdh11), mRNA [NM_009866]	ATAGAACTGTTTGAAATCACAACAGACTGAAACACAGGATGGTGTGGTGAAGCTGAAAAA
+13.33	9.02	+3.74	7.15	0.2	10.89	0.3	0.00001651	0.00144381	0.00015142	0.04110345	Cdh3	A_66_P113868	NM_007665	ref|Mus musculus cadherin 3 (Cdh3), transcript variant 2, mRNA [NM_007665]	TATTTTCCCTGTTATGTGCTGTAGATGGAGAGTGATGACAATCGTGTAAATGTACTAGAA
+2.60	7.47	+1.38	6.78	0.1	8.16	0.0	0.00024458	0.00824390	0.00610658	0.25758071	Cdhr1	A_51_P173114	NM_130878	ref|Mus musculus cadherin-related family member 1 (Cdhr1), mRNA [NM_130878]	TGTAATAATCTTGAGGAGGGATATCCTGCAAAGCAGAGGATTTTGGTGTTCTTTTGAGAA
+2.24	9.82	+1.16	9.24	0.1	10.40	0.1	0.00072728	0.01728517	0.00975025	0.31569769	Cdk14	A_55_P1974407	NM_011074	ref|Mus musculus cyclin-dependent kinase 14 (Cdk14), mRNA [NM_011074]	CATGTGTCTTGTCCACATCTTACCTTTTCCCATCAGCTCTGTATTATTAAACTGTTACAC
+2.32	11.02	+1.22	10.41	0.3	11.62	0.1	0.00226098	0.03649087	0.00905367	0.30424973	Cdk19	A_51_P158388	NM_198164	ref|Mus musculus cyclin-dependent kinase 19 (Cdk19), transcript variant 2, mRNA [NM_198164]	GAAAGCCAGTGATTAGCTGTCACAAAAGGCATCTATGCATATTTGAAATGTTCACAGCAG
+2.16	10.50	+1.11	9.95	0.0	11.06	0.2	0.00162419	0.02931635	0.01127718	0.33915568	Cdk5r1	A_55_P2156583	NM_009871	ref|Mus musculus cyclin-dependent kinase 5, regulatory subunit 1 (p35) (Cdk5r1), mRNA [NM_009871]	GCAAAGAACCTATCTGACATGCTGCTATGAAGACACTTTTAGAACACACACACAAGATAG
+7.35	8.49	+2.88	7.05	0.1	9.92	0.2	0.00001192	0.00117860	0.00048069	0.07347573	Cdkl1	A_51_P234140	NM_183294	ref|Mus musculus cyclin-dependent kinase-like 1 (CDC2-related kinase) (Cdkl1), mRNA [NM_183294]	GTTGCCTTGAGTCCTATCTCCTAGGTTGTTTTCAAATCATATTTAAGTATGATTTTAGGC
+3.43	7.47	+1.78	6.58	0.0	8.36	0.0	0.00003734	0.00244179	0.00279230	0.17479920	Cdrt4	A_51_P203844	NM_025496	ref|Mus musculus CMT1A duplicated region transcript 4 (Cdrt4), mRNA [NM_025496]	CCCACATCAAACTACAACAAGATCATTTTCTCCAAGAGGCCTGCGATGAGGAAACTTCCA
+2.72	11.39	+1.44	10.67	0.0	12.12	0.1	0.00019942	0.00719187	0.00538243	0.24211714	Cdsn	A_55_P2190994	NM_001008424	ref|Mus musculus corneodesmosin (Cdsn), mRNA [NM_001008424]	CAGACTCCCAGTTCCCTCTGGATCCTAGACAGGGCTCAATAAACTTTGTGGACTTTGTGC
+2.90	13.28	+1.53	12.51	0.1	14.04	0.3	0.00153918	0.02817768	0.00487919	0.23242965	Cebpd	A_51_P444447	NM_007679	ref|Mus musculus CCAAT/enhancer binding protein (C/EBP), delta (Cebpd), mRNA [NM_007679]	GACATTTCCGACAGACTTTTGTAGATAAGAGGAAGAGACTGCGCATGCTTTTTATATTCA
+5.12	9.59	+2.36	8.41	0.1	10.77	0.2	0.00003444	0.00233196	0.00109674	0.10945800	Celsr1	A_51_P440743	NM_009886	ref|Mus musculus cadherin, EGF LAG seven-pass G-type receptor 1 (flamingo homolog, Drosophila) (Celsr1), mRNA [NM_009886]	GTGTATTTATTACTGTTCAGCACTGGATGGCAACACAGGTGAGATGATGCATCTATAATA
+2.59	7.56	+1.38	6.87	0.2	8.24	0.1	0.00057428	0.01483425	0.00635042	0.26241732	Ces1a	A_55_P1952577	NM_001013764	ref|Mus musculus carboxylesterase 1A (Ces1a), mRNA [NM_001013764]	GCAGAAGCCACTGAAGAGAAATGTTTGTAGCTGTGGTTTGAGTTTGCAAAATTAATAAAA
+2.59	7.23	+1.37	6.54	0.0	7.91	0.2	0.00036715	0.01091680	0.00631701	0.26241425	Ces2g	A_52_P267824	NM_197999	ref|Mus musculus carboxylesterase 2G (Ces2g), mRNA [NM_197999]	CCCGGAAGATTGAGGAGTTAAAGAGATCTCAAAACGTGCACAAAGAGCTATAGTGCCTTG
+15.00	8.92	+3.91	6.96	0.1	10.87	0.1	0.00000094	0.00029964	0.00011242	0.03420290	Cfh	A_55_P2017418	NM_009888	ref|Mus musculus complement component factor h (Cfh), nuclear gene encoding mitochondrial protein, mRNA [NM_009888]	GGATACCTTTTGATGTAAGGTCCTGATTTACAGTGGATAAAGGATATATTGACTGATTCT
+4.33	7.97	+2.11	6.92	0.1	9.03	0.0	0.00002773	0.00199812	0.00161668	0.13274055	Cfhr2	A_52_P796840	NM_001025575	ref|Mus musculus complement factor H-related 2 (Cfhr2), mRNA [NM_001025575]	CAGAAAGCAAGAGGATCACTGCCATTTCGTACAAAGTGCATTAATGGCACCATCAATTAT
+4.90	8.01	+2.29	6.87	0.2	9.16	0.2	0.00005470	0.00306226	0.00121583	0.11394048	Ch25h	A_55_P2008987	NM_009890	ref|Mus musculus cholesterol 25-hydroxylase (Ch25h), mRNA [NM_009890]	TGCGTGAACTCCAGAGAGCGATGCGCTGTACACTTGATCCAGAAGAAGAAACAGACTTGA
+2.73	9.98	+1.45	9.26	0.2	10.70	0.1	0.00062761	0.01575944	0.00538840	0.24186743	Chadl	A_55_P2036220	NM_001164320	ref|Mus musculus chondroadherin-like (Chadl), mRNA [NM_001164320]	GGTTTCTTGGAGCCCTGTCTGAGGGGCCGAGTCTTGGCTGATGGGATTCTTTTCCCTATG
+2.32	7.29	+1.21	6.68	0.2	7.89	0.1	0.00072636	0.01728517	0.00880577	0.30057019	Chl1	A_55_P2093774	NM_007697	ref|Mus musculus cell adhesion molecule with homology to L1CAM (Chl1), mRNA [NM_007697]	AAGATTTACACCCAGATCCAGAAGTTCAGTCAGCAAAAGATGAAACTTTTGGTGAATACA
+16.95	8.93	+4.08	6.88	0.2	10.97	0.2	0.00000573	0.00078565	0.00008613	0.03030168	Chn2	A_55_P2336558	NM_001163640	ref|Mus musculus chimerin (chimaerin) 2 (Chn2), transcript variant 2, mRNA [NM_001163640]	ATGTTCTGTTTTAATCCACCAGGGAAGTGAGCTGATAGAGCTAGTGGAATAAAAACGTTT
+2.75	7.61	+1.46	6.88	0.2	8.34	0.0	0.00036453	0.01085427	0.00517753	0.23800000	Chn2	A_52_P302587	NM_023543	ref|Mus musculus chimerin (chimaerin) 2 (Chn2), transcript variant 1, mRNA [NM_023543]	TGCCGCATTTCCATATGGATGAATCATGAACCTTGAAGGATCATTGTTGAATCTTGTTCC
+2.17	14.43	+1.12	13.87	0.1	14.99	0.1	0.00100812	0.02124027	0.01084400	0.33199417	Chpf	A_55_P2118268	NM_001001565	ref|Mus musculus chondroitin polymerizing factor (Chpf), transcript variant 2, mRNA [NM_001001565]	TGGATTGTTGGAGGAGGTGAAGCTGAGAAAGGAGGGGTACGTTATCTACTGCCTTCTCCC
+2.06	7.90	+1.04	7.38	0.0	8.42	0.1	0.00073498	0.01735757	0.01340466	0.37106462	chr1:92412246-92423471_F	A_30_P01027942	chr1:92412246-92423471_F	lincRNA:chr1:92412246-92423471 forward strand	AATGAGGCAAAACTCAAACATGCCTCACCTACGTGCCAGCCACAAACCCAGGGCAGACAC
+5.16	9.44	+2.37	8.26	0.0	10.63	0.2	0.00002656	0.00194481	0.00106326	0.10713600	chr1:93812836-93816128_F	A_30_P01018246	chr1:93812836-93816128_F	lincRNA:chr1:93812836-93816128 forward strand	TCTGCAGAGGTTCGGTCTCTGTGGTCCTGCTGGGTTCAAGGGGCATCATCTCTGACAATG
+2.35	7.35	+1.23	6.73	0.3	7.97	0.0	0.00169766	0.03020786	0.00869264	0.29930454	chr10:76114741-76115073_F	A_30_P01030556	chr10:76114741-76115073_F	lincRNA:chr10:76114741-76115073 forward strand	GCATCTGGAACTAGCAAGATCAGTCTCACAGGCCAGGAGCTGGTGAGTGTTGCTGAGAAG
+3.25	9.26	+1.70	8.41	0.1	10.11	0.2	0.00016114	0.00619645	0.00329154	0.18878689	chr10:81816994-81863610_F	A_30_P01026481	chr10:81816994-81863610_F	lincRNA:chr10:81816994-81863610 forward strand	ACATATGAGGATGCTGATGCTACATGCCAGAATCCCATCACTCTTAGAAAAAAGAAAAAA
+3.16	9.19	+1.66	8.36	0.0	10.02	0.1	0.00007971	0.00390811	0.00351874	0.19421209	chr10:81846505-81863606_F	A_30_P01028991	chr10:81846505-81863606_F	lincRNA:chr10:81846505-81863606 forward strand	TAAAACAACATATGAGGATGCTGATGCTACATGCCAGAATCCCATCACTCTTAGAAAAAA
+2.57	9.53	+1.36	8.85	0.2	10.21	0.2	0.00084814	0.01915114	0.00634515	0.26271663	chr10:84005221-84022896_R	A_30_P01029599	chr10:84005221-84022896_R	lincRNA:chr10:84005221-84022896 reverse strand	AGCTGTGTGCCAGGCCCGGCTCCCTTCTATTTGATAAACAGTAAATATTTATGAAGTGAA
+7.32	11.34	+2.87	9.91	0.0	12.78	0.1	0.00000319	0.00057347	0.00048050	0.07362530	chr10:94900849-94928059_R	A_30_P01018891	chr10:94900849-94928059_R	lincRNA:chr10:94900849-94928059 reverse strand	GAAACCCTCCCCTCACGATGTCTGCCTGAGCTTCTTGTGCTTCTGTTCCTTACTGTGAGA
+2.29	8.90	+1.20	8.30	0.0	9.49	0.2	0.00163239	0.02939649	0.00923577	0.30644468	chr11:112898724-113062945_F	A_30_P01025860	chr11:112898724-113062945_F	lincRNA:chr11:112898724-113062945 forward strand	TAAGAGAAGTTGGGCCTCTGCACTCTTTGTTCATGATGGGGCCTAGGCTGTGCAGCTGGG
+2.13	7.16	+1.09	6.61	0.1	7.70	0.3	0.00351603	0.04915250	0.01303049	0.36601606	chr11:120041124-120052299_F	A_30_P01021599	chr11:120041124-120052299_F	lincRNA:chr11:120041124-120052299 forward strand	TCTGAAGAAAGTGACGCGCATTTCCACAGGAACTGGCTCCAAGCCCGTCTTACGGGTGGT
+2.48	11.72	+1.31	11.06	0.0	12.37	0.0	0.00020370	0.00729305	0.00695452	0.27407259	chr11:16831925-16851121_R	A_30_P01030698	chr11:16831925-16851121_R	lincRNA:chr11:16831925-16851121 reverse strand	TGAGGATTGTGCCTGCGATGTCCATATGATTGTGAACAGCTAAACAGGGAGCTCTGCTCT
+2.19	10.52	+1.13	9.95	0.2	11.09	0.0	0.00117845	0.02358998	0.01075997	0.33086914	chr11:3539787-3548811_R	A_30_P01024255	chr11:3539787-3548811_R	lincRNA:chr11:3539787-3548811 reverse strand	ACAGACATCACTCCTGGTGATTTTTAGAACTTGATTACCAAGGAAGAAATACCAGCTGCT
+2.75	9.22	+1.46	8.49	0.1	9.95	0.0	0.00017768	0.00665260	0.00518051	0.23796353	chr11:50994911-51050704_F	A_30_P01026271	chr11:50994911-51050704_F	lincRNA:chr11:50994911-51050704 forward strand	TGCTCTGTGTCTGTGTCCTGTAGTCACTATTTAGCTAGAGAAACACAATGTAGGGGTTGC
+2.05	7.58	+1.04	7.07	0.1	8.10	0.2	0.00248588	0.03894290	0.01422256	0.38227913	chr11:53592946-53637922_R	A_30_P01030888	chr11:53592946-53637922_R	lincRNA:chr11:53592946-53637922 reverse strand	ATGCCACAATGTGCTTACATCAGAACTTCTAAAAGTGTAATGCCCTGGTCACTTCCGGGT
+3.66	7.83	+1.87	6.89	0.2	8.76	0.1	0.00010113	0.00454377	0.00239850	0.16436126	chr11:53596919-53672731_R	A_30_P01028276	chr11:53596919-53672731_R	lincRNA:chr11:53596919-53672731 reverse strand	CTTGACTCCAGAAGGACCAGAAGAAAAGCCATTTTCATTGCGTCACGTAGGAGCTAAAAG
+3.09	9.44	+1.63	8.63	0.1	10.25	0.3	0.00061331	0.01551242	0.00373552	0.20055243	chr11:95644899-95658549_F	A_30_P01027037	chr11:95644899-95658549_F	lincRNA:chr11:95644899-95658549 forward strand	AAGTGTGCTGTTAAATACAGTAAGGACTCAAATAAATCAGTCCCCCCTCACCACGTCCAG
+5.38	10.04	+2.43	8.83	0.1	11.26	0.1	0.00000863	0.00097708	0.00099568	0.10520805	chr11:96111499-96126224_R	A_30_P01019010	chr11:96111499-96126224_R	lincRNA:chr11:96111499-96126224 reverse strand	AGAATCAAAAACCATCTAAGTCTGGGATGCCTTGGATGCCTGTGACATCTCTCCATCTCT
+2.22	7.07	+1.15	6.49	0.0	7.65	0.1	0.00052429	0.01393144	0.00991921	0.31822313	chr11:96173788-96174352_F	A_30_P01027852	chr11:96173788-96174352_F	lincRNA:chr11:96173788-96174352 forward strand	GAGTTCAAGACTTTGGGTCAGTGCTAGAGATTTTCTTTTCTTTTTTAATTCTCCATCCTT
+10.44	9.06	+3.38	7.37	0.1	10.75	0.1	0.00000320	0.00057398	0.00024936	0.05252174	chr11:96175764-96176029_F	A_30_P01019818	chr11:96175764-96176029_F	lincRNA:chr11:96175764-96176029 forward strand	CGCGCCTGCTGTTTAACAAAGACTGCCAAAGTATGAGATTAATACGAAAACTTGCTCTTC
+2.76	9.20	+1.47	8.47	0.1	9.93	0.1	0.00019421	0.00706889	0.00509134	0.23593230	chr11:97457180-97487074_R	A_30_P01019507	chr11:97457180-97487074_R	lincRNA:chr11:97457180-97487074 reverse strand	CTCTCTTGCTTTCTTTATTCCAGGACTTGGATCAGTTCCTTGTACACAGAAGGCAGTGAA
+3.05	9.11	+1.61	8.30	0.2	9.91	0.2	0.00043869	0.01237223	0.00386141	0.20417800	chr12:106566735-106624460_R	A_30_P01024567	chr12:106566735-106624460_R	lincRNA:chr12:106566735-106624460 reverse strand	AAGGTGCATTGATGGAGCATTGTGTGGTCTTCAAACCTGCTGGTCCCCCCGCAGTGTGTG
+2.40	11.91	+1.27	11.27	0.1	12.54	0.0	0.00027858	0.00898694	0.00766889	0.28594198	chr12:16833551-16901804_F	A_30_P01026205	chr12:16833551-16901804_F	lincRNA:chr12:16833551-16901804 forward strand	GGTAAACCTCTCCTGCTTTACAAAAGATTTGAAGCAGCTTGAAATAACAATCATGTATAC
+5.88	13.49	+2.56	12.21	0.0	14.77	0.1	0.00000726	0.00088977	0.00079313	0.09550287	chr12:55846405-55846628_R	A_30_P01023299	chr12:55846405-55846628_R	lincRNA:chr12:55846405-55846628 reverse strand	GCCCTTGCTTCTGGATTCCCTCCCACCCTCACCAGCTGCTCTTGAAGCCTCAATCCGGTA
+2.47	11.51	+1.30	10.85	0.0	12.16	0.2	0.00095150	0.02055636	0.00718096	0.27710049	chr13:65360846-65362134_F	A_30_P01022003	chr13:65360846-65362134_F	lincRNA:chr13:65360846-65362134 forward strand	TATCTGTGTGCGTAGAAGGTCCCCTCTCCTTCTCCCCGCTGACTTGAGGCAGCAGGATAA
+2.36	8.65	+1.24	8.03	0.0	9.27	0.1	0.00034256	0.01039661	0.00811014	0.29069095	chr14:103751075-103769725_F	A_30_P01020301	chr14:103751075-103769725_F	lincRNA:chr14:103751075-103769725 forward strand	CCCCAGACACTGTGGTGATGGCTATCACTCCCATGATCTCCGGTTTTATTTGTGTTAAGC
+3.12	7.63	+1.64	6.81	0.3	8.45	0.0	0.00035213	0.01062069	0.00363694	0.19813149	chr14:77077374-77086910_F	A_30_P01026441	chr14:77077374-77086910_F	lincRNA:chr14:77077374-77086910 forward strand	CAGCCTTCGGATCTGCTGAGTCCTTTTATAATAAATAAAACCAAACACGACAAAACACTA
+2.95	7.80	+1.56	7.02	0.0	8.58	0.0	0.00008092	0.00394579	0.00423114	0.21316800	chr15:100909469-100910253_F	A_30_P01027275	chr15:100909469-100910253_F	lincRNA:chr15:100909469-100910253 forward strand	CCGCCAATCATCCTTTTTGTCTTTTCTTTTTCATAGTCTAAATATGGAAATAAGACCAGC
+17.22	8.77	+4.11	6.72	0.1	10.83	0.6	0.00009177	0.00425488	0.00008892	0.03076923	chr15:32167516-32174417_R	A_30_P01019556	chr15:32167516-32174417_R	lincRNA:chr15:32167516-32174417 reverse strand	AAATATCTGCAGGATGTACCCAGACACACACTCTAGAAGATGAGCCTGTGCTCTGTAACA
+19.05	9.06	+4.25	6.93	0.1	11.19	0.0	0.00000034	0.00018600	0.00006860	0.02650307	chr15:32167516-32174427_R	A_30_P01029645	chr15:32167516-32174427_R	lincRNA:chr15:32167516-32174427 reverse strand	TAAATATCTGCAGGATGTACCCAGACACACACTCTAGAAGATGAGCCTGTGCTCTGTAAC
+3.37	8.68	+1.75	7.80	0.3	9.56	0.3	0.00115774	0.02332636	0.00322459	0.18613382	chr15:61919018-61935580_R	A_30_P01028281	chr15:61919018-61935580_R	lincRNA:chr15:61919018-61935580 reverse strand	CACACCCCAGAAGCTAAGGTAGAGCTTGGAGGTGTAGCTCCCAGAAAGTCGTTTAAAAAA
+3.04	11.44	+1.60	10.64	0.0	12.25	0.3	0.00076593	0.01780558	0.00390079	0.20454288	chr15:61984389-62102500_F	A_30_P01026887	chr15:61984389-62102500_F	lincRNA:chr15:61984389-62102500 forward strand	TCAGTTCCGAATCTCCAGCTAAGTGGACTTGCAGCCCTCCCTGTCCTCTGGATGTCTGCA
+2.22	7.84	+1.15	7.27	0.2	8.42	0.1	0.00132183	0.02543337	0.01041610	0.32618797	chr15:61984389-62102500_R	A_30_P01025334	chr15:61984389-62102500_R	lincRNA:chr15:61984389-62102500 reverse strand	CCCAGTCTTGGGAGCATGCCCAGTAGCACAGTGCTGTTTTTCAATGAAGTAAATTTTTAT
+3.02	8.30	+1.59	7.50	0.1	9.10	0.0	0.00009115	0.00423615	0.00396735	0.20631544	chr15:62007025-62090191_F	A_30_P01025925	chr15:62007025-62090191_F	lincRNA:chr15:62007025-62090191 forward strand	TGGTTTTCCAACAGGAGTCAAATATTAAAGGACATGAGCGTGTTGGGGAAAAAGATGGAT
+12.77	12.07	+3.67	10.23	0.0	13.90	0.1	0.00000114	0.00032434	0.00016152	0.04273950	chr15:62046023-62082530_F	A_30_P01029562	chr15:62046023-62082530_F	lincRNA:chr15:62046023-62082530 forward strand	AGCCTGTTCTGCCCTGGATGCTTTATTAAGTAATGAAGCTCAATAAAACAATTTGACCAA
+10.39	11.35	+3.38	9.66	0.2	13.04	0.1	0.00000775	0.00091356	0.00024352	0.05252055	chr15:62090565-62091770_F	A_30_P01027182	chr15:62090565-62091770_F	lincRNA:chr15:62090565-62091770 forward strand	AAGGGGTATGAATAGAATTCCTGCCTGTGTTCTATGTGCTGAATCCCAGAGCCTAGAGTA
+2.00	7.79	+1.00	7.29	0.0	8.29	0.1	0.00093275	0.02031161	0.01499759	0.39093046	chr15:66682293-66722977_R	A_30_P01027566	chr15:66682293-66722977_R	lincRNA:chr15:66682293-66722977 reverse strand	TTACTCCACAGAAGGGAACTGGGAAGCCATCGGCTCTGCACCATGCTGTGTGCTGGGTAA
+2.18	8.60	+1.12	8.04	0.1	9.16	0.0	0.00050997	0.01370583	0.01078659	0.33120234	chr15:92197603-92208534_F	A_30_P01018976	chr15:92197603-92208534_F	lincRNA:chr15:92197603-92208534 forward strand	GTGGCTGCCCTTCACTGGGCAAGCATAGGTATTCATTAAATATTCATCGAAAGATTTTTT
+2.35	8.44	+1.24	7.82	0.2	9.06	0.0	0.00059425	0.01519105	0.00838669	0.29456776	chr15:98842850-98853100_F	A_30_P01027281	chr15:98842850-98853100_F	lincRNA:chr15:98842850-98853100 forward strand	AAGGGTCATCCCCCCTCACACAGGGAAAACTTGGCCCAAATATAGCTGGGGGCCTTTCCT
+2.09	7.42	+1.07	6.89	0.1	7.95	0.1	0.00136539	0.02602499	0.01294938	0.36569507	chr16:17833211-17835112_F	A_30_P01017503	chr16:17833211-17835112_F	lincRNA:chr16:17833211-17835112 forward strand	GCCTGCTTTTTCTTAAAAACTGGCCTCAGAATTTCAACCCGGGTCATCATTTTAATTGGG
+2.25	7.52	+1.17	6.93	0.1	8.11	0.1	0.00074844	0.01753484	0.00957139	0.31247693	chr16:77670599-77691642_F	A_30_P01024768	chr16:77670599-77691642_F	lincRNA:chr16:77670599-77691642 forward strand	GTGTGATGTTCTATATTTATGAGACCCATAGCAAACTGTGAAGAGATAACAGAATGCTTT
+2.11	14.54	+1.08	14.01	0.0	15.08	0.1	0.00075240	0.01759344	0.01192829	0.34923106	chr16:90038086-90127636_F	A_30_P01018297	chr16:90038086-90127636_F	lincRNA:chr16:90038086-90127636 forward strand	TGCTGTGGCTGACACGCCTCTTGCGTTTGCTTGCTCACTTCCTGTCTCAGACACACACAC
+2.31	14.18	+1.21	13.57	0.2	14.78	0.1	0.00085366	0.01922740	0.00887240	0.30137433	chr17:24152225-24169870_F	A_30_P01031593	chr17:24152225-24169870_F	lincRNA:chr17:24152225-24169870 forward strand	AAATGATGAAGGCATTGCTTCTTTATCAGCGATGCAAGGGTGTCCTTCGCCAATGACAGT
+2.15	11.31	+1.11	10.76	0.1	11.86	0.0	0.00067590	0.01652382	0.01133568	0.33994095	chr17:26911397-26917047_F	A_30_P01025742	chr17:26911397-26917047_F	lincRNA:chr17:26911397-26917047 forward strand	CCTTAGGGTCCTGTCTGTGATACGATCATAAATACTCCGTAGTTTTGTTTATTCCCTGCC
+2.79	10.89	+1.48	10.15	0.1	11.63	0.2	0.00024632	0.00827314	0.00488967	0.23257704	chr17:29374758-29387733_F	A_30_P01020719	chr17:29374758-29387733_F	lincRNA:chr17:29374758-29387733 forward strand	CGCTGAGCGACGCCATGTCCTCGGGTTGCTCCATCGCCCACCGTCCCCCCACCCCACCCA
+2.23	10.55	+1.16	9.97	0.2	11.13	0.1	0.00179104	0.03119257	0.01030558	0.32531529	chr17:3213918-3257944_F	A_30_P01024440	chr17:3213918-3257944_F	lincRNA:chr17:3213918-3257944 forward strand	TCTCAGGCGCGGTTTCTGATTGAATGCAGAGGTCACACGCATGCCTCCCTGTATTACCTG
+2.81	7.92	+1.49	7.18	0.2	8.67	0.1	0.00045642	0.01267357	0.00487710	0.23268182	chr17:36131460-36136694_F	A_30_P01030142	chr17:36131460-36136694_F	lincRNA:chr17:36131460-36136694 forward strand	CCTCCTGCTGTACCTTAACTGCTTTGTTTGCTTAAATAAGAATTAGGGAAACAGATTATT
+2.84	9.57	+1.51	8.82	0.1	10.32	0.1	0.00016750	0.00636980	0.00476366	0.23023484	chr17:56687541-56694631_F	A_30_P01021720	chr17:56687541-56694631_F	lincRNA:chr17:56687541-56694631 forward strand	TGCCCCACTGGATAGAGCAGTTTGTCCTCTGCACTTGGCCTCTGACACACAAACTCTGGG
+2.35	8.51	+1.23	7.89	0.1	9.12	0.0	0.00030756	0.00967952	0.00832241	0.29362017	chr17:6426800-6528950_R	A_30_P01032622	chr17:6426800-6528950_R	lincRNA:chr17:6426800-6528950 reverse strand	TTCCAACAGTATGGAGCATTGGTTGCTTCTCCTTGCGGATCAGCTATCTGCACAAAAGTT
+2.97	8.17	+1.57	7.38	0.1	8.96	0.1	0.00011813	0.00499280	0.00415199	0.21137914	chr17:6830756-6832322_R	A_30_P01026339	chr17:6830756-6832322_R	lincRNA:chr17:6830756-6832322 reverse strand	GTTTTTACGTTTCTCTGTATGTATGTGTGAACTGTATGTATGTGCATTTCTGCATGCTTT
+2.95	7.37	+1.56	6.59	0.0	8.15	0.1	0.00010734	0.00471090	0.00421272	0.21258013	chr17:80133213-80144417_F	A_30_P01022454	chr17:80133213-80144417_F	lincRNA:chr17:80133213-80144417 forward strand	GCTCTGGAAGAGGGAGAATTTGTCTTCTGACACACATTTCTATCTTCAGAAATTCCTGAC
+3.38	12.38	+1.76	11.50	0.1	13.26	0.2	0.00015387	0.00602543	0.00292340	0.17805029	chr17:95150800-95180650_F	A_30_P01019123	chr17:95150800-95180650_F	lincRNA:chr17:95150800-95180650 forward strand	AAGAGGAAAATGCTAAAGCCGACAGAGAGTACGAAGAATTCATGTCTGAAGATCTGGAAA
+2.30	8.12	+1.20	7.52	0.0	8.72	0.1	0.00044455	0.01248760	0.00886045	0.30113114	chr18:24239025-24246898_F	A_30_P01029754	chr18:24239025-24246898_F	lincRNA:chr18:24239025-24246898 forward strand	AGGATCGGTCACCACTAGTGGCTCCTTGAAGGCTGCTTAGATCTGGTTAGTGAAGCAATG
+2.10	7.45	+1.07	6.91	0.0	7.98	0.1	0.00060766	0.01540588	0.01207412	0.35153953	chr18:60812427-60819775_R	A_30_P01018198	chr18:60812427-60819775_R	lincRNA:chr18:60812427-60819775 reverse strand	CTTTAGACGTTTGTAGACCTTTTAGTATGTTTGGATTGGGGTGGAGGCTGAAAAACTGCT
+2.27	7.38	+1.18	6.79	0.2	7.97	0.0	0.00142240	0.02670651	0.00981606	0.31685085	chr18:79286360-79304510_R	A_30_P01022668	chr18:79286360-79304510_R	lincRNA:chr18:79286360-79304510 reverse strand	CTGAGGCTAGATACTTAGGGTGTTGCTTGGCACATAATCCTTTTCCTCTTTGAAACAAAG
+2.23	13.65	+1.16	13.08	0.3	14.23	0.1	0.00334715	0.04771165	0.01104021	0.33555405	chr19:5801802-5802597_R	A_30_P01028215	chr19:5801802-5802597_R	lincRNA:chr19:5801802-5802597 reverse strand	CGGCCTTGTAGATTAAAACGAAGGTTACCTAAATAGAATCTAAGTGGCATTTAAAACAGT
+2.31	7.38	+1.21	6.78	0.1	7.99	0.1	0.00079641	0.01831808	0.00920249	0.30630867	chr19:59498190-59531390_R	A_30_P01022747	chr19:59498190-59531390_R	lincRNA:chr19:59498190-59531390 reverse strand	TATGGGGCAATGTTAAAGGGACATTCACATCCATCTCAAAGCCTTGAACCTGCCCTTGAT
+2.28	8.30	+1.19	7.70	0.0	8.89	0.0	0.00034805	0.01052264	0.00914367	0.30580563	chr2:150008075-150101675_F	A_30_P01032131	chr2:150008075-150101675_F	lincRNA:chr2:150008075-150101675 forward strand	AACAGGGCTAGAGAACACACTTGAAAGCTGAACTGTGACAGTCCCCACACTCACCTTGAT
+2.43	7.75	+1.28	7.11	0.0	8.39	0.3	0.00163283	0.02939649	0.00771284	0.28605654	chr2:174917150-174935618_R	A_30_P01030811	chr2:174917150-174935618_R	lincRNA:chr2:174917150-174935618 reverse strand	GTGGAGGTCCAACCTAACTTTACTCATATTTTGTTCTTGAAAACATAATGACTGTCTCTA
+2.09	8.05	+1.07	7.52	0.2	8.59	0.1	0.00147824	0.02745310	0.01262856	0.35969968	chr2:36112819-36114110_F	A_30_P01017550	chr2:36112819-36114110_F	lincRNA:chr2:36112819-36114110 forward strand	AACCGTGTTTGTGGAAGGTATCAATGTATTAGACTTGCTTGTCTTCCCACTTAACCACAC
+5.98	9.90	+2.58	8.61	0.2	11.19	0.2	0.00002382	0.00183821	0.00075635	0.09303125	chr3:58496493-58601253_F	A_30_P01029881	chr3:58496493-58601253_F	lincRNA:chr3:58496493-58601253 forward strand	GCTGGATCTCCCTGGCTCTTCTTCCAACGTGACCAATGAATAAATCTCTCTTTTGTGTTT
+2.12	10.44	+1.08	9.90	0.1	10.98	0.1	0.00120046	0.02387869	0.01186344	0.34862902	chr3:62727150-62758225_F	A_30_P01019468	chr3:62727150-62758225_F	lincRNA:chr3:62727150-62758225 forward strand	AGTTATGTGTATGGTGAGATGGACTATAACGTTCAGCCCTTGAATTTAATGCCTCTGAGT
+3.13	7.61	+1.65	6.79	0.0	8.43	0.1	0.00009081	0.00423615	0.00360360	0.19716768	chr3:93564825-93576725_F	A_30_P01021493	chr3:93564825-93576725_F	lincRNA:chr3:93564825-93576725 forward strand	CTGTGAGGAATTACATGTGTTTAGCAGATGCTTGGGAGTATTTCTAAACAGAACTCTACT
+2.06	7.31	+1.05	6.79	0.0	7.83	0.2	0.00205402	0.03437522	0.01312303	0.36746821	chr3:95502970-95503399_R	A_30_P01018721	chr3:95502970-95503399_R	lincRNA:chr3:95502970-95503399 reverse strand	AGGTAACTTGCTGGGATGCTGGAAGTTGTAGTTCTTAGAAAATAACTAAGCCACATGGGA
+2.31	7.49	+1.21	6.88	0.2	8.09	0.1	0.00089027	0.01969990	0.00910156	0.30488298	chr3:95754599-95754917_R	A_30_P01028139	chr3:95754599-95754917_R	lincRNA:chr3:95754599-95754917 reverse strand	GCAGCCCGGGAACCCCATATTCCGATATATACAGCTTTATTACAAAATAAAATCTGTAAA
+2.51	9.03	+1.33	8.37	0.0	9.70	0.1	0.00030847	0.00969982	0.00672415	0.26937659	chr4:35106125-35127700_R	A_30_P01027466	chr4:35106125-35127700_R	lincRNA:chr4:35106125-35127700 reverse strand	GTCCATCAAAAGCCACCGTCCTTCTGACAGCAGAGAAGGAGACTTCCTTTATTCCTTCCC
+2.13	10.32	+1.09	9.77	0.2	10.86	0.2	0.00357822	0.04975937	0.01298279	0.36581834	chr5:137392195-137426421_F	A_30_P01028054	chr5:137392195-137426421_F	lincRNA:chr5:137392195-137426421 forward strand	CAGCCAGATGACTTAGATAATAGGGGAGTTTGAAATGAATGAGCTGATACTATCTGTAGG
+2.46	12.00	+1.30	11.35	0.0	12.65	0.1	0.00023410	0.00802088	0.00714355	0.27701478	chr5:137395007-137412976_F	A_30_P01026385	chr5:137395007-137412976_F	lincRNA:chr5:137395007-137412976 forward strand	CTTTGTGTTCCTAACAGTCGATATTGGTTCCTGCTGTTACAACTGTTACAATGTTAAATA
+3.03	11.49	+1.60	10.69	0.4	12.29	0.1	0.00124845	0.02447769	0.00417689	0.21213226	chr5:137411861-137413010_F	A_30_P01020631	chr5:137411861-137413010_F	lincRNA:chr5:137411861-137413010 forward strand	TGAATGTTGGAGCAGTGTTAGGAAACTGCTTTGTGTTCCTAACAGTCGATATTGGTTCCT
+6.55	12.47	+2.71	11.12	0.0	13.83	0.0	0.00000385	0.00062441	0.00060315	0.08384989	chr5:31856417-31916317_F	A_30_P01027058	chr5:31856417-31916317_F	lincRNA:chr5:31856417-31916317 forward strand	TGGGCAGTAAAGTGGAGAATCAGGACCGCCTCCTCTTCCCTCCCTCTCGACTTTCTCCTT
+3.07	13.96	+1.62	13.15	0.2	14.77	0.0	0.00014205	0.00568823	0.00378963	0.20242239	chr5:31856417-31916414_F	A_30_P01029297	chr5:31856417-31916414_F	lincRNA:chr5:31856417-31916414 forward strand	TTTAGGCGGGTCTCGGTGAGAATCGGTGGACCATGCTGCTCTCCGCTGTCTCTTGTAAGT
+3.93	8.55	+1.97	7.57	0.2	9.54	0.1	0.00015553	0.00605761	0.00203169	0.14982201	chr5:35975265-35982561_R	A_30_P01029279	chr5:35975265-35982561_R	lincRNA:chr5:35975265-35982561 reverse strand	CCATGCCCACTTAACTGTGGTGTCATGCATTTGGTATTTTTAAATTTTAGGATACTTTCA
+2.20	7.53	+1.13	6.96	0.0	8.10	0.0	0.00045147	0.01260286	0.01037608	0.32655872	chr5:92556322-92558910_F	A_30_P01024079	chr5:92556322-92558910_F	lincRNA:chr5:92556322-92558910 forward strand	TATACTTTCATGGAATCTTGGCAGCAGCCAATGAGAACTTCAAAGGCTTGGCCTAGCTGT
+2.15	7.17	+1.10	6.62	0.2	7.72	0.0	0.00168321	0.03005442	0.01170084	0.34562477	chr6:115468025-115489250_R	A_30_P01031183	chr6:115468025-115489250_R	lincRNA:chr6:115468025-115489250 reverse strand	ATGCAAAGTCCTTGAGCGCTGGTGTTCTACTGATCATGATGGAGAAAGACGCAATCAAGT
+2.72	11.45	+1.44	10.73	0.0	12.18	0.3	0.00137397	0.02614107	0.00575800	0.25059848	chr6:35201798-35217831_F	A_30_P01018280	chr6:35201798-35217831_F	lincRNA:chr6:35201798-35217831 forward strand	TCCTCTGGCCTCCTCCTAAGTCCTTGGGTCTTTGCCTGGGTTTGTTTATATGTAGTCCTT
+2.37	12.53	+1.24	11.91	0.1	13.15	0.2	0.00065999	0.01623565	0.00814355	0.29106016	chr6:50361567-50406200_R	A_30_P01030168	chr6:50361567-50406200_R	lincRNA:chr6:50361567-50406200 reverse strand	TGGAGAACTCAGGCTCCTCCTCTTAGCTCCCTCCCCTCGCTCCAGCTCTTCAGCTAATTG
+2.54	8.16	+1.34	7.48	0.0	8.83	0.1	0.00027575	0.00891932	0.00646291	0.26343560	chr7:4827340-4863315_F	A_30_P01029235	chr7:4827340-4863315_F	lincRNA:chr7:4827340-4863315 forward strand	CTACGGGAGAGGAGGGGTGAACTGCTGGTCCTGGAAATGCAAATGAGACTCCTGAGTGCT
+2.13	7.16	+1.09	6.61	0.0	7.70	0.1	0.00059215	0.01515914	0.01175330	0.34636219	chr7:48794017-48815817_R	A_30_P01030295	chr7:48794017-48815817_R	lincRNA:chr7:48794017-48815817 reverse strand	TGGTGAGAAACACTATGAATGTAATCAATGTGATGAAACCATTGCATAACGAGGTCATCT
+5.72	12.51	+2.52	11.25	0.0	13.77	0.2	0.00001574	0.00140569	0.00084953	0.09709619	chr8:122712014-122732520_R	A_30_P01027811	chr8:122712014-122732520_R	lincRNA:chr8:122712014-122732520 reverse strand	AGTGTCAAGGAAGTGCAAGCACCCCCCTCCCATGCTGTGACACACACCCCCTTTCCAGCA
+2.34	7.87	+1.22	7.26	0.2	8.48	0.2	0.00200628	0.03394606	0.00885067	0.30128649	chr8:124364048-124365705_F	A_30_P01021047	chr8:124364048-124365705_F	lincRNA:chr8:124364048-124365705 forward strand	TATCCAGACAGATAAACATATGAAGACATCGGCCAAAGGAACCAAGTAAGAAAGGGGGTG
+3.47	7.78	+1.80	6.89	0.2	8.68	0.1	0.00014182	0.00568522	0.00274505	0.17356627	chr8:85609155-85615170_F	A_30_P01031631	chr8:85609155-85615170_F	lincRNA:chr8:85609155-85615170 forward strand	ACCTGCAGACCATAACCAGCAAGTGTCTGTTTAAAAGCAGGAAGTAGAGCAGCATTTTTT
+10.61	8.52	+3.41	6.81	0.1	10.22	0.0	0.00000130	0.00034472	0.00023692	0.05144828	chr9:114412295-114418384_R	A_30_P01028518	chr9:114412295-114418384_R	lincRNA:chr9:114412295-114418384 reverse strand	TTTACCTTTAAAACCTTAAATGTTACTATTGCCAGCCGCAGGCATGACGGGCAACGAGAG
+10.80	8.42	+3.43	6.70	0.3	10.14	0.0	0.00001518	0.00137943	0.00022485	0.05039146	chr9:114416254-114416844_R	A_30_P01018846	chr9:114416254-114416844_R	lincRNA:chr9:114416254-114416844 reverse strand	GAGCTTGTCACGGCACTGGGTGGCTAAGGGGATTTCCCCCTAAACCTCAAGGCAAAAGTG
+9.56	8.92	+3.26	7.29	0.0	10.55	0.3	0.00001127	0.00113934	0.00028538	0.05529846	chr9:118291593-118324230_F	A_30_P01021929	chr9:118291593-118324230_F	lincRNA:chr9:118291593-118324230 forward strand	ACAACCATCTGCTCCTGTCCAATGAGAGGCCCACATGGATGCTCTGGGATGCTCTCGATT
+2.03	7.26	+1.02	6.76	0.1	7.77	0.1	0.00093226	0.02030776	0.01398780	0.37839175	chr9:121845920-121858120_F	A_30_P01028501	chr9:121845920-121858120_F	lincRNA:chr9:121845920-121858120 forward strand	GAACCATTAACCAGATGGGAGCCATATTTTGGTGATTTTAAAAGTGTGTCATCAAGAAAA
+2.17	11.73	+1.12	11.18	0.1	12.29	0.2	0.00139251	0.02633766	0.01093966	0.33314120	chr9:65376063-65390480_R	A_30_P01029030	chr9:65376063-65390480_R	lincRNA:chr9:65376063-65390480 reverse strand	GGTAGGAGCCTGCCTGCCAGGGAGCCCTCCCCATCTGGAAACCCCCTGATTGTCTCTTCC
+19.89	8.90	+4.31	6.74	0.0	11.06	0.1	0.00000038	0.00018767	0.00006447	0.02585987	chr9:68349343-68411643_F	A_30_P01023285	chr9:68349343-68411643_F	lincRNA:chr9:68349343-68411643 forward strand	CCTTACAGAAAAAAGTGAAGTCGGACTCACATAGTTCCCAAAGAGTGGGAAGACCTTACT
+6.78	15.43	+2.76	14.05	0.0	16.81	0.1	0.00000442	0.00067380	0.00057762	0.08305023	chrX:138967807-138968413_R	A_30_P01021065	chrX:138967807-138968413_R	lincRNA:chrX:138967807-138968413 reverse strand	TACTGGGCAAGTGTTTGGCCTCCTTGAAACTAACTGCATTGTGATTGTGAGTTTAAAAAA
+2.65	7.93	+1.41	7.22	0.2	8.63	0.2	0.00102183	0.02147195	0.00591806	0.25370728	chrX:146945573-146950036_R	A_30_P01024548	chrX:146945573-146950036_R	lincRNA:chrX:146945573-146950036 reverse strand	TAGTTATTGTCTGTGTCTGTGGTTCTCAGCACCAGAGTAGGAATTTGGACATTGGAGCCT
+2.90	7.52	+1.53	6.75	0.2	8.28	0.2	0.00100610	0.02124027	0.00452496	0.22262813	chrX:47890565-47915775_F	A_30_P01020388	chrX:47890565-47915775_F	lincRNA:chrX:47890565-47915775 forward strand	GCCAAAGAAAAGGAAGCAGCTGTATTACAGACAAAATGTAGACTGTATATTCTGATACTA
+6.74	8.07	+2.75	6.69	0.3	9.44	0.1	0.00003149	0.00219113	0.00059089	0.08306250	chrX:90997595-91009570_R	A_30_P01022594	chrX:90997595-91009570_R	lincRNA:chrX:90997595-91009570 reverse strand	TTCTGAAATTGAATCCATAAGCAGCACACTCTTTTGCAAGTTGCCTGGGATGCACAAGGG
+3.23	7.48	+1.69	6.63	0.1	8.33	0.0	0.00005676	0.00312195	0.00325273	0.18724314	Chst15	A_55_P2137596	NM_029935	ref|Mus musculus carbohydrate (N-acetylgalactosamine 4-sulfate 6-O) sulfotransferase 15 (Chst15), mRNA [NM_029935]	AACAACTTAAACCCACTTGGCACACAGGACAAGGTGGGGATGTCACAAAGCTTTTCATTG
+39.78	9.27	+5.31	6.61	0.0	11.92	0.1	0.00000012	0.00014432	0.00001391	0.01123077	Chst8	A_51_P277006	NM_175140	ref|Mus musculus carbohydrate (N-acetylgalactosamine 4-0) sulfotransferase 8 (Chst8), mRNA [NM_175140]	GCTGAGTTTGAGACGGAGCACGACTCGGATGGATGCTTTAAGAACTCAGCTGAGCTATGC
+2.14	13.56	+1.10	13.01	0.0	14.11	0.1	0.00067414	0.01649545	0.01144188	0.34149953	Cisd3	A_55_P2136902	NM_001085500	ref|Mus musculus CDGSH iron sulfur domain 3 (Cisd3), mRNA [NM_001085500]	TTATTTTTCTGTTTCCAAATCATATCTGCCTGCCTGCCTTGTCGAAGCCGTATCAGAGGC
+2.31	9.41	+1.21	8.81	0.1	10.02	0.1	0.00040831	0.01172540	0.00868782	0.29930197	Cish	A_51_P470715	NM_009895	ref|Mus musculus cytokine inducible SH2-containing protein (Cish), mRNA [NM_009895]	ACTTTAGAAAACAAGTGTTAGAACACAAGAACCAGTTTGGGAGTTTTTCTTCCACTGATT
+2.33	7.12	+1.22	6.50	0.1	7.73	0.2	0.00106845	0.02211761	0.00868204	0.29926656	CJ221686	A_55_P2174997	CJ221686	gb|CJ221686 RIKEN full-length enriched mouse cDNA library, pooled tissue 5 Mus musculus cDNA clone I020001K14 3', mRNA sequence [CJ221686]	GACAATCTACAGCCCTGTTAAGGCATGAAAAATATGTCACTAGCGTTGACTCAATACAGA
+2.91	7.85	+1.54	7.08	0.1	8.62	0.0	0.00016864	0.00639783	0.00437036	0.21843492	Ckb	A_55_P1976224	NM_021273	ref|Mus musculus creatine kinase, brain (Ckb), mRNA [NM_021273]	ACTACTCATTGAGATGGAGCAACGGCTCGAGCAGGGTCAGGCAATCGATGACCTCATGCC
+90.76	10.14	+6.50	6.89	0.0	13.39	0.2	0.00000011	0.00014292	0.00000051	0.00188235	Clca1	A_55_P1982291	NM_009899	ref|Mus musculus chloride channel calcium activated 1 (Clca1), mRNA [NM_009899]	CTACACACTCAAAGGCTGCCTGTCAACAATTGTAATATAGAAGTTCATATTCAAAGTTGA
+100.57	10.14	+6.65	6.81	0.1	13.46	0.1	0.00000004	0.00013451	0.00000038	0.00184615	Clca2	A_51_P265806	NM_030601	ref|Mus musculus chloride channel calcium activated 2 (Clca2), mRNA [NM_030601]	AACATTGCACAGGCTGTCAAGTTTACTTCTCTAGAAGATAGTATCTCTGCACTGGGTGCT
+2.26	7.31	+1.18	6.73	0.0	7.90	0.1	0.00064203	0.01596238	0.00941584	0.30948434	Clca4	A_55_P2158176	NM_139148	ref|Mus musculus chloride channel calcium activated 4 (Clca4), mRNA [NM_139148]	CCAAAGTGTCCGTACCCAGTTTGACAGTTTTTGTACTTGTTGCAACTTTATTCATATTTT
+2.39	7.39	+1.26	6.77	0.2	8.02	0.1	0.00084108	0.01903274	0.00797853	0.28876782	Clca6	A_55_P1982284	NM_207208	ref|Mus musculus chloride channel calcium activated 6 (Clca6), mRNA [NM_207208]	CTTCAAGAGGGTCTAAAAAATACTTTAAGCACACCCATTCTGTGAAAAGCTACCAATATT
+12.89	10.45	+3.69	8.60	0.1	12.29	0.2	0.00000266	0.00050993	0.00015295	0.04116239	Cldn15	A_51_P306710	NM_021719	ref|Mus musculus claudin 15 (Cldn15), mRNA [NM_021719]	ACTACACACATGCACACATTCTCAACAAAAGGATTTGAAAGGGGGAGTCACTAACAACTG
+2.12	12.02	+1.08	11.48	0.1	12.56	0.0	0.00068888	0.01671134	0.01180901	0.34735357	Clint1	A_55_P2003338	NM_001045520	ref|Mus musculus clathrin interactor 1 (Clint1), mRNA [NM_001045520]	TTGTTTCCATTGTATTCATGATGTTCTGTTCTATATAACATTAAAACATTCATTAAAACC
+2.10	13.90	+1.07	13.36	0.2	14.44	0.1	0.00293382	0.04353105	0.01319785	0.36825343	Clpp	A_66_P134739	NM_017393	ref|Mus musculus caseinolytic peptidase, ATP-dependent, proteolytic subunit homolog (E. coli) (Clpp), mRNA [NM_017393]	CACAGACATCGCCATCCAGGCAGAGGAAATCATGAAGCTGAAAAAGCAGCTATACAACAT
+11.77	12.17	+3.56	10.39	0.1	13.95	0.2	0.00000239	0.00048130	0.00018915	0.04726984	Clu	A_55_P2017929	NM_013492	ref|Mus musculus clusterin (Clu), mRNA [NM_013492]	CTCGGGAAGAACTGATTCCCCCACGCAACTAATCCAATAAAAGCCGCCTTGCGATACGTG
+8.68	8.86	+3.12	7.30	0.3	10.42	0.2	0.00003134	0.00218591	0.00035277	0.06365616	Cmtm8	A_51_P308048	NM_027294	ref|Mus musculus CKLF-like MARVEL transmembrane domain containing 8 (Cmtm8), mRNA [NM_027294]	CCAGTGTCTTGTTACAATTGAGCTGGATATTTACTTGGGGAGTGCTGCGGCTTCTAATGA
+2.00	10.05	+1.00	9.55	0.1	10.55	0.1	0.00138149	0.02622088	0.01522637	0.39331255	Cnih2	A_55_P1976033	NM_009920	ref|Mus musculus cornichon homolog 2 (Drosophila) (Cnih2), mRNA [NM_009920]	TTGCCTGGAGGAGTCCAGCACCCCATCCCCTGACATTTGTGACAAAATATGAATAAACTA
+8.37	11.69	+3.07	10.16	0.1	13.22	0.0	0.00000329	0.00058274	0.00037297	0.06524444	Cnn1	A_51_P350817	NM_009922	ref|Mus musculus calponin 1 (Cnn1), mRNA [NM_009922]	ACACACGCATTTTGGTTTTGCAGTGACTGGTGTTTGTGGATGTGACAGCAGCGTTTGTAA
+2.04	15.28	+1.03	14.76	0.0	15.79	0.0	0.00068181	0.01663424	0.01373139	0.37499913	Cnot6	A_55_P2064598	NM_212484	ref|Mus musculus CCR4-NOT transcription complex, subunit 6 (Cnot6), mRNA [NM_212484]	CCGTTCTTCCAGACTTTACTCCCTCTTTTTTCAGACTTGTTTGTAAAATGTAGAATTTGA
+2.14	7.20	+1.10	6.65	0.1	7.75	0.1	0.00105142	0.02187461	0.01191146	0.34906282	Cnrip1	A_51_P460048	NM_029861	ref|Mus musculus cannabinoid receptor interacting protein 1 (Cnrip1), mRNA [NM_029861]	AACATAAAGGTGGCACTAATACATACCCTTTAACTTGAACTTTGTACAACCGTGTATGGA
+11.55	9.91	+3.53	8.14	0.2	11.67	0.1	0.00000483	0.00072068	0.00019315	0.04733074	Cobl	A_55_P1995243	NM_172496	ref|Mus musculus cordon-bleu (Cobl), mRNA [NM_172496]	TTAGTCACAGCTGTCTGCTCTTTCTCTTAGTGCCACAAATAAATGCAAATCCAATGCTGT
+2.28	7.97	+1.19	7.38	0.2	8.57	0.2	0.00157890	0.02872944	0.00991914	0.31838328	Col11a1	A_55_P2100375	NM_007729	ref|Mus musculus collagen, type XI, alpha 1 (Col11a1), mRNA [NM_007729]	AATGTCCTTTGGAGGAAGGAGATATGAATTTTATCAATAAATCAAGTCTTGTCTACCTGG
+7.04	10.18	+2.82	8.77	0.2	11.58	0.1	0.00001522	0.00137943	0.00052763	0.07763551	Col12a1	A_55_P2062469	NM_007730	ref|Mus musculus collagen, type XII, alpha 1 (Col12a1), mRNA [NM_007730]	GTTTCTTAGTTATCAAAGCAGTTGGAAATGTTTGCAAGACTATGAACATAGAATTGCTGC
+5.11	16.52	+2.35	15.34	0.1	17.70	0.1	0.00001212	0.00118902	0.00110912	0.11017035	Col1a1	A_55_P2118520	NM_007742	ref|Mus musculus collagen, type I, alpha 1 (Col1a1), mRNA [NM_007742]	TGACCAACTGAACGTGACCAAAAACCAAAAGTGCATTCAACCTTACCAAAAAAGAAAAAA
+4.81	17.17	+2.26	16.04	0.4	18.30	0.2	0.00047499	0.01305111	0.00132603	0.11878805	Col1a2	A_51_P182303	NM_007743	ref|Mus musculus collagen, type I, alpha 2 (Col1a2), mRNA [NM_007743]	ACCAAGAATTCCGTGTGGAGGTTGGCCCCGTCTGTTTCAAATAAGTGAACTCAACCTAAA
+4.71	8.36	+2.24	7.24	0.0	9.48	0.1	0.00002022	0.00164970	0.00130704	0.11742083	Col23a1	A_55_P2086978	NM_153393	ref|Mus musculus collagen, type XXIII, alpha 1 (Col23a1), mRNA [NM_153393]	TTCAGCACGCTTCCAGAAGCCACCCTGACACGGGAGCTTGTATTCTCGGACCTTGGGAAA
+4.47	7.77	+2.16	6.69	0.0	8.85	0.1	0.00002851	0.00203779	0.00150603	0.12868928	Col27a1	A_52_P480088	NM_025685	ref|Mus musculus collagen, type XXVII, alpha 1 (Col27a1), mRNA [NM_025685]	CCAACCTTTCGAGTGCAGCCAAACCTTACTGCTTTTACAACATTGCACAGCTGTGTAGAA
+76.88	12.83	+6.26	9.70	0.1	15.97	0.7	0.00001891	0.00157284	0.00000146	0.00340741	Col3a1	A_51_P515605	NM_009930	ref|Mus musculus collagen, type III, alpha 1 (Col3a1), mRNA [NM_009930]	ATAAGCCAAACTCTCTGAAACCCCAGCAAAACAAAAACCACATCCATGTGTTCATCTTGT
+50.05	10.34	+5.65	7.52	0.0	13.16	0.7	0.00003017	0.00212732	0.00000610	0.00738462	Col4a1	A_51_P124254	NM_009931	ref|Mus musculus collagen, type IV, alpha 1 (Col4a1), mRNA [NM_009931]	TTTTCGTCTCTGGAGAAACTGTACTATCCTTTCACAGGGTTACCAACATCAGGCCACTGA
+26.59	10.65	+4.73	8.29	0.1	13.02	0.0	0.00000038	0.00018767	0.00003754	0.01891200	Col4a2	A_51_P491350	NM_009932	ref|Mus musculus collagen, type IV, alpha 2 (Col4a2), mRNA [NM_009932]	CAGTCTTCCTAAAATGAGGCAGAGTCTAGGGGACAGCAAAGGAATCTATGGCCAATGATA
+2.08	7.35	+1.05	6.83	0.1	7.88	0.2	0.00281380	0.04237254	0.01323368	0.36908946	Col4a4	A_55_P2143837	NM_007735	ref|Mus musculus collagen, type IV, alpha 4 (Col4a4), mRNA [NM_007735]	ATTTCCAGGAGAAGCTGGGGTTCCTGGAAGACTCGACTGTGCCCCAGGAAAACCTGGGAA
+5.52	12.73	+2.46	11.49	0.0	13.96	0.1	0.00001187	0.00117654	0.00092804	0.10111419	Col4a5	A_55_P1969367	NM_001163155	ref|Mus musculus collagen, type IV, alpha 5 (Col4a5), transcript variant 1, mRNA [NM_001163155]	GACAGTATTTGCTTAGTCTTCTCCCTTCAATTAGAAAAAGCCAATGGACTTTTAAAACCT
+4.80	8.20	+2.26	7.07	0.2	9.34	0.0	0.00005216	0.00298360	0.00125781	0.11480000	Col4a6	A_52_P516409	NM_053185	ref|Mus musculus collagen, type IV, alpha 6 (Col4a6), mRNA [NM_053185]	GGCAAAGCATAACAAGTACATTCTGAGCTCTTGTTATCACCTCCTAGATAAGTAACAAAT
+4.42	13.63	+2.14	12.56	0.1	14.70	0.0	0.00001946	0.00160213	0.00152604	0.13022222	Col5a1	A_51_P414637	NM_015734	ref|Mus musculus collagen, type V, alpha 1 (Col5a1), mRNA [NM_015734]	CCTGACCTTCAAAAGATGTTCTGAGGTGGTCTTGTAAAGGTCGCCAAAGCCTCCATTTTT
+5.66	10.26	+2.50	9.01	0.0	11.51	0.1	0.00000732	0.00089114	0.00087951	0.09838011	Col5a3	A_51_P241995	NM_016919	ref|Mus musculus collagen, type V, alpha 3 (Col5a3), mRNA [NM_016919]	TCTGTGGTCTATTTAATTTGCTTCCTTCTGAAGGAAGTCTGGGGTACGGTGAGAGATTCC
+12.23	13.70	+3.61	11.89	0.0	15.51	0.3	0.00000578	0.00079028	0.00017429	0.04480000	Col6a1	A_55_P2128153	NM_009933	ref|Mus musculus collagen, type VI, alpha 1 (Col6a1), mRNA [NM_009933]	CCACATTCCCCGTAATCTGATCCAAGCCAGCTATCTCTGCTAATAAAGGTTTCCATTTTT
+2.17	7.89	+1.12	7.33	0.1	8.44	0.2	0.00143670	0.02687981	0.01162386	0.34448188	Col6a2	A_55_P2108768	ENSMUST00000105413	ens|collagen, type VI, alpha 2 [Source:MGI Symbol;Acc:MGI:88460] [ENSMUST00000105413]	GGCTCAGACTCAGAGGTAGTGAGCGATTGCAAACATTTTATAAAAAGTTGAAGCCTGTAA
+5.31	8.36	+2.41	7.15	0.1	9.56	0.3	0.00010182	0.00455099	0.00100108	0.10524875	Col6a3	A_52_P479262	NM_001243008	ref|Mus musculus collagen, type VI, alpha 3 (Col6a3), transcript variant 1, mRNA [NM_001243008]	ATGGTCCCAGTTTTCTGGATTAGACTTCGATCAATATTCTTCTAAATCCTCTGACAAATG
+7.39	8.37	+2.89	6.93	0.2	9.82	0.2	0.00002492	0.00187715	0.00049651	0.07516346	Col8a2	A_52_P302544	NM_199473	ref|Mus musculus collagen, type VIII, alpha 2 (Col8a2), mRNA [NM_199473]	ACTTACCACATATCACATATCAGGTTCAGGAAAAATGCACCGGGAATCAGAGAAAATGGG
+2.06	14.47	+1.04	13.95	0.0	14.99	0.0	0.00068200	0.01663424	0.01297294	0.36603226	Copa	A_51_P109335	NM_009938	ref|Mus musculus coatomer protein complex subunit alpha (Copa), mRNA [NM_009938]	TAACTATCCCATCTTTTTCTTGGGCATTTAATGTCATAAATAGGTTCCTCCTTTATGTGG
+4.25	11.15	+2.09	10.11	0.1	12.19	0.1	0.00004721	0.00278919	0.00168439	0.13582074	Cox16	A_52_P70027	ENSMUST00000110340	ens|COX16 cytochrome c oxidase assembly homolog (S. cerevisiae) [Source:MGI Symbol;Acc:MGI:1913522] [ENSMUST00000110340]	CACTTAGCTTTCAGAAATGGTAGAGAAGTTAGATGTCCAGTCTTACTTAGCGGTGACCAA
+2.61	8.87	+1.38	8.17	0.0	9.56	0.1	0.00021619	0.00759757	0.00593356	0.25402583	Cox7a1	A_51_P148612	NM_009944	ref|Mus musculus cytochrome c oxidase, subunit VIIa 1 (Cox7a1), nuclear gene encoding mitochondrial protein, mRNA [NM_009944]	ACAACGTCCTGTACAGACTGACCATGACGCTGACTCTGGGGGGCACTGCCTACTGCTTAT
+11.27	9.51	+3.49	7.77	0.1	11.26	0.1	0.00000128	0.00034209	0.00020338	0.04888550	Cp	A_55_P2111302	NM_007752	ref|Mus musculus ceruloplasmin (Cp), transcript variant 2, mRNA [NM_007752]	TCTGATGTCTTTGACCTTTTCCCTGGAACATACCAAACCCTAGAAATGTTTCCCCAAACA
+2.52	7.67	+1.34	7.00	0.0	8.34	0.0	0.00018764	0.00689745	0.00656231	0.26576720	Cpa2	A_52_P320261	NM_001024698	ref|Mus musculus carboxypeptidase A2, pancreatic (Cpa2), mRNA [NM_001024698]	ATGGAGCACGTACGAGACCACCCCTACTAGGGACATACAGAACAGATGAACACTATTAAA
+2.35	12.76	+1.23	12.14	0.2	13.37	0.1	0.00099195	0.02101915	0.00864094	0.29833991	Cplx2	A_55_P1962603	NM_009946	ref|Mus musculus complexin 2 (Cplx2), mRNA [NM_009946]	GGAGGAGAAGGAGAAGGAGAAGGAGAAGGAGAAGGAGAAGGAGAAGGAGAAGGAGAAGGA
+3.14	12.86	+1.65	12.04	0.3	13.69	0.2	0.00065518	0.01617590	0.00368636	0.19995866	Cpne1	A_55_P2075996	NM_170588	ref|Mus musculus copine I (Cpne1), transcript variant 1, mRNA [NM_170588]	CCTTCTCAGTAACCTGTTCACAAACTGTATGTTAGAGCTTTTATTTTGTTCTTGACATGT
+2.45	12.19	+1.29	11.55	0.1	12.84	0.2	0.00068576	0.01668898	0.00759623	0.28491959	Cpt1a	A_51_P427674	NM_013495	ref|Mus musculus carnitine palmitoyltransferase 1a, liver (Cpt1a), nuclear gene encoding mitochondrial protein, mRNA [NM_013495]	TCTTAGGACTACTTGCTAACCTCTGTTACTCGGAGTATTCCTGCTAGTACCCAAGTGTGA
+3.89	8.25	+1.96	7.27	0.1	9.24	0.1	0.00004277	0.00262734	0.00203932	0.14985764	Cpz	A_55_P2001250	NM_153107	ref|Mus musculus carboxypeptidase Z (Cpz), mRNA [NM_153107]	GAGCCTGGCAGCCACAGACATCATACACAGCCTCTGAAGCTTATTAAAGTATGTTCACCC
+27.69	9.18	+4.79	6.78	0.1	11.57	0.1	0.00000050	0.00022972	0.00003512	0.01828099	Crb2	A_51_P300618	NM_001163566	ref|Mus musculus crumbs homolog 2 (Drosophila) (Crb2), mRNA [NM_001163566]	GAAATGAGAAATCAGGTCAAATGTGCACAATTTCCTGCATGTCTCTGATGGATGTTTTCT
+20.07	11.31	+4.33	9.15	0.0	13.47	0.0	0.00000029	0.00017326	0.00006269	0.02563636	Creb3l1	A_55_P2009086	NM_011957	ref|Mus musculus cAMP responsive element binding protein 3-like 1 (Creb3l1), mRNA [NM_011957]	ATTTGCCAAACTGCTCCTCCACCAGCTCAGCACATGCTTTAAGAAGGCAAAATTAAAAAA
+2.12	10.32	+1.08	9.78	0.0	10.86	0.0	0.00054066	0.01421652	0.01178728	0.34687664	Creb3l2	A_52_P343856	NM_178661	ref|Mus musculus cAMP responsive element binding protein 3-like 2 (Creb3l2), mRNA [NM_178661]	ACCCACAGTGGTACCTTTTACAGTCAGGTTTGGATACTTTGCAGCTCATCCAAAGAGACA
+3.66	10.70	+1.87	9.76	0.3	11.63	0.4	0.00185958	0.03211976	0.00266305	0.16991692	Creg1	A_55_P1963150	NM_011804	ref|Mus musculus cellular repressor of E1A-stimulated genes 1 (Creg1), mRNA [NM_011804]	TGGACTACTTTGGTGGACCTAAAGTAGTGACACCTGAAGAATATTTTAACGTCACGCTGC
+5.47	9.61	+2.45	8.39	0.1	10.84	0.0	0.00001393	0.00129674	0.00095103	0.10326207	Creld1	A_51_P205545	NM_133930	ref|Mus musculus cysteine-rich with EGF-like domains 1 (Creld1), mRNA [NM_133930]	TCCCTATGGATACCTGGGACAGCATAGTTTCTCTTTGAGACTGGGGTAAACACCCTTTTA
+6.79	14.25	+2.76	12.87	0.3	15.63	0.4	0.00031891	0.00985932	0.00058327	0.08329252	Crip1	A_55_P2163774	NM_007763	ref|Mus musculus cysteine-rich protein 1 (intestinal) (Crip1), mRNA [NM_007763]	TACCCCCGGACAGCAGGGCTCTCGGGAACCCTCAGTGCCTTTAATAAACCTGATCTTTGG
+8.09	14.21	+3.02	12.70	0.3	15.71	0.2	0.00004550	0.00272092	0.00039520	0.06726486	Crip2	A_51_P314397	NM_024223	ref|Mus musculus cysteine rich protein 2 (Crip2), mRNA [NM_024223]	TCACATGGTTCATGGCTATGGAGACTTTTGCTGTCAATAAATAGTTTGGTTTGAGGATTG
+3.20	7.70	+1.68	6.86	0.0	8.54	0.2	0.00011929	0.00502520	0.00341895	0.19224286	Crmp1	A_55_P2017600	NM_007765	ref|Mus musculus collapsin response mediator protein 1 (Crmp1), transcript variant 2, mRNA [NM_007765]	GAGCAGGGCAGTCAGATTTTTAAAGTTTTGTACAGTTTTCCTTTGTATTCACTTCCATTT
+3.04	12.28	+1.61	11.48	0.2	13.08	0.1	0.00020158	0.00723357	0.00386712	0.20413747	Cryab	A_55_P2007656	NM_009964	ref|Mus musculus crystallin, alpha B (Cryab), mRNA [NM_009964]	AGTTCTTCGGAGAGCACCTGTTGGAGTCTGACCTCTTCTCAACAGCCACTTCCCTGAGCC
+3.58	7.92	+1.84	7.00	0.0	8.84	0.3	0.00031767	0.00983573	0.00255507	0.16639917	Crygs	A_55_P1975315	NM_009967	ref|Mus musculus crystallin, gamma S (Crygs), mRNA [NM_009967]	TCTGCTGTCTGGCTTGTGGTCCAAATAGACAACGTAAATAAAAGCATTGGAATGCATCCC
+2.62	16.41	+1.39	15.72	0.2	17.11	0.3	0.00299376	0.04419477	0.00626848	0.26160636	Csrp1	A_55_P2038007	NM_007791	ref|Mus musculus cysteine and glycine-rich protein 1 (Csrp1), mRNA [NM_007791]	GCTGTAGGCATGGGCTGTTGAAGCTGATTTATCATCTGATCAATAAAGCAATTTAGAACT
+2.15	16.68	+1.10	16.13	0.0	17.24	0.0	0.00052044	0.01385851	0.01127718	0.33931773	Cst3	A_51_P332201	NM_009976	ref|Mus musculus cystatin C (Cst3), mRNA [NM_009976]	AAAGGCACACACTCCCTGACAAAATTCAGCTGCAAAAATGCCTAAGGGCTGAGTCTAGAA
+3.12	8.16	+1.64	7.34	0.0	8.98	0.0	0.00005843	0.00316921	0.00360023	0.19715478	Cstad	A_51_P284426	NM_030137	ref|Mus musculus CSA-conditional, T cell activation-dependent protein (Cstad), mRNA [NM_030137]	AGGATGAAGCATTGACCCGATGGTGCGGTTGCTACGGAAACAGGATTCTGGTTCCCCCCA
+2.78	12.37	+1.47	11.63	0.3	13.11	0.2	0.00159027	0.02889465	0.00526626	0.24015062	Cstf2t	A_51_P492482	NM_031249	ref|Mus musculus cleavage stimulation factor, 3' pre-RNA subunit 2, tau (Cstf2t), mRNA [NM_031249]	GTACAGAGTTTTCATTCCTAGGCTATTTTCCATCGACTTAGTTTTTTGTGCTAGTGTTAA
+2.84	15.54	+1.51	14.79	0.2	16.29	0.0	0.00025873	0.00851294	0.00468674	0.22826914	Ctgf	A_51_P157042	NM_010217	ref|Mus musculus connective tissue growth factor (Ctgf), mRNA [NM_010217]	GTCAAATCCCTGTTGGTGAACAAATGGCCTTTATTAAGAAATGGCTGGCTCAGGGTAAGG
+10.67	9.82	+3.42	8.12	0.2	11.53	0.1	0.00000495	0.00073023	0.00023330	0.05119164	Ctla2a	A_55_P1955656	NM_007796	ref|Mus musculus cytotoxic T lymphocyte-associated protein 2 alpha (Ctla2a), transcript variant 1, mRNA [NM_007796]	AACACTGTGGTGTAAACTCTGAGGCACATTCATGCAATAAAACTACTAGTTTTGGCAGTC
+5.83	10.07	+2.54	8.80	0.1	11.34	0.1	0.00001164	0.00116206	0.00079687	0.09540684	Ctla2b	A_51_P489522	NM_007797	ref|Mus musculus cytotoxic T lymphocyte-associated protein 2 beta (Ctla2b), transcript variant 1, mRNA [NM_007797]	CTCAATGTGTAGAGGAGAAATGGCTCCTGATTTGCCTGAATATGAAGATTTGGGAAAGAA
+2.76	7.62	+1.47	6.89	0.3	8.35	0.2	0.00121878	0.02409850	0.00539901	0.24199858	Ctnnd2	A_55_P1987650	NM_008729	ref|Mus musculus catenin (cadherin associated protein), delta 2 (Ctnnd2), mRNA [NM_008729]	TAGATGCAAGTGACTGAGGCCAACAGGTGCCTGGCAAATGTTAACTGTTCTTGGAAAAAA
+3.67	10.41	+1.87	9.47	0.1	11.34	0.1	0.00005862	0.00317115	0.00239545	0.16451036	Ctxn1	A_52_P680870	NM_183315	ref|Mus musculus cortexin 1 (Ctxn1), mRNA [NM_183315]	GGACGCTGCCTACCTATAATGCACGGTACAGTTTGCCTCAGAGACAGACCCAGAAACCCC
+3.20	14.51	+1.68	13.67	0.0	15.35	0.1	0.00008806	0.00413563	0.00341006	0.19191421	Cul7	A_51_P293753	NM_025611	ref|Mus musculus cullin 7 (Cul7), mRNA [NM_025611]	GGGGTTGGGGGTAGGTGAGGCTGGGGCTTTCTACAGAAAATAAAATGCTGGAATTTGAAC
+5.01	14.27	+2.33	13.10	0.1	15.43	0.2	0.00002408	0.00184675	0.00113465	0.11044204	Cxcl12	A_51_P172502	NM_001012477	ref|Mus musculus chemokine (C-X-C motif) ligand 12 (Cxcl12), transcript variant 3, mRNA [NM_001012477]	AGGAGAAGGCAGCTTCCTATATGCAGCGTGTGCTTTCTTATTCTTATTTTTAATATATGA
+3.31	7.48	+1.73	6.62	0.0	8.34	0.4	0.00108190	0.02225141	0.00329770	0.18879636	Cxcl15	A_52_P820196	NM_011339	ref|Mus musculus chemokine (C-X-C motif) ligand 15 (Cxcl15), mRNA [NM_011339]	AGTTTTGAAAGAGGTGTTACTGATCATGTTGCTTTGTTTGTACACATTGGTTCAACTACC
+2.42	8.57	+1.27	7.93	0.1	9.20	0.0	0.00046033	0.01275965	0.00769728	0.28598466	Cygb	A_55_P2065866	NM_030206	ref|Mus musculus cytoglobin (Cygb), mRNA [NM_030206]	AATCGTTGCGTCTGAGGTCAGGTGGTCATCTACCTGGTCTCCACGGTGGTGAGTTTCAGG
+3.07	14.61	+1.62	13.80	0.3	15.42	0.2	0.00127712	0.02480820	0.00395967	0.20642715	Cyp1b1	A_51_P255456	NM_009994	ref|Mus musculus cytochrome P450, family 1, subfamily b, polypeptide 1 (Cyp1b1), mRNA [NM_009994]	ACTACATTAAGCAGATAGATCACCATGTATGCTAATTAGTATGCTTTTCGCTGTGACACA
+2.89	7.39	+1.53	6.63	0.2	8.16	0.0	0.00045139	0.01260286	0.00449740	0.22266352	Cyp2b10	A_55_P2044653	NM_009999	ref|Mus musculus cytochrome P450, family 2, subfamily b, polypeptide 10 (Cyp2b10), transcript variant 2, mRNA [NM_009999]	CACTTATCAGCTCTCCATGATCTGGGATCTGTGCTAATGGACTCTGTATAAGGTCTGAAT
+5.16	8.24	+2.37	7.05	0.2	9.42	0.0	0.00004283	0.00262734	0.00108219	0.10852229	Cyp2c55	A_51_P447785	NM_028089	ref|Mus musculus cytochrome P450, family 2, subfamily c, polypeptide 55 (Cyp2c55), mRNA [NM_028089]	TTCATTCCTCGTTAAAGCAGAACACACTGGCTGTTGCTATGCTGGTATCTCTGACTTCTC
+66.37	10.35	+6.05	7.33	0.1	13.38	0.1	0.00000008	0.00013886	0.00000299	0.00482051	Cyp2s1	A_55_P1966749	NM_028775	ref|Mus musculus cytochrome P450, family 2, subfamily s, polypeptide 1 (Cyp2s1), mRNA [NM_028775]	TAGCTGACCTCTTTGTGACTTGAAGGTTCCCGTTTTGCAATAAAAGTTTGTTTCTGGCCC
+5.25	9.42	+2.39	8.23	0.0	10.62	0.1	0.00001158	0.00115795	0.00103887	0.10655375	Cyp39a1	A_55_P2086143	NM_018887	ref|Mus musculus cytochrome P450, family 39, subfamily a, polypeptide 1 (Cyp39a1), mRNA [NM_018887]	GGGGAACGGAAACTGGGGTGGGAATGTATTGTCTTAAGAGATGAATAAATAAATCAATGG
+2.41	7.30	+1.27	6.67	0.0	7.94	0.1	0.00041887	0.01194468	0.00764983	0.28573903	Cysltr1	A_55_P2104363	NM_021476	ref|Mus musculus cysteinyl leukotriene receptor 1 (Cysltr1), mRNA [NM_021476]	CAGCTTGGTTGTGACTAAAATATGATATTCATTGACAAAGTTTTGCTGAAGGCCACTTTT
+3.11	7.44	+1.64	6.62	0.0	8.26	0.1	0.00008858	0.00414744	0.00365727	0.19906655	Cytip	A_52_P398989	NM_139200	ref|Mus musculus cytohesin 1 interacting protein (Cytip), mRNA [NM_139200]	GACTCTCATTATTTTCGCCCATTTCAATTTTTATTTTCTGCCTGAACATTCATGCCAAGG
+6.66	8.25	+2.74	6.88	0.2	9.62	0.2	0.00002181	0.00174313	0.00060880	0.08426374	D0H4S114	A_66_P120125	NM_053078	ref|Mus musculus DNA segment, human D4S114 (D0H4S114), transcript variant 1, mRNA [NM_053078]	AAATCCAAAGTGCTGGCATTTGAGTAGGAATTTGAAAATTATCCCTTTCCCAAAGTTGAA
+2.60	8.72	+1.38	8.03	0.1	9.41	0.4	0.00297670	0.04401524	0.00698253	0.27466084	D430040L24Rik	A_55_P2347384	AK085126	gb|Mus musculus 13 days embryo lung cDNA, RIKEN full-length enriched library, clone:D430040L24 product:unclassifiable, full insert sequence. [AK085126]	TGCCTCACAGAAGCCAAAGTGCAAGAGCCTGGATCCCACAAACTTGTTCAATAGTTTTCT
+5.28	8.30	+2.40	7.10	0.3	9.50	0.0	0.00005797	0.00315546	0.00099162	0.10530860	D930026N18Rik	A_55_P2235931	AK142841	gb|Mus musculus 15 days embryo head cDNA, RIKEN full-length enriched library, clone:D930026N18 product:unclassifiable, full insert sequence. [AK142841]	CTGTGTGAGACGCTACTGTATATTCCTGTAAGATTGCATTTTTATCTAAGGAATGATGTT
+19.09	9.10	+4.26	6.97	0.1	11.23	0.0	0.00000037	0.00018689	0.00006911	0.02653659	Daam2	A_55_P2010871	NM_001008231	ref|Mus musculus dishevelled associated activator of morphogenesis 2 (Daam2), mRNA [NM_001008231]	CAAGGTCTATATGTACAAAACTCTACAGCGTTCTTTTTACCAGCACCCTTTTATAAGAAT
+2.10	11.64	+1.07	11.10	0.0	12.17	0.2	0.00154618	0.02825900	0.01300546	0.36596604	Dab2	A_55_P1977473	NM_023118	ref|Mus musculus disabled homolog 2 (Drosophila) (Dab2), transcript variant 1, mRNA [NM_023118]	CACACAACTGTTTTGTATGTACTTGTCTTCTTGTGCACTTTTCTGTATGCAAACAAATCT
+3.34	7.37	+1.74	6.50	0.2	8.24	0.1	0.00024371	0.00822073	0.00306707	0.18136338	Dact2	A_51_P308347	NM_172826	ref|Mus musculus dapper homolog 2, antagonist of beta-catenin (xenopus) (Dact2), mRNA [NM_172826]	TGACCACACTGCCAACCGCTTTGGGGACGAGTCCAGCAGCAACGATTCAGAAGGGTGTTT
+2.16	10.51	+1.11	9.95	0.0	11.06	0.1	0.00096026	0.02064643	0.01158225	0.34357230	Dak	A_51_P279183	NM_145496	ref|Mus musculus dihydroxyacetone kinase 2 homolog (yeast) (Dak), mRNA [NM_145496]	CTCAGATCTTATCCACCCCAGTCTCTAACTGGGTATACCCATTTCGTTTCAAGATTTCAG
+2.62	10.04	+1.39	9.35	0.1	10.74	0.1	0.00025776	0.00849686	0.00593814	0.25404891	Dars2	A_52_P102559	NM_172644	ref|Mus musculus aspartyl-tRNA synthetase 2 (mitochondrial) (Dars2), nuclear gene encoding mitochondrial protein, mRNA [NM_172644]	ACTTTAGAACCAAATGTCTGTGTAGAAGCAATCATTACCGAGTAAGAAAGAGAAGCTACA
+4.34	11.44	+2.12	10.38	0.0	12.49	0.4	0.00039887	0.01154903	0.00168782	0.13592327	Dclk1	A_55_P2204804	NM_001111053	ref|Mus musculus doublecortin-like kinase 1 (Dclk1), transcript variant 4, mRNA [NM_001111053]	CCTCTTCTTTGCAGCCATACCTGACTGTACTTTTGTTTCCATTTAAAAACACTGAATTCC
+2.18	8.81	+1.12	8.25	0.1	9.37	0.1	0.00094525	0.02046348	0.01109572	0.33675373	Dclk1	A_51_P270355	NM_019978	ref|Mus musculus doublecortin-like kinase 1 (Dclk1), transcript variant 1, mRNA [NM_019978]	TGTGAATTGTTCCAAACCATTAGAAGGAAAAGGTACGGTCTTCAGTCCCTGGAAATGTTC
+390.96	11.47	+8.61	7.17	0.1	15.78	0.1	0.00000001	0.00013451	0.00000000	0.00000000	Dcn	A_51_P334104	NM_007833	ref|Mus musculus decorin (Dcn), transcript variant 2, mRNA [NM_007833]	AACACCTTCAGATGTGTCTATGTGCGTTCTGCCATTCAACTTGGAAACTACAAGTAACCC
+8.61	14.04	+3.11	12.49	0.3	15.59	0.1	0.00001658	0.00144478	0.00035855	0.06396601	Ddah2	A_51_P341177	NM_016765	ref|Mus musculus dimethylarginine dimethylaminohydrolase 2 (Ddah2), transcript variant 2, mRNA [NM_016765]	GGTTAGGAATAGAGCTGTATAGTGGGTAGAATCAGCTAATAGAGGCTGGGTAGTCGTGGG
+3.93	7.67	+1.97	6.68	0.1	8.65	0.1	0.00005187	0.00296955	0.00201054	0.14913545	Ddc	A_55_P2110497	NM_001190448	ref|Mus musculus dopa decarboxylase (Ddc), transcript variant 1, mRNA [NM_001190448]	TGGCTGTTAACTTATCCTCTGTGTGGCTAAATACTAAATAAACAACCTATGTGCAATACT
+2.56	7.36	+1.36	6.68	0.2	8.04	0.2	0.00198899	0.03370784	0.00660474	0.26679923	Ddc	A_52_P63905	NM_016672	ref|Mus musculus dopa decarboxylase (Ddc), transcript variant 2, mRNA [NM_016672]	CCACGGCTAGCTCATACCCAGCTATGCTTGCAGACATGCTGTGTGGTGCTATTGGCTGCA
+2.17	12.21	+1.12	11.65	0.0	12.77	0.0	0.00045511	0.01265734	0.01073895	0.33086888	Ddit3	A_52_P533146	NM_007837	ref|Mus musculus DNA-damage inducible transcript 3 (Ddit3), mRNA [NM_007837]	CCCCAGGAAACGAAGAGGAAGAATCAAAAACCTTCACTACTCTTGACCCTGCGTCCCTAG
+3.52	11.74	+1.82	10.83	0.0	12.65	0.2	0.00009529	0.00437064	0.00258778	0.16714667	Ddr1	A_55_P2077313	NM_007584	ref|Mus musculus discoidin domain receptor family, member 1 (Ddr1), transcript variant 1, mRNA [NM_007584]	CCCCTGTCCTAGGCAGGTAATAATAAAAGTTGAGTTGTTTTTTGTTTTTTGTTTTTCCAC
+2.23	11.54	+1.16	10.96	0.3	12.11	0.1	0.00273132	0.04154776	0.01040314	0.32643149	Ddr2	A_55_P1992954	NM_022563	ref|Mus musculus discoidin domain receptor family, member 2 (Ddr2), mRNA [NM_022563]	AAGATAGCTGATTTTGGCATGAGCAGAAACCTGTACAGTGGTGATTACTACCGGATCCAG
+2.65	7.87	+1.40	7.17	0.3	8.57	0.1	0.00124028	0.02435943	0.00596329	0.25477883	Ddx25	A_51_P326229	NM_013932	ref|Mus musculus DEAD (Asp-Glu-Ala-Asp) box polypeptide 25 (Ddx25), mRNA [NM_013932]	ATCGAATATTGAAGAGAGAGAGAGAAGAGAGGCCTTCGTTGTTTGTGGGCTAGTTTACGT
+2.22	10.42	+1.15	9.84	0.1	11.00	0.0	0.00041883	0.01194468	0.00990530	0.31826327	Ddx39b	A_55_P2143119	ENSMUST00000173731	ens|DEAD (Asp-Glu-Ala-Asp) box polypeptide 39B [Source:MGI Symbol;Acc:MGI:99240] [ENSMUST00000173731]	GCGTTACTAAGCAAGCACTGCCATTGAACTGCACACACCCATCTTTTTCAAAACAAAAAA
+37.74	9.09	+5.24	6.48	0.1	11.71	0.1	0.00000015	0.00015580	0.00001613	0.01224096	Ddx3y	A_51_P402994	NM_012008	ref|Mus musculus DEAD (Asp-Glu-Ala-Asp) box polypeptide 3, Y-linked (Ddx3y), mRNA [NM_012008]	CCTTGAAGTTCCAATTGGATATTGTTGATTACAGTGTGTCAAGAACTTGGTTCAGAAAAT
+5.44	9.23	+2.44	8.01	0.0	10.45	0.1	0.00000917	0.00100083	0.00096087	0.10361644	Defb25	A_55_P2014780	NM_001039122	ref|Mus musculus defensin beta 25 (Defb25), mRNA [NM_001039122]	AGATGTGTAGCTTGCTCTAGAGTTGATGCCATCACTGCCCAATAAAATTCATGTCATCAG
+9.63	10.70	+3.27	9.06	0.5	12.33	0.6	0.00069828	0.01684860	0.00030145	0.05718072	Dennd2a	A_51_P155085	NM_172477	ref|Mus musculus DENN/MADD domain containing 2A (Dennd2a), mRNA [NM_172477]	AGGGACCGATTCCCCAAGCTCCTAGGCTTAGGTAACTTTCTGATAGCAATATTCTGTGTA
+2.04	7.32	+1.03	6.80	0.1	7.83	0.0	0.00094466	0.02046195	0.01382800	0.37698355	Dennd2d	A_51_P279232	NM_028110	ref|Mus musculus DENN/MADD domain containing 2D (Dennd2d), transcript variant 1, mRNA [NM_028110]	GAACTTTGAAAGCTCACATCCAAACTCAGAACTGTACTCAAAGCTGCATTTTTTGGCAGA
+2.60	8.78	+1.38	8.09	0.1	9.47	0.3	0.00141287	0.02659196	0.00619480	0.26008267	Depdc7	A_52_P23379	NM_144804	ref|Mus musculus DEP domain containing 7 (Depdc7), mRNA [NM_144804]	ATTGATGAAAGTGAGTATTCTAGCAGTACAAAGAAGAAAACCAAAGATCAACTGTTGAGC
+2.19	7.91	+1.13	7.34	0.2	8.47	0.0	0.00118880	0.02372171	0.01070262	0.33055812	Des	A_51_P335969	NM_010043	ref|Mus musculus desmin (Des), mRNA [NM_010043]	CCCGGGATGGAGAGGTTGTCAGCGAGGCTACACAGCAACAACATGAAGTGCTGTAAGCCA
+2.29	7.11	+1.19	6.51	0.0	7.71	0.1	0.00042902	0.01217012	0.00903093	0.30380983	Dgki	A_51_P136411	NM_001081206	ref|Mus musculus diacylglycerol kinase, iota (Dgki), mRNA [NM_001081206]	CTGTACCTCACGATTCTACTGTAACCACCCATCGATTTAGAAACTATGCTTTCGTCTCTT
+19.73	9.42	+4.30	7.27	0.0	11.57	0.1	0.00000048	0.00022641	0.00006510	0.02594937	Dhrs3	A_55_P2020128	NM_011303	ref|Mus musculus dehydrogenase/reductase (SDR family) member 3 (Dhrs3), transcript variant 1, mRNA [NM_011303]	CTCCCAGCTCGTGCAAACTGGTTACACAGCAGAAACGCAAAATAAAGAGGTGGCTTTCGC
+5.13	8.91	+2.36	7.73	0.1	10.09	0.0	0.00000910	0.00100040	0.00110017	0.10945340	Diras2	A_66_P124858	NM_001024474	ref|Mus musculus DIRAS family, GTP-binding RAS-like 2 (Diras2), mRNA [NM_001024474]	GGCAGCGATGGCCCCAGTCCATGGAACCAGTTACAATAAAGCTCAGTTACAGCACCCTGG
+2.23	9.65	+1.15	9.08	0.0	10.23	0.2	0.00098349	0.02095267	0.01041089	0.32634943	Dirc2	A_51_P416059	NM_153550	ref|Mus musculus disrupted in renal carcinoma 2 (human) (Dirc2), mRNA [NM_153550]	TTGTTTCATACTGGAAGAAGCCTTAGCCCTCCACCAATCCAAGCTCTGTATGGAGAATGT
+2.66	12.53	+1.41	11.83	0.2	13.24	0.1	0.00085149	0.01919926	0.00580418	0.25156504	Dlg5	A_55_P1966159	NM_001163513	ref|Mus musculus discs, large homolog 5 (Drosophila) (Dlg5), transcript variant 1, mRNA [NM_001163513]	GACATGCTGGACTAAAATGTTACTTTGTATCGCAAACAAAACAGACTTCAGTTCAACAAA
+3.21	8.05	+1.68	7.21	0.0	8.89	0.2	0.00026415	0.00865507	0.00332609	0.18904693	Dll1	A_51_P306017	NM_007865	ref|Mus musculus delta-like 1 (Drosophila) (Dll1), mRNA [NM_007865]	GATTACTATGAGCCAGTCTTTCCTTGAACTAGAAACACAACTGCCTTTATTGTCCTTTTT
+2.20	11.77	+1.14	11.20	0.0	12.34	0.1	0.00048368	0.01320345	0.01031117	0.32532866	Dlx3	A_55_P2122987	NM_010055	ref|Mus musculus distal-less homeobox 3 (Dlx3), mRNA [NM_010055]	TTTTTTAGAGCAACCAAGAGAAGCAGGTCCCCTCCCTTGTGGTTTCCTATTTATGTGACC
+7.61	8.50	+2.93	7.04	0.3	9.96	0.0	0.00003803	0.00246390	0.00047472	0.07345455	Dmrta2	A_51_P110081	NM_172296	ref|Mus musculus doublesex and mab-3 related transcription factor like family A2 (Dmrta2), mRNA [NM_172296]	AATTAGACTATTCGCACATTGTACGTATCGGGTTTTATAGCTGAAATCTACTGTATTCTG
+2.14	7.76	+1.10	7.21	0.1	8.31	0.0	0.00076449	0.01779181	0.01154078	0.34298820	Dnahc6	A_55_P2030269	NM_001164669	ref|Mus musculus dynein, axonemal, heavy chain 6 (Dnahc6), mRNA [NM_001164669]	GCTGTGGCTGTTATTTCTCCCATGACCTAAAATAAAGTCGTTTTGAGTTATTTCTGTTGG
+2.58	8.57	+1.37	7.89	0.0	9.25	0.1	0.00018664	0.00688559	0.00612405	0.25797191	Dnahc8	A_55_P2025675	NM_013811	ref|Mus musculus dynein, axonemal, heavy chain 8 (Dnahc8), mRNA [NM_013811]	TATGTCTCCTGCCTGATAGGTGCTTCATTACCCTCCCTCAATTAAACAGTTGACACTTCT
+2.06	7.35	+1.04	6.83	0.2	7.87	0.1	0.00288979	0.04305352	0.01329973	0.36978543	Dnajb13	A_51_P450169	NM_153527	ref|Mus musculus DnaJ (Hsp40) related, subfamily B, member 13 (Dnajb13), mRNA [NM_153527]	AAGACAGATATTCTTCTACCATCAAGGACAAGATCCTGACCATCGATGTGAGACCTGGAT
+3.74	9.59	+1.90	8.64	0.0	10.54	0.1	0.00003983	0.00253263	0.00225203	0.16007223	Dnmt3a	A_55_P2178084	NM_007872	ref|Mus musculus DNA methyltransferase 3A (Dnmt3a), transcript variant 1, mRNA [NM_007872]	ATGTTGATGTGGAATCTTACTTTCAAATGGCTGCATGGCATTTTCTTGTTGAATGTTTGT
+3.28	14.41	+1.71	13.55	0.2	15.27	0.1	0.00018490	0.00684150	0.00318439	0.18500000	Dnpep	A_55_P1959263	NM_001110831	ref|Mus musculus aspartyl aminopeptidase (Dnpep), transcript variant 1, mRNA [NM_001110831]	AATTGAGAGGGGAGGATCTCAGTTTCGCTGATGTTGGTTATTAAAGTAGATTTTCACTCC
+5.11	7.85	+2.35	6.67	0.0	9.03	0.1	0.00001679	0.00146065	0.00109254	0.10921270	Dock10	A_52_P650028	NM_175291	ref|Mus musculus dedicator of cytokinesis 10 (Dock10), mRNA [NM_175291]	GAAGTAGTATTGATCAAGCCACGCTAAACATTTGTTCTGAAATTCCAATGAACGTGCAGC
+2.26	10.82	+1.18	10.23	0.0	11.41	0.2	0.00108188	0.02225141	0.00950127	0.31067082	Dos	A_51_P436817	NM_001195268	ref|Mus musculus downstream of Stk11 (Dos), transcript variant 1, mRNA [NM_001195268]	AGCCTTGGGCTTTGGACACAACGGACAGAACAGCCCAGGTGGCAGCTTCAAGTTTCCCAA
+2.69	7.67	+1.43	6.96	0.1	8.38	0.2	0.00052282	0.01389831	0.00550788	0.24427042	Dpep1	A_51_P227345	NM_007876	ref|Mus musculus dipeptidase 1 (renal) (Dpep1), mRNA [NM_007876]	AGCTCAGGGAAGACTGGACAAGCCCAGAGTTCCTGTTGTCCGTGCAGAACCACACCCTTT
+2.34	7.52	+1.22	6.91	0.1	8.13	0.1	0.00058474	0.01503057	0.00849746	0.29663858	Dpt	A_51_P116651	NM_019759	ref|Mus musculus dermatopontin (Dpt), mRNA [NM_019759]	TATAACTTGAGCTTCAGATTCAGCTTCGTGAACTTGGAGAGAAAGAAGGAGCTTGAGAGA
+2.08	13.35	+1.06	12.82	0.2	13.88	0.0	0.00222929	0.03612763	0.01312074	0.36756762	Dpysl2	A_52_P591166	NM_009955	ref|Mus musculus dihydropyrimidinase-like 2 (Dpysl2), mRNA [NM_009955]	AATACAAGTCTCGTGTTTATTATTCCTTAAGAAGTCTGTGTTATATTACCACGGAACACC
+2.68	10.21	+1.42	9.49	0.1	10.92	0.0	0.00019430	0.00706889	0.00551582	0.24410682	Dtx4	A_51_P144349	NM_172442	ref|Mus musculus deltex 4 homolog (Drosophila) (Dtx4), mRNA [NM_172442]	ACTTATATCTCAGTGGGGGTTTCTGGGAGAGGGCTGGTGAATGTCCAGATGTCAGGTGTT
+2.68	8.84	+1.42	8.13	0.1	9.56	0.1	0.00020741	0.00738820	0.00553081	0.24442667	Dusp23	A_55_P2030638	NM_026725	ref|Mus musculus dual specificity phosphatase 23 (Dusp23), mRNA [NM_026725]	GTGTCTTGGTGGTTTTAGAGTGGATATTAAGTGATCAAATAAATAACTCTGGGACTATGA
+3.26	7.74	+1.71	6.89	0.1	8.59	0.1	0.00006902	0.00355685	0.00315072	0.18389249	Dusp27	A_51_P235088	NM_001033344	ref|Mus musculus dual specificity phosphatase 27 (putative) (Dusp27), transcript variant 1, mRNA [NM_001033344]	TGGGAAGATGTAGAAGAGTCATCTAAATCAGACTTCGCTGAGTTTGGGGCCAAGAGGAAA
+2.12	9.24	+1.09	8.69	0.0	9.78	0.1	0.00065343	0.01615642	0.01171322	0.34582841	Dusp28	A_51_P249793	NM_175118	ref|Mus musculus dual specificity phosphatase 28 (Dusp28), mRNA [NM_175118]	TCGTTTCTTAACCTGTATCAACATCAACGCCTGACCTAGCGTTGCCAAGCTACCATTATG
+2.72	11.08	+1.44	10.36	0.3	11.81	0.0	0.00087119	0.01946912	0.00545579	0.24315924	Dusp4	A_51_P518051	NM_176933	ref|Mus musculus dual specificity phosphatase 4 (Dusp4), mRNA [NM_176933]	AATAACGGCGGTTTCCGCTGCCAGAGAAGACTTGGTTTCTGTGTCAGTTTTTACTTTGCA
+2.27	16.62	+1.19	16.03	0.2	17.21	0.0	0.00164754	0.02958519	0.00973863	0.31564591	Dynlt1c	A_55_P2151143	NM_001166630	ref|Mus musculus dynein light chain Tctex-type 1C (Dynlt1c), mRNA [NM_001166630]	GGTGGAAACAGCTCTACTTTCTGAAATGATTCAGATACACTAACTTTCCATACTTTATTC
+2.45	11.45	+1.29	10.80	0.2	12.09	0.2	0.00151086	0.02780558	0.00751416	0.28319090	Dynlt3	A_52_P678895	NM_025975	ref|Mus musculus dynein light chain Tctex-type 3 (Dynlt3), mRNA [NM_025975]	TGGGGTAGAATATACATTAAAAGTGAACAATCATTAGCAGGTTATCTAATATCTCAGGGC
+6.49	10.86	+2.70	9.51	0.0	12.21	0.0	0.00000401	0.00063442	0.00062424	0.08509091	Dysf	A_55_P1964183	NM_001077694	ref|Mus musculus dysferlin (Dysf), transcript variant 2, mRNA [NM_001077694]	AACACTCCTCTGGATAAACTCTTGGCTTTCTCAGTATAAAGCAGACAGAACCAGAAAATA
+2.41	7.29	+1.27	6.66	0.3	7.93	0.1	0.00176880	0.03094217	0.00803081	0.28932952	E030010N08Rik	A_52_P876147	ENSMUST00000138595	ens|RIKEN cDNA E030010N08 gene [Source:MGI Symbol;Acc:MGI:3045962] [ENSMUST00000138595]	CAATGTAGGAGATATGTGTACTTATTCAACATAAAAGAATGTATTTGTGTTGAGAAGGGA
+2.20	8.40	+1.14	7.83	0.1	8.97	0.2	0.00107070	0.02214395	0.01043255	0.32637854	E130116L18Rik	A_66_P114167	AK021392	gb|Mus musculus 0 day neonate eyeball cDNA, RIKEN full-length enriched library, clone:E130116L18 product:hypothetical Type I antifreeze protein containing protein, full insert sequence. [AK021392]	CTTCCATGGCCATTGCCCTCAGTCAAACAGTTGCTGCTCAATGCCAAAGAAAGCATTTTT
+2.42	7.49	+1.28	6.86	0.2	8.13	0.0	0.00086514	0.01937515	0.00774435	0.28671840	E230016K23Rik	A_52_P590995	NR_036452	ref|Mus musculus RIKEN cDNA E230016K23 gene (E230016K23Rik), transcript variant 1, non-coding RNA [NR_036452]	TTCCTGATCCTCATTTGCCTTTCAACAAGAAGCCTTCACTCATTTATTGATCCACTTACT
+2.45	11.85	+1.30	11.20	0.3	12.50	0.2	0.00233320	0.03728391	0.00794245	0.28812442	E2f6	A_52_P270164	NM_033270	ref|Mus musculus E2F transcription factor 6 (E2f6), transcript variant 1, mRNA [NM_033270]	GGTAAACCTCTCCTGCTTTACAAAAGATTTGAAGCAGCTTGAAATAACAATCATGTATAC
+19.05	8.81	+4.25	6.68	0.0	10.93	0.0	0.00000033	0.00018600	0.00006853	0.02664198	Ebf1	A_55_P2065513	NM_007897	ref|Mus musculus early B-cell factor 1 (Ebf1), mRNA [NM_007897]	AGGGTGTTGGTTAAAGTTGTAACCCCCGAGTATCTGGGGGATATATTTATTCTGTATTGA
+2.66	8.21	+1.41	7.50	0.0	8.91	0.1	0.00027448	0.00888736	0.00560696	0.24623710	Ebf4	A_55_P2011981	NM_001110513	ref|Mus musculus early B-cell factor 4 (Ebf4), mRNA [NM_001110513]	TGGATTTTGACTCTGACCCCAATAGATGTTTCATGAAATTTGTCCCCCTACCACCACACA
+2.54	12.63	+1.34	11.95	0.1	13.30	0.0	0.00019946	0.00719187	0.00644970	0.26340856	Echdc2	A_55_P2142451	NM_026728	ref|Mus musculus enoyl Coenzyme A hydratase domain containing 2 (Echdc2), transcript variant 1, mRNA [NM_026728]	ATTTAACCTCTCTATCAGTCTCTCTGATATCCCTGTGTTAATAAACATGCTGCAACTGTT
+2.08	13.92	+1.06	13.39	0.1	14.44	0.1	0.00134616	0.02573645	0.01318515	0.36806206	Echs1	A_51_P409039	NM_053119	ref|Mus musculus enoyl Coenzyme A hydratase, short chain, 1, mitochondrial (Echs1), nuclear gene encoding mitochondrial protein, mRNA [NM_053119]	ACTACTTCACAGTTTAGTTTCGACTCACCTGTAGTTGTCTCTAGAGAGCCAATGTGGTTT
+3.84	7.68	+1.94	6.71	0.1	8.65	0.0	0.00002652	0.00194449	0.00210582	0.15260759	Edn2	A_51_P482121	NM_007902	ref|Mus musculus endothelin 2 (Edn2), mRNA [NM_007902]	AGGACACAATTACCTAAGCCACACCTGGAGACTGAACAGTCATCCTAATGACTGACATCA
+3.20	15.85	+1.68	15.02	0.4	16.69	0.1	0.00113055	0.02299655	0.00352750	0.19401572	Efemp2	A_51_P160544	NM_021474	ref|Mus musculus epidermal growth factor-containing fibulin-like extracellular matrix protein 2 (Efemp2), transcript variant 1, mRNA [NM_021474]	CTCCCATAGCTTAAGCAGCCCCGGGGGCCTAGGGATGACCGTTCTGCTTAAAGGAACTAT
+2.44	12.65	+1.28	12.00	0.0	13.29	0.0	0.00021930	0.00766820	0.00730628	0.27953827	Efha1	A_51_P441782	NM_028643	ref|Mus musculus EF hand domain family A1 (Efha1), mRNA [NM_028643]	TTAGGGAATACTTGCAGTTAAAGGCTTGGCTCCAGTGTTCTTTGCTCCCTGCCTTGAAAT
+6.86	12.89	+2.78	11.50	0.1	14.28	0.1	0.00000437	0.00067158	0.00054395	0.07966512	Efna5	A_51_P144319	NM_207654	ref|Mus musculus ephrin A5 (Efna5), transcript variant 1, mRNA [NM_207654]	TGTGATTCTAGCATTTGTCTCTAACCAATGATGAAACAATTCCTCATGGCCCTCTCTGCC
+6.78	11.56	+2.76	10.18	0.1	12.94	0.1	0.00000777	0.00091484	0.00056383	0.08200462	Efnb1	A_51_P388478	NM_010110	ref|Mus musculus ephrin B1 (Efnb1), mRNA [NM_010110]	TTTTGGACCCTCATGAGACAATGCTGTTCCTAGCAGTGGGGTAGTGACTACCACCCTTCT
+2.17	12.57	+1.12	12.01	0.1	13.13	0.0	0.00051227	0.01372806	0.01074168	0.33062952	Egfr	A_52_P106259	NM_207655	ref|Mus musculus epidermal growth factor receptor (Egfr), transcript variant 1, mRNA [NM_207655]	GTTGCAAGCCACTCTAACTGTAGCAATGAAACCCTAGTATTTTTGTACTTTGAAATACTT
+2.18	11.99	+1.13	11.43	0.2	12.56	0.1	0.00189133	0.03250458	0.01089748	0.33282250	Ehd2	A_51_P343613	NM_153068	ref|Mus musculus EH-domain containing 2 (Ehd2), mRNA [NM_153068]	CTTCACATACACGGAGCTTATCACAGAAACATACACAGACATCCATCCATCATTCATATA
+2.23	9.41	+1.16	8.83	0.1	9.99	0.1	0.00054605	0.01432231	0.00997713	0.31926829	Eid2	A_52_P659762	NM_198425	ref|Mus musculus EP300 interacting inhibitor of differentiation 2 (Eid2), mRNA [NM_198425]	ATCAGAGGTGATCAATCCTCTAATAGAAGAACTGGGTTGCGATAAGTTCATCCACAGAGA
+4.44	10.26	+2.15	9.19	0.1	11.34	0.2	0.00009726	0.00443196	0.00153982	0.13051413	Eif2s1	A_55_P2184811	NM_026114	ref|Mus musculus eukaryotic translation initiation factor 2, subunit 1 alpha (Eif2s1), mRNA [NM_026114]	TAATTCCAGTACTTGGGAGGCTAGCCTAGTTTTCAAAGCAAGTTCCAGCGCTGTTACACA
+2.01	14.40	+1.01	13.90	0.1	14.90	0.1	0.00116390	0.02338787	0.01454624	0.38652489	Eif4a2	A_55_P2006504	NM_001123038	ref|Mus musculus eukaryotic translation initiation factor 4A2 (Eif4a2), transcript variant 3, mRNA [NM_001123038]	GGGTTAAACCCCCAGTAAAATTGCCATATTGCACATGTCTTAATGAAGTTTGAATGTTAA
+10.23	10.92	+3.35	9.24	0.2	12.59	0.2	0.00000994	0.00105235	0.00025057	0.05225166	Emb	A_51_P382849	NM_010330	ref|Mus musculus embigin (Emb), mRNA [NM_010330]	ATACAGGAGGACTAGTGCACTATCTTTATGTTGCTGCGAATGCCTTAGACTTAACTTCAA
+5.37	9.15	+2.43	7.93	0.2	10.36	0.2	0.00003801	0.00246390	0.00096011	0.10371184	Emilin1	A_51_P222359	NM_133918	ref|Mus musculus elastin microfibril interfacer 1 (Emilin1), mRNA [NM_133918]	GACAGAGTCTTGCTCAATGATGGAGGCTACTATGACCCAGAGACAGGTGTATTCACTGCA
+26.88	9.44	+4.75	7.07	0.1	11.82	0.0	0.00000019	0.00015864	0.00003741	0.01900000	Eml2	A_55_P1989921	NM_028153	ref|Mus musculus echinoderm microtubule associated protein like 2 (Eml2), transcript variant 1, mRNA [NM_028153]	GGGACGAATGGGCCACCATGCCTTGTGGGAGCCATTGGTGTTTGGTTTGGGGTATTTTTT
+5.61	8.72	+2.49	7.48	0.1	9.97	0.1	0.00001368	0.00128617	0.00087868	0.09863815	Emx2	A_52_P455251	NM_010132	ref|Mus musculus empty spiracles homolog 2 (Drosophila) (Emx2), mRNA [NM_010132]	TTGTCGGGCGAATGGTGTCTAAAAACTGAATTGTAATTTTATTCCTCTTTTAAAGACAGG
+2.03	6.94	+1.02	6.43	0.1	7.45	0.1	0.00123752	0.02434687	0.01412132	0.38069521	En1	A_51_P227386	NM_010133	ref|Mus musculus engrailed 1 (En1), mRNA [NM_010133]	CTGCTTACGACCGTGTATATATTTAATTTCAGGTAAGGAAAACAAATATGTGTAGCGATC
+2.50	12.31	+1.32	11.65	0.3	12.97	0.1	0.00232604	0.03720715	0.00744728	0.28236002	Enho	A_55_P2153517	NM_027147	ref|Mus musculus energy homeostasis associated (Enho), mRNA [NM_027147]	CTGGGCCCCTTCTCTGGTCCTCCCACTGTTTGTTGGGTAATAAATGGAACTATGGCTTGC
+2.83	14.55	+1.50	13.80	0.1	15.30	0.2	0.00053799	0.01418784	0.00499200	0.23373680	Eno3	A_55_P1977533	NM_001136062	ref|Mus musculus enolase 3, beta muscle (Eno3), transcript variant 2, mRNA [NM_001136062]	CTTTCACAGGAAAGACACAGGCCTTCAAGCCCTTCTCCCAGAAATAAACACTGCCAAACC
+3.54	7.51	+1.82	6.60	0.0	8.42	0.2	0.00007995	0.00391034	0.00255386	0.16649275	Enpep	A_51_P161830	NM_007934	ref|Mus musculus glutamyl aminopeptidase (Enpep), mRNA [NM_007934]	GCTAAGTGTTCTTCATGGGAAAGTCTTTACAAACTGAAGGGTTTAATAGTCACATTAATG
+2.58	8.97	+1.37	8.28	0.2	9.65	0.0	0.00050546	0.01361070	0.00635499	0.26243410	Enpp5	A_66_P105074	NM_032003	ref|Mus musculus ectonucleotide pyrophosphatase/phosphodiesterase 5 (Enpp5), transcript variant 1, mRNA [NM_032003]	TCCAGCACTGAAAGGTGAATTCTAAAGATCTTATCTCTATACATTAGTATTGTTCCCTGT
+3.21	8.26	+1.68	7.42	0.2	9.10	0.1	0.00019047	0.00696979	0.00342302	0.19229973	ENSMUST00000012540	A_55_P2007708	ENSMUST00000012540	ens|Nanog homeobox [Source:MGI Symbol;Acc:MGI:1919200] [ENSMUST00000012540]	CCATGATGAACCGATGCCAGCTGGACTAGTTTAAACAAAATAAAACACTAATTTTACCTT
+3.77	7.99	+1.92	7.03	0.4	8.95	0.1	0.00094947	0.02052758	0.00237163	0.16340919	ENSMUST00000070942	A_66_P117254	ENSMUST00000070942	ens|RIKEN cDNA A530095I07 gene [Source:MGI Symbol;Acc:MGI:2685376] [ENSMUST00000070942]	GTGACAGCCAAGCTTTGGAGGCATTCGATGTCCCCTGGAATATCCCTGCAGGCAAGGCTT
+33.08	9.25	+5.05	6.72	0.3	11.77	0.0	0.00000096	0.00030279	0.00002280	0.01544086	ENSMUST00000072014	A_55_P2136678	ENSMUST00000072014	ens|predicted gene 10330 [Source:MGI Symbol;Acc:MGI:3642221] [ENSMUST00000072014]	GCAGGTCACAATCATCTCCAATATCATAAAAGAATCCATAATGGAGAGAAACCTTAGAAA
+2.23	15.57	+1.16	14.99	0.2	16.15	0.2	0.00184691	0.03198002	0.01029757	0.32538886	ENSMUST00000077381	A_55_P1957754	ENSMUST00000077381	ens|predicted gene 9354 [Source:MGI Symbol;Acc:MGI:3647598] [ENSMUST00000077381]	GGATGAAAATGGCAAAATTATCCGACTTTGTCGAGAACGTCCTTCTGATGAGTGTGGTGC
+5.33	10.51	+2.41	9.30	0.3	11.72	0.1	0.00012343	0.00515791	0.00103411	0.10623817	ENSMUST00000079237	A_55_P1957855	ENSMUST00000079237	ens|zinc finger protein 125 [Source:MGI Symbol;Acc:MGI:1336211] [ENSMUST00000079237]	GTAAAGCCTTTGCAGGTCACAGTCATCTCCAATATCATAAAAGAACACACACTTTCCTGA
+6.59	11.13	+2.72	9.77	0.0	12.49	0.3	0.00003467	0.00233500	0.00061344	0.08453392	ENSMUST00000089689	A_55_P2129316	ENSMUST00000089689	ens|predicted pseudogene 10238 [Source:MGI Symbol;Acc:MGI:3641620] [ENSMUST00000089689]	AACTTTAATGTGAATACCTCCTGTTGCAAGGAAGACCTCTGCAATGCAGCAGTTCCCACT
+2.13	7.12	+1.09	6.58	0.1	7.67	0.2	0.00220516	0.03590285	0.01268540	0.36050361	ENSMUST00000103740	A_52_P112591	ENSMUST00000103740	ens|T cell receptor alpha constant [Source:MGI Symbol;Acc:MGI:4439838] [ENSMUST00000103740]	TGACTGAGAAAAGCTTTGAAACAGATATGAACCTAAACTTTCAAAACCTGTCAGTTATGG
+2.03	12.97	+1.02	12.45	0.2	13.48	0.0	0.00177902	0.03106060	0.01394722	0.37810590	ENSMUST00000108929	A_55_P1996088	ENSMUST00000108929	ens|predicted gene 14399 [Source:MGI Symbol;Acc:MGI:3650082] [ENSMUST00000108929]	CAGAAGAGAAACCCTATGAATGTAACCAATGTGGTAAAGCCTTTGCAAGAAGTGGTGACC
+2.77	10.46	+1.47	9.72	0.1	11.19	0.3	0.00073241	0.01734652	0.00506034	0.23588453	ENSMUST00000124863	A_55_P2140195	ENSMUST00000124863	ens|predicted gene 15517 [Source:MGI Symbol;Acc:MGI:3782964] [ENSMUST00000124863]	CCCCCGCCTGCTCTGCCATTGCGCTGGCCTCTGAGATCCAATAAATGTAACAGCACCAGA
+2.25	8.07	+1.17	7.48	0.1	8.65	0.1	0.00070793	0.01698792	0.00963586	0.31376836	ENSMUST00000128078	A_55_P1990221	ENSMUST00000128078	ens|predicted gene 11496 [Source:MGI Symbol;Acc:MGI:3649410] [ENSMUST00000128078]	CTGTGGGCACCACCCATGCACACACCCATGCACAGACATATATCCATACACATTAAAAAA
+2.00	8.30	+1.00	7.80	0.0	8.80	0.2	0.00234255	0.03738578	0.01480494	0.38848167	ENSMUST00000140371	A_55_P2197338	ENSMUST00000140371	ens|RIKEN cDNA 2010012P19 gene [Source:MGI Symbol;Acc:MGI:1919587] [ENSMUST00000140371]	TGGGCTACCTTACCATCATTCTTGTCATCTACCACTGTAATTACACATTTACAGACTGCC
+2.40	7.79	+1.27	7.16	0.0	8.43	0.1	0.00028513	0.00913339	0.00766921	0.28578462	ENSMUST00000143649	A_55_P2318934	ENSMUST00000143649	ens|RIKEN cDNA 1200007C13 gene [Source:MGI Symbol;Acc:MGI:1921369] [ENSMUST00000143649]	GGTACTCATAAATGCCCATAGGCGCGCACACATTCACATATAAATGCAAAAATAATAAAT
+123.12	10.25	+6.94	6.77	0.1	13.72	0.4	0.00000094	0.00029964	0.00000013	0.00080000	ENSMUST00000150698	A_55_P2275437	ENSMUST00000150698	ens|RIKEN cDNA 0610040B09 gene [Source:MGI Symbol;Acc:MGI:1922645] [ENSMUST00000150698]	GGTTTCCCTTCAATTTAAAAATTTCATGTGGATCGCCCATGCCAATTTAGAATGAAATAG
+2.00	9.80	+1.00	9.29	0.1	10.30	0.2	0.00353084	0.04924883	0.01579999	0.40105603	Entpd6	A_51_P379399	NM_172117	ref|Mus musculus ectonucleoside triphosphate diphosphohydrolase 6 (Entpd6), mRNA [NM_172117]	TGGAGATTTGCTGTCCCACCTTTGAATGGTATAGCATTAACTGATGTGGGGACACTGAGT
+6.26	13.35	+2.65	12.03	0.0	14.67	0.9	0.00317657	0.04604082	0.00081110	0.09583490	Epb4.1l3	A_55_P1960097	NM_013813	ref|Mus musculus erythrocyte protein band 4.1-like 3 (Epb4.1l3), mRNA [NM_013813]	AAAGATATATTCTCCACTACACTGTCAACTGTGTCACAGCCCGTCGTGAATGATGTCACC
+2.41	7.44	+1.27	6.81	0.2	8.08	0.1	0.00124048	0.02435943	0.00785290	0.28719164	Epb4.1l4a	A_52_P473419	NM_013512	ref|Mus musculus erythrocyte protein band 4.1-like 4a (Epb4.1l4a), mRNA [NM_013512]	TGCCTCCAGCTATTTGAGGGTTCAGTTGGGGGGTAGACTGCTCAGTGATAGTGCTTGCCA
+10.63	12.06	+3.41	10.36	0.0	13.77	0.1	0.00000131	0.00034472	0.00023622	0.05147405	Epdr1	A_52_P577388	NM_134065	ref|Mus musculus ependymin related protein 1 (zebrafish) (Epdr1), mRNA [NM_134065]	TCGCTGTGTTTTATTTGCCATGTATCATCTTTTGTTATCAAGAGAAGTGTATGATGCTTG
+6.23	9.64	+2.64	8.32	0.1	10.96	0.1	0.00001089	0.00111763	0.00069627	0.08966871	Epha4	A_55_P2023762	NM_007936	ref|Mus musculus Eph receptor A4 (Epha4), mRNA [NM_007936]	CAGGCTCTGAGGTTTTTATTTTTTGGCGATCTTCTAAATGAAATGTTCTGGTGTGTTTTA
+2.88	11.60	+1.53	10.84	0.3	12.37	0.1	0.00075810	0.01768108	0.00456352	0.22400000	Ephb4	A_55_P2058718	NM_001159571	ref|Mus musculus Eph receptor B4 (Ephb4), transcript variant 1, mRNA [NM_001159571]	GTCAACAGAGGCAGACAACGGTGCTTGGAAGGGGATTCTTAAATTATATTTAAAAAGAAA
+5.38	10.12	+2.43	8.91	0.1	11.34	0.0	0.00001231	0.00120370	0.00098336	0.10514092	Ephb6	A_55_P1980883	NM_001146351	ref|Mus musculus Eph receptor B6 (Ephb6), transcript variant 1, mRNA [NM_001146351]	CACCCCCAAATCCTGCTCTTCCAACAGCCTCCCCCATATTAAAGGGAAAGAAGGGAATTT
+3.26	11.97	+1.70	11.12	0.1	12.82	0.0	0.00006937	0.00356023	0.00323812	0.18674359	Ephx1	A_55_P2002577	NM_010145	ref|Mus musculus epoxide hydrolase 1, microsomal (Ephx1), mRNA [NM_010145]	TTTCAAGAAACATTTATTCCCTGACCCCTCTCCTGGGCCAACGTTTTGGGAGATTTCTTG
+30.61	15.62	+4.94	13.16	0.0	18.09	0.0	0.00000014	0.00015045	0.00002833	0.01715385	Erdr1	A_55_P2034481	NM_133362	ref|Mus musculus erythroid differentiation regulator 1 (Erdr1), mRNA [NM_133362]	ATGTCACCCACGAAAGCACACACGTAGAAGCGGACGCCGTGGTCAAGATGTCTCTGCCAT
+2.41	15.97	+1.27	15.34	0.1	16.60	0.2	0.00057352	0.01482680	0.00769525	0.28607792	Erp29	A_55_P2049383	NM_026129	ref|Mus musculus endoplasmic reticulum protein 29 (Erp29), mRNA [NM_026129]	AGGGACTACTGCCAGGTCCTTGATGAGTGTAATTCTGATCAAATAAAAAGTCTGTTTTGG
+2.27	7.59	+1.18	6.99	0.1	8.18	0.3	0.00259303	0.04010120	0.00951696	0.31102231	Esrp2	A_55_P2013143	NM_176838	ref|Mus musculus epithelial splicing regulatory protein 2 (Esrp2), mRNA [NM_176838]	ATGGTGTGACAGCCAGAAAACCTTCCATCTGTCTTTGGCCCTCAAATACTGAGTTTGAAG
+2.39	7.42	+1.26	6.79	0.1	8.05	0.1	0.00029751	0.00943883	0.00779846	0.28669936	Etl4	A_55_P2102385	NM_001081006	ref|Mus musculus enhancer trap locus 4 (Etl4), transcript variant c, mRNA [NM_001081006]	TTGCTTCCTCGAAAGGGAAGGATGAATTCCTAATAAACTCATCAACCATGTGGCCGTCTG
+8.07	12.20	+3.01	10.69	0.6	13.71	0.1	0.00038950	0.01140881	0.00042715	0.06968912	Exoc1	A_55_P1971498	NM_027270	ref|Mus musculus exocyst complex component 1 (Exoc1), mRNA [NM_027270]	GCCACCAGCCTGGATTGTAAGGATTATGTGACTCTGTATATTAAATAAAGGACATTATTA
+2.04	14.07	+1.03	13.55	0.2	14.59	0.1	0.00202744	0.03416610	0.01374295	0.37515215	Exosc9	A_55_P2043187	NM_019393	ref|Mus musculus exosome component 9 (Exosc9), mRNA [NM_019393]	AAGCTAAAGTGGTGGATCTCTGTGTGTGTGTGTGTGTATACATACTCAGTGCTAACAGCT
+2.21	13.74	+1.15	13.16	0.1	14.31	0.0	0.00044471	0.01248760	0.01008175	0.32114719	Ezr	A_55_P1955548	NM_009510	ref|Mus musculus ezrin (Ezr), mRNA [NM_009510]	TGACTCCGCACCAGATTTACACACAATAAAAGCTCTCCAAGGCCTTGTGTCTGATTGCAT
+127.35	10.17	+6.99	6.67	0.2	13.67	0.2	0.00000011	0.00014387	0.00000006	0.00044444	Fabp7	A_51_P290074	NM_021272	ref|Mus musculus fatty acid binding protein 7, brain (Fabp7), mRNA [NM_021272]	TGAAGCACTGGTCACTAATTATAAGTTTGTCTTCGGTGTGGAGGTAGAAAATTATAATTC
+2.04	9.90	+1.03	9.39	0.2	10.42	0.1	0.00330762	0.04729803	0.01433454	0.38348853	Fads2	A_66_P130115	NM_019699	ref|Mus musculus fatty acid desaturase 2 (Fads2), mRNA [NM_019699]	AGCTGGATGGCTGCAACATGACTATGGCCACCTTTCTGTCTATAAGAAATCCATATGGAA
+5.67	11.28	+2.50	10.03	0.5	12.53	0.0	0.00030535	0.00961954	0.00087430	0.09849732	Fah	A_52_P302496	NM_010176	ref|Mus musculus fumarylacetoacetate hydrolase (Fah), mRNA [NM_010176]	TACACATTTGATATCAACCTGTCTGTCTCTTTGAAAGGAGAAGGAATGAGCCAGGCGGCT
+3.01	8.08	+1.59	7.28	0.1	8.87	0.0	0.00010026	0.00453281	0.00397599	0.20659406	Fahd2a	A_51_P475613	NM_029629	ref|Mus musculus fumarylacetoacetate hydrolase domain containing 2A (Fahd2a), mRNA [NM_029629]	ATGAAGTCCAGTGTGAGATTGAAGAACTTGGTGTCATCATCAACAAGGTGGTGTGATGGT
+2.07	11.63	+1.05	11.11	0.2	12.15	0.0	0.00211484	0.03495644	0.01340422	0.37121548	Fam100a	A_52_P54856	NM_145359	ref|Mus musculus family with sequence similarity 100, member A (Fam100a), mRNA [NM_145359]	TCGCTCTTCAAAACAACCTAGTTTATGGGGCAGCTGGACTTTGCATGTTAGAGTGAGCCC
+2.29	12.26	+1.19	11.67	0.1	12.86	0.0	0.00051719	0.01380099	0.00914526	0.30569639	Fam109a	A_51_P466829	NM_175474	ref|Mus musculus family with sequence similarity 109, member A (Fam109a), mRNA [NM_175474]	AGCTGATTCTGGGGCTAGGAGAGTTATCAATCATGGACAGGGTATGAGGGCCAAAATAAA
+5.14	12.04	+2.36	10.86	0.2	13.22	0.0	0.00003084	0.00216059	0.00107743	0.10821691	Fam114a1	A_51_P303180	NM_026667	ref|Mus musculus family with sequence similarity 114, member A1 (Fam114a1), mRNA [NM_026667]	CAACGGACTTCTATGTCACTGGCCAGACCATTTGAGGACACTACAAGCAATTTTTGCACA
+2.81	11.69	+1.49	10.95	0.3	12.44	0.1	0.00155003	0.02831878	0.00515924	0.23785359	Fam115a	A_51_P157982	NM_029930	ref|Mus musculus family with sequence similarity 115, member A (Fam115a), mRNA [NM_029930]	TACGGAAGCCACGTGCAACCTGTGGTGTGTTTACGTGCATGAAACGGTCCTGGGCATACC
+3.23	10.57	+1.69	9.72	0.1	11.41	0.1	0.00008528	0.00406941	0.00329021	0.18888241	Fam123b	A_55_P2168431	NM_175179	ref|Mus musculus family with sequence similarity 123, member B (Fam123b), mRNA [NM_175179]	ACATATATTTCATTTGCTGAATGCTAATAAACTTCTGTGCTCATGAGGGACCTCCAGTCA
+2.64	13.22	+1.40	12.52	0.4	13.92	0.1	0.00338287	0.04804998	0.00641724	0.26310677	Fam125b	A_55_P2000853	NM_175184	ref|Mus musculus family with sequence similarity 125, member B (Fam125b), mRNA [NM_175184]	GACTGCTTGGCAAAGGGAGGTCTCAATGTGTGACTGTATCTTAATATAATTTGTTAAATA
+2.48	7.43	+1.31	6.77	0.1	8.08	0.1	0.00059312	0.01517164	0.00704662	0.27580360	Fam132b	A_51_P121179	NM_173395	ref|Mus musculus family with sequence similarity 132, member B (Fam132b), mRNA [NM_173395]	TGTGTCATATTGCTAGGCAGAATATATTTATGTAATGGATCACACAAAGCCCTAACAATG
+10.33	8.63	+3.37	6.95	0.1	10.32	0.1	0.00000241	0.00048130	0.00024682	0.05269153	Fam13c	A_52_P590781	NM_024244	ref|Mus musculus family with sequence similarity 13, member C (Fam13c), transcript variant 1, mRNA [NM_024244]	ATAGGTATTTTGGATAGATGTGTCTGCAGTAATAACCTAATGTGACCATAGTACTATTGC
+3.53	7.80	+1.82	6.89	0.2	8.71	0.2	0.00025760	0.00849686	0.00263396	0.16874466	Fam151b	A_51_P331781	NM_001163627	ref|Mus musculus family with sequence similarity 151, member B (Fam151b), mRNA [NM_001163627]	TTGACAAAATCAAACAGGTACAGCTTAACTGTTTGGACTGGAAAAGATGACATTTATTCC
+2.49	12.60	+1.32	11.94	0.1	13.26	0.3	0.00285098	0.04272811	0.00785461	0.28708764	Fam160b1	A_52_P561377	NM_145505	ref|Mus musculus family with sequence similarity 160, member B1 (Fam160b1), mRNA [NM_145505]	TTCTAGGGTTTCAGATTCATTGTATAGCTTGGTTTTGCTACTAAGGAACAAACTACCAGA
+2.02	7.18	+1.01	6.67	0.2	7.68	0.0	0.00209644	0.03476337	0.01496983	0.39036853	Fam169b	A_52_P168575	NM_001013811	ref|Mus musculus family with sequence similarity 169, member B (Fam169b), mRNA [NM_001013811]	AACTCATAAGTATCTCTGTGATTTAGTAACATTATTGCTCAATAAAGACCTTCCACATGT
+2.23	11.58	+1.16	11.00	0.0	12.16	0.1	0.00046538	0.01284873	0.00977668	0.31622804	Fam171a1	A_55_P2106096	NM_001081161	ref|Mus musculus family with sequence similarity 171, member A1 (Fam171a1), mRNA [NM_001081161]	ACCCGGGTGTCAGCTCTTAACATCTCTAAGCCTTTTAATAAAACTGTACTGAAGTTTTTA
+4.15	7.88	+2.05	6.85	0.1	8.90	0.1	0.00002790	0.00200795	0.00176925	0.13927500	Fam176a	A_51_P140641	NM_145570	ref|Mus musculus family with sequence similarity 176, member A (Fam176a), mRNA [NM_145570]	ATAGAAACCGTGTGTCCTTTCCTTTTGGAGAGAAAAGTCTCATGACTTCAGAGACTCATG
+2.10	13.92	+1.07	13.38	0.0	14.45	0.0	0.00059131	0.01514359	0.01221157	0.35406814	Fam176b	A_55_P2087796	NM_172145	ref|Mus musculus family with sequence similarity 176, member B (Fam176b), mRNA [NM_172145]	TGGGTGGGAAAAGAATGCCAGCTCCCACCTTCTCCCGATAATAATGACCAATGAAAGGTA
+2.28	7.22	+1.19	6.63	0.1	7.81	0.1	0.00063909	0.01591994	0.00919347	0.30617028	Fam189a2	A_52_P369123	NM_001114174	ref|Mus musculus family with sequence similarity 189, member A2 (Fam189a2), mRNA [NM_001114174]	TCCGGACATTCATGAACTTGTAGAGAACATAAAGTCTGTTCTGAAATCCGATGAGGGGCA
+2.36	9.70	+1.24	9.07	0.2	10.32	0.2	0.00187396	0.03228848	0.00894677	0.30292043	Fam18a	A_55_P2163729	NM_001013778	ref|Mus musculus family with sequence similarity 18, member A (Fam18a), mRNA [NM_001013778]	CAGATCACTTCAGTCTTAAAAGTAGAAAAGCTCACAGTAGGTAATAAAATGTCTACACTG
+2.28	13.82	+1.19	13.22	0.1	14.41	0.3	0.00272651	0.04149456	0.01023596	0.32409251	Fam195b	A_55_P1985079	NM_001033231	ref|Mus musculus family with sequence similarity 195, member B (Fam195b), mRNA [NM_001033231]	TTTGTGCCCTCTTGAATCCAAGTGTCTGTAGCTTTGGAGACTGAGGGTCTGTGAATAAAG
+10.41	8.45	+3.38	6.76	0.0	10.14	0.2	0.00000506	0.00073793	0.00024721	0.05259459	Fam19a5	A_55_P1967325	NM_001252310	ref|Mus musculus family with sequence similarity 19, member A5 (Fam19a5), transcript variant 1, mRNA [NM_001252310]	GATGTTACAGCATATTTCCCCCTTGTTTTACAGTATCCAATTTTTGTGTTGATTCAGCTA
+2.43	7.90	+1.28	7.26	0.3	8.54	0.1	0.00280123	0.04224383	0.00812919	0.29087727	Fam20a	A_51_P430929	NM_153782	ref|Mus musculus family with sequence similarity 20, member A (Fam20a), mRNA [NM_153782]	AAACGGGATCCACTGAACCTCATCTTTATCCTTGGGTGGAGGTCACTGCTTTTACGGTGC
+2.06	7.41	+1.04	6.89	0.1	7.93	0.1	0.00123314	0.02429097	0.01368928	0.37515057	Fam26e	A_51_P139716	NM_178908	ref|Mus musculus family with sequence similarity 26, member E (Fam26e), mRNA [NM_178908]	AAGAGCAATGTCTGGATGTGCTCAGACTGATTGATGCTAAGTGATGACAGACACTTTGAG
+3.00	7.35	+1.59	6.55	0.0	8.14	0.1	0.00009441	0.00434632	0.00400000	0.20647869	Fam38b	A_55_P2040245	NM_001039485	ref|Mus musculus family with sequence similarity 38, member B (Fam38b), mRNA [NM_001039485]	GTCTCTGAAATCAGGGCTCATTGCTTTTAGAGTTTTGGTTTTTTGTTTTTTGGGTTTTTG
+4.44	9.48	+2.15	8.40	0.0	10.55	0.0	0.00001387	0.00129430	0.00150127	0.12845652	Fam43a	A_55_P2121456	NM_177632	ref|Mus musculus family with sequence similarity 43, member A (Fam43a), mRNA [NM_177632]	CACTGTTGTGAAGTATTTTTGACTTTTTGTTTTTTGTACATAACTGTGTTCTCGGAGCTG
+2.55	8.11	+1.35	7.44	0.2	8.79	0.1	0.00049917	0.01349753	0.00648730	0.26374693	Fam46c	A_51_P447976	NM_001142952	ref|Mus musculus family with sequence similarity 46, member C (Fam46c), mRNA [NM_001142952]	GAGAATTTCATTCATCAATAAACCAAAGCCAATAGCTGGAGACTTGAGATCTGGTTGGAA
+3.13	10.91	+1.65	10.08	0.2	11.73	0.1	0.00020741	0.00738820	0.00360614	0.19713542	Fam53b	A_55_P1957088	NM_212473	ref|Mus musculus family with sequence similarity 53, member B (Fam53b), mRNA [NM_212473]	CTCTAGTCTCAGGAATTTGCTTGTTCCTTTTACTGTGTAAATAAAGCTTCCTGGTCCAAC
+2.74	9.31	+1.45	8.59	0.1	10.04	0.1	0.00019301	0.00703826	0.00528563	0.24068547	Fam73a	A_55_P2052862	NM_174868	ref|Mus musculus family with sequence similarity 73, member A (Fam73a), transcript variant 1, mRNA [NM_174868]	CCTGTCGTGACCAGACTGGAAGCTATGTTATAACACTGGTTTTTATTTTTTATATGAACA
+2.48	13.17	+1.31	12.51	0.2	13.82	0.1	0.00066442	0.01631935	0.00720897	0.27750122	Fam89b	A_55_P2135351	AF212920	gb|Mus musculus MMTV receptor variant 2 (Mtvr2) mRNA, complete cds. [AF212920]	TTATACCCATCAGGCAAAGCGGTCAAGATTGCAGCCTGTGCCCAGTGTCCTGCGGTTCCA
+2.32	15.30	+1.22	14.69	0.1	15.91	0.0	0.00033309	0.01021265	0.00859915	0.29754945	Fam89b	A_55_P2064876	NM_181452	ref|Mus musculus family with sequence similarity 89, member B (Fam89b), transcript variant 1, mRNA [NM_181452]	CTGGATATTTAAGTTTAGCGGCCAGTTCCTGGGCGGGAAAATAAATAATTTCAGCATTGT
+3.19	13.43	+1.67	12.60	0.3	14.27	0.1	0.00053840	0.01419265	0.00345395	0.19300444	Farp1	A_52_P330395	NM_134082	ref|Mus musculus FERM, RhoGEF (Arhgef) and pleckstrin domain protein 1 (chondrocyte-derived) (Farp1), mRNA [NM_134082]	TGACTAGTGTCAGAGATTCACATGGATAAGGAGTAAGATGTATCAATCATTTGCCTTACA
+2.37	10.73	+1.25	10.11	0.0	11.36	0.0	0.00025230	0.00838892	0.00802052	0.28928981	Farp2	A_55_P2149122	NM_145519	ref|Mus musculus FERM, RhoGEF and pleckstrin domain protein 2 (Farp2), mRNA [NM_145519]	ATATACTCAGGCTTATGTGATGAGCTCATATTACTCTAGGGGTTAGTCTCCAGATCAGCA
+2.78	13.99	+1.47	13.25	0.0	14.73	0.0	0.00011311	0.00487536	0.00498590	0.23362500	Fat1	A_55_P2107502	NM_001081286	ref|Mus musculus FAT tumor suppressor homolog 1 (Drosophila) (Fat1), mRNA [NM_001081286]	CAATGGTCTTGTAAAGGTTTTTACTGAAAACTATCATTAGCCAGCCTTTCTTACTGACAA
+6.72	9.49	+2.75	8.12	0.0	10.87	0.2	0.00000986	0.00104933	0.00059902	0.08383111	Fat4	A_52_P675530	NM_183221	ref|Mus musculus FAT tumor suppressor homolog 4 (Drosophila) (Fat4), mRNA [NM_183221]	CCTATGCAGGCCCTAATTGGTTTTATTTTCTATCCATTCAACATTTACCCCAAGTACCCA
+2.04	11.21	+1.03	10.69	0.1	11.73	0.0	0.00076917	0.01784802	0.01350222	0.37212954	Fbln1	A_65_P08768	ENSMUST00000109432	ens|fibulin 1 [Source:MGI Symbol;Acc:MGI:95487] [ENSMUST00000109432]	CTGAGAATAACCTACTACCACCTCTCTTTTCCCACCAACATCCAAGTGCCAGCGGTGGTT
+2.00	9.57	+1.00	9.07	0.0	10.07	0.0	0.00082935	0.01882307	0.01480913	0.38826811	Fbln1	A_55_P2088601	NM_010180	ref|Mus musculus fibulin 1 (Fbln1), mRNA [NM_010180]	GTAGTTTCCCACCGGAACGTCGTCAATGTACACATCTTCGTCTCCGAGTACTGGTTCTGA
+9.43	14.09	+3.24	12.47	0.1	15.71	0.0	0.00000219	0.00046196	0.00029738	0.05692401	Fbln2	A_52_P590535	NM_007992	ref|Mus musculus fibulin 2 (Fbln2), transcript variant 1, mRNA [NM_007992]	CTCAACTATGGCTACAGCTGACATTCCATTCCTTCATCCACTGTGTTCCTCAATTAAAAA
+7.57	11.10	+2.92	9.64	0.3	12.56	0.4	0.00019677	0.00712030	0.00046278	0.07231762	Fbln5	A_55_P2088615	NM_011812	ref|Mus musculus fibulin 5 (Fbln5), mRNA [NM_011812]	TTAAGAGTTTTTACCCAACTGTGTTGGAAGACAGAGGTATCCAGACTGATTAAATATTTG
+3.15	7.43	+1.65	6.60	0.0	8.26	0.1	0.00008644	0.00409910	0.00348958	0.19430592	Fbln7	A_55_P2088625	NM_024237	ref|Mus musculus fibulin 7 (Fbln7), mRNA [NM_024237]	TAAGGGCCTGAGGATTTGCTTTTCCAGGTTGTTACATGACTCATTAAAACAATGTTCAGA
+2.26	12.21	+1.18	11.62	0.0	12.80	0.1	0.00070572	0.01696316	0.00973152	0.31557775	Fbn1	A_51_P467224	NM_007993	ref|Mus musculus fibrillin 1 (Fbn1), mRNA [NM_007993]	TCACTTATGAGTATGGTGCAGTACATGTAAATTAAGTGTGTGTACACTGTAACGTGCTAT
+10.89	8.75	+3.44	7.02	0.1	10.47	0.0	0.00000198	0.00043533	0.00022485	0.05057143	Fbn2	A_55_P2121096	NM_010181	ref|Mus musculus fibrillin 2 (Fbn2), mRNA [NM_010181]	GAGTAGTAACCAGTTATAGCCAATGTTTTGGGGTTTTTTGTTTTGTTTTGTTTCGTTTCG
+19.31	9.10	+4.27	6.96	0.0	11.23	0.3	0.00000522	0.00074572	0.00006942	0.02649697	Fbxl7	A_52_P423364	NM_176959	ref|Mus musculus F-box and leucine-rich repeat protein 7 (Fbxl7), mRNA [NM_176959]	TGTCGTGCTGTATGACTCTAGAAAGCCTTAATTTACTTCCACCAAGAAATAAAGCAATAT
+2.82	7.38	+1.49	6.63	0.1	8.13	0.1	0.00017689	0.00663096	0.00488485	0.23252305	Fbxw18	A_52_P291071	NM_001033794	ref|Mus musculus F-box and WD-40 domain protein 18 (Fbxw18), mRNA [NM_001033794]	AAACTTTATGTGACGAAGTGAGCATAATTCGGATGGTGAGAAATGGTCGCAATCCCTGCT
+2.21	7.58	+1.15	7.01	0.1	8.16	0.1	0.00059474	0.01519412	0.01036770	0.32662131	Fbxw25	A_55_P1960018	XR_034946	ref|PREDICTED: Mus musculus F-box and WD-40 domain protein 25 (Fbxw25), miscRNA [XR_034946]	GAAAACTGAGTGGGTTGTGTGTCTCTTCCTCAATGATAATAAAGGTCTATTTGCAAGCCC
+3.64	8.48	+1.87	7.55	0.1	9.41	0.0	0.00003852	0.00248822	0.00242175	0.16487784	Fcho1	A_55_P2047461	NM_028715	ref|Mus musculus FCH domain only 1 (Fcho1), transcript variant 1, mRNA [NM_028715]	TGGACAGGAACACCCATTTCAGCCTGGCTCAGCCAACTCCTCCGTCCACAAGCAGGCCCT
+2.41	12.45	+1.27	11.81	0.2	13.08	0.2	0.00122735	0.02423760	0.00782228	0.28690507	Fermt2	A_55_P2012349	NM_146054	ref|Mus musculus fermitin family homolog 2 (Drosophila) (Fermt2), mRNA [NM_146054]	GGGGTGGACTTACCAGTATTGTCCAATAATCCATGAATTAAAGACTGTATAAATGCATTT
+2.04	12.74	+1.03	12.23	0.0	13.26	0.1	0.00114933	0.02324338	0.01366883	0.37475316	Fert2	A_55_P2115257	NM_001037997	ref|Mus musculus fer (fms/fps related) protein kinase, testis specific 2 (Fert2), transcript variant 1, mRNA [NM_001037997]	CCCTAAGTTCAACGACCTTCACAAAGAGCTCACTGTCATCAAGAAGATGATCACATAGTG
+2.08	9.63	+1.06	9.10	0.2	10.15	0.1	0.00291328	0.04328069	0.01313694	0.36736767	Fert2	A_55_P2115255	U76762	gb|Mus musculus fps/fes-related tyrosine kinase mRNA, complete cds. [U76762]	GTTCCACTTTAAACTATGTTAAAGGCAAATCTATTCAAGAAATAAATAGTCCATCCCAGA
+2.30	11.14	+1.20	10.54	0.1	11.74	0.0	0.00055798	0.01455438	0.00902395	0.30389947	Fgd3	A_55_P2029046	NM_015759	ref|Mus musculus FYVE, RhoGEF and PH domain containing 3 (Fgd3), mRNA [NM_015759]	TGTGAGGTTTCAGACGAGTTCCTCTGTGGGCAGGTGCCATGCTTATCTGCATAAATAAAT
+2.21	7.16	+1.15	6.59	0.0	7.73	0.1	0.00042838	0.01216305	0.01005170	0.32067680	Fgf1	A_55_P2047188	NM_010197	ref|Mus musculus fibroblast growth factor 1 (Fgf1), mRNA [NM_010197]	CATTCACTCTGCACCCATACTGTATTACACTCTGCACCTTATCAATATTAATAAATGTTG
+28.19	10.59	+4.82	8.18	0.1	13.00	0.2	0.00000054	0.00023443	0.00003284	0.01737815	Fgf18	A_55_P2211319	NM_008005	ref|Mus musculus fibroblast growth factor 18 (Fgf18), mRNA [NM_008005]	ACGAGGAAACTGCGAGAAACCAAAGTCCTTTCCCCCCAAAGGTTCTGAAAGCAAACAAAA
+4.12	7.65	+2.04	6.63	0.0	8.67	0.0	0.00001835	0.00154292	0.00176594	0.13918899	Fgl1	A_52_P294510	BC029734	gb|Mus musculus fibrinogen-like protein 1, mRNA (cDNA clone MGC:25810 IMAGE:4158843), complete cds. [BC029734]	AGAGGCAGTATGCAGATTGTTCAGAGATTTACAATGACGGATTTAAGCAGAGTGGATTTT
+10.40	8.84	+3.38	7.15	0.0	10.53	0.1	0.00000123	0.00033625	0.00024511	0.05250340	Fgl1	A_55_P1984830	NM_145594	ref|Mus musculus fibrinogen-like protein 1 (Fgl1), mRNA [NM_145594]	GCCAAGTGATTTTATTCCAAATATTATTTAGTTGCCCTCATTGGGATCTCCTTTCTGTAA
+3.48	9.96	+1.80	9.06	0.0	10.86	0.0	0.00003705	0.00243564	0.00267715	0.17047118	Fhod3	A_55_P2088018	NM_175276	ref|Mus musculus formin homology 2 domain containing 3 (Fhod3), mRNA [NM_175276]	GTACACACATACAAGCACAGCTTGTTTACCAGTTGTGGATTTTAGATGTACTAAATGTTT
+2.27	13.46	+1.19	12.87	0.0	14.05	0.1	0.00038065	0.01122275	0.00929916	0.30789905	Figf	A_51_P117739	NM_010216	ref|Mus musculus c-fos induced growth factor (Figf), mRNA [NM_010216]	GGCTGGCAAAGTCCAAGGGCAATGCTCATGAGTTATTGTGCTTCTTTCTTATGCGGAATT
+3.36	8.06	+1.75	7.18	0.1	8.93	0.0	0.00006706	0.00347876	0.00297783	0.17877216	Fjx1	A_55_P2100884	NM_010218	ref|Mus musculus four jointed box 1 (Drosophila) (Fjx1), mRNA [NM_010218]	TCCTGCGTCTCCCAATTGACCAAAATTGACAATGATGATGTTCACCAGAGGGGGAAAAAA
+2.04	16.22	+1.03	15.70	0.1	16.73	0.1	0.00208379	0.03464815	0.01443648	0.38523390	Fkbp10	A_55_P2089530	NM_010221	ref|Mus musculus FK506 binding protein 10 (Fkbp10), transcript variant 1, mRNA [NM_010221]	CTCAAAGGCTAAACTGATCCAGTCCTTTCTCCTTTTGGTCAATAAAAGGCTAAACTGAAG
+5.24	11.79	+2.39	10.60	0.2	12.99	0.0	0.00002489	0.00187693	0.00105043	0.10669677	Fkbp14	A_55_P1981259	NM_153573	ref|Mus musculus FK506 binding protein 14 (Fkbp14), mRNA [NM_153573]	ACTTTGACTCCTAGCTGCTCTCTGTGTAATATTTAAATTTCTATGTCTATTGTGACACTC
+5.04	13.05	+2.33	11.88	0.1	14.22	0.0	0.00001139	0.00114627	0.00114183	0.11096914	Fkbp7	A_51_P415607	NM_010222	ref|Mus musculus FK506 binding protein 7 (Fkbp7), mRNA [NM_010222]	TGGACATTGCTATGATGGACATGTGCCCTGGGGAAAAGAGAAAGGTGATTATACCTCCTT
+2.14	14.01	+1.10	13.46	0.1	14.56	0.1	0.00089317	0.01972789	0.01138700	0.34066888	Fkbp9	A_52_P37681	NM_012056	ref|Mus musculus FK506 binding protein 9 (Fkbp9), mRNA [NM_012056]	GGACATTTCCGTTTGAAATGGCGTTTTTTACAAAGTTAAACTGTTTTGTACTGATGTTGC
+2.04	12.20	+1.03	11.68	0.1	12.71	0.1	0.00088547	0.01964334	0.01360595	0.37367990	Fkbpl	A_51_P515452	NM_019873	ref|Mus musculus FK506 binding protein-like (Fkbpl), mRNA [NM_019873]	TGGTCATTCAGGGAAGGAAACAGGATGCAGGGCTGGCTCGGGGACTGCGCAAGATGTTTA
+2.81	7.34	+1.49	6.60	0.1	8.09	0.2	0.00038033	0.01121848	0.00496233	0.23356353	Fli1	A_52_P821	NM_008026	ref|Mus musculus Friend leukemia integration 1 (Fli1), mRNA [NM_008026]	TTTTCAGGTAATCGTGACTTTTTAAACGATATTGTTAAGGTGACAACTCTTAGTCCACTG
+5.34	12.03	+2.42	10.82	0.0	13.24	0.3	0.00008635	0.00409816	0.00096519	0.10390427	Flot1	A_51_P423091	NM_008027	ref|Mus musculus flotillin 1 (Flot1), mRNA [NM_008027]	GGTAAATCACAACAAGCCTTTAAGGACAGCATGAGCCCTCAGTCCTGGACTGTGTGGCCT
+2.59	8.58	+1.37	7.90	0.0	9.27	0.0	0.00015676	0.00609113	0.00606999	0.25672532	Flrt1	A_55_P2110910	NM_201411	ref|Mus musculus fibronectin leucine rich transmembrane protein 1 (Flrt1), mRNA [NM_201411]	TCTTTCCTGTGCCGTTTCCTTCCCAGATCTACAGAAATATGACGTTCTCCGAGATACTCT
+2.45	9.71	+1.29	9.06	0.1	10.35	0.0	0.00034081	0.01036365	0.00732832	0.27987144	Flrt2	A_65_P05152	NM_201518	ref|Mus musculus fibronectin leucine rich transmembrane protein 2 (Flrt2), mRNA [NM_201518]	TAAAAGTTAAAGTAAGCGAAGAAAGGAAGCTGTATCTACACTGCTTTCCAGTTTAATCAG
+3.63	10.87	+1.86	9.94	0.0	11.80	0.2	0.00007802	0.00385662	0.00241794	0.16497508	Flt1	A_55_P2166282	ENSMUST00000110529	ens|FMS-like tyrosine kinase 1 [Source:MGI Symbol;Acc:MGI:95558] [ENSMUST00000110529]	GGAGGGTACTGCCGTTCCTGTGTGGTATTTTTAATATTATAATGTATTGCATCTTAATGT
+6.17	12.05	+2.62	10.74	0.1	13.36	0.3	0.00007292	0.00370032	0.00073565	0.09173861	Flt1	A_51_P398723	NM_010228	ref|Mus musculus FMS-like tyrosine kinase 1 (Flt1), mRNA [NM_010228]	AAGTAAAGAAAAGCTATCGGGATTCTCTGGTTCTGCTTAAAGACTTAGCTTTGGAGCCTA
+2.44	10.86	+1.29	10.22	0.1	11.51	0.1	0.00026858	0.00875003	0.00736928	0.28092494	Flywch1	A_52_P570652	NM_153791	ref|Mus musculus FLYWCH-type zinc finger 1 (Flywch1), mRNA [NM_153791]	GTGTATGAGTCCTTCCTCTACAGACGGGAGAAAGTGGCTGGTGAGAAGGTGTACTGGACC
+44.51	10.18	+5.48	7.44	0.2	12.91	0.1	0.00000027	0.00017287	0.00001023	0.00894444	Fmod	A_51_P207622	NM_021355	ref|Mus musculus fibromodulin (Fmod), mRNA [NM_021355]	GGCAAGCGTGGTTTTCAAAACATGAGAAAGAGCCTCTGCTCATCCTTTGGTCTAGTATGA
+4.49	16.43	+2.17	15.35	0.1	17.52	0.0	0.00001424	0.00131719	0.00146310	0.12604651	Fn1	A_55_P2130178	NM_010233	ref|Mus musculus fibronectin 1 (Fn1), mRNA [NM_010233]	GGTGATTATTTTTATAAGCACATGCCAACGCTTTACTACTGTGGAAAGACAAGTGTTTTA
+45.72	9.49	+5.51	6.73	0.0	12.25	0.0	0.00000007	0.00013451	0.00000934	0.00852174	Foxa2	A_55_P2134236	NM_010446	ref|Mus musculus forkhead box A2 (Foxa2), mRNA [NM_010446]	CGGGTCTGATTTAATTTATGGTTTCTGCGTGCTTTATTTATGGCTTATAAATGTGTGTTC
+3.85	9.18	+1.95	8.21	0.2	10.15	0.6	0.00305773	0.04483917	0.00227179	0.16057015	Foxc2	A_51_P196444	NM_013519	ref|Mus musculus forkhead box C2 (Foxc2), mRNA [NM_013519]	CACACCAAAAGACTTTAAAATTTCAATCTCACCTGTGTTTGTCTTATGTGATCTCAGTGT
+4.09	8.99	+2.03	7.97	0.1	10.01	0.1	0.00003398	0.00231327	0.00181739	0.14095074	Foxf2	A_51_P248865	NM_010225	ref|Mus musculus forkhead box F2 (Foxf2), mRNA [NM_010225]	TTTTATGATCTTCGTATACTCACACTTCGCTTGTATTGTAAAAGGAGGGTATATTTGCAC
+11.11	11.04	+3.47	9.31	0.1	12.78	0.0	0.00000134	0.00034658	0.00021399	0.05009665	Foxo6	A_52_P589568	NM_194060	ref|Mus musculus forkhead box O6 (Foxo6), mRNA [NM_194060]	GTGTCGAGGCCGTGTAGAGTGCATTGTACAGCATATTTTCATGAATAAAATTGTTTTAAA
+8.33	10.33	+3.06	8.80	0.0	11.86	0.0	0.00000193	0.00043051	0.00037659	0.06515385	Foxs1	A_51_P296249	NM_010226	ref|Mus musculus forkhead box S1 (Foxs1), mRNA [NM_010226]	GAATGTTCTTCTTCGAGTGATTGGCTGCAGCGGCCCCTCTGTAGGGCTCCTGTCAACTGT
+5.96	7.91	+2.58	6.62	0.1	9.19	0.0	0.00000613	0.00081393	0.00077547	0.09373512	Fras1	A_51_P383270	NM_175473	ref|Mus musculus Fraser syndrome 1 homolog (human) (Fras1), mRNA [NM_175473]	TATTTCAGTGAAAGCTTTGCTTTCAGCGTTTCTTACTTCTTCACTAATGCCTTGTGTGTG
+2.40	9.30	+1.26	8.67	0.2	9.93	0.2	0.00152697	0.02801775	0.00801258	0.28933486	Frat2	A_52_P162957	NM_177603	ref|Mus musculus frequently rearranged in advanced T-cell lymphomas 2 (Frat2), mRNA [NM_177603]	GAGGGCGCCTCTCCTGCTAAACCTGTCAGTTCTTGGTGAGTGACTGAAACTTTTTTAAAA
+2.97	7.30	+1.57	6.51	0.1	8.08	0.1	0.00015395	0.00602543	0.00421195	0.21288283	Frmd4b	A_52_P68702	NM_145148	ref|Mus musculus FERM domain containing 4B (Frmd4b), mRNA [NM_145148]	CCTTCTTACCGATCCTCAGCTCACTATGGATATGACCGCCAGAGGGACTACAGCAGGTCT
+2.11	13.04	+1.08	12.50	0.0	13.57	0.1	0.00073575	0.01736023	0.01191590	0.34903070	Frmd8	A_52_P219266	NM_026169	ref|Mus musculus FERM domain containing 8 (Frmd8), mRNA [NM_026169]	GAGCCTTTGAGTTTTTTAATTACCACATGTGCCTTAACCCTCTAGGACAGAGCACTGTTT
+3.37	7.64	+1.75	6.77	0.1	8.52	0.2	0.00023989	0.00813979	0.00303068	0.18073864	Fry	A_55_P2029682	NM_172887	ref|Mus musculus furry homolog (Drosophila) (Fry), mRNA [NM_172887]	GATCTGTTGCACATCCAAAGCATATTCAGAGTTGATCTATGTAACTTATTCACTGTGTAA
+4.39	14.68	+2.13	13.62	0.0	15.75	0.1	0.00002337	0.00181741	0.00153671	0.13042588	Fstl1	A_55_P2143517	NM_008047	ref|Mus musculus follistatin-like 1 (Fstl1), mRNA [NM_008047]	GAGTGGTTTTGAAATTGCATTTGTATTTGCTGTGCTTCTGTATTCCATTTAACTGGGTTT
+16.69	9.15	+4.06	7.12	0.1	11.18	0.2	0.00000223	0.00046657	0.00008962	0.03084153	Fthl17	A_55_P1990271	NM_031261	ref|Mus musculus ferritin, heavy polypeptide-like 17 (Fthl17), mRNA [NM_031261]	AATGTTCATGTTGGTTTTGAAGCAAAGTTCACTCATTTTTGGTTTCTGATGGACTGTTGC
+5.38	7.84	+2.43	6.63	0.1	9.05	0.1	0.00000918	0.00100083	0.00099238	0.10503529	Fxyd3	A_66_P118124	NM_008557	ref|Mus musculus FXYD domain-containing ion transport regulator 3 (Fxyd3), mRNA [NM_008557]	GAGGTTGTTCTGAGCCTGTTGGTCCTTCTAGCAGGCCTGCCTACTTTGGATGCCAATGAC
+3.56	11.93	+1.83	11.02	0.0	12.85	0.0	0.00003697	0.00243285	0.00251880	0.16557829	Fzd1	A_52_P597634	NM_021457	ref|Mus musculus frizzled homolog 1 (Drosophila) (Fzd1), mRNA [NM_021457]	CAAATGCCGATACATACATAGGACCTAAATTTATCTATGTCTGTCATACCCTAAAATGAC
+2.98	14.51	+1.58	13.72	0.1	15.30	0.1	0.00023064	0.00793260	0.00417893	0.21206446	Fzd2	A_51_P404077	NM_020510	ref|Mus musculus frizzled homolog 2 (Drosophila) (Fzd2), mRNA [NM_020510]	TCACAGTCTACATGATCAAATACCTCATGACGCTCATCGTGGGCATCACGTCGGGCTTCT
+2.61	9.20	+1.38	8.51	0.1	9.89	0.0	0.00016461	0.00629795	0.00596576	0.25453930	Fzd4	A_51_P361220	NM_008055	ref|Mus musculus frizzled homolog 4 (Drosophila) (Fzd4), mRNA [NM_008055]	ACACACGTAAGGTATCCAGTGGATTTCTCTCTCCTGAAATTTCAACATCCCTAATTCTAG
+3.06	11.88	+1.61	11.07	0.1	12.69	0.1	0.00020917	0.00743391	0.00379345	0.20228281	Fzd6	A_52_P217710	NM_008056	ref|Mus musculus frizzled homolog 6 (Drosophila) (Fzd6), transcript variant 1, mRNA [NM_008056]	GGCCGAGCTGTCGATTCCCCTTTTAAGTGTTGAATTAGGATTGAATTATGGCCATTTGTA
+3.60	11.70	+1.85	10.78	0.0	12.62	0.1	0.00005302	0.00300272	0.00249346	0.16511882	Fzd7	A_52_P552665	NM_008057	ref|Mus musculus frizzled homolog 7 (Drosophila) (Fzd7), mRNA [NM_008057]	AAGGGAAGGTGAACTTCAAAGTGATTCTGGAGTTCTTTGAAATGTGCTAGAAGACTTACA
+2.23	7.19	+1.16	6.61	0.1	7.77	0.1	0.00074086	0.01742209	0.00993432	0.31854582	G630016G05Rik	A_55_P2018681	XR_104702	ref|PREDICTED: Mus musculus RIKEN cDNA G630016G05 gene (G630016G05Rik), partial miscRNA [XR_104702]	TGCAGATTCGACTCACATGGTCTTTTGCTGATACAGACTCATTTGCCATCTGAGGCAAGA
+2.98	10.16	+1.57	9.38	0.1	10.95	0.1	0.00017798	0.00665995	0.00421024	0.21313826	Galm	A_51_P136337	NM_176963	ref|Mus musculus galactose mutarotase (Galm), mRNA [NM_176963]	TGAGGCCTGGAGAGGAATACAACCACACTACCTGGTTCAAGTTCTCTGTTGCTTAAAGAA
+2.85	12.67	+1.51	11.91	0.3	13.42	0.2	0.00097620	0.02085248	0.00491660	0.23297818	Galnt10	A_55_P2098880	NM_134189	ref|Mus musculus UDP-N-acetyl-alpha-D-galactosamine:polypeptide N-acetylgalactosaminyltransferase 10 (Galnt10), mRNA [NM_134189]	GAATGACTTATCCTGTTCAGTTGTGACTGTGGTTGTTCAATAAACCTCCAGACTTTCTCT
+11.81	9.78	+3.56	8.00	0.1	11.56	0.1	0.00000128	0.00034261	0.00018458	0.04668273	Galntl2	A_51_P462428	ENSMUST00000022460	ens|UDP-N-acetyl-alpha-D-galactosamine:polypeptide N-acetylgalactosaminyltransferase-like 2 [Source:MGI Symbol;Acc:MGI:1926004] [ENSMUST00000022460]	ACTGCTGTGCAGAAAGGGCCACGGATGGAAGCAAACAAGCGATCAGAGTTATGTTTTAAT
+2.19	7.75	+1.13	7.18	0.1	8.31	0.1	0.00080401	0.01841891	0.01068204	0.33008440	Galntl2	A_55_P2006035	NM_030166	ref|Mus musculus UDP-N-acetyl-alpha-D-galactosamine:polypeptide N-acetylgalactosaminyltransferase-like 2 (Galntl2), mRNA [NM_030166]	AGATCCACCCTGTGGATGAACGATGAACGACCTTGACAGAGAGCAAAGAAAGGCTGGGCA
+7.55	11.96	+2.92	10.50	0.3	13.42	0.2	0.00006167	0.00327992	0.00046449	0.07240594	Gamt	A_55_P1973259	NM_010255	ref|Mus musculus guanidinoacetate methyltransferase (Gamt), mRNA [NM_010255]	TAACCTCTGCCTGGCACTGCCATCTTCCCAGAGCTCAGGAGTAAAATAAATGCTAACAAG
+3.47	11.49	+1.79	10.60	0.0	12.39	0.1	0.00004281	0.00262734	0.00269017	0.17095459	Gas1	A_51_P157083	NM_008086	ref|Mus musculus growth arrest specific 1 (Gas1), mRNA [NM_008086]	AAAGTTACCATGGTGTTGAACAATGCATGTTTTTTATCCTAAAGCTCGGTACTGCCATCT
+3.40	12.84	+1.77	11.96	0.0	13.72	0.2	0.00015554	0.00605761	0.00294576	0.17752344	Gas5	A_66_P134809	NR_002840	ref|Mus musculus growth arrest specific 5 (Gas5), non-coding RNA [NR_002840]	ATAGAAGATGGTGTCAGATATATTGTGTTAAAATTTTACCATTAAAGTGTATTATAACAT
+19.90	12.12	+4.31	9.96	0.0	14.28	0.9	0.00026193	0.00860018	0.00006377	0.02574359	Gas6	A_51_P172054	NM_019521	ref|Mus musculus growth arrest specific 6 (Gas6), mRNA [NM_019521]	TGGGCTAGAGGGGCTGGCAGTTTGCAGCAGAACGGATGTGAAGAAAATAATTCTCTATTA
+10.77	9.90	+3.43	8.19	0.1	11.62	0.1	0.00000206	0.00044211	0.00022472	0.05072401	Gata3	A_66_P111011	NM_008091	ref|Mus musculus GATA binding protein 3 (Gata3), mRNA [NM_008091]	TTAAGGAATATAGGGGGATTAAAGTATGGAGATACAGAAGAAACCACTAAGTCTGATGTC
+12.23	8.99	+3.61	7.18	0.2	10.80	0.0	0.00000241	0.00048130	0.00017511	0.04482927	Gata4	A_55_P2028894	NM_008092	ref|Mus musculus GATA binding protein 4 (Gata4), mRNA [NM_008092]	TAGCTTCGAACCAAGATTCTGTTGTAATCATTTTCGCTGTTTCTCCCTCAAGGCCGCCTT
+29.44	10.40	+4.88	7.96	0.1	12.84	0.0	0.00000017	0.00015580	0.00003144	0.01706897	Gata6	A_51_P411917	NM_010258	ref|Mus musculus GATA binding protein 6 (Gata6), mRNA [NM_010258]	GTTCATCGTAACGTGGGCTGATCTGAGGTCACTTGGAATTTGTAAACAGGGTAGCAAACA
+2.46	7.52	+1.30	6.87	0.1	8.17	0.1	0.00034916	0.01055130	0.00727483	0.27867397	Gca	A_51_P188126	NM_145523	ref|Mus musculus grancalcin (Gca), mRNA [NM_145523]	CAAACAACGGTGCATTAATTCAGCTATTATCTAAAAGATTGCCAAATGGTTAAATGCCAG
+13.86	8.66	+3.79	6.76	0.2	10.55	0.0	0.00000276	0.00051956	0.00013465	0.03872146	Gcnt1	A_55_P2084739	NM_173442	ref|Mus musculus glucosaminyl (N-acetyl) transferase 1, core 2 (Gcnt1), transcript variant 1, mRNA [NM_173442]	TACAGGAGAGGCTGATACCTTAAGTGTTCTAGAGGAAATGTGAGGACTGAGTTAGGATGG
+2.61	9.76	+1.39	9.07	0.1	10.46	0.1	0.00035728	0.01069747	0.00602738	0.25629980	Gdf1	A_51_P464300	NM_008107	ref|Mus musculus growth differentiation factor 1 (Gdf1), transcript variant 2, mRNA [NM_008107]	GACCGCCCCACGCAAAAGCAGGGACTGTTTGTTCATGTTTTATTGGTGACAAAAAGCTTA
+3.75	7.56	+1.91	6.60	0.0	8.51	0.0	0.00002578	0.00191313	0.00222580	0.15856561	Gfpt2	A_55_P2154252	NM_013529	ref|Mus musculus glutamine fructose-6-phosphate transaminase 2 (Gfpt2), mRNA [NM_013529]	CCCTGCTCTATTTAAAAGCGTGCACAATCAATGTACTATGCAATTTTACAATAAAGACAG
+2.77	8.99	+1.47	8.25	0.1	9.72	0.0	0.00023126	0.00794970	0.00512259	0.23668379	Gfra4	A_55_P2039190	ENSMUST00000074855	ens|glial cell line derived neurotrophic factor family receptor alpha 4 [Source:MGI Symbol;Acc:MGI:1341873] [ENSMUST00000074855]	AGGATCTCCCTGCCATGGTTTCCCCAGCACCTGCAGTGGCTCAATAAACCCATGTGCACT
+2.14	11.05	+1.10	10.50	0.0	11.60	0.0	0.00053388	0.01412126	0.01146494	0.34170185	Ghr	A_55_P2059412	NM_001048178	ref|Mus musculus growth hormone receptor (Ghr), transcript variant 2, mRNA [NM_001048178]	CTTGTGGGCACCTGCATTCATATGCACATACATGCATACGCATAATTCAAAATAATAAAA
+3.56	11.99	+1.83	11.08	0.4	12.91	0.1	0.00110572	0.02262313	0.00276893	0.17402794	Ghr	A_51_P499854	NM_010284	ref|Mus musculus growth hormone receptor (Ghr), transcript variant 1, mRNA [NM_010284]	ATCTCTTTCATGCAGGAGAGACAGTGAAAATCTAGCCTTGGGTGTTTAAGGTTCGCCTTG
+3.87	8.02	+1.95	7.04	0.0	8.99	0.0	0.00002265	0.00179093	0.00205050	0.15032829	Gipc2	A_51_P446131	NM_016867	ref|Mus musculus GIPC PDZ domain containing family, member 2 (Gipc2), mRNA [NM_016867]	TGATGATCTCCTTGAGCTGTACATGGGGATTCGAGATATTGACTTAGCTACAACCATGTT
+4.92	9.08	+2.30	7.93	0.1	10.23	0.1	0.00001434	0.00132367	0.00119182	0.11303614	Gli2	A_52_P357829	NM_001081125	ref|Mus musculus GLI-Kruppel family member GLI2 (Gli2), mRNA [NM_001081125]	AGGCATTGATTCTTGGACTTTGAGGAACTCTTAACTGAATTTGCTTGTTCAGTATGGCCT
+6.69	8.80	+2.74	7.43	0.1	10.17	0.1	0.00001314	0.00124793	0.00059070	0.08322148	Glipr1	A_51_P371051	NM_028608	ref|Mus musculus GLI pathogenesis-related 1 (glioma) (Glipr1), mRNA [NM_028608]	TAATGGAGCAAATTTTATATGCGACTATGGACCAGCAGGAAATTACCCAACGTGGCCATA
+2.33	13.24	+1.22	12.63	0.0	13.85	0.1	0.00032613	0.01004310	0.00853862	0.29725152	Glod4	A_55_P1979252	NM_026029	ref|Mus musculus glyoxalase domain containing 4 (Glod4), mRNA [NM_026029]	CATAGGAGGTCTGTGCAGTAGTTTCACTCTTCAAAGCTCTGTTTTTAGAAATGAAATATT
+2.63	9.62	+1.39	8.92	0.0	10.32	0.1	0.00016580	0.00633195	0.00586776	0.25258237	Glt8d2	A_51_P142767	NM_029102	ref|Mus musculus glycosyltransferase 8 domain containing 2 (Glt8d2), mRNA [NM_029102]	CACTGTTCTTTAAGAGCAACTCTTCTGATATATATGACCTATGGTGTAAGAGACAAATAC
+2.22	9.32	+1.15	8.74	0.1	9.90	0.2	0.00097947	0.02088823	0.01041368	0.32627463	Glul	A_55_P2142146	NM_008131	ref|Mus musculus glutamate-ammonia ligase (glutamine synthetase) (Glul), mRNA [NM_008131]	CGCTTATAAATCAACCTAACATTTATAAGATTTCCTCTGACTTGTTTCTTTGTGGTTCCC
+3.24	7.48	+1.70	6.64	0.1	8.33	0.4	0.00095720	0.02060881	0.00349752	0.19440424	Gm10115	A_55_P2066453	ENSMUST00000076071	ens|predicted gene 10115 [Source:MGI Symbol;Acc:MGI:3641675] [ENSMUST00000076071]	ATGTCTTTGTCGCCATCTTTGTCATCTAGCTCCAAGCTTGCTCAGATTTTACAAGTGTAA
+4.21	9.87	+2.07	8.83	0.1	10.90	0.1	0.00004375	0.00265965	0.00168871	0.13582120	Gm10324	A_55_P2161958	NM_001177832	ref|Mus musculus predicted gene 10324 (Gm10324), mRNA [NM_001177832]	AAAGCCTTTGCAACGCCCAGTCATCTCCAATGTCATAAAAGAACCCATACTGGAGAGAAA
+2.44	12.20	+1.29	11.55	0.0	12.84	0.0	0.00022082	0.00771000	0.00727363	0.27879732	Gm11240	A_66_P115539	AK131821	gb|Mus musculus 10 day old male pancreas cDNA, RIKEN full-length enriched library, clone:1810018L15 product:unclassifiable, full insert sequence. [AK131821]	TCAAGTTCTCCTCTGCACCCCAGATACTGACCCTGCCTGCCTGAACATGGAGTGCAAACA
+5.28	8.56	+2.40	7.36	0.2	9.76	0.4	0.00035722	0.01069747	0.00103106	0.10609804	Gm11627	A_55_P2123484	NR_040286	ref|Mus musculus predicted gene 11627 (Gm11627), non-coding RNA [NR_040286]	CGAGTCACCCGGGATATTTAAAATATTCTAGTAGCCACGTAGTTTAACAGAAAGAAAAAA
+2.02	9.51	+1.02	9.00	0.1	10.01	0.1	0.00136014	0.02593290	0.01449333	0.38593319	Gm12588	A_52_P119187	ENSMUST00000142242	ens|predicted gene 12588 [Source:MGI Symbol;Acc:MGI:3800295] [ENSMUST00000142242]	GAATGTAATCAATGTGGTAAAGCCTTTGTACGTCACGATACTCTTCGAAGACATGAAAGA
+2.48	7.65	+1.31	7.00	0.0	8.31	0.0	0.00019997	0.00719624	0.00693255	0.27406403	Gm12824	A_55_P2030560	NM_001085549	ref|Mus musculus predicted gene 12824 (Gm12824), mRNA [NM_001085549]	GACTAAATAAACATCAGCGGCCAAGGCAGTTCAATGACCTCTGGGTCCGAATCGAGGACA
+2.39	9.50	+1.25	8.87	0.1	10.12	0.0	0.00032949	0.01013677	0.00788573	0.28722499	Gm13251	A_65_P07455	NM_001085522	ref|Mus musculus predicted gene 13251 (Gm13251), mRNA [NM_001085522]	CGAACATACAAAAACTTCAGTCTTATTGTGTTTGTCCTGAAATGCCATGATATTCCACAT
+40.59	10.52	+5.34	7.85	0.0	13.20	0.1	0.00000012	0.00014387	0.00001391	0.01137662	Gm13889	A_66_P105032	NM_001145034	ref|Mus musculus predicted gene 13889 (Gm13889), mRNA [NM_001145034]	ACCTGGATGTTGTCTGTGAGGAGTCTAAATGGACACAAATAAAGCCAATATATTTACACT
+2.73	8.12	+1.45	7.39	0.1	8.84	0.0	0.00017414	0.00654893	0.00523476	0.23906019	Gm14124	A_52_P28057	NM_001142410	ref|Mus musculus predicted gene 14124 (Gm14124), mRNA [NM_001142410]	TTTGCATGTTCATCTAAACTCCGAAGTCATAAAAGAACACATACTGGAGAGAAACCCTTT
+16.24	9.07	+4.02	7.06	0.0	11.09	0.1	0.00000059	0.00024454	0.00009680	0.03142268	Gm14458	A_55_P1999882	NM_001099326	ref|Mus musculus predicted gene 14458 (Gm14458), mRNA [NM_001099326]	CTCATTTTCGGTTTCTGATGGACTGTTGCTTTAAATAAATTTTGTGTGTTTGTTTGCAGC
+2.26	8.93	+1.17	8.34	0.0	9.52	0.0	0.00034160	0.01037457	0.00941540	0.30963133	Gm15417	A_55_P2065586	NR_040403	ref|Mus musculus predicted gene 15417 (Gm15417), transcript variant 1, non-coding RNA [NR_040403]	GCCTTCCTCTGCTGTGTCTGAAGAAAGCATACTCGCATACATAAATAAAATTATGTATAT
+2.00	12.86	+1.00	12.36	0.0	13.36	0.1	0.00099047	0.02100907	0.01447923	0.38604742	Gm16515	A_51_P501312	NM_025294	ref|Mus musculus predicted gene, Gm16515 (Gm16515), mRNA [NM_025294]	GATCACATTTATGGGTTTTAGCTGTGTCCCATGGCTTCAAGATATTAAAGATGCTTTTCT
+2.13	6.97	+1.09	6.43	0.1	7.52	0.0	0.00070031	0.01687176	0.01155678	0.34314003	Gm17773	A_55_P2108554	XR_105723	ref|PREDICTED: Mus musculus hypothetical LOC100046548 (LOC100046548), partial miscRNA [XR_105723]	GCACTGCAGGTGCGAGGAAGAGGTCCCAACTTGAAATTAGAATTGTGATATCCAAAGTGT
+7.41	11.65	+2.89	10.21	0.1	13.10	0.1	0.00000665	0.00085067	0.00048952	0.07446377	Gm19296	A_55_P2005229	XM_003084887	ref|PREDICTED: Mus musculus zinc finger protein 709-like (LOC100502632), mRNA [XM_003084887]	AAAGCCTTTGCACGTCACAGTCATCTCCAATGTCATAAAAGAACACATACTGGAGAGAAA
+2.10	9.33	+1.07	8.79	0.0	9.87	0.0	0.00058246	0.01499639	0.01234375	0.35560842	Gm19887	A_55_P2299116	XR_105444	ref|PREDICTED: Mus musculus hypothetical LOC100503774 (LOC100503774), partial miscRNA [XR_105444]	GGCTGCAGCTGGATAGTTGTGTGGTACTTGTTAGTTTTGTCTTATTTTATAATTGTATAC
+5.38	10.79	+2.43	9.58	0.1	12.01	0.1	0.00002041	0.00165645	0.00099225	0.10519865	Gm22	A_52_P560146	ENSMUST00000055537	ens|predicted gene 22 [Source:MGI Symbol;Acc:MGI:2684868] [ENSMUST00000055537]	CCCCCCAGGTTGTACTGTAAAAGCTACAGCTAATTTGTCTTTTCAAATATATTCCCACTA
+4.00	11.49	+2.00	10.49	0.0	12.49	0.2	0.00005803	0.00315593	0.00193826	0.14671154	Gm3993	A_52_P447971	XM_001478694	ref|PREDICTED: Mus musculus predicted gene 3993 (Gm3993), mRNA [XM_001478694]	ATATCTCAGTAGTCTCCAATGTCATAAAAGAACACATACTGGAGAGAAACCCTATGAATG
+3.60	10.19	+1.85	9.26	0.1	11.11	0.0	0.00005727	0.00314029	0.00247872	0.16483633	Gm4055	A_55_P1972490	BC058988	gb|Mus musculus cDNA clone IMAGE:5693306, partial cds. [BC058988]	AAGAGAGGCTGGGGGATTTGAAGTAAGTAGCTGCCTGAGTAAAAACTGCATTAAGAAGAA
+3.37	7.76	+1.75	6.88	0.2	8.64	0.1	0.00017924	0.00668312	0.00294303	0.17752874	Gm4610	A_55_P2133370	XR_104824	ref|PREDICTED: Mus musculus predicted gene 4610 (Gm4610), partial miscRNA [XR_104824]	TGTCCTCAGGGGAAAGCTATTTTAGGTAGCAGTCAAAATAAAACTGAGATTAACCCAGAA
+2.46	11.91	+1.30	11.26	0.0	12.56	0.0	0.00021092	0.00747500	0.00715257	0.27702337	Gm4907	A_55_P2121275	NM_001034864	ref|Mus musculus predicted gene 4907 (Gm4907), mRNA [NM_001034864]	AATATGATGTACTAAGAGGAGTATACCAAGCAGTATGGAGCCATAGCTGTCCACAGCAGC
+3.37	9.16	+1.75	8.29	0.1	10.04	0.0	0.00007445	0.00374783	0.00291584	0.17776186	Gm4924	A_55_P2062593	DQ459435	gb|Mus musculus inhibitor of four 1 (Mif1) mRNA, complete cds. [DQ459435]	AGAATAACTGTAAAACAACATATGAGGATGCTGATGCTACATGCCAGAATCCCATCACTC
+2.56	11.20	+1.36	10.52	0.3	11.88	0.1	0.00204724	0.03432406	0.00667384	0.26804337	Gm5077	A_55_P2150179	NM_173864	ref|Mus musculus predicted gene 5077 (Gm5077), mRNA [NM_173864]	ATCAACAGCATGGAACTCTGCATCTCTAACAAGATGCAGACAGGGAACACAGCCTTTTTT
+2.06	8.19	+1.04	7.67	0.2	8.71	0.1	0.00173526	0.03059340	0.01332323	0.37027538	Gm5144	A_66_P118799	XR_105665	ref|PREDICTED: Mus musculus predicted gene 5144 (Gm5144), partial miscRNA [XR_105665]	GCGAGAACAGGCTGTATTACACAAGGTAGTTCTGACACCAAAGTCTTGCAAATTAAAGTT
+2.65	11.45	+1.41	10.75	0.1	12.15	0.0	0.00015711	0.00609995	0.00572396	0.24998058	Gm5296	A_55_P2183777	AK145287	gb|Mus musculus mammary gland RCB-0527 Jyg-MC(B) cDNA, RIKEN full-length enriched library, clone:G930037E09 product:hypothetical protein, full insert sequence. [AK145287]	GCTGGGACCCCCCCTACTGCTGCCCGTGTAAGCGCCCCGGTGAGCCGCGGCCGGGTCTAA
+3.33	8.19	+1.74	7.32	0.2	9.06	0.0	0.00019132	0.00699684	0.00304605	0.18096981	Gm5465	A_55_P2018904	NM_001034882	ref|Mus musculus predicted gene 5465 (Gm5465), mRNA [NM_001034882]	TTATGTTTCCAGTCTGGCCAGTAGTAGGGTGGGCATTCAATAAACTATCCTTGCTTAACT
+4.92	11.01	+2.30	9.87	0.2	12.16	0.0	0.00005418	0.00304100	0.00120236	0.11335329	Gm5595	A_55_P2048378	NM_001008427	ref|Mus musculus predicted gene 5595 (Gm5595), mRNA [NM_001008427]	TAAAGGGCTGCAATATATGTGCCGCCACTAGATAGTGCTAAACCTCTTTGTGCACAGCTT
+2.28	11.65	+1.19	11.05	0.1	12.24	0.1	0.00059497	0.01519412	0.00933937	0.30841951	Gm5617	A_55_P2183894	NM_001004191	ref|Mus musculus predicted gene 5617 (Gm5617), mRNA [NM_001004191]	AACCCGAATCTCAGCGTAGAACGAATGCCTCCCCTCACTTAGCTTACAAACAAGGCCTCT
+2.22	7.39	+1.15	6.82	0.2	7.97	0.2	0.00150777	0.02778029	0.01029834	0.32524975	Gm5635	A_66_P126848	NM_001038697	ref|Mus musculus predicted gene 5635 (Gm5635), mRNA [NM_001038697]	TGCGAGGATGCTGTCAACACACACATCCAGCTGTACCTCCAATCCTCCTATGAGTACATG
+2.29	7.24	+1.20	6.65	0.0	7.84	0.1	0.00044497	0.01248760	0.00895217	0.30294035	Gm7628	A_66_P108793	XM_976757	ref|PREDICTED: Mus musculus predicted gene 7628 (Gm7628), mRNA [XM_976757]	CAGAAAGGGAAAAACTGCATATACGTCACCTGGAAGCCTCTAAGGTTAGAGGGCTCTAAA
+2.41	7.98	+1.27	7.34	0.1	8.61	0.1	0.00041311	0.01183079	0.00764621	0.28577329	Gm7967	A_55_P1954436	AK140131	gb|Mus musculus adult male corpora quadrigemina cDNA, RIKEN full-length enriched library, clone:B230310C15 product:unclassifiable, full insert sequence. [AK140131]	TTGTATTGGCATGCATGTTGTGTGTATGGTGTATGTGTCGGTGTATGTGTACGGAGCCAT
+3.35	8.60	+1.74	7.73	0.1	9.47	0.1	0.00006442	0.00338900	0.00298774	0.17885551	Gm7969	A_55_P2006677	XM_982175	ref|PREDICTED: Mus musculus predicted gene 7969 (Gm7969), mRNA [XM_982175]	AAACTAGTTGTCCTTTTCTAGTCTCTGTGTTGTTCTTAGTAAAACCATGGACAAAAACGA
+4.16	7.66	+2.06	6.64	0.0	8.69	0.1	0.00003828	0.00247760	0.00176080	0.13913174	Gm8117	A_55_P1994473	XR_105401	ref|PREDICTED: Mus musculus predicted gene 8117 (Gm8117), miscRNA [XR_105401]	CAAATACACAGGAGAACTCATACCGGAGAGAAGCCATATAAATGTAGTCAATGTAGTAAA
+4.16	8.72	+2.06	7.69	0.1	9.75	0.1	0.00003265	0.00224257	0.00173069	0.13761616	Gm8120	A_55_P2020050	XR_104862	ref|PREDICTED: Mus musculus predicted gene 8120 (Gm8120), partial miscRNA [XR_104862]	TAGAAGTAAAAGTTAACCGTGGAAGAATCTGGTGTGTCCTGTGTTTATTTCCCGCGGGAC
+2.31	7.60	+1.21	6.99	0.1	8.20	0.1	0.00046783	0.01289922	0.00875381	0.30026144	Gm9099	A_66_P135435	AK080358	gb|Mus musculus 3 days neonate thymus cDNA, RIKEN full-length enriched library, clone:A630066E19 product:hypothetical protein, full insert sequence. [AK080358]	GGTTCCCTCAATTTTCCAGAGACTGTAAAGCGACTTCCTTCAATATTTAAACATAAATCA
+3.62	9.12	+1.86	8.19	0.1	10.05	0.1	0.00005756	0.00314677	0.00244957	0.16446055	Gm9222	A_55_P2054331	XR_105449	ref|PREDICTED: Mus musculus predicted gene 9222 (Gm9222), miscRNA [XR_105449]	AATGACTGTCCCACTGGCCACTTGACCGTGAAAAATTTCAAGATCTAGGCCAACTTCTTC
+4.49	7.61	+2.17	6.53	0.0	8.70	0.0	0.00001387	0.00129430	0.00146246	0.12616438	Gm949	A_55_P2138291	NM_001033446	ref|Mus musculus predicted gene 949 (Gm949), mRNA [NM_001033446]	GAAGTATTTAAACAGTGGGACTTAGTGACTTGGTACTATTTTAAACCACCAAGAATTCTG
+2.63	7.43	+1.40	6.73	0.0	8.12	0.1	0.00018403	0.00682125	0.00574892	0.25054948	Gm98	A_66_P104446	NM_001033481	ref|Mus musculus predicted gene 98 (Gm98), mRNA [NM_001033481]	CCGTGAATTCACATACCACTTCCGGGTGACATTGCTGGGTCAGGCCAACTGCAGCTCAGA
+3.31	9.61	+1.73	8.75	0.1	10.47	0.1	0.00011531	0.00493985	0.00308124	0.18168914	Gm9908	A_66_P138956	AK079043	gb|Mus musculus adult male epididymis cDNA, RIKEN full-length enriched library, clone:9230119M08 product:hypothetical protein, full insert sequence. [AK079043]	GATCAGTCTCTGCAAGCTTACTGGACGACTCGGACTTTGTCGTCCTCCAACTTCTGGAGA
+4.93	7.91	+2.30	6.76	0.1	9.06	0.1	0.00001473	0.00135429	0.00118877	0.11325870	Gm9927	A_55_P2143683	AK034060	gb|Mus musculus adult male diencephalon cDNA, RIKEN full-length enriched library, clone:9330152L17 product:hypothetical protein, full insert sequence. [AK034060]	CTGCATTCCATTTTACTGGTACTACCTCTGAAACATATTATCTCCTTAAAACCATATCAG
+2.33	7.64	+1.22	7.03	0.0	8.25	0.2	0.00073354	0.01735358	0.00883041	0.30092208	Gna14	A_66_P106611	NM_008137	ref|Mus musculus guanine nucleotide binding protein, alpha 14 (Gna14), mRNA [NM_008137]	TGCCTTTCTGGATACTAAGAATACACTGTTCTACCCTGAACACCAACGATGATGTGCTTC
+3.37	7.86	+1.75	6.99	0.3	8.74	0.2	0.00051111	0.01371437	0.00300146	0.17933586	Gnai1	A_52_P920129	NM_010305	ref|Mus musculus guanine nucleotide binding protein (G protein), alpha inhibiting 1 (Gnai1), mRNA [NM_010305]	ACCCACATTGCGAAGCTATGTATGAAATTCAAGTATACTCTGGATAAATTTGAATGGTGA
+4.79	8.60	+2.26	7.47	0.1	9.73	0.0	0.00001601	0.00141819	0.00128919	0.11648207	Gnao1	A_55_P2096144	NM_010308	ref|Mus musculus guanine nucleotide binding protein, alpha O (Gnao1), transcript variant A, mRNA [NM_010308]	CTGCCAGCCTACTTCTCTAATGGATTCCTGTGTAGCTCAATAAAGAGAATGTTTGTCTGT
+3.45	8.15	+1.79	7.25	0.1	9.04	0.0	0.00004348	0.00265337	0.00276613	0.17420000	Gngt2	A_55_P2151986	NM_001038664	ref|Mus musculus guanine nucleotide binding protein (G protein), gamma transducing activity polypeptide 2 (Gngt2), transcript variant 2, mRNA [NM_001038664]	GTGTACTGGGATACCTAAGGACCAATGTTTTCTTCCTCTTAGACACAAATAAAGATGCTG
+2.00	12.11	+1.00	11.61	0.1	12.60	0.1	0.00123164	0.02427664	0.01528659	0.39405976	Gnptab	A_55_P2108201	NM_001004164	ref|Mus musculus N-acetylglucosamine-1-phosphate transferase, alpha and beta subunits (Gnptab), mRNA [NM_001004164]	CATGATCTCAGTAGTATTCCTCCAAAATGGCACACATTTTCGTAATAAGAACTTGAAATG
+2.12	13.39	+1.08	12.84	0.1	13.93	0.0	0.00105569	0.02191277	0.01189640	0.34927179	Gosr2	A_52_P582150	NM_019650	ref|Mus musculus golgi SNAP receptor complex member 2 (Gosr2), mRNA [NM_019650]	TGGCCACTTGAAGGAATGCTAAATCCAAGGACCAAGTAAATAGTAGGTTTTACAGGTTTC
+2.27	7.33	+1.18	6.74	0.0	7.92	0.1	0.00063189	0.01582028	0.00961331	0.31352046	Gpc3	A_52_P23225	NM_016697	ref|Mus musculus glypican 3 (Gpc3), mRNA [NM_016697]	AAATGGTATCTTTATGAGGATGGTAAATTTTAGTGGTAGGATAGATTGTCTTTTTGCAAA
+2.34	8.55	+1.23	7.94	0.2	9.16	0.0	0.00093894	0.02038291	0.00856631	0.29739361	Gpc6	A_55_P2384593	NM_001079844	ref|Mus musculus glypican 6 (Gpc6), transcript variant 1, mRNA [NM_001079844]	GCATTCTCTTAACATAACAACTCACAACAAAACAAGTCAAGACAAAAAGAGAGAGAGGAT
+64.43	9.74	+6.01	6.74	0.2	12.75	0.3	0.00000048	0.00022641	0.00000311	0.00490000	Gpm6a	A_52_P566681	NM_153581	ref|Mus musculus glycoprotein m6a (Gpm6a), transcript variant 1, mRNA [NM_153581]	TCGTGTTTGTTTTAACCTTGACTCTCTTTTGATTCTTTCTAATGCTACAAGAATGCTGTG
+2.31	12.71	+1.21	12.11	0.3	13.32	0.1	0.00235620	0.03754651	0.00942099	0.30949191	Gpr108	A_51_P185135	NM_030084	ref|Mus musculus G protein-coupled receptor 108 (Gpr108), mRNA [NM_030084]	CATTGCTCTGGAGAGCCCGGGCTTCATAAAACCTTGATTAGTAAACAAATAAAGAAAAAG
+2.44	12.26	+1.29	11.62	0.3	12.91	0.1	0.00269112	0.04109504	0.00787525	0.28734183	Gpr125	A_51_P462102	NM_133911	ref|Mus musculus G protein-coupled receptor 125 (Gpr125), mRNA [NM_133911]	ACTCACATTCCTTTAAGCTATGAACTCTTAGAAACAAACTGTTTACAGCCACCTTGGGGA
+2.81	9.52	+1.49	8.78	0.0	10.27	0.1	0.00014001	0.00564492	0.00482527	0.23161280	Gpr126	A_66_P114451	NM_001002268	ref|Mus musculus G protein-coupled receptor 126 (Gpr126), mRNA [NM_001002268]	GCAAACTAGAATTAGTAGTGAGAAACTGCTAAAGCTGATTTGCCATTTTACTGAAATGGA
+3.32	8.90	+1.73	8.04	0.3	9.77	0.0	0.00030043	0.00950176	0.00309661	0.18174464	Gpr153	A_55_P2110998	NM_178406	ref|Mus musculus G protein-coupled receptor 153 (Gpr153), mRNA [NM_178406]	CAAAACAAAACAGCGTTTCTTTTCTGTACAGGACCCAATAAAAAATTCCTCATGGTTTGC
+3.06	9.13	+1.61	8.32	0.0	9.93	0.3	0.00088353	0.01964334	0.00384007	0.20373378	Gpr30	A_51_P185939	NM_029771	ref|Mus musculus G protein-coupled receptor 30 (Gpr30), mRNA [NM_029771]	AGTCTAGAGACAGACTTTATGTACCAGACCCAAACTGGCTACCTTCCCTTTGCTTGTGAT
+3.09	8.28	+1.63	7.46	0.1	9.09	0.1	0.00008554	0.00406968	0.00370884	0.19997260	Gpr39	A_52_P635015	NM_027677	ref|Mus musculus G protein-coupled receptor 39 (Gpr39), mRNA [NM_027677]	CGGCGCAGTAACTCTTCCTCCAGGAGAACTAACAAGGTTTTCTTAAGCACTTTTCAGACT
+6.66	9.62	+2.74	8.25	0.1	10.99	0.3	0.00006225	0.00330566	0.00062329	0.08514534	Gpr56	A_52_P317393	NM_018882	ref|Mus musculus G protein-coupled receptor 56 (Gpr56), transcript variant 2, mRNA [NM_018882]	TACCAGTTCATTTGTCTTTTGATATTAAAGCTCTTTATAGAGAGTCTGGAAACTGTAGGC
+4.83	7.71	+2.27	6.57	0.2	8.85	0.0	0.00004495	0.00270124	0.00124835	0.11493567	Gpr88	A_51_P201873	NM_022427	ref|Mus musculus G-protein coupled receptor 88 (Gpr88), mRNA [NM_022427]	CTCCCAAATGAAACCAATGGTCAGGGTGATAAAATTCAGATTGGCTCCATCAAGTTACCT
+2.26	11.33	+1.17	10.74	0.0	11.91	0.1	0.00048501	0.01322820	0.00962926	0.31371547	Gprc5b	A_51_P173709	NM_022420	ref|Mus musculus G protein-coupled receptor, family C, group 5, member B (Gprc5b), transcript variant 2, mRNA [NM_022420]	CATCCAAGGATGCAGCGACCATGTGAGCTGATGAGAGCCCTTGGCAGGTGCTTTATTCAT
+5.84	8.47	+2.55	7.19	0.1	9.74	0.0	0.00000603	0.00080752	0.00080456	0.09596212	Gprc5c	A_55_P2017694	NM_001110337	ref|Mus musculus G protein-coupled receptor, family C, group 5, member C (Gprc5c), transcript variant 1, mRNA [NM_001110337]	GGATGTAAAGGGAGGCTCAACCTTGTAACTGCTCAGAATTAAACGACTGCCCTTTCTTTG
+2.34	7.14	+1.22	6.53	0.1	7.75	0.1	0.00044468	0.01248760	0.00844201	0.29585086	Gprc5c	A_55_P2017689	NM_147217	ref|Mus musculus G protein-coupled receptor, family C, group 5, member C (Gprc5c), transcript variant 2, mRNA [NM_147217]	AAGACATGTACATGGTCCAGAGCCACCAGGTGGCCACGCCACCAAAAGACGGCAAGATCT
+10.35	11.07	+3.37	9.38	0.1	12.75	0.0	0.00000208	0.00044461	0.00025337	0.05231475	Gpsm3	A_55_P1957633	NM_134116	ref|Mus musculus G-protein signalling modulator 3 (AGS3-like, C. elegans) (Gpsm3), mRNA [NM_134116]	CCACCCTGCTGCTGAGTCTGTCTGATGTTTTGGTTGTATGAATAAACATAATTCCCCTCT
+3.83	7.95	+1.94	6.99	0.0	8.92	0.0	0.00002391	0.00184095	0.00210353	0.15261751	Grb10	A_55_P1955457	NM_010345	ref|Mus musculus growth factor receptor bound protein 10 (Grb10), transcript variant 1, mRNA [NM_010345]	AGTGCAAGTGTGGGAAGAAACTGGAATGACGATTTTGATTAGGCCACGTAGGGTGAAAAC
+2.81	7.55	+1.49	6.80	0.1	8.29	0.2	0.00047523	0.01305184	0.00482774	0.23155522	Greb1	A_55_P2114779	NM_015764	ref|Mus musculus gene regulated by estrogen in breast cancer protein (Greb1), transcript variant 1, mRNA [NM_015764]	GTTATAGCTGTGGACTGAAGAGTTGCCTTCCAAAGGAAAGAGGACCAAATTGCTTACATG
+2.98	10.37	+1.58	9.59	0.2	11.16	0.1	0.00021782	0.00763823	0.00414914	0.21140453	Gsdmd	A_51_P172231	NM_026960	ref|Mus musculus gasdermin D (Gsdmd), mRNA [NM_026960]	TGCTAGAAGAATGTGGCCTAAGGCTGCAGGTAGAATCCCCCCAGGTGCACTGGGAACCAA
+2.12	14.09	+1.09	13.54	0.0	14.63	0.1	0.00072712	0.01728517	0.01163440	0.34463217	Gstm1	A_55_P2062190	NM_010358	ref|Mus musculus glutathione S-transferase, mu 1 (Gstm1), mRNA [NM_010358]	TGTTCCTGGTGGAGGAGCCTCCCCAGGCCTGTCTCATCTACAATAAAGTCTGAAACACAC
+2.79	7.93	+1.48	7.19	0.1	8.67	0.1	0.00019444	0.00706987	0.00492651	0.23292192	Gstm6	A_55_P2031692	NM_008184	ref|Mus musculus glutathione S-transferase, mu 6 (Gstm6), mRNA [NM_008184]	CCATCTCCAGAGTGGGAAGGCCCAGTCTTGTGTGAGCTCTAGTAAAGTGTTATCCATACT
+2.37	9.57	+1.24	8.94	0.0	10.19	0.0	0.00026843	0.00874979	0.00805774	0.28947176	Gsto2	A_55_P2019233	NM_026619	ref|Mus musculus glutathione S-transferase omega 2 (Gsto2), transcript variant 1, mRNA [NM_026619]	CGGTCATTCTGATGTCTGCATCACGGGTCATCTTGGGGTTCCGTGTATTTGTTCTTTTTT
+17.47	11.60	+4.13	9.54	0.1	13.67	0.1	0.00000075	0.00026167	0.00008549	0.03041808	Gstt1	A_55_P2024841	NM_008185	ref|Mus musculus glutathione S-transferase, theta 1 (Gstt1), mRNA [NM_008185]	ACTATAATCACTACTTTCCCCTTGAGTCTGGGTAATAAACTGGGGCTTGATTTGGGCTTT
+2.06	11.38	+1.04	10.86	0.0	11.90	0.0	0.00068185	0.01663424	0.01298780	0.36563254	Gtpbp10	A_55_P2024061	NM_153116	ref|Mus musculus GTP-binding protein 10 (putative) (Gtpbp10), mRNA [NM_153116]	AGCCAGGGTTCTTAACTTCCAAGCCTTCTTCTCCAGCCCCTTTCTTTAATACTTTTTTAA
+4.31	10.74	+2.11	9.68	0.2	11.79	0.0	0.00005080	0.00293256	0.00160969	0.13268586	Gulp1	A_51_P381218	NM_028450	ref|Mus musculus GULP, engulfment adaptor PTB domain containing 1 (Gulp1), mRNA [NM_028450]	TTAATGGTGACCTGTCCCTGCTACTGGCATGATCAAATAGTAGATAGAATTGGTCATTAA
+4.82	8.80	+2.27	7.66	0.1	9.93	0.4	0.00040156	0.01161096	0.00123958	0.11480000	Gxylt2	A_66_P124681	NM_198612	ref|Mus musculus glucoside xylosyltransferase 2 (Gxylt2), mRNA [NM_198612]	AGGAGATGCTGCTTCCACTCTACCAGAAGTATAAAAGTGCCATCACATGGGGAGACCAGG
+2.28	13.67	+1.19	13.08	0.1	14.27	0.1	0.00055064	0.01441279	0.00932171	0.30815958	Gyg	A_51_P240019	NM_013755	ref|Mus musculus glycogenin (Gyg), mRNA [NM_013755]	CAGCATGCAGACTTGTTCTTTCTCAGTTGTCTACTTGAAAATTGCAGTGTGCTCTCTGAT
+2.08	15.06	+1.06	14.53	0.0	15.59	0.1	0.00068644	0.01669732	0.01287113	0.36430202	H13	A_66_P124549	NM_001159551	ref|Mus musculus histocompatibility 13 (H13), transcript variant 1, mRNA [NM_001159551]	TGGGCACTGAATGTGGTTTTTAGATTTTTGTATTGTGGACTGTCTTTGCCTCATATTAAA
+2.76	13.38	+1.47	12.65	0.4	14.12	0.1	0.00321698	0.04635987	0.00568706	0.24854129	H13	A_55_P2090406	NM_010376	ref|Mus musculus histocompatibility 13 (H13), transcript variant 2, mRNA [NM_010376]	GAGAAGGGCCTTGAAGCAGACAACTTTGCCATGCTGGGACTTGGAGACATTGTCATTCCA
+2.39	15.40	+1.26	14.77	0.1	16.02	0.1	0.00046325	0.01281791	0.00806923	0.28955442	H2afv	A_55_P2099526	NM_029938	ref|Mus musculus H2A histone family, member V (H2afv), mRNA [NM_029938]	CATGTGTTGATTGGCCAGGTTTCTCCCTTGTGTTTTATACAAAAGTAGAATTGATAAAAC
+2.81	12.27	+1.49	11.53	0.0	13.01	0.1	0.00011766	0.00499280	0.00490352	0.23305962	H2-Ke6	A_55_P2073526	NM_013543	ref|Mus musculus H2-K region expressed gene 6 (H2-Ke6), mRNA [NM_013543]	ATGCTGAATATGGAAGGCAGGGGTGCTTGTGACCCTAATAAATTCCAAATCCTCTTCCCT
+5.80	11.76	+2.54	10.50	0.2	13.03	0.0	0.00001522	0.00137943	0.00082095	0.09627561	H60a	A_55_P2076680	NM_010400	ref|Mus musculus histocompatibility 60a (H60a), mRNA [NM_010400]	CCCAGCTTCAATAACTTGGAGACATTGATCATATAATGCTGATATTTCCTTTTGTTCTTC
+3.00	8.71	+1.59	7.91	0.0	9.50	0.3	0.00057289	0.01482361	0.00398819	0.20637634	H60b	A_55_P2097983	NM_001177775	ref|Mus musculus histocompatibility 60b (H60b), mRNA [NM_001177775]	TCCCAACATAATTCTGACACCCAGGGTCTGAGTTTCACCTGGATTGTGATTATATGTATA
+2.09	13.02	+1.06	12.49	0.1	13.55	0.0	0.00085325	0.01922525	0.01255462	0.35824196	Hadh	A_51_P196590	NM_008212	ref|Mus musculus hydroxyacyl-Coenzyme A dehydrogenase (Hadh), nuclear gene encoding mitochondrial protein, mRNA [NM_008212]	AGTCATGGGGTTCTTCCACTGAAATGGAATTCTCTAGTTTAGTCTGTTCTCTGACTTTTT
+2.48	14.89	+1.31	14.23	0.1	15.55	0.0	0.00026839	0.00874979	0.00702369	0.27524829	Hcfc1r1	A_52_P582112	NM_181821	ref|Mus musculus host cell factor C1 regulator 1 (XPO1-dependent) (Hcfc1r1), mRNA [NM_181821]	TCCCTATCTTCTTTCTGACAACAAAGACCAGCAACTCCCAGAAAGGGATGAAGTCCTTCT
+3.72	9.67	+1.90	8.72	0.0	10.62	0.2	0.00006457	0.00339272	0.00229116	0.16139597	Hck	A_55_P2066230	NM_001172117	ref|Mus musculus hemopoietic cell kinase (Hck), transcript variant 1, mRNA [NM_001172117]	GCCTGGAATGACTGAATTCAATCTATAGCTGTGATTTAAGTGGAAACTGTTAGAATAGTA
+2.56	7.37	+1.36	6.69	0.1	8.05	0.3	0.00107828	0.02224233	0.00642442	0.26288759	Hdac11	A_51_P213334	NM_144919	ref|Mus musculus histone deacetylase 11 (Hdac11), mRNA [NM_144919]	AGACCTTGAGTGAGCTACAATCTCCATTGGGCTCACCCAAAGTGCCCAATTTTCATCTTT
+2.48	14.14	+1.31	13.48	0.1	14.80	0.2	0.00073507	0.01735757	0.00741597	0.28185154	Hdac5	A_55_P1983006	NM_001077696	ref|Mus musculus histone deacetylase 5 (Hdac5), transcript variant 1, mRNA [NM_001077696]	GCCCCCATCCCTCTGGGCTTCATCATTGTGATTTTGTTTATTTTTTCTATTAAAAACAAA
+2.66	13.22	+1.41	12.51	0.2	13.92	0.2	0.00100711	0.02124027	0.00599155	0.25529364	Hddc2	A_55_P2004930	NM_027168	ref|Mus musculus HD domain containing 2 (Hddc2), mRNA [NM_027168]	TCCCCAAGATGAGAGTCTGTTTTCTGTGATCTGGTCTTGAACAAGAAAGGTGAGATAATC
+2.10	7.89	+1.07	7.35	0.1	8.42	0.2	0.00291667	0.04332088	0.01351118	0.37221347	Hecw2	A_55_P2144716	NM_001001883	ref|Mus musculus HECT, C2 and WW domain containing E3 ubiquitin protein ligase 2 (Hecw2), transcript variant 1, mRNA [NM_001001883]	GTTCTGCTATTGTGTTAAAGATAAGTCCTGGATATGGGAAAATGTTCTAGGAGAAAACAA
+2.08	12.14	+1.06	11.61	0.1	12.67	0.1	0.00130694	0.02522393	0.01313199	0.36755556	Hes6	A_51_P429366	NM_019479	ref|Mus musculus hairy and enhancer of split 6 (Drosophila) (Hes6), mRNA [NM_019479]	TCTAGGGCAGAAGTGGCCAATCTTGAGACTGAGCATTAGGGTCCTGGGCAGGGACACACA
+2.20	9.27	+1.14	8.70	0.2	9.84	0.1	0.00173458	0.03058993	0.01074073	0.33076186	Hexim2	A_55_P2066827	NM_027658	ref|Mus musculus hexamethylene bis-acetamide inducible 2 (Hexim2), transcript variant 1, mRNA [NM_027658]	GTTGGATCTTTAATGTCATCTAACTTTTTACACAGCAATTAAACAACCTTGTGAGAGCCA
+3.59	8.35	+1.84	7.43	0.1	9.27	0.2	0.00018372	0.00681375	0.00251334	0.16556485	Hey1	A_51_P258409	NM_010423	ref|Mus musculus hairy/enhancer-of-split related with YRPW motif 1 (Hey1), mRNA [NM_010423]	GATTTGGGCTCTAAAAGTATTGTTTTACAGGCTTACCCCTTTAGAAGGTATAATTTGAAC
+6.68	8.86	+2.74	7.49	0.1	10.23	0.1	0.00001167	0.00116213	0.00058594	0.08348416	Hic1	A_51_P355753	NM_010430	ref|Mus musculus hypermethylated in cancer 1 (Hic1), transcript variant 1, mRNA [NM_010430]	CTTTGTATATTCTCTACTCTGTACACAGGCTCTTCCAGAGCCGCTTCCATTTTCTATACT
+2.30	7.30	+1.20	6.70	0.0	7.90	0.1	0.00039953	0.01156299	0.00902769	0.30386317	Hkdc1	A_51_P322972	NM_145419	ref|Mus musculus hexokinase domain containing 1 (Hkdc1), mRNA [NM_145419]	GTGACACAGTAGGTGTCGCTGTTTTCTGCATTTCTTTCAAGGACTGTTAGGTATACAAAT
+3.04	7.38	+1.61	6.58	0.0	8.18	0.0	0.00006564	0.00343322	0.00385925	0.20423529	Hmcn1	A_51_P393518	NM_001024720	ref|Mus musculus hemicentin 1 (Hmcn1), mRNA [NM_001024720]	CCCACTATGGTCGTGTATCTTTTAGTAAGTTCTAGAAGCGTCCTTTGTTATTTTCTTTAT
+2.39	7.33	+1.26	6.70	0.1	7.96	0.0	0.00051000	0.01370583	0.00791914	0.28794226	Hmgcll1	A_52_P197722	NM_173731	ref|Mus musculus 3-hydroxymethyl-3-methylglutaryl-Coenzyme A lyase-like 1 (Hmgcll1), mRNA [NM_173731]	TACCTCAGTGTACCAGTTGACTTTCATGACCACCTTGATATTATCTAATTGCACTTGACA
+2.51	15.94	+1.33	15.27	0.3	16.60	0.1	0.00194185	0.03311399	0.00713313	0.27712276	Hmgcs1	A_55_P2032966	NM_145942	ref|Mus musculus 3-hydroxy-3-methylglutaryl-Coenzyme A synthase 1 (Hmgcs1), mRNA [NM_145942]	AGTAATTTTAACGTTTGGGTGCCAAGAAGTGGGTTTTCTCAGAGTCCATTGCCGGCAATG
+2.29	15.10	+1.19	14.51	0.2	15.70	0.1	0.00112041	0.02284210	0.00920859	0.30634971	Hnrnpab	A_52_P313080	NM_010448	ref|Mus musculus heterogeneous nuclear ribonucleoprotein A/B (Hnrnpab), transcript variant 2, mRNA [NM_010448]	GGGATCTGAGCTTTGTATAACAACCACTTTGGTGTATAGTCATTTCTAGTTCGGTAGTTT
+4.94	9.11	+2.31	7.96	0.1	10.27	0.1	0.00001737	0.00148303	0.00119137	0.11333535	Hoxa2	A_51_P501803	NM_010451	ref|Mus musculus homeobox A2 (Hoxa2), mRNA [NM_010451]	TCTATGTGATTTTCCTGAAAAACAAAACAGGAGGCCTGCAAGAAAGTGACCATAAATTGT
+3.81	8.95	+1.93	7.98	0.1	9.91	0.4	0.00067408	0.01649545	0.00235124	0.16343488	Hoxa7	A_51_P509263	NM_010455	ref|Mus musculus homeobox A7 (Hoxa7), mRNA [NM_010455]	GACAGTTGGAAAAGCGTCTTTAAGAGACTCATTGATTTTAGTTACAAAAATGGGGGGAAA
+51.41	9.64	+5.68	6.80	0.1	12.49	0.1	0.00000017	0.00015580	0.00000673	0.00770909	Hoxb2	A_52_P15300	NM_134032	ref|Mus musculus homeobox B2 (Hoxb2), mRNA [NM_134032]	TGGTAAAACTCCTTCCAACGAAATCTCAGGAATAATTAAACTCTAGTGGGAGAGGGTTTT
+10.24	8.56	+3.36	6.88	0.1	10.24	0.1	0.00000238	0.00048130	0.00026251	0.05315756	Hoxb3	A_52_P312467	NM_001079869	ref|Mus musculus homeobox B3 (Hoxb3), transcript variant 1, mRNA [NM_001079869]	TATTGTATTCTAGACAAGAGCTGTAGATTTATGTTAAACTCGTACATATGAGGAATTGTA
+2.28	11.29	+1.19	10.70	0.1	11.89	0.0	0.00039239	0.01142442	0.00921837	0.30651320	Hoxb4	A_55_P2024993	NM_010459	ref|Mus musculus homeobox B4 (Hoxb4), mRNA [NM_010459]	TGGTGTGAAAATTTGTGTCCTGTACAGAGTGACAACAGAAATAAATGTTTGGTTTCTTGT
+13.50	9.18	+3.75	7.31	0.1	11.06	0.5	0.00006703	0.00347876	0.00013866	0.03880889	Hoxb5	A_51_P436342	NM_008268	ref|Mus musculus homeobox B5 (Hoxb5), mRNA [NM_008268]	TAGGCCCCACAAGGCCTAGTCTGGAAGCGTATGGAATCAGAAATAATCCTCAGTGTAAAA
+52.64	11.55	+5.72	8.69	0.1	14.41	0.0	0.00000007	0.00013451	0.00000597	0.00752000	Hoxb6	A_51_P232207	NM_008269	ref|Mus musculus homeobox B6 (Hoxb6), mRNA [NM_008269]	TCGAGTCTCATTTCGTCCATGTCCCCCGTGCACGGTTCAATGGTAGATTCGCTGTCCCCT
+14.27	10.26	+3.84	8.34	0.1	12.18	0.0	0.00000067	0.00024986	0.00012595	0.03706542	Hoxb7	A_52_P194971	NM_010460	ref|Mus musculus homeobox B7 (Hoxb7), mRNA [NM_010460]	GTTGCTAGTAAGGTCTTTGTAAAATCTTGCTGTTTTGTAAGCCCTCTTTGAAGCTGTCTT
+3.85	7.63	+1.95	6.66	0.0	8.60	0.1	0.00004215	0.00261264	0.00208880	0.15225000	Hoxb8	A_55_P2024948	NM_010461	ref|Mus musculus homeobox B8 (Hoxb8), mRNA [NM_010461]	TTCTGTTGTCTGCGCCTGAAAAGGGCGGAAGAGTTACAATAAAGTTTACAAGCGAGAACC
+5.45	9.07	+2.45	7.85	0.1	10.29	0.0	0.00000817	0.00094482	0.00095871	0.10373883	Hoxb9	A_52_P973575	NM_008270	ref|Mus musculus homeobox B9 (Hoxb9), mRNA [NM_008270]	GCTTGTGTTTTGTGATTTCTTTGGCAGTGATTTTCAGTTGTTGCTTATAAGGGAGGGTTG
+4.42	8.77	+2.14	7.69	0.0	9.84	0.3	0.00011547	0.00494021	0.00153328	0.13031039	Hoxc13	A_55_P2104219	NM_010464	ref|Mus musculus homeobox C13 (Hoxc13), mRNA [NM_010464]	ACTGGCTCATTACAAAACAGTGTTCTTTTGAAATGCCCATCTGAAATAGGCTCCTTTTTT
+2.17	7.98	+1.12	7.42	0.0	8.54	0.0	0.00047022	0.01295115	0.01093007	0.33301016	Hoxc5	A_55_P1966518	NM_175730	ref|Mus musculus homeobox C5 (Hoxc5), mRNA [NM_175730]	GGGAGGGGCAGGGAGATTCCTTTTTATGATTATTAATGCTTATGCTCTTTGAATTTATTA
+11.34	10.47	+3.50	8.72	0.0	12.22	0.2	0.00000281	0.00052575	0.00020871	0.04978788	Hoxc6	A_55_P1966508	NM_010465	ref|Mus musculus homeobox C6 (Hoxc6), mRNA [NM_010465]	CCTCCTGTATAAATCCGACCTCTGGATCCGTTCTCGAATATTTAATAAAACTGATATTAT
+16.26	9.95	+4.02	7.94	0.0	11.96	0.1	0.00000066	0.00024986	0.00009419	0.03105759	Hoxc9	A_52_P346987	NM_008272	ref|Mus musculus homeobox C9 (Hoxc9), mRNA [NM_008272]	TGCAAACTCTTGCGATGTGGGAGGGTTAAGTGTTGAGAAATTGGTGTTTAGAGTTAGTTC
+2.40	7.78	+1.26	7.15	0.2	8.41	0.2	0.00097757	0.02086181	0.00795605	0.28828539	Hoxd3	A_55_P1994453	NM_010468	ref|Mus musculus homeobox D3 (Hoxd3), mRNA [NM_010468]	TAGTTGATGTTAAAGGATTGAGATCACAAATGGTCCTTCATGGGTAGAGTCAGGCAGCCC
+3.56	8.30	+1.83	7.38	0.1	9.21	0.2	0.00009747	0.00443513	0.00257444	0.16714227	Hr	A_55_P1958532	NM_021877	ref|Mus musculus hairless (Hr), mRNA [NM_021877]	GCACACGTGCGCCAGCTCTTGTTATACTTAACAGTTCCTGCTGTGGTTTGGGGATTTTTT
+3.07	11.61	+1.62	10.80	0.0	12.43	0.1	0.00008174	0.00397194	0.00375171	0.20125043	Hrct1	A_55_P2091196	NM_027511	ref|Mus musculus histidine rich carboxyl terminus 1 (Hrct1), mRNA [NM_027511]	AGACTGTGGTACGGGCATTCACTGCTGCTTGGCTGTAAGAAATAAAAGCCACCAGGAAGC
+2.14	8.28	+1.10	7.73	0.0	8.83	0.0	0.00050306	0.01357351	0.01136935	0.34046410	Hrh1	A_55_P2045007	NM_001252643	ref|Mus musculus histamine receptor H1 (Hrh1), transcript variant 1, mRNA [NM_001252643]	CTGTCCAAACGAGATATTTTTGCTTACCTAAAACATGACATTCGGAAGGATACTGTTACA
+2.63	9.78	+1.40	9.08	0.3	10.47	0.1	0.00143309	0.02683714	0.00612417	0.25780481	Hs6st1	A_51_P167048	NM_015818	ref|Mus musculus heparan sulfate 6-O-sulfotransferase 1 (Hs6st1), mRNA [NM_015818]	GTACATGACCTGAACATAGGATCTGTTCTATACATACTGGAATATGTTTTAACATATGCC
+7.86	11.79	+2.98	10.30	0.0	13.27	0.1	0.00000391	0.00062516	0.00042372	0.06948958	Hs6st2	A_52_P599317	NM_001077202	ref|Mus musculus heparan sulfate 6-O-sulfotransferase 2 (Hs6st2), transcript variant 1, mRNA [NM_001077202]	CAAGAGGGACATGCTTAGAAATATGATCATAAAGTCACATCTGTCATAGTCTGCCCAAGT
+2.06	6.97	+1.04	6.45	0.0	7.49	0.2	0.00254835	0.03959664	0.01339837	0.37121689	Hsbp1l1	A_52_P18765	NM_001136181	ref|Mus musculus heat shock factor binding protein 1-like 1 (Hsbp1l1), mRNA [NM_001136181]	AAGCTCTGACTACAACATTAAACCTCAGAATGGAAGAGATGGGAAGTCGCATCGAGGACT
+2.58	12.10	+1.37	11.41	0.1	12.78	0.0	0.00021855	0.00765148	0.00620763	0.26044770	Hsd17b11	A_52_P132165	NM_053262	ref|Mus musculus hydroxysteroid (17-beta) dehydrogenase 11 (Hsd17b11), mRNA [NM_053262]	ATCACCAGGTTTTCAGAGCTTGTACTGTCGGTTTTCATTTACAGTGTCTGTAACTGCACT
+4.24	10.12	+2.09	9.08	0.1	11.17	0.0	0.00001775	0.00150055	0.00164806	0.13409302	Hspa12b	A_51_P130332	NM_028306	ref|Mus musculus heat shock protein 12B (Hspa12b), mRNA [NM_028306]	GTGGGGGTTTCCAGCTCTGCCACATATCAGTATACCATTAGGAAATCTGACCAATCAGTT
+3.38	8.68	+1.76	7.81	0.1	9.56	0.0	0.00006438	0.00338900	0.00293299	0.17811765	Hspa1a	A_55_P2068459	NM_010479	ref|Mus musculus heat shock protein 1A (Hspa1a), mRNA [NM_010479]	TGACAAGAAGAAGGTGCTGGACAAGTGCCAGGAGGTCATCTCCTGGCTGGACTCCAACAC
+13.68	10.41	+3.77	8.52	0.1	12.30	0.2	0.00000188	0.00042668	0.00013910	0.03876106	Hspb2	A_52_P222624	NM_024441	ref|Mus musculus heat shock protein 2 (Hspb2), transcript variant 1, mRNA [NM_024441]	TGGTCCACAGTGTATGGTTTGGTCCCTTGATGTATCAAAGCCTTTGATTTAATTCTGGGT
+2.02	7.08	+1.01	6.58	0.0	7.59	0.1	0.00132305	0.02544908	0.01474117	0.38745409	Hspb7	A_51_P346445	NM_013868	ref|Mus musculus heat shock protein family, member 7 (cardiovascular) (Hspb7), mRNA [NM_013868]	GGCCTAGGTAGACTGCCTCAGGGAAGCCAGAGAGATAGCCATGACTGTTACCTTCCTTGT
+5.84	7.90	+2.55	6.62	0.1	9.17	0.1	0.00000745	0.00089399	0.00080913	0.09578195	Htatip2	A_52_P515036	NM_016865	ref|Mus musculus HIV-1 tat interactive protein 2, homolog (human) (Htatip2), transcript variant 1, mRNA [NM_016865]	TACTTTTAAAGGAAATCCTGGGACAGAACCTGTTTTCCAAAGTAACGCTCATTGGTCGGA
+2.50	9.38	+1.32	8.72	0.2	10.04	0.0	0.00044973	0.01258199	0.00694099	0.27388221	Htra3	A_52_P217437	NM_001042615	ref|Mus musculus HtrA serine peptidase 3 (Htra3), transcript variant 2, mRNA [NM_001042615]	GTCATCGGCATCAACACGCTCAAGGTTGCAGCTGGCATCTCCTTTGCCATCCCCTCAGAT
+3.63	7.80	+1.86	6.87	0.0	8.73	0.1	0.00004820	0.00282896	0.00243788	0.16490655	Htra4	A_52_P207314	NM_001081187	ref|Mus musculus HtrA serine peptidase 4 (Htra4), mRNA [NM_001081187]	GTTTCTGACAGTCACACCTGAAATAATCAATTAAGTATCTTACTTTGAGAAACTGCCTAG
+34.18	9.28	+5.10	6.73	0.1	11.82	0.1	0.00000022	0.00016916	0.00002109	0.01475556	Hunk	A_55_P1967538	NM_015755	ref|Mus musculus hormonally upregulated Neu-associated kinase (Hunk), mRNA [NM_015755]	GAAGAGTCTATTTTAGTCATACGATTTGGTCATGAGTAAGGACTATATTTATGTCACCAC
+2.07	12.05	+1.05	11.53	0.0	12.58	0.0	0.00064902	0.01610441	0.01307647	0.36681693	Ibtk	A_55_P2068877	ENSMUST00000039213	ens|inhibitor of Bruton agammaglobulinemia tyrosine kinase [Source:MGI Symbol;Acc:MGI:1918677] [ENSMUST00000039213]	TTCAGTTCAGTTCCACCCACAAGCAGCAGACGTGCAATAAAAGTAAAGTCAATCCACTTC
+6.02	8.51	+2.59	7.22	0.0	9.81	0.6	0.00052504	0.01394567	0.00076639	0.09299422	Ica1	A_55_P2064862	NM_001252266	ref|Mus musculus islet cell autoantigen 1 (Ica1), transcript variant 2, mRNA [NM_001252266]	CATGGCAGCCATTCATGAGAGCTTCAAAGGTTATCAACCATATGAATTCACAACGTTAAA
+16.30	9.44	+4.03	7.43	0.1	11.45	0.2	0.00000159	0.00038301	0.00009585	0.03127461	Ica1	A_51_P292116	NM_010492	ref|Mus musculus islet cell autoantigen 1 (Ica1), transcript variant 1, mRNA [NM_010492]	TATGCTCGGTGTGCTGTTTTAATATTTACATGCCATTTTAATAAAATGAGAGGGTCAAGG
+2.11	7.44	+1.08	6.91	0.1	7.98	0.0	0.00063637	0.01587796	0.01214463	0.35293955	Icos	A_51_P371279	NM_017480	ref|Mus musculus inducible T-cell co-stimulator (Icos), mRNA [NM_017480]	TAGAACCAACATGCTCTCTTCCAATTCCTAGACTCTAGCTGATCACTGCTTCAGGGCTTA
+3.63	9.94	+1.86	9.01	0.2	10.87	0.0	0.00007377	0.00372571	0.00244017	0.16488412	Id4	A_52_P449871	NM_031166	ref|Mus musculus inhibitor of DNA binding 4 (Id4), mRNA [NM_031166]	TGCTAAGTAGAAGAGCAATCGTGAATCCAACCTTAGAGGCTACATTGTGACAAGGGAACT
+2.71	10.07	+1.44	9.35	0.2	10.79	0.1	0.00034425	0.01042791	0.00540428	0.24206259	Idh1	A_51_P132978	NM_010497	ref|Mus musculus isocitrate dehydrogenase 1 (NADP+), soluble (Idh1), transcript variant 2, mRNA [NM_010497]	TTATGGACAAACTTGGAGAAAACTTGAAGGCCAAATTAGCTCAGGCCAAACTTTAAGGTC
+2.06	15.72	+1.05	15.20	0.2	16.24	0.1	0.00237499	0.03776971	0.01371183	0.37544174	Idh2	A_55_P2118684	NM_173011	ref|Mus musculus isocitrate dehydrogenase 2 (NADP+), mitochondrial (Idh2), nuclear gene encoding mitochondrial protein, mRNA [NM_173011]	GTAATTTATATTGCTCTGGAATCACATGGTGCCATATTTAGCTACTAAAAAGCTCTTCGC
+5.69	9.41	+2.51	8.16	0.1	10.67	0.1	0.00001465	0.00134860	0.00086452	0.09809730	Idua	A_55_P2097178	NM_008325	ref|Mus musculus iduronidase, alpha-L- (Idua), mRNA [NM_008325]	CCCAAATGACTCTAGCTTGTAATAAACTGAAATAAAGCCACCCCAATCTTGCCACACATT
+3.09	8.82	+1.63	8.01	0.0	9.63	0.0	0.00006130	0.00326609	0.00371106	0.19957985	Ifi47	A_55_P1998416	NM_008330	ref|Mus musculus interferon gamma inducible protein 47 (Ifi47), mRNA [NM_008330]	TACCACCTGCCTCTGTGTTAAGAGATAACCTGTTTCTGATCCATTTGTACCAATAAAAAA
+2.11	7.73	+1.08	7.19	0.0	8.26	0.0	0.00055813	0.01455438	0.01206466	0.35142646	Ifitm1	A_55_P2087265	BC090258	gb|Mus musculus interferon induced transmembrane protein 1, mRNA (cDNA clone MGC:102334 IMAGE:4982747), complete cds. [BC090258]	ATGTGACACTCACAAATCTGTCCATGGTGGACTCAATAAAGTGCACGTGCTGTGAAAAAA
+3.12	7.98	+1.64	7.16	0.1	8.81	0.1	0.00012693	0.00526256	0.00363256	0.19806407	Ifitm1	A_55_P2146254	NM_001112715	ref|Mus musculus interferon induced transmembrane protein 1 (Ifitm1), transcript variant 2, mRNA [NM_001112715]	TGTGACACTCACAAATCTGTCCATGGTGGACTCAATAAAGTGCACGTGCTGTGACTTTCT
+3.09	7.80	+1.63	6.99	0.0	8.61	0.1	0.00008924	0.00416911	0.00371011	0.19969915	Igdcc4	A_55_P2001553	NM_020043	ref|Mus musculus immunoglobulin superfamily, DCC subclass, member 4 (Igdcc4), mRNA [NM_020043]	CCAGCATCATGCTTCCTCCTTACAAATATGATATTCTTTATTGTTACACTAAGGTGTTGA
+3.52	7.45	+1.82	6.54	0.0	8.36	0.1	0.00004446	0.00268343	0.00261852	0.16809786	Igf1	A_55_P2085974	NM_010512	ref|Mus musculus insulin-like growth factor 1 (Igf1), transcript variant 1, mRNA [NM_010512]	CTCCTGATTGTATTTGAAGTGGTTATTCAATTCATTTATGGCAGAGCAATATCTGTCCTA
+3.42	11.69	+1.77	10.80	0.1	12.57	0.0	0.00004214	0.00261264	0.00283581	0.17525810	Igf2bp3	A_52_P508974	NM_023670	ref|Mus musculus insulin-like growth factor 2 mRNA binding protein 3 (Igf2bp3), mRNA [NM_023670]	TTGCCTCATTGTGTTTCAGGATTAACTTCTACATGCCTTTAAGTTTTTCTGAGTATCAGC
+2.17	12.80	+1.12	12.24	0.1	13.36	0.1	0.00082021	0.01868124	0.01089259	0.33283455	Igf2r	A_51_P125467	NM_010515	ref|Mus musculus insulin-like growth factor 2 receptor (Igf2r), mRNA [NM_010515]	AGAGTTGTATATAGGTGGCATTTACATACCCAAAAGCAAAGTACCCCGGCAGAATTTCTT
+2.19	7.27	+1.13	6.70	0.1	7.83	0.0	0.00056984	0.01476804	0.01058645	0.32906811	Igfbp2	A_66_P135391	NM_008342	ref|Mus musculus insulin-like growth factor binding protein 2 (Igfbp2), mRNA [NM_008342]	AGGAGTTCCCAGTTTTGACACATGTATTTATATTTGGAAAGAGACCAACACTGAGCTCAG
+2.23	7.16	+1.16	6.58	0.0	7.73	0.0	0.00040333	0.01162995	0.00999695	0.31957766	Igfbp3	A_52_P253179	NM_008343	ref|Mus musculus insulin-like growth factor binding protein 3 (Igfbp3), mRNA [NM_008343]	GCAGTTTTCCAAAAACACAGATTTCTTTTCATCTTCCTATCTAAACAGGAAAGAGGAGTG
+32.46	13.75	+5.02	11.24	0.0	16.26	0.0	0.00000012	0.00014423	0.00002452	0.01559596	Igfbp6	A_66_P139546	NM_008344	ref|Mus musculus insulin-like growth factor binding protein 6 (Igfbp6), mRNA [NM_008344]	CTGTCACCCTTGGGCCTTTACACAGCTAGTTAGAAAGATTGCTGTTGGCTTGTGTACTAA
+12.74	11.98	+3.67	10.15	0.1	13.82	0.1	0.00000145	0.00036071	0.00015676	0.04183051	Iglon5	A_55_P2044582	NM_001164518	ref|Mus musculus IgLON family member 5 (Iglon5), mRNA [NM_001164518]	GCCGTGTGTTCCAATTCATGGGGAGTGTTGAGACCACCACACCAATAAACGCCTTTTTCC
+2.56	9.89	+1.36	9.21	0.1	10.57	0.1	0.00031379	0.00978767	0.00632381	0.26235046	Igsf3	A_51_P327632	NM_207205	ref|Mus musculus immunoglobulin superfamily, member 3 (Igsf3), mRNA [NM_207205]	CAATTTGTATCTTATCTCTTCCTTCAGCCGGAGTTGTTGGAACCACTTTATAGTCAAGAT
+2.31	12.39	+1.21	11.78	0.2	12.99	0.1	0.00097366	0.02080656	0.00892175	0.30272414	Igsf8	A_55_P2026218	NM_080419	ref|Mus musculus immunoglobulin superfamily, member 8 (Igsf8), mRNA [NM_080419]	GGAAGTCCAGTTCCTGTCCTCAAACTAGTTTTTCTAAAATGTGAATAAACTGGTTTTGTA
+2.47	13.17	+1.30	12.52	0.0	13.82	0.0	0.00021039	0.00746458	0.00706447	0.27564560	Ikbip	A_51_P152404	NM_026166	ref|Mus musculus IKBKB interacting protein (Ikbip), transcript variant 1, mRNA [NM_026166]	TCTAAATCATGGCACAGGACTTCATATTGTTGTGCTTTATGGCAAATTCCCAGTATTATA
+2.20	7.87	+1.14	7.30	0.1	8.44	0.1	0.00074025	0.01741424	0.01061192	0.32904776	Ikzf2	A_52_P413515	NM_011770	ref|Mus musculus IKAROS family zinc finger 2 (Ikzf2), mRNA [NM_011770]	CTCAGGAACAAGCATATAATTTGTCCAAGATTTATTTCTTCTCAGAAGTGTAAGTGCAGT
+3.21	9.42	+1.68	8.57	0.2	10.26	0.1	0.00016683	0.00635970	0.00339806	0.19158102	Il17d	A_55_P1980051	NM_145837	ref|Mus musculus interleukin 17D (Il17d), mRNA [NM_145837]	GCGCCCCTTTGTTCTTTAGCTTATGGATGGTCTTAACTTTATAAAGATTAAAGTTTTTGG
+6.07	10.65	+2.60	9.35	0.2	11.95	0.1	0.00002583	0.00191313	0.00073838	0.09189723	Il17rd	A_51_P253732	NM_134437	ref|Mus musculus interleukin 17 receptor D (Il17rd), mRNA [NM_134437]	ATAGCACTGTGCCATATTTTTACATTGGCGATATTGCTGGTATATTGTGGTATATTTGAC
+13.07	8.95	+3.71	7.09	0.1	10.80	0.2	0.00000414	0.00065003	0.00015288	0.04132189	Il17re	A_55_P2014427	NM_001034031	ref|Mus musculus interleukin 17 receptor E (Il17re), transcript variant 3, mRNA [NM_001034031]	GCTGCCAAAGATGACTACCAAGGCTCAACCAATAGTCCCTGTGGTTTCAGCTGTCTGTAG
+13.72	9.11	+3.78	7.22	0.1	11.00	0.0	0.00000070	0.00025159	0.00013866	0.03898214	Il18	A_66_P105046	NM_008360	ref|Mus musculus interleukin 18 (Il18), mRNA [NM_008360]	AGGATGAAAATGGGGATAAATCTGTAATGTTCACTCTCACTAACTTACATCAAAGTTAGG
+4.05	11.77	+2.02	10.76	0.3	12.78	0.1	0.00022086	0.00771000	0.00192372	0.14596145	Il1r1	A_51_P271503	NM_008362	ref|Mus musculus interleukin 1 receptor, type I (Il1r1), transcript variant 1, mRNA [NM_008362]	TACTTAGATTTCACCGTACTTTCTGATGGTGTTTTTAAAAGGCCAAGTGTTGCAAAAGTT
+3.23	7.58	+1.69	6.74	0.1	8.43	0.3	0.00055227	0.01444931	0.00329383	0.18874613	Il22ra1	A_55_P2221165	NM_178257	ref|Mus musculus interleukin 22 receptor, alpha 1 (Il22ra1), mRNA [NM_178257]	ACAAAAACACAACCAGAACTATCTGAGATATGGTGTGCTGGTTAGTTGTATGTCAACTTG
+11.64	8.40	+3.54	6.62	0.0	10.17	0.2	0.00000375	0.00061378	0.00019303	0.04748438	Il33	A_55_P1964960	NM_001164724	ref|Mus musculus interleukin 33 (Il33), transcript variant 1, mRNA [NM_001164724]	GTGAATCTGTACGATATCTTTAAAGTAGTAACTACGTAGTCAAATGTGTTCTTGACGTTG
+2.73	8.32	+1.45	7.59	0.1	9.04	0.2	0.00031667	0.00982382	0.00536280	0.24209892	Il6	A_55_P1997756	NM_031168	ref|Mus musculus interleukin 6 (Il6), mRNA [NM_031168]	CTGTTACCTAGCCAGATGGTTTCTTGGAATGTATAAGTTTACCTCAATGAATTGCTAATT
+2.28	12.88	+1.19	12.29	0.0	13.48	0.1	0.00056778	0.01475098	0.00930983	0.30809038	Ilvbl	A_51_P117109	NM_173751	ref|Mus musculus ilvB (bacterial acetolactate synthase)-like (Ilvbl), mRNA [NM_173751]	TGGCTTACACTGATTATCACAAGGCAGCCATGGGCCTGGGGGCCCAGGGATTGATACTCT
+2.29	13.54	+1.19	12.95	0.0	14.14	0.1	0.00048167	0.01317131	0.00903093	0.30364762	Impact	A_51_P483220	NM_008378	ref|Mus musculus imprinted and ancient (Impact), mRNA [NM_008378]	AAGGAAGCACTGATACAGGACAGATAAAGCAGATACTGTTTACAGGGCAGGTGAGTGATA
+2.15	12.18	+1.10	11.63	0.1	12.74	0.0	0.00072202	0.01722354	0.01121913	0.33854145	Ing4	A_55_P2070179	NM_133345	ref|Mus musculus inhibitor of growth family, member 4 (Ing4), mRNA [NM_133345]	ACGAATCTCCTCTCCGTGAAACACCTTTAACCCAATTCCAATAAATCATGTATTTGCTTT
+13.99	8.96	+3.81	7.06	0.0	10.87	0.2	0.00000136	0.00034834	0.00013199	0.03812844	Inhbb	A_55_P2096422	NM_008381	ref|Mus musculus inhibin beta-B (Inhbb), mRNA [NM_008381]	TGACTGGTGGAGTGAAGGTGTGTGCTGTAAGTCCTCACCTTTAGTTTATTTAATAAATCC
+2.39	7.16	+1.26	6.53	0.1	7.79	0.1	0.00039146	0.01141761	0.00783187	0.28692263	Insc	A_55_P2038183	NM_173767	ref|Mus musculus inscuteable homolog (Drosophila) (Insc), mRNA [NM_173767]	CCAACTTTGAACCAGGGCATTTTAACTGCCCAGCATTTTTTAAAAGTTAGTTTTACTCTT
+2.08	13.40	+1.06	12.87	0.0	13.93	0.0	0.00060634	0.01537842	0.01268477	0.36064831	Irf1	A_55_P2000062	NM_008390	ref|Mus musculus interferon regulatory factor 1 (Irf1), transcript variant 1, mRNA [NM_008390]	CTGCTAAATGGTGTTTGGTCATGTGGTGGACCTGTGTAAATATGTATATTTGTCTTTTTA
+6.42	11.64	+2.68	10.30	0.1	12.98	0.1	0.00000840	0.00096025	0.00063656	0.08584154	Irf5	A_51_P346668	NM_012057	ref|Mus musculus interferon regulatory factor 5 (Irf5), transcript variant 2, mRNA [NM_012057]	CAGAGTCGGGGTAACAAGAACATAGAAGAGAGGCCTGAGGTTTCATTTCCCCTAAACATT
+30.26	9.40	+4.92	6.94	0.0	11.86	0.1	0.00000019	0.00015864	0.00002846	0.01706667	Irx1	A_52_P1092823	NM_010573	ref|Mus musculus Iroquois related homeobox 1 (Drosophila) (Irx1), mRNA [NM_010573]	CTTTGTTTCTTTTTTCCCCTTTCTGTATATAGCGTGATTTCAGATTGTAAATAGCGCGTC
+25.13	8.94	+4.65	6.61	0.0	11.26	0.6	0.00002752	0.00198975	0.00004033	0.01968992	Irx2	A_55_P2125557	NM_010574	ref|Mus musculus Iroquois related homeobox 2 (Drosophila) (Irx2), mRNA [NM_010574]	GATACCTACGGTTCCAGTTTATTCACATAGAAATGTGTTTCCAGAAAGTAATTCAGGTTT
+4.52	7.89	+2.18	6.80	0.0	8.98	0.3	0.00017880	0.00667453	0.00144919	0.12553508	Irx3	A_55_P1967149	NM_001253822	ref|Mus musculus Iroquois related homeobox 3 (Drosophila) (Irx3), transcript variant 1, mRNA [NM_001253822]	GTCTGACTCTTTTTGTATATACGGGAAAATGTACATACGTGTGAACCAAATTGTACAAGA
+13.80	8.45	+3.79	6.56	0.0	10.35	0.0	0.00000066	0.00024986	0.00013491	0.03844344	Islr	A_51_P140742	NM_012043	ref|Mus musculus immunoglobulin superfamily containing leucine-rich repeat (Islr), transcript variant 1, mRNA [NM_012043]	GCAGGCTAAAAGCTTTCCTGTTTTTAGATGCTCTCTGATGAGATATGGAAATCATCCCTC
+89.42	12.72	+6.48	9.47	0.2	15.96	0.2	0.00000016	0.00015580	0.00000076	0.00240000	Isyna1	A_51_P228658	NM_023627	ref|Mus musculus myo-inositol 1-phosphate synthase A1 (Isyna1), mRNA [NM_023627]	CAGGCACCAACACCAAAGCTGTCCACTGCTTAAATCAAGTGACCGGACCGGACCCTTCTA
+4.24	8.61	+2.09	7.57	0.1	9.65	0.2	0.00006703	0.00347876	0.00170643	0.13654892	Itga1	A_52_P459929	NM_001033228	ref|Mus musculus integrin alpha 1 (Itga1), mRNA [NM_001033228]	TCATAAAAGCACATTTTTCCAGCTTAAATCTTACCATACGGGGAGAACTTCAGAGTGAAA
+2.85	8.93	+1.51	8.17	0.1	9.68	0.0	0.00012288	0.00513859	0.00468674	0.22809274	Itga11	A_51_P417720	NM_176922	ref|Mus musculus integrin alpha 11 (Itga11), mRNA [NM_176922]	GTTTCATCTGAACAATGTCATCTGTTCCCCTATGCGGTACTACCTTTACTGTCAGAAATA
+7.72	11.16	+2.95	9.69	0.1	12.64	0.3	0.00002309	0.00180706	0.00046037	0.07229925	Itga6	A_55_P1958840	ENSMUST00000139760	ens|integrin alpha 6 [Source:MGI Symbol;Acc:MGI:96605] [ENSMUST00000139760]	CTTTCTGAGCTTTCTTTGTCTACCTCAATATGATATAGAAGTAAAAGTTAACCGTGGAAG
+3.98	7.61	+1.99	6.61	0.0	8.60	0.1	0.00004402	0.00267302	0.00194392	0.14678657	Itga9	A_51_P382970	NM_133721	ref|Mus musculus integrin alpha 9 (Itga9), transcript variant 1, mRNA [NM_133721]	TACCTTCAGCTTTGTGTAGCCAAAAAAGCCATGAGTCTAAGCTGGTCCTAGGAGTCAAAC
+7.25	9.95	+2.86	8.53	0.0	11.38	0.2	0.00001116	0.00112963	0.00051175	0.07636967	Itgb3	A_52_P553890	NM_016780	ref|Mus musculus integrin beta 3 (Itgb3), mRNA [NM_016780]	CCACAGCAACATCAGAGTCTTTGTCCATTTTTGGTTGAAATTGCTTACGCGCCTTCCTGA
+3.46	14.41	+1.79	13.51	0.0	15.30	0.1	0.00005733	0.00314029	0.00276023	0.17417635	Itgb5	A_51_P327796	NM_010580	ref|Mus musculus integrin beta 5 (Itgb5), transcript variant 2, mRNA [NM_010580]	GCCAGACAAGAAGGTATCCGGAAGAGTCTGTGTGTACAAAGCTAGCGCGCAGCCTGGCTT
+2.19	8.87	+1.13	8.31	0.0	9.44	0.2	0.00094053	0.02041033	0.01097631	0.33409570	Itih2	A_51_P196726	NM_010582	ref|Mus musculus inter-alpha trypsin inhibitor, heavy chain 2 (Itih2), mRNA [NM_010582]	AAACTCGAGGGTGCTCATCTCTGTGAAGAAAGAAAAATCTGTGACTCTCACCCTGAATAA
+3.81	8.23	+1.93	7.26	0.1	9.19	0.1	0.00005026	0.00290912	0.00214069	0.15389498	Itih4	A_55_P2077055	NM_018746	ref|Mus musculus inter alpha-trypsin inhibitor, heavy chain 4 (Itih4), transcript variant 1, mRNA [NM_018746]	GAGGCCGAGACCTTGATGGGAAGAGGATGCTCCCTTGTTACAAATAAAGAAGGGCAGTGT
+3.63	13.56	+1.86	12.63	0.1	14.49	0.1	0.00008664	0.00410092	0.00242105	0.16500866	Itm2c	A_51_P267370	NM_022417	ref|Mus musculus integral membrane protein 2C (Itm2c), mRNA [NM_022417]	GGATAGGGAAATGTGTCCTGGGTTGGACCCATCAGAGCACAAGAGAAGGTGGCTATCCTG
+2.05	14.26	+1.03	13.74	0.0	14.78	0.1	0.00073508	0.01735757	0.01347644	0.37190710	Itprip	A_55_P2129614	NM_001001738	ref|Mus musculus inositol 1,4,5-triphosphate receptor interacting protein (Itprip), mRNA [NM_001001738]	CACCAGGGCTGCTTTGGAAGCAGCAGGGCTCTTAGGGGTTCATGCTGCCTTGTTTGTATT
+4.99	10.33	+2.32	9.17	0.0	11.49	0.1	0.00001396	0.00129674	0.00115650	0.11153446	Jag1	A_52_P634090	NM_013822	ref|Mus musculus jagged 1 (Jag1), mRNA [NM_013822]	GGAGTATTCTCATAAGCTAGTTGAATACTTGAACCGTAAAATGTCCAGTTAGATCACTGT
+5.47	8.76	+2.45	7.54	0.0	9.99	0.1	0.00000730	0.00089064	0.00095325	0.10332530	Jam2	A_55_P2123502	NM_023844	ref|Mus musculus junction adhesion molecule 2 (Jam2), mRNA [NM_023844]	TTCGTGATTTCTGTATGTGGCCTTGGCACATGCTATGCTCAGAGGAAAGGCTACTTTTCA
+3.09	8.90	+1.63	8.08	0.1	9.71	0.0	0.00007365	0.00372270	0.00369970	0.20016495	Jtb	A_55_P2034630	ENSMUST00000119304	ens|jumping translocation breakpoint [Source:MGI Symbol;Acc:MGI:1346082] [ENSMUST00000119304]	AATGGTAATTAAGAGAAACTGACTTTCCCTGGGAGTGACTGTCCTTTTCTGCCCTCAGCT
+11.73	10.82	+3.55	9.05	0.1	12.60	0.1	0.00000188	0.00042668	0.00019010	0.04713386	Kank1	A_55_P2014304	NM_181404	ref|Mus musculus KN motif and ankyrin repeat domains 1 (Kank1), mRNA [NM_181404]	CGTTTACTTTGGTCCTGTATATGTATTTAAATGTTTGAAGTGCCTTAGACTCTTGCCATA
+2.18	7.28	+1.12	6.72	0.1	7.84	0.0	0.00053702	0.01417379	0.01083124	0.33192603	Kank4	A_52_P281145	NM_172872	ref|Mus musculus KN motif and ankyrin repeat domains 4 (Kank4), mRNA [NM_172872]	GCATCAAAATTGGTGATCTGTACACTGAAAACACTGAAGCAAGAATTCTCATTTGGGCTG
+4.31	7.70	+2.11	6.64	0.0	8.75	0.0	0.00001732	0.00148303	0.00159007	0.13228005	Kcnb1	A_52_P350554	NM_008420	ref|Mus musculus potassium voltage gated channel, Shab-related subfamily, member 1 (Kcnb1), mRNA [NM_008420]	CTCAAATGATTCAGTATTCTGTGGTATCTGGGGCTTTAGTCTGAGAAGCTGTCAGGAGGA
+2.24	7.18	+1.16	6.60	0.0	7.76	0.0	0.00037287	0.01102965	0.00968159	0.31476923	Kcnk6	A_51_P315890	NM_001033525	ref|Mus musculus potassium inwardly-rectifying channel, subfamily K, member 6 (Kcnk6), mRNA [NM_001033525]	TGGGAAGTGATGACTATTCCTGGTTCTGAAAGCAGAACTCTGTGAGTTTGAACCCTTGTC
+3.51	7.93	+1.81	7.02	0.0	8.83	0.0	0.00003973	0.00253263	0.00265924	0.17001827	Kcnmb4	A_55_P2090330	NM_021452	ref|Mus musculus potassium large conductance calcium-activated channel, subfamily M, beta member 4 (Kcnmb4), mRNA [NM_021452]	CCCTCAAAGAAGTCGGTTTTCTTTGGAAAGTAACAGTCTATCATTTGTATAGTGTAGTAT
+87.24	10.10	+6.45	6.88	0.2	13.32	0.2	0.00000037	0.00018689	0.00000089	0.00266667	Kctd15	A_55_P2162204	NM_146188	ref|Mus musculus potassium channel tetramerisation domain containing 15 (Kctd15), mRNA [NM_146188]	TGTTCTGTGTTTGTGTGAACACACCGCGTTCCCGGTTCATGCCATAAAGAACGCTATAAA
+2.19	8.68	+1.13	8.12	0.1	9.25	0.2	0.00149745	0.02764687	0.01064672	0.32964012	Kdm5b	A_52_P601980	NM_152895	ref|Mus musculus lysine (K)-specific demethylase 5B (Kdm5b), mRNA [NM_152895]	GACCAGAGCCAGTCCTTTAAGCCATGTTCTTTTTCAGTAAGCCCTCAGAATATTGGAGTG
+2.38	11.44	+1.25	10.81	0.1	12.06	0.1	0.00049511	0.01341373	0.00813377	0.29087564	Kdm6b	A_55_P2030080	NM_001017426	ref|Mus musculus KDM1 lysine (K)-specific demethylase 6B (Kdm6b), mRNA [NM_001017426]	GGGACACCCTGGGGTGATTTTCTCTGGGGCTTTATTTTCATTTTCTTAGTTCGGTTTTTT
+2.04	7.49	+1.03	6.97	0.1	8.00	0.2	0.00341364	0.04821202	0.01394715	0.37826701	Kdr	A_51_P316553	NM_010612	ref|Mus musculus kinase insert domain protein receptor (Kdr), mRNA [NM_010612]	CTACTGTATCCTTTAGAATTTTAACCTATAAAACTATGTCTACTGGTTTCTGCCTGTGTG
+3.12	11.92	+1.64	11.10	0.2	12.74	0.1	0.00031117	0.00974933	0.00369995	0.20000687	Kif21b	A_52_P282500	NM_001039472	ref|Mus musculus kinesin family member 21B (Kif21b), mRNA [NM_001039472]	TATTTAAGCCTCATGCTGTACATTTCTGTTCTGGAAATCGGATGTGTGTGTTCTAAGAGC
+7.34	8.22	+2.88	6.79	0.1	9.66	0.1	0.00000654	0.00084060	0.00047879	0.07354146	Kif26b	A_51_P179258	NM_001161665	ref|Mus musculus kinesin family member 26B (Kif26b), mRNA [NM_001161665]	ATGACCCAGAATGATGGATTAAGTGCCTTGCAAATCTTTATGATTATCCAAACATTGTGT
+2.50	7.30	+1.32	6.64	0.0	7.96	0.2	0.00049164	0.01335253	0.00681339	0.27156962	Kif6	A_55_P2042177	ENSMUST00000024798	ens|kinesin family member 6 [Source:MGI Symbol;Acc:MGI:1098238] [ENSMUST00000024798]	ATATACAAAGCTCCTAGGTCTTCTCAAGCAGAGGGACAACGAGATCAGTATCCTTTCTCG
+2.41	7.20	+1.27	6.56	0.0	7.83	0.0	0.00023381	0.00801544	0.00760340	0.28484949	Kif6	A_55_P2044389	NM_177052	ref|Mus musculus kinesin family member 6 (Kif6), mRNA [NM_177052]	GAGAGATGAAGAATATACAAAGCTCCTAGGTCTTCTCAAGCAGAGGGACAACGAGATCAA
+2.39	15.39	+1.26	14.76	0.0	16.02	0.0	0.00023926	0.00813591	0.00774892	0.28671915	Klhdc3	A_51_P148122	NM_027910	ref|Mus musculus kelch domain containing 3 (Klhdc3), transcript variant 1, mRNA [NM_027910]	ACCAACAGACAGCTTCACCCTTCCTTGAGCTGTTGCTGTACCCCTGAAGCTCAGGCAGCT
+2.23	9.65	+1.16	9.07	0.1	10.23	0.1	0.00090333	0.01986312	0.01002598	0.32034297	Klhdc5	A_52_P93066	NM_001081237	ref|Mus musculus kelch domain containing 5 (Klhdc5), mRNA [NM_001081237]	CTGGCAAAGCAAAGGAAAATGTGATTTGTTGTATCACTTCAGGGTGCGACATTTCTCTGT
+3.43	15.22	+1.78	14.33	0.1	16.11	0.1	0.00006140	0.00326843	0.00282514	0.17494199	Klhl22	A_55_P2005285	NM_145479	ref|Mus musculus kelch-like 22 (Drosophila) (Klhl22), mRNA [NM_145479]	CCCTCATTGCTCTGTGTCTGACCCAATATTGTTGAAAAATGAAATAAAGCATTATGCAAA
+2.02	7.73	+1.02	7.22	0.0	8.24	0.0	0.00072809	0.01728968	0.01415199	0.38119589	Klhl24	A_55_P1962284	NM_029436	ref|Mus musculus kelch-like 24 (Drosophila) (Klhl24), mRNA [NM_029436]	TGCTAGGCATCAAACAGCACTTCCAGGTGTATAAACTAATACCAGAGATGTTTCAAAATA
+2.47	10.02	+1.31	9.36	0.0	10.67	0.1	0.00024220	0.00818266	0.00702954	0.27530597	Klhl30	A_51_P205215	NM_027551	ref|Mus musculus kelch-like 30 (Drosophila) (Klhl30), mRNA [NM_027551]	CCCTGGGGTGTGTCAAAAGCTTGCTTCCGGGGATATGCTGAGATGGGGTGGAGCTAACAT
+4.60	11.04	+2.20	9.94	0.2	12.14	0.1	0.00007974	0.00390811	0.00139323	0.12323034	Krba1	A_55_P2067895	NM_133922	ref|Mus musculus KRAB-A domain containing 1 (Krba1), mRNA [NM_133922]	GAGAGCCTGGTCTATGGACTAAGCTGAATTTTCCCACATAGATTCTAAAATTAAATGTAT
+5.51	7.98	+2.46	6.75	0.0	9.21	0.5	0.00057668	0.01487798	0.00098272	0.10525170	Krt13	A_55_P2006296	NM_010662	ref|Mus musculus keratin 13 (Krt13), mRNA [NM_010662]	AACAAGGAAGTATCCTCCAACGCTGAAATGATCCAGACCAGCAAGACAGAGATCACAGAA
+6.15	8.73	+2.62	7.42	0.1	10.04	0.0	0.00000535	0.00075680	0.00071646	0.09078471	Krt18	A_51_P324814	NM_010664	ref|Mus musculus keratin 18 (Krt18), mRNA [NM_010664]	GGATGGCAGAGTGGTGTCCGAGACTAATGACACCAGAGTTCTGAGGCACTGAGGCAGAGA
+2.01	7.05	+1.01	6.55	0.0	7.55	0.1	0.00085629	0.01924547	0.01473368	0.38758062	Krt23	A_51_P287198	NM_033373	ref|Mus musculus keratin 23 (Krt23), mRNA [NM_033373]	TCCGCGCTAATGGGTGAGTCTCGACGGAAATCCTTGGAGTTTTCAGATTCAGAAACTTTT
+2.18	9.10	+1.13	8.54	0.0	9.67	0.1	0.00057139	0.01479605	0.01058803	0.32895511	Krt8	A_66_P128079	AK166854	gb|Mus musculus blastocyst blastocyst cDNA, RIKEN full-length enriched library, clone:I1C0017I01 product:keratin complex 2, basic, gene 8, full insert sequence. [AK166854]	CCATCCAAACCCAATTCAGTTGTATTTTCTAAAATAAAGCCTCAGCTGGCTCTGTCAACT
+2.09	8.12	+1.06	7.59	0.1	8.66	0.0	0.00080395	0.01841891	0.01243477	0.35659927	Krtap1-5	A_55_P1968799	NM_027157	ref|Mus musculus keratin associated protein 1-5 (Krtap1-5), mRNA [NM_027157]	CTGCTAAGAAATAGGCCAGACCATTCTACACTTTTCCACTGGATCCTTTCCTTATTTTTT
+2.44	9.06	+1.29	8.42	0.1	9.71	0.1	0.00034109	0.01036717	0.00747447	0.28304991	L3mbtl3	A_55_P2011116	NM_172787	ref|Mus musculus l(3)mbt-like 3 (Drosophila) (L3mbtl3), mRNA [NM_172787]	GAATCCACATTTTTACTTTTGCACGCATCATGAATTGTTAAAGTACTTTTCACCAGCATC
+2.47	7.30	+1.30	6.65	0.1	7.96	0.1	0.00028759	0.00919811	0.00717429	0.27701288	Lama4	A_51_P212420	NM_010681	ref|Mus musculus laminin, alpha 4 (Lama4), mRNA [NM_010681]	TTGGATGTAGACTCAGAAGTGAACCATGTAGTTGGGCCGTTGAATCCAAAGCCAGTTGAT
+3.47	13.25	+1.80	12.35	0.1	14.15	0.3	0.00035740	0.01069747	0.00285207	0.17574560	Lamb2	A_51_P248044	NM_008483	ref|Mus musculus laminin, beta 2 (Lamb2), mRNA [NM_008483]	GCCCTGAAACTGAAACGGGCAGGAAATAGCCTGGCAGCATCTACAGCGGAAGAAACAGCA
+2.55	14.58	+1.35	13.91	0.1	15.25	0.0	0.00022694	0.00785967	0.00645548	0.26347375	Lamc1	A_55_P1981381	NM_010683	ref|Mus musculus laminin, gamma 1 (Lamc1), mRNA [NM_010683]	ACTGTGGCCCTTTTCAATGTGCCTTCACTTTAGCTGTTTGCCTTAATCTCTACAGCCTTC
+41.91	10.31	+5.39	7.61	0.1	13.00	0.0	0.00000017	0.00015580	0.00001245	0.01045333	Lass4	A_51_P296528	NM_026058	ref|Mus musculus LAG1 homolog, ceramide synthase 4 (Lass4), mRNA [NM_026058]	CCAAGGCTGTAGCTTGGGGGCTGTGGGGAGCTTTGGCTCCAAGGACCAATAAAACGTCAA
+2.12	8.94	+1.08	8.40	0.2	9.49	0.1	0.00242166	0.03824131	0.01223920	0.35437977	Lats1	A_52_P642801	NM_010690	ref|Mus musculus large tumor suppressor (Lats1), mRNA [NM_010690]	GACAATGGCTACCCATATAATTATCCAAAGCCTATTGAGTATGAATACATTCATTCACAG
+3.61	9.17	+1.85	8.25	0.2	10.10	0.0	0.00008556	0.00406968	0.00248704	0.16504110	Lbh	A_52_P539434	NM_029999	ref|Mus musculus limb-bud and heart (Lbh), mRNA [NM_029999]	TTGCCGTGTGATGGGATGTGCTTGTAAATCCAGTATCAAATCAGCTTTGTGTATATGTGT
+4.32	8.98	+2.11	7.93	0.0	10.04	0.0	0.00001492	0.00136753	0.00157997	0.13231383	Lbp	A_51_P454008	NM_008489	ref|Mus musculus lipopolysaccharide binding protein (Lbp), mRNA [NM_008489]	ACTTCCAGATCCGCAAGGACTTCTTATACTTGGGTGCCAATGTCCAGTATATGAGAGTCT
+9.98	9.64	+3.32	7.98	0.0	11.30	0.2	0.00000273	0.00051778	0.00026613	0.05371795	Lcmt2	A_52_P67983	NM_177846	ref|Mus musculus leucine carboxyl methyltransferase 2 (Lcmt2), mRNA [NM_177846]	GTTCCTGGAGTGACTGTTATCTGTTTGACTACAGGGTTGAGCTCTGAATATCAGATTGAC
+4.34	8.39	+2.12	7.33	0.2	9.45	0.1	0.00005066	0.00292694	0.00159229	0.13211594	Lcp1	A_52_P56751	NM_008879	ref|Mus musculus lymphocyte cytosolic protein 1 (Lcp1), transcript variant 2, mRNA [NM_008879]	TTTGAATAGCTCCCACTAGATAAGCAATTTCCACGAGAACCTACCAAAAGCTAAAAAGCC
+3.96	9.26	+1.99	8.27	0.0	10.26	0.1	0.00002990	0.00211777	0.00194874	0.14679904	Lctl	A_55_P1963175	NM_145835	ref|Mus musculus lactase-like (Lctl), mRNA [NM_145835]	GGCTCTGAAAATTAACTCACTCTTTTCCCCCTTTTTGTTTTGTGCTGTGATTTAAGAAAA
+4.82	8.56	+2.27	7.43	0.0	9.70	0.4	0.00018747	0.00689745	0.00124282	0.11476246	Ldb3	A_65_P11603	NM_011918	ref|Mus musculus LIM domain binding 3 (Ldb3), transcript variant 1, mRNA [NM_011918]	GCATAGTGTTAAGATTAAGGCTGAATGTCGATAGGTTACCATCACATCTTTACTAGTGCA
+10.98	9.21	+3.46	7.48	0.2	10.94	0.0	0.00000252	0.00049367	0.00021894	0.05013818	Lef1	A_55_P2076871	ENSMUST00000029611	ens|lymphoid enhancer binding factor 1 [Source:MGI Symbol;Acc:MGI:96770] [ENSMUST00000029611]	ACTGCAAGCGCCGACTTCCAAAAAGAAAGCCGAAAACGGTTGTTTCGGAAAAAGAAAAAA
+7.97	8.56	+3.00	7.06	0.0	10.05	0.1	0.00000280	0.00052460	0.00041311	0.06919149	Lef1	A_51_P420400	NM_010703	ref|Mus musculus lymphoid enhancer binding factor 1 (Lef1), mRNA [NM_010703]	GTACAGGTCCCAGAATGACAGCTGCCTACATCTGAAACATGGTGGTAAGAGAAGCTCCTT
+3.60	10.86	+1.85	9.94	0.1	11.79	0.0	0.00004371	0.00265965	0.00244576	0.16473155	Leo1	A_52_P52128	NM_001039522	ref|Mus musculus Leo1, Paf1/RNA polymerase II complex component, homolog (S. cerevisiae) (Leo1), mRNA [NM_001039522]	AAGACGATGACAAAGCGAATAAAAAGCATAAGAAGTATGTGATCAGTGATGAAGAAGAAG
+4.09	11.94	+2.03	10.92	0.2	12.95	0.5	0.00096362	0.02069035	0.00196405	0.14724762	Leprel4	A_55_P2175341	ENSMUST00000107402	ens|leprecan-like 4 [Source:MGI Symbol;Acc:MGI:1913430] [ENSMUST00000107402]	ATTGGGCTTAGAGCTCTGCTGCTCAATAAATGTTTATTGTTGAAATGAATCATAACACCT
+4.31	15.55	+2.11	14.50	0.0	16.61	0.0	0.00001496	0.00136922	0.00158626	0.13231258	Leprel4	A_55_P2145696	NM_176830	ref|Mus musculus leprecan-like 4 (Leprel4), mRNA [NM_176830]	CCAGTAGAGGCTCTGTTGTAAGACCCTGTCTCAAAATAAAACAAAAGGAAAAACCTTAAA
+21.78	10.81	+4.44	8.59	0.1	13.04	0.0	0.00000028	0.00017287	0.00005469	0.02425352	Lgals2	A_52_P563375	NM_025622	ref|Mus musculus lectin, galactose-binding, soluble 2 (Lgals2), mRNA [NM_025622]	ACCAGAACCACAGCCTTTAGGGTCTGTGCTTTTCCCCAAGGTCAAGGTCAAATAAAAGAA
+2.67	8.20	+1.42	7.50	0.0	8.91	0.2	0.00033418	0.01023114	0.00579243	0.25140179	Lgr6	A_52_P75777	AK040883	gb|Mus musculus adult male aorta and vein cDNA, RIKEN full-length enriched library, clone:A530037C04 product:CDNA FLJ14471 FIS, CLONE MAMMA1001030, WEAKLY SIMILAR TO LUTROPIN-CHORIOGONADOTROPIC HORMONE RECEPTOR homolog [Homo sapiens], full insert sequence	GTCTCTGTTCTACATATTTGGATCTGACAAGAAGGACCATGAGTCTTTGACTGGTCATAG
+2.18	7.43	+1.12	6.87	0.3	7.99	0.1	0.00275993	0.04184148	0.01115758	0.33765497	Lhx3	A_55_P2031272	NM_001039653	ref|Mus musculus LIM homeobox protein 3 (Lhx3), mRNA [NM_001039653]	TGTAACTTTTATTTATTCCCTGGTGATCCGCTCTTTCCAAGACTTCAATAAATTTGTCAG
+12.23	9.14	+3.61	7.34	0.1	10.95	0.0	0.00000085	0.00028785	0.00016876	0.04428333	Lifr	A_55_P2159264	NM_001113386	ref|Mus musculus leukemia inhibitory factor receptor (Lifr), transcript variant 2, mRNA [NM_001113386]	TAAAAACTTGGAAATGTATCCAGGCCTAACACCAGAGAGGGGAGTATCCCTGAAGTCTGT
+32.52	10.69	+5.02	8.18	0.1	13.20	0.1	0.00000020	0.00016524	0.00002356	0.01529897	Lifr	A_55_P2159259	NM_013584	ref|Mus musculus leukemia inhibitory factor receptor (Lifr), transcript variant 1, mRNA [NM_013584]	CATAGATGATGTAAATAGCCTAAGACACTGCAAATATAAAACTACTATCGCTTGGCTGTT
+35.02	9.29	+5.13	6.73	0.0	11.86	0.0	0.00000011	0.00014292	0.00001988	0.01422727	Limch1	A_55_P2023727	NM_001001980	ref|Mus musculus LIM and calponin homology domains 1 (Limch1), transcript variant 1, mRNA [NM_001001980]	CCTGTTCTGGATGGGTGACTTTCTGTATCAGTTACACTAACTTTCCTTTACAATATTTAT
+2.23	8.60	+1.16	8.02	0.2	9.18	0.1	0.00133141	0.02553971	0.01006707	0.32084211	Limd2	A_51_P176797	NM_172397	ref|Mus musculus LIM domain containing 2 (Limd2), mRNA [NM_172397]	TGTAAAAATTCCCACCACCACCTTTAACCGAAAGCATGGTCACAGGACCCTTCTGATATA
+3.52	11.06	+1.82	10.15	0.0	11.96	0.0	0.00003767	0.00245105	0.00259064	0.16698874	Lipa	A_51_P459661	NM_021460	ref|Mus musculus lysosomal acid lipase A (Lipa), transcript variant 1, mRNA [NM_021460]	CTGTTGTTTGCTAGCAAAAATAAGTCTGCCAGTGACCTGAACACACGATGAAAAGCTCCT
+2.15	12.91	+1.10	12.35	0.0	13.46	0.1	0.00052204	0.01388598	0.01123361	0.33865390	Lmf1	A_55_P1991075	NM_029624	ref|Mus musculus lipase maturation factor 1 (Lmf1), transcript variant 1, mRNA [NM_029624]	GGAGTGGCCACTACCAGAACCCCCATCTAGACACACACGCTGAAATAAAGACCAGAGACC
+2.25	13.94	+1.17	13.36	0.0	14.53	0.2	0.00102888	0.02153362	0.00968591	0.31474716	Lmo4	A_51_P394190	NM_010723	ref|Mus musculus LIM domain only 4 (Lmo4), transcript variant 1, mRNA [NM_010723]	ATTGTATCTCTGTAAAATACAATGTATGTATGCATGTGAGTGTTCTTGTCCTGATGTTGC
+5.37	8.91	+2.42	7.70	0.0	10.12	0.2	0.00003052	0.00214922	0.00098831	0.10531303	Lmo7	A_55_P2110512	NM_201529	ref|Mus musculus LIM domain only 7 (Lmo7), mRNA [NM_201529]	CAAAGGAGCCGCCATGATCATCGAGACCCTGGGTCTTTCTTATCATTTACATTGTTTTAA
+2.29	7.54	+1.20	6.94	0.2	8.13	0.1	0.00139145	0.02633046	0.00917200	0.30594068	LOC100046091	A_66_P100937	XM_003086464	ref|PREDICTED: Mus musculus zinc finger protein 14-like (LOC100046091), mRNA [XM_003086464]	TAAGTGTAACCAGTGTGTTAAAGCCTTTTCGAGTCCCAGTTATCTTCAAAATCATAAAAG
+3.42	8.57	+1.77	7.69	0.2	9.46	0.0	0.00011077	0.00480765	0.00281828	0.17486108	LOC269472	A_55_P2213209	BC027582	gb|Mus musculus cDNA sequence BC027582, mRNA (cDNA clone MGC:41739 IMAGE:1379952), complete cds. [BC027582]	TTAGAAATGATGGATCAGAGAACTTAGATCCAAGGGCACTTTCCCTCCTCAATTAAAAAA
+2.48	9.97	+1.31	9.32	0.2	10.63	0.0	0.00062399	0.01573111	0.00719754	0.27723058	LOC545005	A_55_P1958480	BC089308	gb|Mus musculus hypothetical protein LOC545005, mRNA (cDNA clone IMAGE:30361141), with apparent retained intron. [BC089308]	CCATGCTGCATCGTTGCTGTCAAATATTTAGCTACTGTATTTAGAAAATACTGTGGATGA
+7.13	8.58	+2.83	7.17	0.1	10.00	0.1	0.00000509	0.00073793	0.00052420	0.07731148	LOC635918	A_55_P2084723	XM_911132	ref|PREDICTED: Mus musculus beta-1,3-galactosyl-O-glycosyl-glycoprotein beta-1,6-N-acetylglucosaminyltransferase-like (LOC635918), mRNA [XM_911132]	TTTGCCAATAAGTTTGACATGGATGTCGACCCCTTTGCCATCCAGTGTTTGGATGAGCAT
+4.62	8.31	+2.21	7.21	0.1	9.41	0.2	0.00003159	0.00219347	0.00139755	0.12343899	LOC637916	A_55_P2033690	XM_003086875	ref|PREDICTED: Mus musculus midline-1-like (LOC637916), mRNA [XM_003086875]	AAGCCTTCCAGGGCGTCGCGACATCTTCCCCGATCTGTCCAGAAAATCACTCACAGTCAG
+3.93	8.29	+1.97	7.30	0.0	9.27	0.1	0.00004325	0.00264336	0.00199949	0.14919431	LOC668643	A_52_P449694	XM_001480825	ref|PREDICTED: Mus musculus predicted gene, EG668643 (EG668643), mRNA [XM_001480825]	TTTGCACAACTCAGTAGTTTAAATAGTCATAAAAGAACACATACTGGGGAGAAACCCTAT
+4.10	11.31	+2.03	10.29	0.1	12.33	0.1	0.00003622	0.00240581	0.00182730	0.14085190	Lox	A_66_P138929	NM_010728	ref|Mus musculus lysyl oxidase (Lox), mRNA [NM_010728]	ATTTCAATGAGACCCTTATCTCTTTATTGAACATTATGTTAGGGACAGTAAAAGCCATGC
+2.49	12.87	+1.31	12.22	0.2	13.53	0.0	0.00083215	0.01886456	0.00715771	0.27688206	Loxl1	A_55_P2096226	NM_010729	ref|Mus musculus lysyl oxidase-like 1 (Loxl1), mRNA [NM_010729]	AACTACGTGCAGGCATCCACATACGTGCAGAGAGCCCATCTGTACTCCTTGCGATGCGCA
+10.07	13.01	+3.33	11.35	0.2	14.68	0.2	0.00000689	0.00086552	0.00025438	0.05218241	Loxl2	A_52_P480351	NM_033325	ref|Mus musculus lysyl oxidase-like 2 (Loxl2), mRNA [NM_033325]	CACCAAAGGCTTCGGGACTCCTGTGTGTAGCTAGTTATTAAGACACTTAAGAACTCTCGT
+5.09	9.53	+2.35	8.36	0.0	10.70	0.3	0.00008793	0.00413226	0.00108549	0.10868045	Lpar4	A_52_P438036	NM_175271	ref|Mus musculus lysophosphatidic acid receptor 4 (Lpar4), mRNA [NM_175271]	GGGACACATTACAGCCAGAGAGCTACAGTATTTGTGCCCAGGTCAGGAGTAAATTGAAAA
+282.84	11.25	+8.14	7.18	0.1	15.32	0.0	0.00000001	0.00013451	0.00000000	0.00000000	Lpl	A_51_P259296	NM_008509	ref|Mus musculus lipoprotein lipase (Lpl), mRNA [NM_008509]	GAACACCAACCCACATGCAAAACCCCACAAGTGTAGTCGTCATTCAATGTGATTCAGAAA
+13.54	10.32	+3.76	8.44	0.1	12.20	0.2	0.00000250	0.00049367	0.00014018	0.03888987	Lrp11	A_51_P295237	NM_172784	ref|Mus musculus low density lipoprotein receptor-related protein 11 (Lrp11), mRNA [NM_172784]	GTTACAGTAGCAGTCTGAGAGATGAATGTTGAGTGAACTTACCTACACTCTGTGATGCTG
+4.97	8.42	+2.31	7.27	0.2	9.58	0.2	0.00011105	0.00481427	0.00116762	0.11209146	Lrp2	A_52_P285470	NM_001081088	ref|Mus musculus low density lipoprotein receptor-related protein 2 (Lrp2), mRNA [NM_001081088]	GCAAGTAGCATTCCCGGTTTCTCTGTGCTAATATTGCACGTGTGTTAACGAATGAATGGA
+5.94	10.42	+2.57	9.14	0.1	11.71	0.0	0.00000779	0.00091519	0.00076588	0.09311197	Lrrc17	A_51_P301930	NM_028977	ref|Mus musculus leucine rich repeat containing 17 (Lrrc17), mRNA [NM_028977]	CCCAACTATTCCACACTGGTGACATGAGGGAGTTGGATATTAATGATGGTATTAGAATTT
+2.55	9.16	+1.35	8.48	0.0	9.83	0.0	0.00017842	0.00666849	0.00640555	0.26314155	Lrrc27	A_52_P33831	NM_027164	ref|Mus musculus leucine rich repeat containing 27 (Lrrc27), transcript variant 1, mRNA [NM_027164]	TGAAAGTGGAGATGACCTTGAACAAAGACCATCCATTTCCATCTTTCACTGGAAACCTTT
+2.03	13.43	+1.02	12.92	0.0	13.94	0.2	0.00218432	0.03572975	0.01395649	0.37803183	Lrrc48	A_55_P2142728	ENSMUST00000094140	ens|leucine rich repeat containing 48 [Source:MGI Symbol;Acc:MGI:1921915] [ENSMUST00000094140]	AACTCACTCACAAAGGTCCCCTGCCTCTGCCCCATGAATTCTGGAATTAAAAGTGTATGT
+2.49	9.50	+1.32	8.84	0.3	10.16	0.2	0.00219991	0.03586371	0.00756784	0.28419320	Lrrc61	A_55_P2064686	NM_177736	ref|Mus musculus leucine rich repeat containing 61 (Lrrc61), transcript variant 1, mRNA [NM_177736]	CACCATGATGGACTTTTATTCCTCTGGAACCCTAAGCCAAAATAAACCTTTCCTATTATT
+2.70	12.26	+1.43	11.54	0.2	12.98	0.1	0.00045423	0.01265723	0.00545694	0.24303819	Lrrcc1	A_55_P2098911	NM_028915	ref|Mus musculus leucine rich repeat and coiled-coil domain containing 1 (Lrrcc1), transcript variant 3, mRNA [NM_028915]	AAGCTTCAGAACATGGATGATGCCTTTAGAAGACAAGTGGATGAGATTGTGGAAGCGCAC
+6.08	7.90	+2.61	6.59	0.0	9.20	0.1	0.00000544	0.00076276	0.00073463	0.09179365	Lrrn4	A_52_P460836	NM_177303	ref|Mus musculus leucine rich repeat neuronal 4 (Lrrn4), mRNA [NM_177303]	TTATCAAAGCTGAACCTGAATATGAATCACACTATACATTTCTAAGTGGGTTATCCAAGC
+7.68	9.51	+2.94	8.04	0.0	10.99	0.1	0.00000384	0.00062419	0.00044487	0.07074747	Lrrn4cl	A_52_P453374	NM_001013019	ref|Mus musculus LRRN4 C-terminal like (Lrrn4cl), mRNA [NM_001013019]	CAATGACTCCCCACGAACTTTGTGTAATTGTTTTTCCACTGTATTAACATTAAAGGGAAT
+3.86	7.75	+1.95	6.77	0.0	8.72	0.0	0.00002428	0.00185300	0.00206371	0.15077030	Lrtm2	A_55_P1954231	NM_172492	ref|Mus musculus leucine-rich repeats and transmembrane domains 2 (Lrtm2), transcript variant 1, mRNA [NM_172492]	CCTGAGACAGAAGATTTTTAAAGGCAAAATTATATTTCTGGTTTGTCGTTTCAGAAGACC
+12.22	11.74	+3.61	9.94	0.0	13.55	0.1	0.00000085	0.00028785	0.00017321	0.04507438	Lsp1	A_55_P1957413	NM_019391	ref|Mus musculus lymphocyte specific 1 (Lsp1), transcript variant 2, mRNA [NM_019391]	TCTTGGGTCCTGCCCTGTTTACGGATCCCTCATTTTGTGTAATAAAGTGCATTGAGTGTC
+2.28	14.28	+1.19	13.68	0.1	14.87	0.2	0.00082592	0.01877732	0.00925991	0.30692211	Ltbp3	A_51_P233101	NM_008520	ref|Mus musculus latent transforming growth factor beta binding protein 3 (Ltbp3), mRNA [NM_008520]	CTCCCAAGGGTGATTCCTAGAAACTTCGACATCAGATCTGCCCCTTTAATTTACTCTTGG
+11.97	12.15	+3.58	10.36	0.0	13.94	0.1	0.00000095	0.00029964	0.00018039	0.04580645	Ltbp4	A_51_P403536	NM_175641	ref|Mus musculus latent transforming growth factor beta binding protein 4 (Ltbp4), transcript variant 1, mRNA [NM_175641]	CCTGGGCCTGTCCTGGGTCCCCTGACACATTTCTTGCCCTTTTATACAATTTTCAATTAA
+2.75	14.58	+1.46	13.85	0.1	15.31	0.0	0.00014658	0.00580935	0.00512246	0.23685169	Lxn	A_51_P487813	NM_016753	ref|Mus musculus latexin (Lxn), mRNA [NM_016753]	ACTCTTTATGTCTTGGCTACAGTACCGAGCTGCATAGATTCCATAATAAAGAATAGTACT
+6.62	13.31	+2.73	11.94	0.1	14.67	0.8	0.00150847	0.02778512	0.00064964	0.08723241	Ly6a	A_51_P265495	NM_010738	ref|Mus musculus lymphocyte antigen 6 complex, locus A (Ly6a), mRNA [NM_010738]	TATGAGTTATAGAAGCTCCAAGGTGGGAGTAGTGTGTGAAATACCATGTTTTGCCTTTAT
+5.31	15.15	+2.41	13.94	0.0	16.35	0.0	0.00000698	0.00087185	0.00102001	0.10582537	Ly6c1	A_55_P2064771	NM_001252055	ref|Mus musculus lymphocyte antigen 6 complex, locus C1 (Ly6c1), transcript variant 2, mRNA [NM_001252055]	TATTATAGTATCACCATCCACACATAAGTATCTGGGGTCCTGCAGGGTTCCCATGTATGC
+3.88	12.30	+1.95	11.33	0.1	13.28	0.1	0.00003782	0.00245514	0.00205869	0.15075349	Ly6c1	A_55_P1961499	NM_001252058	ref|Mus musculus lymphocyte antigen 6 complex, locus C1 (Ly6c1), transcript variant 5, mRNA [NM_001252058]	AGCAGTTACCTGCCGCGCCTCTGATGGATTCTGCATTGCTCAAAACATAGAATTGATTGA
+2.04	9.16	+1.03	8.64	0.1	9.67	0.0	0.00102288	0.02147952	0.01393318	0.37837689	Lyplal1	A_51_P108853	NM_146106	ref|Mus musculus lysophospholipase-like 1 (Lyplal1), mRNA [NM_146106]	TAACATTTTTTCTTATTTGATCCTCACAAAAATTAAGGTTTTTGAAACAGCCCGTGCCCC
+4.02	7.68	+2.01	6.67	0.1	8.68	0.3	0.00028481	0.00912797	0.00194112	0.14675150	Mafb	A_52_P495869	NM_010658	ref|Mus musculus v-maf musculoaponeurotic fibrosarcoma oncogene family, protein B (avian) (Mafb), mRNA [NM_010658]	GCCGCAACGCAACAGAAATTGTTTTTAATTTCATGTAAAATAAGGGATCAATTTCAACCC
+3.73	15.01	+1.90	14.06	0.3	15.96	0.0	0.00023629	0.00806546	0.00235963	0.16347635	Maged1	A_51_P174854	NM_019791	ref|Mus musculus melanoma antigen, family D, 1 (Maged1), mRNA [NM_019791]	TGTCAGATACTGCTCATCATTTGCAATAGTTTTCCCTGAGTGAGGCTGAAGCCTCAGGTT
+3.86	14.68	+1.95	13.71	0.1	15.65	0.1	0.00003658	0.00241730	0.00209223	0.15232370	Maged2	A_55_P2093994	NM_030700	ref|Mus musculus melanoma antigen, family D, 2 (Maged2), transcript variant 1, mRNA [NM_030700]	TTAGTGGAGCTGGGGCCAGTACCAACAGCAGCTCTGGTGCCTGTGGTTTCTCCTACAAGT
+2.14	8.97	+1.09	8.42	0.1	9.51	0.1	0.00139970	0.02641515	0.01207832	0.35133672	Magee1	A_51_P104430	NM_053201	ref|Mus musculus melanoma antigen, family E, 1 (Magee1), mRNA [NM_053201]	TATACCAAAGAAGGGAATCCTGTATTACATCGGTCGAGAGTGCACCAAAGTGTTCCCTGA
+2.00	12.36	+1.00	11.86	0.1	12.86	0.1	0.00135059	0.02581335	0.01471672	0.38745819	Magi1	A_55_P2057268	NM_001029850	ref|Mus musculus membrane associated guanylate kinase, WW and PDZ domain containing 1 (Magi1), transcript variant 3, mRNA [NM_001029850]	AATCCCCCAGAGCAGAGAAGGCGGCCTTACAAAGAATGTAGCACCGACCTCAGCATCTGA
+4.98	12.63	+2.32	11.47	0.3	13.78	0.2	0.00020501	0.00732425	0.00120262	0.11320777	Magohb	A_51_P187018	NM_025564	ref|Mus musculus mago-nashi homolog B (Drosophila) (Magohb), mRNA [NM_025564]	GGTTCTCTTATTGATGTAAATCAGTCAAAGGATCCTGAAGGCCTTCGTGTATTTTACTAT
+2.86	7.78	+1.52	7.02	0.0	8.54	0.0	0.00009111	0.00423615	0.00461261	0.22588180	Mamdc2	A_51_P451458	NM_174857	ref|Mus musculus MAM domain containing 2 (Mamdc2), mRNA [NM_174857]	ATGCAGTGTTTTATGGTAACAATTATTCTGGAAATAAGGTCGCCCCATGGAGCCCCAGGA
+2.19	7.20	+1.13	6.64	0.1	7.77	0.0	0.00047684	0.01307330	0.01046259	0.32650743	Man1a	A_52_P260105	NM_008548	ref|Mus musculus mannosidase 1, alpha (Man1a), mRNA [NM_008548]	AATGTGAATGCTGAAGTTTCTGTTTTTGAAGTCAACATACGCTTCGTCGGTGGACTGCTG
+5.00	10.57	+2.32	9.41	0.0	11.73	0.1	0.00001034	0.00107636	0.00115269	0.11168000	Man1c1	A_55_P1985360	NM_207237	ref|Mus musculus mannosidase, alpha, class 1C, member 1 (Man1c1), mRNA [NM_207237]	CACCACCCAACTCTCCGGAATGAATACTGTTATATTTTCTTCTAGACCTTTTTCTATAAA
+4.09	13.76	+2.03	12.74	0.4	14.77	0.1	0.00044825	0.01255303	0.00190523	0.14525908	Man2a1	A_51_P324923	NM_008549	ref|Mus musculus mannosidase 2, alpha 1 (Man2a1), mRNA [NM_008549]	TAGAAGACATTGTAATTATCATCCCGTGTCTTTGCTGTACTCGTGCTGAAGTGTTTTCAC
+2.01	13.46	+1.01	12.96	0.0	13.97	0.0	0.00075733	0.01768108	0.01444055	0.38517916	Man2b1	A_51_P336161	NM_010764	ref|Mus musculus mannosidase 2, alpha B1 (Man2b1), mRNA [NM_010764]	ACACTGAAGCCTATGGAAATACGTACCTTCCTGGCCTCTGTACAATGGCAAGAACACAGG
+3.08	12.03	+1.62	11.22	0.2	12.85	0.1	0.00024965	0.00832747	0.00384610	0.20371068	Map1lc3a	A_51_P464981	NM_025735	ref|Mus musculus microtubule-associated protein 1 light chain 3 alpha (Map1lc3a), mRNA [NM_025735]	GGCTCCTAAACTAAGCTATTTCAGTCCCCAGTGGATTAGGCAGAGATGTGACACCCACTC
+5.77	10.15	+2.53	8.89	0.2	11.42	0.1	0.00002400	0.00184514	0.00083581	0.09675735	Map2k6	A_51_P256093	NM_011943	ref|Mus musculus mitogen-activated protein kinase kinase 6 (Map2k6), mRNA [NM_011943]	CCGACTGTCAACTCAACCGTGGCTGATCATCGCATCGTTTGAATGAACTGTCAAAGTTAA
+4.60	8.31	+2.20	7.20	0.1	9.41	0.0	0.00001350	0.00127309	0.00139209	0.12330239	Map3k9	A_55_P2121886	NM_001174107	ref|Mus musculus mitogen-activated protein kinase kinase kinase 9 (Map3k9), transcript variant 1, mRNA [NM_001174107]	GTCCTACCTGTTCACACATCTGTACTGATGTTCTGTGATCTGACTTATCGTCCACTCTTC
+2.08	12.88	+1.05	12.35	0.0	13.40	0.0	0.00062543	0.01573602	0.01276397	0.36208288	Map4k3	A_55_P2024175	NM_001081357	ref|Mus musculus mitogen-activated protein kinase kinase kinase kinase 3 (Map4k3), mRNA [NM_001081357]	GTGCACACCTCTGACTCTCTTTGGTATATGTTCATATGTTCTTTATATTTTGATGTGAGT
+2.57	14.07	+1.36	13.39	0.0	14.75	0.0	0.00016142	0.00620237	0.00621233	0.26047137	Mapk7	A_55_P1952502	NM_011841	ref|Mus musculus mitogen-activated protein kinase 7 (Mapk7), mRNA [NM_011841]	GAGACTCTACTCCTCCCTGAGCAGTCTTCTCCAGTATTGTATTTTTTATTATTGTTGTAA
+2.46	10.68	+1.30	10.03	0.2	11.33	0.2	0.00249580	0.03908176	0.00749454	0.28329892	Mapk9	A_55_P1973289	NM_001163672	ref|Mus musculus mitogen-activated protein kinase 9 (Mapk9), transcript variant alpha1, mRNA [NM_001163672]	CAGATCGCGTATCTCAAAAGTGGCTTTGCCTAATGTTTTATAATAAAATATGTCATGTGC
+11.62	14.59	+3.54	12.83	0.2	16.36	0.0	0.00000223	0.00046657	0.00019176	0.04735686	Marcks	A_51_P352968	NM_008538	ref|Mus musculus myristoylated alanine rich protein kinase C substrate (Marcks), mRNA [NM_008538]	AGAATAAAGGAGAAACAGATCTTCAGATGCAATGGTTTTGTGTAGCATCTCGTCTCTCGT
+2.43	8.60	+1.28	7.96	0.2	9.24	0.1	0.00121916	0.02409850	0.00768324	0.28580035	Masp1	A_55_P1972386	ENSMUST00000089883	ens|mannan-binding lectin serine peptidase 1 [Source:MGI Symbol;Acc:MGI:88492] [ENSMUST00000089883]	AGAATGTGGTAGCAAGCAAGTGTATGGAGTCTACACAAAGGTCTCCAACTATGTGGACTG
+16.37	9.62	+4.03	7.60	0.1	11.64	0.1	0.00000098	0.00030529	0.00009299	0.03082105	Mbp	A_52_P604195	NM_001025245	ref|Mus musculus myelin basic protein (Mbp), transcript variant 8, mRNA [NM_001025245]	TAAATGTGGGAATGTTTGTAACTTGTGTTTGTATCTAATGTCGATCCCCTTAGGTGGTTG
+3.31	7.63	+1.73	6.77	0.2	8.50	0.2	0.00018450	0.00683070	0.00307571	0.18153327	Mc3r	A_55_P2178510	NM_008561	ref|Mus musculus melanocortin 3 receptor (Mc3r), mRNA [NM_008561]	TTTCTCTCTTGCTTTAATCGTGATGCTTGGGAGATAATAAAGGCTTTGGTTTCAGTGACC
+3.29	9.12	+1.72	8.26	0.1	9.98	0.2	0.00024794	0.00830543	0.00310556	0.18176208	Mcam	A_55_P1986551	NM_023061	ref|Mus musculus melanoma cell adhesion molecule (Mcam), mRNA [NM_023061]	ATTTGTAGTTGAAGTTAAGTCAGATAAGCTCCCAGAAGAGATGGCTCTCCTTCAGGGCAG
+2.81	9.93	+1.49	9.19	0.2	10.68	0.0	0.00022765	0.00787707	0.00485595	0.23202428	Mccc2	A_55_P1953894	NM_030026	ref|Mus musculus methylcrotonoyl-Coenzyme A carboxylase 2 (beta) (Mccc2), nuclear gene encoding mitochondrial protein, mRNA [NM_030026]	CCCATAAAATGAAGAGAGCGATTTTGCAATTATCCTTTGAGTACCACAAACAGTATGAAA
+2.17	7.98	+1.12	7.42	0.0	8.54	0.1	0.00053980	0.01421185	0.01082603	0.33192795	Mdfi	A_55_P2076777	NM_001109973	ref|Mus musculus MyoD family inhibitor (Mdfi), transcript variant 2, mRNA [NM_001109973]	GGAAGGGGGTAGAGGGAGGGTCTGTTCGATTCATTACTGTAAATAAAGACATCCGTTCAA
+2.39	10.03	+1.26	9.40	0.1	10.65	0.2	0.00122857	0.02423892	0.00832076	0.29372646	Me3	A_55_P1953920	NM_181407	ref|Mus musculus malic enzyme 3, NADP(+)-dependent, mitochondrial (Me3), nuclear gene encoding mitochondrial protein, mRNA [NM_181407]	TTTTGTAAAATCTCTGATCTACACTCCAGACTATGACTCCTTCTCACTAGACACCTACAG
+3.01	7.53	+1.59	6.74	0.0	8.33	0.0	0.00006995	0.00358440	0.00398685	0.20647697	Meg3	A_51_P455997	NR_027652	ref|Mus musculus maternally expressed 3 (Meg3), transcript variant 3, non-coding RNA [NR_027652]	TTGAGTAGAGAGACCCACCTACTGACTGATGAACTGCGCTGACCCTGGGGTCAGGCATGT
+3.38	8.10	+1.75	7.22	0.1	8.98	0.0	0.00005712	0.00313599	0.00288720	0.17704382	Megf10	A_55_P1964568	NM_001001979	ref|Mus musculus multiple EGF-like-domains 10 (Megf10), mRNA [NM_001001979]	GTCTCGTTGTCATTTGTACTGCCAAATAGTCAATAGATGAATGCAATAAACTTTCCCATT
+7.72	11.19	+2.95	9.72	0.0	12.67	0.0	0.00000234	0.00048038	0.00043731	0.07025510	Meis1	A_55_P1995572	NM_001193271	ref|Mus musculus Meis homeobox 1 (Meis1), transcript variant B, mRNA [NM_001193271]	GTCATGTGTGTATTTTTCCATAGTCCCACCTTGGAGCATTTATGTAGACATTGTAAATAA
+2.25	7.37	+1.17	6.79	0.0	7.96	0.0	0.00035503	0.01067750	0.00954529	0.31178631	Meox1	A_55_P2034245	NM_010791	ref|Mus musculus mesenchyme homeobox 1 (Meox1), mRNA [NM_010791]	CTAAGATTACATCAAGCTAATTGTGCAAGGTCAATTCACTTTGTAAGAAAACTCTCAGAG
+2.50	9.30	+1.32	8.63	0.1	9.96	0.0	0.00020425	0.00730831	0.00678500	0.27095244	Mertk	A_51_P366138	NM_008587	ref|Mus musculus c-mer proto-oncogene tyrosine kinase (Mertk), mRNA [NM_008587]	AGCACCAGGTGAAAGCTGTCAAGTCAGGTTTGCAAATACATAACCAAGGTCTTGAGAGCT
+2.58	10.99	+1.37	10.30	0.3	11.67	0.0	0.00089608	0.01976592	0.00641851	0.26298764	Mex3a	A_52_P706060	NM_001029890	ref|Mus musculus mex3 homolog A (C. elegans) (Mex3a), mRNA [NM_001029890]	GCAAAGTAAAGGTGGGAAATAAAACAGACCCATGAATTAATCAAGTCAAAGTGATGTTGC
+3.36	9.53	+1.75	8.65	0.0	10.40	0.0	0.00004507	0.00270553	0.00291025	0.17759302	Mex3b	A_52_P102248	NM_175366	ref|Mus musculus mex3 homolog B (C. elegans) (Mex3b), mRNA [NM_175366]	CCACTCGTTTATGTATATGTAGGTGACGTTACTTGAGCTTAAATGTACTTTACTGAGCAA
+2.24	8.00	+1.16	7.41	0.1	8.58	0.1	0.00085567	0.01924547	0.00983295	0.31690890	Mfap5	A_55_P2062777	NM_015776	ref|Mus musculus microfibrillar associated protein 5 (Mfap5), mRNA [NM_015776]	ACTGGTGCTGGTAACGTTTGTCTCATTTTGCGGTACTGACAATACATTGTCTATATTGTG
+5.54	11.27	+2.47	10.03	0.0	12.50	0.0	0.00000716	0.00088614	0.00091870	0.10097033	Mgmt	A_55_P2071858	NM_008598	ref|Mus musculus O-6-methylguanine-DNA methyltransferase (Mgmt), mRNA [NM_008598]	ATGACACATAGATGTAACGCGTGTCGGAAGCGGATGTGTGGTGGCACCACTATATTAAAA
+59.28	10.56	+5.89	7.61	0.1	13.50	0.5	0.00000441	0.00067380	0.00000337	0.00481818	Mgst1	A_55_P2175880	NM_019946	ref|Mus musculus microsomal glutathione S-transferase 1 (Mgst1), mRNA [NM_019946]	GGAGTTACTTTGTCAATGGCTTACAGGCTGCTAAGGAGCAGACTGTACTTGTAAAGAGAA
+2.75	9.57	+1.46	8.84	0.2	10.30	0.1	0.00035412	0.01065521	0.00516298	0.23767836	Mgst2	A_51_P150120	NM_174995	ref|Mus musculus microsomal glutathione S-transferase 2 (Mgst2), mRNA [NM_174995]	AGATTCCTGAACGAATACCTGGACTTTCATGTTGCCAAGAAACTGAGGAAGCCCTTCTAA
+4.21	12.57	+2.07	11.53	0.4	13.60	0.4	0.00203604	0.03423176	0.00179351	0.13961434	Mical1	A_55_P2130388	NM_138315	ref|Mus musculus microtubule associated monoxygenase, calponin and LIM domain containing 1 (Mical1), transcript variant 1, mRNA [NM_138315]	CTCCGCCATCTGGACTGCTTAGTCAGAGGCTTCGTTGTTTACAATAAAAGGATTATGACC
+2.46	7.38	+1.30	6.74	0.0	8.03	0.0	0.00020633	0.00736194	0.00717092	0.27705276	Micalcl	A_55_P1978293	NM_027587	ref|Mus musculus MICAL C-terminal like (Micalcl), mRNA [NM_027587]	GAGGAAGCTGGAAAAGCAGTCAGCTAAGCAAGAAGAATTGAAAAGACTCCATAAGGCTCA
+3.37	7.95	+1.75	7.07	0.1	8.83	0.1	0.00006339	0.00336016	0.00288122	0.17702244	Mid1	A_55_P2337074	NM_183151	ref|Mus musculus midline 1 (Mid1), transcript variant 2, mRNA [NM_183151]	TATGTGTGAACCCTAGGCACAGTTTTTTCACACGTTGCACTTGTTCTTCTGTAGCCTGAC
+2.76	10.04	+1.46	9.31	0.0	10.77	0.1	0.00014304	0.00570909	0.00506231	0.23580178	Mks1	A_55_P1990086	NM_001039684	ref|Mus musculus Meckel syndrome, type 1 (Mks1), mRNA [NM_001039684]	TAGACTCTTGTTTCTTCCAAGAAAAGGTGAGAGTAAGGGGCCTCAACTTCCTGGCTAAGT
+5.01	8.04	+2.32	6.88	0.1	9.21	0.0	0.00001326	0.00125590	0.00116692	0.11219542	Mlana	A_55_P1953402	NM_029993	ref|Mus musculus melan-A (Mlana), mRNA [NM_029993]	CCTGAGAACGCTGAACAACTTCCCTCACACTTCCGCTTTAAGGCTGAGTAGACGCCGGTG
+2.23	12.21	+1.16	11.63	0.1	12.78	0.0	0.00042965	0.01218253	0.00988465	0.31792441	Mllt1	A_52_P227307	NM_022328	ref|Mus musculus myeloid/lymphoid or mixed-lineage leukemia (trithorax homolog, Drosophila); translocated to, 1 (Mllt1), mRNA [NM_022328]	GTCCCGCATTTTAAACTTTTTTGTTAAATTGTGAAATGATGGAGGAGTTTTATAGAAAAT
+2.06	9.35	+1.04	8.83	0.1	9.87	0.1	0.00132607	0.02546837	0.01371989	0.37517325	Mmab	A_55_P2033580	NM_029956	ref|Mus musculus methylmalonic aciduria (cobalamin deficiency) type B homolog (human) (Mmab), nuclear gene encoding mitochondrial protein, mRNA [NM_029956]	TTAAACACCATGCTGTTGGTCCAGACCTGGCGGGGGAAGCCATGTTCCAAGAGCTCGAAG
+2.41	13.40	+1.27	12.77	0.3	14.04	0.0	0.00270251	0.04121905	0.00844512	0.29579533	Mmp11	A_55_P1989698	NM_008606	ref|Mus musculus matrix metallopeptidase 11 (Mmp11), mRNA [NM_008606]	GCACAGGTACCCTCTAAGCCATGTACATGTGTATACAGTGTATAAAGACTTTTTTAAAAA
+9.24	8.64	+3.21	7.04	0.2	10.25	0.0	0.00000529	0.00075193	0.00030691	0.05769552	Mmp13	A_51_P184484	NM_008607	ref|Mus musculus matrix metallopeptidase 13 (Mmp13), mRNA [NM_008607]	TCATTACTCAAGGCTATGCACACTGGTAGAAGATATTGAGAGAGAAATGGAGGAGATTTC
+4.37	11.75	+2.13	10.69	0.1	12.82	0.1	0.00001796	0.00151438	0.00154992	0.13119355	Mmp14	A_52_P304128	NM_008608	ref|Mus musculus matrix metallopeptidase 14 (membrane-inserted) (Mmp14), mRNA [NM_008608]	GGACAGCGAGTACCCTAAAAACATCAAAGTCTGGGAAGGAATCCCTGAATCTCCCAGGGG
+2.27	8.58	+1.18	7.99	0.1	9.17	0.2	0.00134532	0.02572820	0.00938815	0.30938148	Mmp17	A_51_P508770	NM_011846	ref|Mus musculus matrix metallopeptidase 17 (Mmp17), mRNA [NM_011846]	GGGTAGGGGCATCTGAGGTTTCCCTGTCTTGGAAGCCACCCTACTCTGCCCTCATATCAA
+118.33	10.77	+6.89	7.32	0.2	14.21	0.0	0.00000012	0.00014387	0.00000013	0.00072727	Mmp23	A_51_P502132	NM_011985	ref|Mus musculus matrix metallopeptidase 23 (Mmp23), mRNA [NM_011985]	GTGTGCATCCTGGGCACGAAAGGGATTTTGTGATGTCCGCCAGAGGCTCATGAAGAGGCT
+4.25	7.61	+2.09	6.57	0.1	8.65	0.0	0.00002308	0.00180706	0.00164672	0.13433161	Mmp3	A_51_P255699	NM_010809	ref|Mus musculus matrix metallopeptidase 3 (Mmp3), mRNA [NM_010809]	CTTTGTGAAAGGAAGTGCTTTGTTCAGCATGTGCTATGGCAGAACCAAACAGGAGCTATG
+5.09	7.73	+2.35	6.55	0.1	8.90	0.1	0.00001590	0.00141033	0.00113027	0.11018576	Mn1	A_55_P2174935	NM_001081235	ref|Mus musculus meningioma 1 (Mn1), mRNA [NM_001081235]	CCGTATTCACGCATACTGTATATACGTGTATATGTTTTGCTGAGCAGCTTAAATAACAAT
+2.18	13.78	+1.12	13.22	0.0	14.34	0.0	0.00046098	0.01277194	0.01083441	0.33186187	Mnt	A_52_P477431	NM_010813	ref|Mus musculus max binding protein (Mnt), mRNA [NM_010813]	AAAGAGGTGGCCCTTGTTTACAGTGAGGACTTGGTCACTGTGTCTCTGTTTCCTGAAATA
+2.86	12.32	+1.52	11.56	0.1	13.08	0.3	0.00100870	0.02124546	0.00461198	0.22602646	Mocs1	A_52_P200265	NM_020042	ref|Mus musculus molybdenum cofactor synthesis 1 (Mocs1), transcript variant 1, mRNA [NM_020042]	GTTCACTGTGGTCTGCCCACACCTGTCTACTCTGGCATGTGTCAGGAAAAGGAGCGTCAA
+2.21	13.95	+1.15	13.38	0.1	14.52	0.1	0.00059545	0.01520020	0.01009718	0.32115152	Morc2a	A_55_P2052775	NM_001159288	ref|Mus musculus microrchidia 2A (Morc2a), transcript variant 1, mRNA [NM_001159288]	TGGCTGGAAGTGCCTGCTTGAGTTCTGCCATCAGGTTGTTTAGGGGGGATAGCATTCAGA
+2.03	11.74	+1.02	11.23	0.1	12.25	0.1	0.00183319	0.03178598	0.01452979	0.38641385	Mpg	A_55_P2109983	NM_010822	ref|Mus musculus N-methylpurine-DNA glycosylase (Mpg), mRNA [NM_010822]	GCTAGGACCAGAGTTTTTTGACCAGCCAGCAGTCACCCTAGCCCGTGCATTTCTGGGACA
+28.32	8.91	+4.82	6.50	0.1	11.32	0.1	0.00000035	0.00018600	0.00003246	0.01732203	Mpped2	A_52_P408025	NM_001143683	ref|Mus musculus metallophosphoesterase domain containing 2 (Mpped2), transcript variant 1, mRNA [NM_001143683]	TGGAATGTGAGGGACGGTCTACAAACTGCCATTTTTCTAATTATAAACTCACATTCTCTG
+5.36	10.16	+2.42	8.95	0.2	11.37	0.1	0.00003203	0.00221649	0.00096869	0.10410239	Mpzl2	A_52_P322421	NM_007962	ref|Mus musculus myelin protein zero-like 2 (Mpzl2), mRNA [NM_007962]	TCATGGGATATCAGGTTCTTGTTCAGTGTCTCCTTCCTAAGAGTACTTTTGTACTGTAAC
+2.24	9.21	+1.17	8.63	0.1	9.80	0.1	0.00094486	0.02046195	0.00975800	0.31578623	Mras	A_52_P203798	NM_008624	ref|Mus musculus muscle and microspikes RAS (Mras), mRNA [NM_008624]	TTTTTTCAGAAATGTGTGTTCCCATCACATCTGATGTATACCTTCCCTGCAATCCCCTCA
+3.24	10.75	+1.70	9.90	0.2	11.60	0.0	0.00022900	0.00790219	0.00329846	0.18866848	Mrc2	A_52_P424840	NM_008626	ref|Mus musculus mannose receptor, C type 2 (Mrc2), mRNA [NM_008626]	TGGAGTAGAGATGGAACTTCGGAGAGACACCTTATCCACTCACAGGGGGTCATCTCCTGC
+6.50	10.08	+2.70	8.73	0.1	11.43	0.1	0.00000727	0.00088977	0.00062697	0.08509483	Mrgprf	A_55_P2116180	NM_145379	ref|Mus musculus MAS-related GPR, member F (Mrgprf), mRNA [NM_145379]	GACAGAAAGGACCTTCTGTCACCATGGGTAGCTGACTGCTTTTCTGACCCCACCCACCCA
+10.61	13.01	+3.41	11.31	0.4	14.71	0.1	0.00002741	0.00198408	0.00023069	0.05079720	Mrpl36	A_51_P450123	NM_053163	ref|Mus musculus mitochondrial ribosomal protein L36 (Mrpl36), nuclear gene encoding mitochondrial protein, mRNA [NM_053163]	AAACGATGTTCTTGTGTAGCAACTATCCCAGTCTTTACTCAAGGAAAACCTTGTTTACAT
+2.03	13.09	+1.02	12.57	0.1	13.60	0.1	0.00102739	0.02153114	0.01402350	0.37903176	Mrpl49	A_55_P1957909	NM_026246	ref|Mus musculus mitochondrial ribosomal protein L49 (Mrpl49), nuclear gene encoding mitochondrial protein, mRNA [NM_026246]	TTAAGTACTTAGGATGAAAGGGCTTTGAGATAAGGCCTTGCTTTCATAAAGTACAAGTAG
+3.37	8.46	+1.75	7.58	0.1	9.34	0.1	0.00008309	0.00401433	0.00298050	0.17876190	Mrvi1	A_52_P409769	NM_194464	ref|Mus musculus MRV integration site 1 (Mrvi1), transcript variant 2, mRNA [NM_194464]	CAGCCTTGTGTTTCCAGACGTAACTGTGAAATGGAATAAAAGTTTCCCACTCAAGATGCC
+2.39	7.47	+1.26	6.84	0.3	8.09	0.0	0.00158220	0.02877299	0.00840244	0.29495652	Ms4a3	A_51_P364210	NM_133246	ref|Mus musculus membrane-spanning 4-domains, subfamily A, member 3 (Ms4a3), mRNA [NM_133246]	AGATGAAATGCAATCCTTCTGTCATGGAAATATTCACAAGAAAGCTGGCATCTGTCCCAA
+2.83	11.10	+1.50	10.35	0.1	11.85	0.1	0.00015728	0.00610284	0.00476613	0.23017791	Msrb3	A_52_P121491	NM_177092	ref|Mus musculus methionine sulfoxide reductase B3 (Msrb3), nuclear gene encoding mitochondrial protein, mRNA [NM_177092]	CTCACTCCACAGAGATGCTAGGTTGTTTTACTCTTCCTTCATTTTTCTCATACTATAGTA
+3.64	7.84	+1.87	6.91	0.2	8.78	0.0	0.00013277	0.00544306	0.00244715	0.16447385	Mst1r	A_51_P110672	NM_009074	ref|Mus musculus macrophage stimulating 1 receptor (c-met-related tyrosine kinase) (Mst1r), mRNA [NM_009074]	CAGCATGAGCCAGTGACATTTTTGTAGCATGTATTTATGTAATGTCTGTTTTGTACCTGT
+2.34	8.70	+1.23	8.09	0.0	9.31	0.2	0.00058680	0.01506522	0.00869741	0.29930492	Mtss1	A_55_P2088028	NM_144800	ref|Mus musculus metastasis suppressor 1 (Mtss1), transcript variant 1, mRNA [NM_144800]	AAGACATGTTGAACGCCATCCGGAGGGGCGTGAAGCTGAAGAAGACGACCACCAACGATC
+2.32	9.42	+1.21	8.82	0.2	10.03	0.2	0.00196377	0.03337933	0.00894423	0.30299731	Mtss1l	A_55_P2056926	NM_198625	ref|Mus musculus metastasis suppressor 1-like (Mtss1l), mRNA [NM_198625]	TGCTACAAAGTAACAAATGCACTGTGAAGATCCCAGTATTAATAAAGCAGTACTGTAGTT
+3.08	9.38	+1.62	8.57	0.3	10.19	0.2	0.00093163	0.02030126	0.00401004	0.20682719	Mtus1	A_55_P2090798	NM_001005863	ref|Mus musculus mitochondrial tumor suppressor 1 (Mtus1), nuclear gene encoding mitochondrial protein, transcript variant 1, mRNA [NM_001005863]	GCCAAAGCTGAATCTTCTTCAGTCCATTCATCTATGTTATATTAAAGGCTAAGGTGTTAA
+7.21	9.08	+2.85	7.66	0.1	10.51	0.1	0.00000415	0.00065003	0.00049822	0.07506220	Mustn1	A_52_P335064	NM_181390	ref|Mus musculus musculoskeletal, embryonic nuclear protein 1 (Mustn1), mRNA [NM_181390]	GCCAAGAACCAGGACATCAAGTCTAAGACATACCAGGTCATGCGGGACTACGAGCAAGCC
+2.82	13.53	+1.50	12.78	0.2	14.28	0.0	0.00043008	0.01218946	0.00485525	0.23216705	Mvk	A_55_P2058864	NM_023556	ref|Mus musculus mevalonate kinase (Mvk), mRNA [NM_023556]	TTCTGAAGCCAGGCAGGGATTAGTTGTGGGGTCTTCTGAGATGGCAGGCTGACACAGGAG
+7.64	8.00	+2.93	6.53	0.0	9.47	0.0	0.00000236	0.00048130	0.00044557	0.07068010	Mybpc3	A_55_P2011862	NM_008653	ref|Mus musculus myosin binding protein C, cardiac (Mybpc3), mRNA [NM_008653]	CTAAGGATAATGTTAATACTGGGAGCATAAAGTGTGTGGGCTTCAGAAGTGGTGACTGGG
+2.42	7.28	+1.27	6.64	0.0	7.92	0.1	0.00033190	0.01018098	0.00762729	0.28523515	Mycn	A_52_P536494	NM_008709	ref|Mus musculus v-myc myelocytomatosis viral related oncogene, neuroblastoma derived (avian) (Mycn), mRNA [NM_008709]	TGTACTAATTCCTACACGGCCTGTATACTTTAGTATGACGCTGATACATAACTAAATTTG
+2.23	15.15	+1.16	14.58	0.0	15.73	0.1	0.00041917	0.01194468	0.00981822	0.31675820	Myl12b	A_55_P2139407	NM_023402	ref|Mus musculus myosin, light chain 12B, regulatory (Myl12b), mRNA [NM_023402]	CTCAGTCACTTCCCCTCCCCCATAGGGCCTACTGTGTGCCACTTAGTTGAGAGCTTTTTT
+16.78	8.63	+4.07	6.59	0.1	10.66	0.3	0.00000549	0.00076638	0.00009299	0.03098413	Myl7	A_65_P10195	NM_022879	ref|Mus musculus myosin, light polypeptide 7, regulatory (Myl7), mRNA [NM_022879]	CAAGGAAGCCTTCAGCTGCATTGACCAGAACAGGGATGGGATCATCTGCAAATCAGACCT
+6.08	14.87	+2.60	13.57	0.2	16.17	0.0	0.00001093	0.00111964	0.00072936	0.09131610	Myl9	A_51_P308298	NM_172118	ref|Mus musculus myosin, light polypeptide 9, regulatory (Myl9), mRNA [NM_172118]	CTTAGGCTTGTGGAGTTGTCTCAGCACCCCCAGAATGCATTGAGGGAAGGGAAGCTGCCT
+3.16	13.53	+1.66	12.70	0.0	14.36	0.1	0.00006651	0.00346731	0.00351162	0.19433040	Myo1d	A_52_P650855	NM_177390	ref|Mus musculus myosin ID (Myo1d), mRNA [NM_177390]	CAGTGATTGTATGCATGGAGTAGGGGTCTCTTGAGTTAATGAAATGCAGTTTATGGTTTG
+5.79	10.72	+2.53	9.45	0.0	11.98	0.0	0.00000601	0.00080670	0.00082755	0.09669017	Myo3b	A_55_P1981814	NM_177376	ref|Mus musculus myosin IIIB (Myo3b), mRNA [NM_177376]	GAGATGGAGACCCTCCCCTCTTTGAAATGCATCCTGTGAAAATGCTCTTTAAGATACCAA
+3.92	9.48	+1.97	8.49	0.1	10.46	0.1	0.00003466	0.00233500	0.00200095	0.14912663	Myo7a	A_55_P2059357	NM_008663	ref|Mus musculus myosin VIIA (Myo7a), transcript variant 2, mRNA [NM_008663]	ATATGGATGGCACAGAGGAATCAAGGACAACTTAGCTCTCTGCATACTTGGAACAACCAA
+2.04	11.62	+1.03	11.10	0.0	12.13	0.2	0.00210839	0.03490479	0.01471195	0.38765690	Mzt1	A_52_P644972	NM_175245	ref|Mus musculus mitotic spindle organizing protein 1 (Mzt1), mRNA [NM_175245]	TACTAGCGAATCTTGAGTGGCTATTAAGTCAGTACATAGGTGGTGTATTTCAACAGATTA
+2.04	7.80	+1.03	7.29	0.1	8.31	0.0	0.00090252	0.01985261	0.01371494	0.37536375	Nacc2	A_55_P2178539	NM_001037098	ref|Mus musculus nucleus accumbens associated 2, BEN and BTB (POZ) domain containing (Nacc2), transcript variant 2, mRNA [NM_001037098]	ACAGCGCCTGTTAGGCCTCTACTGTGATGTGTCCATCGTGGTCAAAGGCCAGGCCTTCAA
+2.17	11.09	+1.12	10.53	0.1	11.65	0.1	0.00112519	0.02290631	0.01090981	0.33287597	Nagk	A_55_P1959238	NM_019542	ref|Mus musculus N-acetylglucosamine kinase (Nagk), transcript variant 1, mRNA [NM_019542]	CCGAGAGCTGGGAGACTTTCCTTTTTAAAAAACACATATGGAAGAAAATAAATGCACTTT
+2.14	9.35	+1.10	8.80	0.0	9.89	0.2	0.00109602	0.02245382	0.01190282	0.34929730	Naip2	A_55_P1984243	NM_010872	ref|Mus musculus NLR family, apoptosis inhibitory protein 2 (Naip2), transcript variant 1, mRNA [NM_010872]	TTCTAGTACATTTCACTCTAGACAGGCATGGTGCAATCCTAGTACTTAGGAGCCTGAGCA
+2.31	9.26	+1.21	8.65	0.1	9.86	0.1	0.00056877	0.01475570	0.00877109	0.30020000	Nat2	A_51_P124606	NM_010874	ref|Mus musculus N-acetyltransferase 2 (arylamine N-acetyltransferase) (Nat2), transcript variant 1, mRNA [NM_010874]	CTGGTGGTCATGTTGATGTGTGCTAGGAAATACCCAGCATTGGCTTACAGCTAAATTTAT
+2.68	9.81	+1.42	9.09	0.0	10.52	0.4	0.00318015	0.04607153	0.00581682	0.25193948	Ncam1	A_51_P380309	NM_001113204	ref|Mus musculus neural cell adhesion molecule 1 (Ncam1), transcript variant 3, mRNA [NM_001113204]	ACTTTTTACTGAGTGAAACATCAACACCACCTTTGTTTCCATTCTCACTGCTGTAAATAC
+2.98	8.59	+1.58	7.81	0.1	9.38	0.2	0.00028547	0.00913981	0.00403735	0.20806547	Ncam1	A_55_P2028942	NM_010875	ref|Mus musculus neural cell adhesion molecule 1 (Ncam1), transcript variant 2, mRNA [NM_010875]	TGGAAGGCATTGTCACCATCATGGGCCTGAAACCTGAGACGAGGTACTCGGTACGACTGG
+3.07	11.58	+1.62	10.77	0.0	12.39	0.1	0.00012388	0.00517008	0.00372428	0.20011945	Nck2	A_55_P2117741	NM_010879	ref|Mus musculus non-catalytic region of tyrosine kinase adaptor protein 2 (Nck2), mRNA [NM_010879]	CAATTGAAGAAGGGGTCTTGGGATCCCCTAAACTTGCATACCCGGTTTTTTGAATATTGT
+5.60	7.96	+2.48	6.71	0.2	9.20	0.1	0.00002721	0.00197204	0.00089386	0.09910563	Nckap5	A_51_P379478	NM_172484	ref|Mus musculus NCK-associated protein 5 (Nckap5), transcript variant 2, mRNA [NM_172484]	TTTATAATTCCTTCTGTACAGAAGCCTACAGACCAGGCAGACTAGAGCTATGTTTAGGAT
+2.32	14.69	+1.21	14.09	0.2	15.30	0.0	0.00072554	0.01728123	0.00885410	0.30124041	Ndufv2	A_55_P2119478	NM_028388	ref|Mus musculus NADH dehydrogenase (ubiquinone) flavoprotein 2 (Ndufv2), nuclear gene encoding mitochondrial protein, mRNA [NM_028388]	GTGTGCAAGCAGGCCTTTAACTTGTATTCAACTGTAAAAAATGTCACTGGACAAATAAAA
+2.39	15.88	+1.25	15.25	0.0	16.51	0.0	0.00025442	0.00842401	0.00792664	0.28788235	Ndufv3	A_55_P2184180	NM_030087	ref|Mus musculus NADH dehydrogenase (ubiquinone) flavoprotein 3 (Ndufv3), nuclear gene encoding mitochondrial protein, transcript variant 1, mRNA [NM_030087]	GGTAGACCCCGATGTTGGTTCCCATGAATCCTTGCCTGTGAGAATAAAAGGCAGAGTCAC
+2.13	7.25	+1.09	6.70	0.1	7.79	0.2	0.00348350	0.04882643	0.01298279	0.36598209	Neb	A_55_P2116978	NM_010889	ref|Mus musculus nebulin (Neb), mRNA [NM_010889]	TTAAGGATGGAGATGCTATAGTGAATGCTCAGGCGATTGATGAAGGCTGGATGTATGGCA
+3.37	9.54	+1.75	8.66	0.3	10.42	0.0	0.00045278	0.01262801	0.00299708	0.17924406	Nedd9	A_52_P491544	NM_017464	ref|Mus musculus neural precursor cell expressed, developmentally down-regulated gene 9 (Nedd9), transcript variant 2, mRNA [NM_017464]	TTCCTTTATGACCAACTCAAGAAATATAGTAGTCTCTGATCTATTTCATTCCAGCCTACT
+7.14	11.03	+2.84	9.61	0.1	12.45	0.0	0.00000362	0.00060802	0.00050724	0.07605714	Nexn	A_52_P367520	NM_199465	ref|Mus musculus nexilin (Nexn), mRNA [NM_199465]	CCCTGGATCCTAACAACACAGTCTGTAAATAAAAGTTTATTATGTTCTAATATTGGGTGG
+5.38	11.04	+2.43	9.83	0.0	12.26	0.1	0.00001346	0.00127129	0.00098869	0.10517568	Nfatc4	A_52_P342159	NM_023699	ref|Mus musculus nuclear factor of activated T-cells, cytoplasmic, calcineurin-dependent 4 (Nfatc4), transcript variant 1, mRNA [NM_023699]	TAGTTTCTCCTAGCCCAGCTTCTAGCTTCCTGTTTTCCCTTTCTCTCCCAGCAAAGGTGT
+2.03	8.00	+1.02	7.49	0.1	8.51	0.1	0.00108134	0.02225141	0.01428316	0.38260145	Nfe2l3	A_52_P423222	NM_010903	ref|Mus musculus nuclear factor, erythroid derived 2, like 3 (Nfe2l3), mRNA [NM_010903]	CTGCCGTAAACGTAAACTAGACATCATTTTGAATCTAGAGGATGATATATGTAACTTGCA
+2.24	13.37	+1.16	12.79	0.2	13.96	0.1	0.00139588	0.02637477	0.00988637	0.31781725	Nfkbil1	A_55_P2050697	NM_010909	ref|Mus musculus nuclear factor of kappa light polypeptide gene enhancer in B-cells inhibitor-like 1 (Nfkbil1), mRNA [NM_010909]	GGGAGGCTCTAACCACTGCTCTGGACTGCCATTTCCTAATAAGACTTGGTTCCACACCTC
+2.64	11.07	+1.40	10.37	0.0	11.77	0.0	0.00014437	0.00574714	0.00577395	0.25094548	Nhsl1	A_55_P2112185	NM_173390	ref|Mus musculus NHS-like 1 (Nhsl1), transcript variant 1, mRNA [NM_173390]	CACACAGATCATCTCCTGTAAATCTTAGGCCATGTTGACATTTGAATACCTAAAAAAGAT
+2.18	8.48	+1.13	7.92	0.1	9.04	0.1	0.00074450	0.01748207	0.01091794	0.33296271	Nhsl2	A_55_P2181271	NM_001163610	ref|Mus musculus NHS-like 2 (Nhsl2), mRNA [NM_001163610]	GCTACCAGCAATTGAACTGTATTATTCTTTATAGAGCTAGAGCTGTTTGTTGTCTTCTTA
+4.05	9.85	+2.02	8.84	0.1	10.86	0.1	0.00002456	0.00186591	0.00184616	0.14161267	Nid1	A_55_P2115713	NM_010917	ref|Mus musculus nidogen 1 (Nid1), mRNA [NM_010917]	TTCTAGAGCCATAGGACTTCTTCCTAATTCTAGACTCTCCCATGGTAAGCAGAGCCTTAG
+7.35	12.31	+2.88	10.87	0.1	13.74	0.0	0.00000467	0.00070476	0.00048088	0.07332688	Nid2	A_51_P315666	NM_008695	ref|Mus musculus nidogen 2 (Nid2), mRNA [NM_008695]	ACAGTGGAAAAGGAATTGGCCATTATGAGTTCTTGGCACACAAGTGAGCATTTTCAGTGC
+17.63	9.28	+4.14	7.21	0.0	11.35	0.3	0.00000260	0.00050482	0.00008232	0.02979310	Nkain4	A_55_P2106901	NM_021426	ref|Mus musculus Na+/K+ transporting ATPase interacting 4 (Nkain4), transcript variant 1, mRNA [NM_021426]	CGGGGGACACTGCAGGACAGGGTGGCTACAACTGTGAGTTTGTAATATCTTTTCTTTTTT
+3.55	14.66	+1.83	13.74	0.1	15.57	0.1	0.00009747	0.00443513	0.00256288	0.16673554	Nlrp1a	A_55_P1955998	NM_001004142	ref|Mus musculus NLR family, pyrin domain containing 1A (Nlrp1a), mRNA [NM_001004142]	AACCTGCGGAGCCACACACGTGCACCTTTCTACTGGACCAGAGATTATTCGGCGGGAATC
+2.47	7.95	+1.30	7.29	0.1	8.60	0.1	0.00044877	0.01256072	0.00708778	0.27587145	Nlrp2	A_55_P2042247	NM_177690	ref|Mus musculus NLR family, pyrin domain containing 2 (Nlrp2), mRNA [NM_177690]	GCATCTGAGATAAATGTCCTTATCCTTCCCAGATCTATGTATAAAACTCACAAATGTCAT
+3.97	13.07	+1.99	12.08	0.3	14.07	0.1	0.00013137	0.00539864	0.00202814	0.14973505	Nme4	A_51_P164203	NM_019731	ref|Mus musculus non-metastatic cells 4, protein expressed in (Nme4), nuclear gene encoding mitochondrial protein, mRNA [NM_019731]	TGTATCCTAAGTCAATACAATATTGGACCATGTCCTTGTGTACAAAAGTGCCAGACAACC
+8.31	8.93	+3.05	7.40	0.0	10.46	0.0	0.00000187	0.00042653	0.00038059	0.06566575	Nnmt	A_55_P2185840	NM_010924	ref|Mus musculus nicotinamide N-methyltransferase (Nnmt), mRNA [NM_010924]	ATCAAGCAGGTACTAAAGTGTGATGTGACCCAGAGCCAGCCTCTGGGTGGGGTCTCTCTG
+5.77	8.19	+2.53	6.92	0.1	9.45	0.0	0.00000991	0.00105105	0.00084216	0.09678102	Nol3	A_55_P2135311	NM_030152	ref|Mus musculus nucleolar protein 3 (apoptosis repressor with CARD domain) (Nol3), mRNA [NM_030152]	AATGCCCCCAAGAAACACCTAGGCTATGGAACCATAAAGAACTTCATATTCCGATCTGTG
+31.82	9.89	+4.99	7.39	0.1	12.39	0.2	0.00000058	0.00024253	0.00002534	0.01596000	Notch3	A_51_P220162	NM_008716	ref|Mus musculus Notch gene homolog 3 (Drosophila) (Notch3), mRNA [NM_008716]	GCCTAATAGAAATGTTTTTAGGCTGTTTTTGTAATATGGCACCTGGTCACAGTCCTTTGT
+2.04	11.79	+1.03	11.28	0.0	12.31	0.1	0.00117704	0.02357677	0.01347116	0.37208772	Notum	A_55_P2114402	NM_175263	ref|Mus musculus notum pectinacetylesterase homolog (Drosophila) (Notum), mRNA [NM_175263]	GTCCCTCCCAGCCCCCACTGATCATGTTCGTTTGTATTATTTTATAAAGTGACTTTTTTA
+2.13	7.29	+1.09	6.74	0.0	7.83	0.1	0.00073796	0.01738448	0.01153316	0.34292351	Nova1	A_52_P204629	NM_021361	ref|Mus musculus neuro-oncological ventral antigen 1 (Nova1), mRNA [NM_021361]	GCATGCTTATTTAGAAGAGGCAGTTTATCTTGAGAGGTAGTGTGATCTACCTTTGTCAGG
+2.08	9.78	+1.06	9.25	0.1	10.31	0.0	0.00064834	0.01609368	0.01255316	0.35836265	Nox4	A_55_P1972040	NM_015760	ref|Mus musculus NADPH oxidase 4 (Nox4), mRNA [NM_015760]	CCTTGCCTAATCTAAACTCCAGTGCATGTTCAAGGATCTATATGTTAAACATGGTATATT
+2.35	14.78	+1.23	14.17	0.3	15.40	0.1	0.00213784	0.03517623	0.00879757	0.30061639	Npdc1	A_55_P1974650	NM_008721	ref|Mus musculus neural proliferation, differentiation and control gene 1 (Npdc1), mRNA [NM_008721]	AACCCTAGAGCCCAGGCATGGATAGAGAGTTTTGGAGACAAAAGCCAATTAAAGTTTTTT
+2.87	16.58	+1.52	15.82	0.3	17.34	0.1	0.00069678	0.01683182	0.00471430	0.22890362	Npm1	A_51_P467410	NM_008722	ref|Mus musculus nucleophosmin 1 (Npm1), transcript variant 1, mRNA [NM_008722]	CTTGGTTTTAAGTATGTATGGAATGTTATGATAGGACATAGTAATAGTGGTCAGATGTGG
+4.29	7.77	+2.10	6.72	0.1	8.82	0.1	0.00002283	0.00179755	0.00161515	0.13296209	Npnt	A_55_P1993549	NM_033525	ref|Mus musculus nephronectin (Npnt), transcript variant 1, mRNA [NM_033525]	GCTAAGCCCAATCCTTTACAAAAAAGAAGTGTGATCATATTCATTCTCCTCCTACTCCCT
+3.05	8.50	+1.61	7.70	0.1	9.31	0.0	0.00007812	0.00385662	0.00383797	0.20379427	Nppb	A_51_P426195	NM_008726	ref|Mus musculus natriuretic peptide type B (Nppb), mRNA [NM_008726]	CCAAAAAGAGTCCTTCGGTCTCAAGGCAGCACCCTCCGGGTCCAGCAGAGACCTCAAAAT
+5.71	10.52	+2.51	9.26	0.3	11.78	0.0	0.00003765	0.00245105	0.00084045	0.09693773	Npr3	A_51_P247184	NM_008728	ref|Mus musculus natriuretic peptide receptor 3 (Npr3), transcript variant 1, mRNA [NM_008728]	AAACGTACCATGAATCTGGTAGAAGAGTCCAAGCTGCACCAGCTACATATAGCTTCCTAT
+2.06	12.93	+1.04	12.41	0.0	13.45	0.1	0.00092811	0.02025178	0.01357317	0.37310519	Nprl3	A_66_P111666	NM_181569	ref|Mus musculus nitrogen permease regulator-like 3 (S. cerevisiae) (Nprl3), mRNA [NM_181569]	CATGCCTGTGTGTGGATGGAAACAACCTCCCTTCTGCCGCAGAGTTCCTGACTGGCCTTA
+2.44	7.42	+1.29	6.78	0.0	8.06	0.2	0.00105960	0.02197945	0.00749670	0.28304077	Npy1r	A_55_P2103452	NM_010934	ref|Mus musculus neuropeptide Y receptor Y1 (Npy1r), mRNA [NM_010934]	AAATGTTGCCTGTGTGTGATTTTAGAAGGGCAGACACTTCTGAATTAAAACTGAGCTTTT
+3.29	11.55	+1.72	10.69	0.0	12.41	0.0	0.00004837	0.00283343	0.00310017	0.18178399	Nr2f1	A_55_P2074281	NM_010151	ref|Mus musculus nuclear receptor subfamily 2, group F, member 1 (Nr2f1), mRNA [NM_010151]	CTGATCTGTAAGTACATTGGAAAGGAAAGAAAAAGGACCTCGTGTCTGGTGAGAAAATGA
+2.19	11.15	+1.13	10.58	0.1	11.71	0.1	0.00073194	0.01734439	0.01046075	0.32661180	Nr2f2	A_55_P2128283	NM_009697	ref|Mus musculus nuclear receptor subfamily 2, group F, member 2 (Nr2f2), transcript variant 1, mRNA [NM_009697]	GGCCCTTTTCCTTGTTTGCTTTGTGTTAGCTTATTGTAAACAGCCATTTGTTGTAAATTA
+2.46	12.49	+1.30	11.84	0.0	13.13	0.0	0.00020494	0.00732425	0.00715231	0.27718400	Nrbf2	A_51_P284988	NM_001036293	ref|Mus musculus nuclear receptor binding factor 2 (Nrbf2), mRNA [NM_001036293]	AGGACCTGGGAAAGTCACTGTGAAACATCACTTACCTTCGTCACGACTAAAGCTCATGAT
+3.49	8.95	+1.80	8.05	0.1	9.85	0.1	0.00004587	0.00273354	0.00267175	0.17029960	Nrp1	A_51_P469285	NM_008737	ref|Mus musculus neuropilin 1 (Nrp1), mRNA [NM_008737]	TTGTGGATGGTGTAAAGTTGAAAAAAGATAAACTGAACCCACAGAGTAATTACTCAGAGG
+11.17	9.95	+3.48	8.21	0.3	11.69	0.2	0.00002264	0.00179093	0.00021087	0.04992481	Nsg1	A_52_P467726	NM_010942	ref|Mus musculus neuron specific gene family member 1 (Nsg1), mRNA [NM_010942]	GCTGATGTGGCACCTTGCAAATAGAATATCTAAGTCCACAATCTTTGTAAGAAAAGTATG
+2.50	7.46	+1.32	6.80	0.1	8.12	0.0	0.00040307	0.01162794	0.00696354	0.27425641	Ntn4	A_51_P497661	NM_021320	ref|Mus musculus netrin 4 (Ntn4), mRNA [NM_021320]	CGGCCACGAGGACGTAAGAACGGGCAAATTAATTGTGAATATGAAAAGCTTTGTCCAGCA
+3.41	11.60	+1.77	10.71	0.1	12.48	0.2	0.00014094	0.00567853	0.00289685	0.17711845	Nudt13	A_51_P521374	NM_026341	ref|Mus musculus nudix (nucleoside diphosphate linked moiety X)-type motif 13 (Nudt13), mRNA [NM_026341]	TAGGAACAAACATCCTCTGGCCTGGACTGGCTGATGTTGGATTTATAGGAACTGCCAAAT
+3.74	14.73	+1.90	13.78	0.2	15.68	0.0	0.00005987	0.00321411	0.00226220	0.16025197	Nxn	A_55_P2022364	NM_008750	ref|Mus musculus nucleoredoxin (Nxn), mRNA [NM_008750]	TAAGGAACCTTGTGGGTGTTTGTTTTGGTGGGAAAATGAATAGCCGAGCTAACAGTTCAT
+6.33	7.82	+2.66	6.49	0.0	9.16	0.1	0.00000517	0.00074267	0.00066387	0.08746444	O3far1	A_52_P503663	NM_181748	ref|Mus musculus omega-3 fatty acid receptor 1 (O3far1), mRNA [NM_181748]	ACAACATGTCGCTGTTCAGGAACGAATGGAGGAAGATTTTTTGCTGCTTCTTTTTTCCAG
+2.21	10.90	+1.14	10.33	0.1	11.48	0.2	0.00204127	0.03427108	0.01110112	0.33659316	Obsl1	A_52_P286002	NM_178884	ref|Mus musculus obscurin-like 1 (Obsl1), mRNA [NM_178884]	ATGAACGTGCCTACTTCACAGTTACCATCACAGATGTCTTCTCGTGGATCGTCTACCCCA
+4.05	7.71	+2.02	6.70	0.0	8.72	0.1	0.00002543	0.00189722	0.00183924	0.14142613	Odz3	A_55_P2022748	AK050784	gb|Mus musculus 9 days embryo whole body cDNA, RIKEN full-length enriched library, clone:D030019H23 product:odd Oz/ten-m homolog 3 (Drosophila), full insert sequence. [AK050784]	GCCTGACACTTCTTCAAATATGATGATCTTCACAAATGCCTGTAGGTTGGATAAAATATT
+3.76	7.46	+1.91	6.51	0.0	8.42	0.0	0.00002710	0.00197041	0.00221913	0.15826954	Odz4	A_55_P2141088	ENSMUST00000107162	ens|odd Oz/ten-m homolog 4 (Drosophila) [Source:MGI Symbol;Acc:MGI:2447063] [ENSMUST00000107162]	AAACCAGAAGTGATCCCGTGTAGCCTTCGTTGACAAATAAAAGACTATTTTGTGTTTAAA
+4.91	8.00	+2.30	6.85	0.0	9.15	0.2	0.00002414	0.00184733	0.00121684	0.11369733	Odz4	A_55_P2141084	NM_011858	ref|Mus musculus odd Oz/ten-m homolog 4 (Drosophila) (Odz4), mRNA [NM_011858]	TCGCCTTATGTTGTCCCACTGGGATAAGAGGATGTGTTTCGTTAAGTGCTCTTCCTGATT
+17.26	13.49	+4.11	11.44	0.3	15.55	0.2	0.00000899	0.00099483	0.00008575	0.03033708	Ogn	A_51_P295085	NM_008760	ref|Mus musculus osteoglycin (Ogn), mRNA [NM_008760]	CATTAAAGCATCTGTGAACTGTAAGGCCACAACTATTGCTCTAATAATGTCAACTAGCTC
+4.51	8.77	+2.17	7.68	0.1	9.85	0.1	0.00002124	0.00170580	0.00144372	0.12558011	Oit3	A_52_P574720	NM_010959	ref|Mus musculus oncoprotein induced transcript 3 (Oit3), mRNA [NM_010959]	GACTAAGAGCATAACTCATGATCTCCTAGATACCTAATAATTGTGACCTAAAATCTCAAC
+6.03	10.88	+2.59	9.59	0.0	12.18	0.2	0.00001219	0.00119384	0.00075235	0.09272016	Olfml2b	A_52_P454183	NM_177068	ref|Mus musculus olfactomedin-like 2B (Olfml2b), mRNA [NM_177068]	GAGGAATTTCTATGGCAACTGCTTTGTCATCTGTGGGGTACTATATGCTGTGGACAGCTA
+30.18	9.96	+4.92	7.50	0.2	12.42	0.1	0.00000037	0.00018689	0.00002979	0.01737037	Olfml3	A_55_P2102540	NM_133859	ref|Mus musculus olfactomedin-like 3 (Olfml3), mRNA [NM_133859]	TTAGACGGCACCCAGAACGACACGGCTTTTGTCTTCCCAAGGCTGCGTGACTTCACCCTT
+2.19	9.60	+1.13	9.03	0.0	10.16	0.1	0.00051307	0.01374364	0.01061312	0.32892323	Olfr1466	A_55_P2175579	NM_146694	ref|Mus musculus olfactory receptor 1466 (Olfr1466), mRNA [NM_146694]	CTCTCTCTTGCTCTGATAGACATGTTAATGAACTGGTACTTATTTATCAAGCCAGTTTTA
+4.32	7.88	+2.11	6.83	0.0	8.94	0.0	0.00001589	0.00141033	0.00158803	0.13228571	Olr1	A_51_P462192	NM_138648	ref|Mus musculus oxidized low density lipoprotein (lectin-like) receptor 1 (Olr1), mRNA [NM_138648]	TACAATTTCTGTGATGAAATAACTGAGCATATATTTTGAGAATTTGGTTTTCTTAAATTT
+3.29	8.30	+1.72	7.44	0.0	9.16	0.0	0.00004889	0.00285081	0.00309604	0.18188060	Omd	A_51_P342926	NM_012050	ref|Mus musculus osteomodulin (Omd), mRNA [NM_012050]	TAAAGATCAGAACTGCGTTTAAGATGTTGGTGAAAATGGCTTTACTTCATAAGCTTAGAG
+2.01	9.61	+1.01	9.10	0.1	10.11	0.1	0.00120292	0.02392023	0.01484851	0.38865337	Omp	A_55_P2121185	NM_011010	ref|Mus musculus olfactory marker protein (Omp), mRNA [NM_011010]	GCCCTGTGGGGACATGAGTGTCTCTGTTGTGCCTGTTTCACAATAAAGACTGTGTGCCCT
+4.13	7.77	+2.05	6.75	0.0	8.79	0.1	0.00002820	0.00202528	0.00177515	0.13921793	Optc	A_55_P2180904	NM_054076	ref|Mus musculus opticin (Optc), transcript variant 1, mRNA [NM_054076]	GACAGGACTGATAATTACATTTTCCAGAATTTTGCAGTTCAGTTGTTAAACACAGCCATT
+6.27	9.42	+2.65	8.10	0.1	10.75	0.1	0.00001394	0.00129674	0.00068566	0.08884774	Osbpl10	A_51_P461108	NM_148958	ref|Mus musculus oxysterol binding protein-like 10 (Osbpl10), mRNA [NM_148958]	AAGACACACTGATGGGCGGAGGTGCAGTGCTTCCCGTAATAGGCCTGGTTTTGTAGGAAT
+6.26	11.78	+2.65	10.46	0.1	13.10	0.0	0.00000688	0.00086552	0.00068159	0.08850309	Osmr	A_51_P319460	NM_011019	ref|Mus musculus oncostatin M receptor (Osmr), mRNA [NM_011019]	ATTGCAGATGCTCTGTTTACATTTTCTTGTCAATGGACTTCTCACTGGAAACTTGCACCC
+3.04	13.96	+1.60	13.16	0.0	14.76	0.0	0.00006598	0.00344281	0.00387074	0.20415745	P4ha2	A_52_P663413	NM_011031	ref|Mus musculus procollagen-proline, 2-oxoglutarate 4-dioxygenase (proline 4-hydroxylase), alpha II polypeptide (P4ha2), transcript variant 2, mRNA [NM_011031]	CAGATATTTCAGGTAGAAGATGTCTCAGTGAAACCAAAGTTCTGATGCTGTTTACATGTG
+2.12	9.60	+1.08	9.05	0.0	10.14	0.0	0.00057695	0.01487881	0.01193001	0.34911896	P4ha3	A_55_P2003033	NM_177161	ref|Mus musculus procollagen-proline, 2-oxoglutarate 4-dioxygenase (proline 4-hydroxylase), alpha polypeptide III (P4ha3), mRNA [NM_177161]	GCCCAGCAGCCCCCTGTACAGAATGAAGTCTGGGAACCGAGTGGCAACGTTTATGATCTA
+2.03	15.83	+1.02	15.32	0.0	16.34	0.0	0.00070725	0.01698688	0.01395535	0.37816351	P4hb	A_51_P311990	NM_011032	ref|Mus musculus prolyl 4-hydroxylase, beta polypeptide (P4hb), mRNA [NM_011032]	TCATCTGTGAGGCATTTCATCTTTTAGATATGTCTTCATGTCCAGCTACTTGTTTCACCA
+3.26	13.75	+1.70	12.90	0.5	14.60	0.1	0.00204947	0.03432406	0.00351810	0.19434737	Palld	A_55_P1977653	NM_001081390	ref|Mus musculus palladin, cytoskeletal associated protein (Palld), mRNA [NM_001081390]	AAAGGAAGACGCTGGGTGGTACACTGTGTCCGCCAAGAACGAAGCAGGCATTGTGTCCTG
+8.57	11.38	+3.10	9.83	0.2	12.93	0.0	0.00000546	0.00076383	0.00035315	0.06354286	Panx1	A_51_P135340	NM_019482	ref|Mus musculus pannexin 1 (Panx1), mRNA [NM_019482]	AGGACCTGGGGCTTCTAGAGAGCAAGCACATGGAAGATGCTTTGTTTTGTGAGGTAATAA
+2.69	8.10	+1.42	7.38	0.0	8.81	0.2	0.00033768	0.01029819	0.00550883	0.24414075	Pappa2	A_55_P1984745	NM_001085376	ref|Mus musculus pappalysin 2 (Pappa2), mRNA [NM_001085376]	CAGTGAAAGGGGCTGATCTACTGTATTGTAATGTAAAACAGCTACATCCAGTTATTTTAT
+10.33	11.81	+3.37	10.12	0.3	13.49	0.1	0.00001531	0.00138162	0.00025019	0.05252000	Papss2	A_55_P2080021	NM_011864	ref|Mus musculus 3'-phosphoadenosine 5'-phosphosulfate synthase 2 (Papss2), transcript variant 1, mRNA [NM_011864]	ATAACTGTTTCAGTGTCCCGCTGGTACCTGTTCTTATTCAATAAATCTCTCAAAAGACCA
+3.52	7.55	+1.82	6.64	0.1	8.45	0.1	0.00007814	0.00385662	0.00260575	0.16779141	Paqr8	A_51_P422540	NM_028829	ref|Mus musculus progestin and adipoQ receptor family member VIII (Paqr8), mRNA [NM_028829]	TGCATACACAAATGGGTGATTTTTAACTCTTCAGAGTCCTCAAACAGTGTCATTAAAATG
+4.25	9.64	+2.09	8.59	0.0	10.68	0.4	0.00031853	0.00985249	0.00170744	0.13645685	Pard6g	A_55_P2141786	NM_053117	ref|Mus musculus par-6 partitioning defective 6 homolog gamma (C. elegans) (Pard6g), mRNA [NM_053117]	TGTTTCCATGTTGCTGCAGTGATCTGGAATGTGCTTTACTAAGACAAATATTACAGAACC
+47.89	10.93	+5.58	8.14	0.1	13.72	0.1	0.00000013	0.00015045	0.00000800	0.00800000	Parm1	A_51_P114693	NM_145562	ref|Mus musculus prostate androgen-regulated mucin-like protein 1 (Parm1), mRNA [NM_145562]	ATAGAACTCTCGCTCCACACCTATAAAGCAGCAACTGCTTCACTGCCTTGCTGTTTGTAT
+2.10	11.23	+1.07	10.70	0.1	11.77	0.2	0.00221957	0.03604426	0.01260938	0.35947850	Pbx1	A_55_P2051701	NM_183355	ref|Mus musculus pre B-cell leukemia transcription factor 1 (Pbx1), transcript variant a, mRNA [NM_183355]	CGTCACCTTTGTGGTTTTCAGCCTAGCTCAAAGCTTTCTGGAAACTTTTATTATTTTATT
+2.23	14.85	+1.16	14.27	0.0	15.43	0.1	0.00067110	0.01644744	0.01014780	0.32259869	Pbxip1	A_55_P2093874	NM_146131	ref|Mus musculus pre-B-cell leukemia transcription factor interacting protein 1 (Pbxip1), mRNA [NM_146131]	GACCTTCACAGAAGAGAGCAACGCACTTGGCCCTGCACTGGTACCACTTTTGCTAAAAAA
+2.29	13.27	+1.19	12.68	0.0	13.87	0.1	0.00049133	0.01335253	0.00896500	0.30304885	Pcbp3	A_55_P1980321	NM_021568	ref|Mus musculus poly(rC) binding protein 3 (Pcbp3), mRNA [NM_021568]	AGGACTTGCCAGAAAGTTCATCTGCACCCATCAGAGTTTAATAAATGTCGTGTTCCTCCC
+9.46	10.79	+3.24	9.17	0.0	12.41	0.0	0.00000145	0.00036071	0.00029719	0.05706098	Pcdh1	A_55_P2035159	NM_029357	ref|Mus musculus protocadherin 1 (Pcdh1), mRNA [NM_029357]	CCACATCCCCTACCCCAGCCCTATTCATGTGGCCTTATAATAAAGTTCTCTATTTTTGGA
+2.13	12.26	+1.09	11.72	0.1	12.81	0.1	0.00085753	0.01925959	0.01207635	0.35144177	Pcdh19	A_52_P432969	NM_001105245	ref|Mus musculus protocadherin 19 (Pcdh19), transcript variant 1, mRNA [NM_001105245]	AGAGCTTTCCCTAAATGTATTGTGTATAAGTGACTATCATTCTGTGACAATCCCTCTCGT
+3.22	7.99	+1.69	7.14	0.1	8.83	0.1	0.00014409	0.00573958	0.00330545	0.18872529	Pcdh7	A_52_P130912	NM_001122758	ref|Mus musculus protocadherin 7 (Pcdh7), transcript variant 1, mRNA [NM_001122758]	AAACAGGAGAATATAAGCCATCTCCTGTCAACACTCTCACTAGAAGAGAAGTTTACCTGT
+9.75	10.33	+3.28	8.68	0.1	11.97	0.1	0.00000366	0.00060895	0.00027973	0.05487850	Pcdh7	A_51_P260740	NM_018764	ref|Mus musculus protocadherin 7 (Pcdh7), transcript variant 2, mRNA [NM_018764]	AAGTTCCATTGCATGAGACCTTTTAGTTGTAGGAGTGATGGTCTAGGTAAGTTGGCATCC
+3.46	7.83	+1.79	6.94	0.2	8.73	0.2	0.00041880	0.01194468	0.00289418	0.17712731	Pcdhac2	A_55_P1963533	NM_001003672	ref|Mus musculus protocadherin alpha subfamily C, 2 (Pcdhac2), mRNA [NM_001003672]	CACGTCATGTGGATTCATTTTTAATTGGTGCTATTGGTATTTCCTCTGTTCTTGCTAATA
+2.41	7.14	+1.27	6.51	0.0	7.78	0.2	0.00052705	0.01398126	0.00765384	0.28571903	Pcdhb14	A_51_P240421	NM_053139	ref|Mus musculus protocadherin beta 14 (Pcdhb14), mRNA [NM_053139]	TATTCCTTGCATTTTTTGCTAACTATCTTTCCCTCAAGCACACAATATAGCTGCAAAATG
+10.39	8.39	+3.38	6.70	0.3	10.08	0.1	0.00000897	0.00099457	0.00024193	0.05235739	Pcdhb16	A_55_P2072522	NM_053141	ref|Mus musculus protocadherin beta 16 (Pcdhb16), mRNA [NM_053141]	ACTTTCTGGTGCAGTTAACCTTTTATCTTTGGCAAAATAATGCCCGTTGATGCCTTCTTT
+4.35	8.35	+2.12	7.29	0.2	9.41	0.0	0.00003773	0.00245218	0.00157406	0.13199467	Pcdhb17	A_51_P337771	NM_053142	ref|Mus musculus protocadherin beta 17 (Pcdhb17), mRNA [NM_053142]	GTACATGTGCCTAAATTTGTGAAAATCGAGGTAATTTGGGCATTAGAAGGTATCAAATAG
+2.56	7.78	+1.35	7.10	0.1	8.46	0.0	0.00026738	0.00872661	0.00640803	0.26307171	Pcdhb18	A_55_P2184796	NM_053143	ref|Mus musculus protocadherin beta 18 (Pcdhb18), mRNA [NM_053143]	GTCCATGTTCTACTTTCTTGCACTGCTCATTTAATCATTCAATCTTGACTTGTAAGCTTG
+3.38	7.66	+1.76	6.79	0.1	8.54	0.3	0.00068819	0.01671134	0.00295560	0.17777650	Pcdhb20	A_51_P146760	NM_053145	ref|Mus musculus protocadherin beta 20 (Pcdhb20), mRNA [NM_053145]	GTCTAAATGTTGTTGTACCTGGGTAGAAACTGTACTGGATCATTTGTAGTATTCTCTGTT
+15.67	9.72	+3.97	7.73	0.2	11.70	0.0	0.00000100	0.00030902	0.00010347	0.03324490	Pcdhb21	A_51_P317181	NM_053146	ref|Mus musculus protocadherin beta 21 (Pcdhb21), mRNA [NM_053146]	TAGCAATTTGTTGACTCTCATCATGGTTCCTGATGTACACTGGTTCTTTTTAAACATTCT
+3.31	8.75	+1.73	7.89	0.0	9.62	0.0	0.00004680	0.00277001	0.00309096	0.18192150	Pcdhb22	A_51_P515649	NM_053147	ref|Mus musculus protocadherin beta 22 (Pcdhb22), mRNA [NM_053147]	TTAAGTATTTTTCCAAATCTATTGTTGCTGAACATTTTACATCAGGACACTTCACGCTCC
+6.12	8.32	+2.61	7.01	0.0	9.62	0.1	0.00000552	0.00076865	0.00072872	0.09141833	Pcdhb6	A_51_P403413	NM_053131	ref|Mus musculus protocadherin beta 6 (Pcdhb6), mRNA [NM_053131]	TCAGCGGTATGGGGACATTGTCCCAGAGCTACCAGTATGAGGTGTGTCTGAGCGGAGACT
+2.10	7.28	+1.07	6.75	0.1	7.82	0.2	0.00185751	0.03211317	0.01230672	0.35502886	Pcdhb7	A_51_P184223	NM_053132	ref|Mus musculus protocadherin beta 7 (Pcdhb7), mRNA [NM_053132]	GTACTAAGCATAGTTCATGTTTTTTCCTCCACCTATGAATGATTTTGGTGATTAGTACTC
+3.13	7.73	+1.64	6.90	0.1	8.55	0.0	0.00012097	0.00508199	0.00361408	0.19739809	Pcdhga1	A_55_P2441059	NM_033584	ref|Mus musculus protocadherin gamma subfamily A, 1 (Pcdhga1), mRNA [NM_033584]	AACTTTGTAGGTGTTGATGGGGTGCATGCATTTCTACAGACCTATTCCCGTGAGATCTCA
+3.70	10.32	+1.89	9.38	0.2	11.26	0.2	0.00020192	0.00723727	0.00236579	0.16336404	Pcsk6	A_55_P1972991	NM_011048	ref|Mus musculus proprotein convertase subtilisin/kexin type 6 (Pcsk6), mRNA [NM_011048]	CTGTTGAATCCACACTTCAAATAAGAAATCAGTGAAGCAAATCTAATGTTAACCCTGAGT
+11.03	10.58	+3.46	8.85	0.2	12.31	0.2	0.00000800	0.00093244	0.00021621	0.04987546	Pde2a	A_55_P2105542	NM_001143848	ref|Mus musculus phosphodiesterase 2A, cGMP-stimulated (Pde2a), transcript variant 1, mRNA [NM_001143848]	CTGTTGTGTGTGGTCCCGTGGGCTGAGTGCTTTGTACATGAGAATAAATCTATTTCTTTC
+16.55	9.09	+4.05	7.06	0.1	11.11	0.1	0.00000054	0.00023443	0.00009191	0.03111828	Pde3b	A_55_P2032538	NM_011055	ref|Mus musculus phosphodiesterase 3B, cGMP-inhibited (Pde3b), mRNA [NM_011055]	CACTTTTGCTACCACAACTACATCATTTGTAAACTGGTCCCACCATATATTACTAAGTAA
+2.39	8.00	+1.26	7.37	0.1	8.63	0.0	0.00033731	0.01029700	0.00781657	0.28686247	Pde6h	A_51_P273157	NM_023898	ref|Mus musculus phosphodiesterase 6H, cGMP-specific, cone, gamma (Pde6h), mRNA [NM_023898]	CATGGAGGGGCTAGGAACAGATATCACGGTCATCTGTCCCTGGGAAGCGTTCAGCCATCT
+9.55	8.53	+3.26	6.90	0.0	10.16	0.0	0.00000142	0.00035711	0.00029535	0.05688073	Pde8b	A_55_P2017982	NM_001170669	ref|Mus musculus phosphodiesterase 8B (Pde8b), transcript variant 1, mRNA [NM_001170669]	GCTTTCTATTGTACTGCTGCGTTATCTACATGTGATGAAATGTTTTTGTGAAGTACTTGT
+2.30	13.42	+1.20	12.82	0.0	14.02	0.3	0.00328682	0.04706478	0.00933257	0.30835677	Pdgfa	A_55_P2007470	NM_008808	ref|Mus musculus platelet derived growth factor, alpha (Pdgfa), mRNA [NM_008808]	ACTGTAGCACTCAGAGAGACAGTGAGAAAGCTTCCTTGTCACAGAGAGCGAAAACAAAAC
+3.19	10.17	+1.67	9.33	0.2	11.01	0.1	0.00030200	0.00953265	0.00348787	0.19438230	Pdgfb	A_55_P2047310	NM_011057	ref|Mus musculus platelet derived growth factor, B polypeptide (Pdgfb), mRNA [NM_011057]	GTTCCTTCTGCTTCCTTCAGTTTGTAAAGTTGGTGATTATATTTTTGGGGGCTTTCTTTT
+23.21	10.82	+4.54	8.55	0.2	13.09	0.1	0.00000139	0.00035085	0.00005030	0.02262857	Pdgfc	A_52_P376360	NM_019971	ref|Mus musculus platelet-derived growth factor, C polypeptide (Pdgfc), mRNA [NM_019971]	AAATATGGAGCCATTGCTAACCTACCCCTTTCTATGGGAAATAGGAGTATAGCTCAGAGA
+19.92	9.05	+4.32	6.89	0.2	11.21	0.2	0.00000261	0.00050482	0.00006542	0.02591195	Pdgfra	A_51_P345649	NM_011058	ref|Mus musculus platelet derived growth factor receptor, alpha polypeptide (Pdgfra), transcript variant 1, mRNA [NM_011058]	TGTATATATCTGTTGCTATGTAGACTTGGAGAATACTGCCAAAATGTGTATGACAAGCTG
+11.31	11.48	+3.50	9.73	0.4	13.23	0.2	0.00003984	0.00253263	0.00020306	0.04899617	Pdgfrb	A_55_P1957249	NM_001146268	ref|Mus musculus platelet derived growth factor receptor, beta polypeptide (Pdgfrb), transcript variant 1, mRNA [NM_001146268]	CCACATTTAGACACCGGAAGTGCTATTTTATATGCTGTTAAGTTTTCCTATCTGTACTTT
+5.57	14.11	+2.48	12.87	0.1	15.35	0.1	0.00000773	0.00091356	0.00091159	0.10053940	Pdgfrl	A_51_P466229	NM_026840	ref|Mus musculus platelet-derived growth factor receptor-like (Pdgfrl), mRNA [NM_026840]	TTGGAAAGTGAAGAGTAGTGGACCAATGGGATGCCCATCTGCACACACAGCTTCCAGGTG
+5.26	12.48	+2.39	11.28	0.2	13.67	0.2	0.00010017	0.00453177	0.00102356	0.10567213	Pdia5	A_52_P297642	NM_028295	ref|Mus musculus protein disulfide isomerase associated 5 (Pdia5), mRNA [NM_028295]	ATAACTTCCGGGATACCCTGAAGAAGAAGAAACACACCTTGGTCATGTTCTATGCCCCTT
+2.58	8.75	+1.37	8.06	0.2	9.43	0.1	0.00039988	0.01156781	0.00633803	0.26276761	Pdk4	A_51_P350453	NM_013743	ref|Mus musculus pyruvate dehydrogenase kinase, isoenzyme 4 (Pdk4), nuclear gene encoding mitochondrial protein, mRNA [NM_013743]	TATGAACCCATGGGAGACTTTAAACTCTTGTAGATAGATGCTAAATGCCCAGGCCCACTT
+2.24	14.84	+1.16	14.26	0.2	15.42	0.1	0.00135498	0.02588941	0.01020541	0.32361329	Pdlim2	A_51_P472726	NM_145978	ref|Mus musculus PDZ and LIM domain 2 (Pdlim2), transcript variant 1, mRNA [NM_145978]	GGGTGAGGCCAAGGGTTGGGACTAATGTCAGGTTGCTAGTGCTAAGGACAGTTCCACTCT
+2.15	10.96	+1.10	10.41	0.0	11.52	0.0	0.00050332	0.01357489	0.01129491	0.33904099	Pdlim7	A_55_P2161858	NM_001114088	ref|Mus musculus PDZ and LIM domain 7 (Pdlim7), transcript variant a, mRNA [NM_001114088]	TCTGAGCCTTCTTGCCAGCTGTTTGTTGTTTGTTTTTGAGACAGGGTGTCTCTCTGTAGT
+3.62	7.48	+1.86	6.55	0.1	8.40	0.1	0.00005110	0.00293892	0.00246742	0.16478049	Peg10	A_55_P2029763	NM_001040611	ref|Mus musculus paternally expressed 10 (Peg10), transcript variant 1, mRNA [NM_001040611]	TATCCCAAACTTTTTCTCCGATGATGACTGCCTTGAAGACCTTCCTGAGAAGTTCGATGG
+18.88	8.66	+4.24	6.54	0.2	10.78	0.1	0.00000144	0.00035883	0.00007069	0.02681928	Peg3	A_52_P235861	NM_008817	ref|Mus musculus paternally expressed 3 (Peg3), mRNA [NM_008817]	TTGTTACCATCGTTCTTTCTCATGGAGTCTCCTTAGTATTTCTGAGCTTTCCATTTAGTG
+5.61	8.21	+2.49	6.96	0.0	9.45	0.1	0.00000676	0.00085605	0.00089253	0.09913228	Peli2	A_51_P350666	NM_033602	ref|Mus musculus pellino 2 (Peli2), mRNA [NM_033602]	AGGAGTAAAAACGGAAGAGTTCTGTCATTACTTTTCAGTAACAGGTCCTCAAAAATACCT
+2.31	12.71	+1.21	12.10	0.3	13.31	0.0	0.00161375	0.02918656	0.00921932	0.30638311	Pes1	A_55_P2045792	NM_022889	ref|Mus musculus pescadillo homolog 1, containing BRCT domain (zebrafish) (Pes1), mRNA [NM_022889]	AAGTATGTATGGCTCACACTTCCACATTGTATGTACAAAAGTATGTATGGTTCACACTTC
+2.73	11.57	+1.45	10.84	0.2	12.29	0.0	0.00037007	0.01096982	0.00527890	0.24055282	Pex19	A_52_P118958	NM_023041	ref|Mus musculus peroxisomal biogenesis factor 19 (Pex19), transcript variant 1, mRNA [NM_023041]	CCCTGACTGTCCTTACGTCCTCTCTGTTTAGAGTCTTATTTATTCTGCCCTTTTAACCAG
+2.21	12.34	+1.14	11.77	0.1	12.91	0.1	0.00087176	0.01947486	0.01058975	0.32884615	Pex6	A_52_P656565	NM_145488	ref|Mus musculus peroxisomal biogenesis factor 6 (Pex6), mRNA [NM_145488]	TGCAGATCTCTATTCTCTCTGCTCTGACGCCATGATGACTGCCCTCAAACGCAGGGTTCG
+2.00	11.74	+1.00	11.24	0.0	12.24	0.1	0.00104638	0.02181282	0.01457196	0.38655602	Pfkfb3	A_55_P2116165	NM_001177753	ref|Mus musculus 6-phosphofructo-2-kinase/fructose-2,6-biphosphatase 3 (Pfkfb3), transcript variant 2, mRNA [NM_001177753]	TCCTTTCAGACATCTGTGTAGTTTGCAGTTGCAAGAACAATAAAAACCTGGTTGAGATAC
+3.25	12.20	+1.70	11.35	0.0	13.05	0.4	0.00149443	0.02761936	0.00334540	0.18963096	Pfn2	A_55_P2128526	NM_019410	ref|Mus musculus profilin 2 (Pfn2), mRNA [NM_019410]	CCTGCACTTTGTTACATCTGGGATACAGTCTAACTCATCTGACTTAATATGCATTTAAAA
+4.42	8.43	+2.14	7.36	0.1	9.51	0.2	0.00007557	0.00379229	0.00156155	0.13182306	Pgam2	A_51_P264495	NM_018870	ref|Mus musculus phosphoglycerate mutase 2 (Pgam2), mRNA [NM_018870]	ATGGGAACAGCCTTCGGGGCATTGTGAAACATCTGGAAGGGATGTCCGACCAGGCCATCA
+3.01	7.96	+1.59	7.17	0.2	8.76	0.1	0.00039847	0.01154279	0.00413097	0.21099108	Phactr1	A_55_P2068233	NM_001005748	ref|Mus musculus phosphatase and actin regulator 1 (Phactr1), transcript variant 3, mRNA [NM_001005748]	AACTCAATGAGTTTAAAAGTACCGAGATGGAAGTCCACGAGTTAAGTAGACACTTAACCA
+2.37	13.50	+1.25	12.88	0.0	14.12	0.2	0.00056895	0.01475570	0.00830361	0.29345006	Phf15	A_55_P2139753	NM_199299	ref|Mus musculus PHD finger protein 15 (Phf15), mRNA [NM_199299]	TAAGGAGCCCACAGCACTCCTCATGTGTTGGCAAACTCGGTTAATAAAGCAATGTTCTCT
+2.33	12.93	+1.22	12.32	0.2	13.54	0.0	0.00059924	0.01525375	0.00870357	0.29918996	Phldb2	A_55_P2021465	NM_001252442	ref|Mus musculus pleckstrin homology-like domain, family B, member 2 (Phldb2), transcript variant 1, mRNA [NM_001252442]	GGATTGTAAGGGTGTTCTAATCACTTTGCATGTCATAAATCTTTTAGATATGTATGTGGG
+2.10	10.09	+1.07	9.56	0.1	10.63	0.0	0.00068865	0.01671134	0.01213999	0.35296768	Phyh	A_51_P276063	NM_010726	ref|Mus musculus phytanoyl-CoA hydroxylase (Phyh), mRNA [NM_010726]	TATCACCTGTTAACAAGATCAAGATGCACGTATTGGGGATTCATGAATTAATTAATGTGG
+3.25	7.82	+1.70	6.97	0.3	8.67	0.1	0.00051152	0.01371946	0.00330285	0.18874773	Pi16	A_55_P1999102	NM_023734	ref|Mus musculus peptidase inhibitor 16 (Pi16), mRNA [NM_023734]	TGTGGGTGGGGAGACAGGGAATGGAGGCAGCCTTGACTCCTGAATAAAGCCTGTCTGAGA
+5.07	8.29	+2.34	7.12	0.1	9.47	0.1	0.00001483	0.00136145	0.00111903	0.11045768	Pid1	A_52_P269158	NM_001003948	ref|Mus musculus phosphotyrosine interaction domain containing 1 (Pid1), mRNA [NM_001003948]	CCCCTTTGACTATCAGTTCTGAAGAGCAATTCTCACTGGTAACTTGACATCTCTCAATTT
+7.80	10.13	+2.96	8.65	0.4	11.61	0.2	0.00008384	0.00403019	0.00043731	0.07007634	Pik3ip1	A_51_P463428	NM_178149	ref|Mus musculus phosphoinositide-3-kinase interacting protein 1 (Pik3ip1), mRNA [NM_178149]	CCATTCGTCATCCAGGAACTTGAGTGGCATATACTGTTATTCCTAGTTAAGGTCAAGCAT
+2.02	8.65	+1.01	8.14	0.1	9.15	0.1	0.00113592	0.02308341	0.01460645	0.38698191	Pik3r1	A_51_P511236	NM_001077495	ref|Mus musculus phosphatidylinositol 3-kinase, regulatory subunit, polypeptide 1 (p85 alpha) (Pik3r1), transcript variant 2, mRNA [NM_001077495]	ATGGTGCTTGTTAACGCTTTCTGAAGCTTTACCAGCTACAAGTTGGGACTTTGGAGACCA
+2.24	7.47	+1.16	6.88	0.0	8.05	0.0	0.00036452	0.01085427	0.00971195	0.31510562	Pir	A_51_P386612	NM_027153	ref|Mus musculus pirin (Pir), mRNA [NM_027153]	GCCATTCTTGATTTCAGAAATGCAAAAAATGGTTTTGAGGGGGCCAGAACCTGGAAGTCA
+2.23	13.57	+1.15	12.99	0.0	14.14	0.0	0.00038636	0.01133805	0.00985036	0.31714519	Pja2	A_55_P1978795	NM_001025309	ref|Mus musculus praja 2, RING-H2 motif containing (Pja2), transcript variant 1, mRNA [NM_001025309]	GAAGACTGTGGTCACAACAGTAGTAGTACAACTTGGTTTCATTGAAAATAAACTGAATTC
+2.28	12.97	+1.19	12.37	0.1	13.56	0.1	0.00063252	0.01582028	0.00942943	0.30944659	Pkd1	A_51_P249127	NM_013630	ref|Mus musculus polycystic kidney disease 1 homolog (Pkd1), mRNA [NM_013630]	CTTGTTTTCCTCCCTTGTCTGGGGCCAGGCAGCACGCAGATCTGCTGGTTTCAGATCTGA
+9.32	8.79	+3.22	7.18	0.2	10.40	0.5	0.00011499	0.00493294	0.00030513	0.05753293	Pknox2	A_55_P1970954	NM_001029838	ref|Mus musculus Pbx/knotted 1 homeobox 2 (Pknox2), transcript variant 2, mRNA [NM_001029838]	TATCCACCAAACCAGTACTGAATGTGGCCACGAGTTTTCAGTAAACCTTATCACCTACCG
+18.00	9.33	+4.17	7.25	0.1	11.42	0.1	0.00000103	0.00031367	0.00007793	0.02870175	Plac8	A_55_P1962305	NM_139198	ref|Mus musculus placenta-specific 8 (Plac8), mRNA [NM_139198]	ATTGCTCTTTGACTTGGTTTCTTCTTGCTCCCATATCATCAAATATTGGAGCCTATAATT
+2.76	12.15	+1.47	11.42	0.1	12.89	0.1	0.00016160	0.00620374	0.00501518	0.23412602	Plat	A_52_P409833	NM_008872	ref|Mus musculus plasminogen activator, tissue (Plat), mRNA [NM_008872]	AAGGTTACGAATTACCTAGACTGGATTCACGACAACATGAAGCAATGACAAAGAAAGCCC
+2.10	8.96	+1.07	8.42	0.0	9.49	0.0	0.00059738	0.01523606	0.01235264	0.35570187	Plau	A_52_P302433	NM_008873	ref|Mus musculus plasminogen activator, urokinase (Plau), mRNA [NM_008873]	GTGTATTTCTGTATCTAACTGCAAGTCTAGGTATTTCCCTAACTCCAGACTGTGATGCGG
+3.99	8.12	+2.00	7.12	0.1	9.11	0.2	0.00009182	0.00425488	0.00197923	0.14820927	Plb1	A_55_P1967643	NM_001081407	ref|Mus musculus phospholipase B1 (Plb1), transcript variant 1, mRNA [NM_001081407]	CCTGGGAGTTCATGATCTCTTTTTGGAAAGATAAAAAAGAAAGAGAGGCCATACTCAGTG
+3.01	8.45	+1.59	7.65	0.0	9.24	0.4	0.00219820	0.03584519	0.00443248	0.22048973	Plcb1	A_55_P2173313	NM_019677	ref|Mus musculus phospholipase C, beta 1 (Plcb1), transcript variant 2, mRNA [NM_019677]	GTGGCATGATGTTTCTTCCACTTGTAATTTTATGTGCTTTCATCACACAAAAATTGTCCA
+3.38	12.09	+1.75	11.22	0.0	12.97	0.2	0.00009099	0.00423615	0.00289418	0.17729961	Plcd1	A_51_P239766	NM_019676	ref|Mus musculus phospholipase C, delta 1 (Plcd1), mRNA [NM_019676]	CTGAGCTTCTACTTCTCTGGGGGTCCAGGAGCAGTCCAGTCCCCGGAGTGGTCTAAAATT
+3.66	7.38	+1.87	6.44	0.1	8.32	0.0	0.00004074	0.00256277	0.00236401	0.16342042	Plce1	A_51_P137029	NM_019588	ref|Mus musculus phospholipase C, epsilon 1 (Plce1), mRNA [NM_019588]	TCACACCTGATGGATGTGAGGTTCGTGGAGAGGACAAGCAAAAAGCAAAGGCACAGGTCT
+2.37	12.22	+1.25	11.59	0.0	12.84	0.0	0.00026335	0.00863796	0.00801575	0.28928367	Plcg1	A_52_P148678	AK169695	gb|Mus musculus 2 days neonate thymus thymic cells cDNA, RIKEN full-length enriched library, clone:E430007P16 product:hypothetical protein, full insert sequence. [AK169695]	GAGCTTTTTTGTTTTTATGACAAAGACGACTCGATATGCTTCCCCTTAGGAATGGAGATA
+3.62	8.21	+1.86	7.28	0.1	9.14	0.0	0.00003465	0.00233500	0.00242778	0.16493204	Plcl1	A_52_P191567	NM_001114663	ref|Mus musculus phospholipase C-like 1 (Plcl1), mRNA [NM_001114663]	ACTCAACAAGGCCATTGAGAGCTTCGCTTGGAATATTACGGTATTGAAGGGACAAGGAGA
+3.07	8.60	+1.62	7.79	0.1	9.41	0.1	0.00011251	0.00486796	0.00381383	0.20302620	Plekha7	A_55_P2174601	ENSMUST00000169410	ens|pleckstrin homology domain containing, family A member 7 [Source:MGI Symbol;Acc:MGI:2445094] [ENSMUST00000169410]	CTGTCTATTTTTAACTAACTCCATATGCTGCCAGTATCAACTTCATGACATTTGCCAAAA
+2.46	8.03	+1.30	7.38	0.2	8.68	0.1	0.00070934	0.01700467	0.00741311	0.28191304	Plekha7	A_55_P2109585	NM_172743	ref|Mus musculus pleckstrin homology domain containing, family A member 7 (Plekha7), mRNA [NM_172743]	TATGCTTCCTGTGGATTCCAGTATGGAGCTCATTACGCTGTCCAGGAAATTAACTGCAGA
+2.30	13.72	+1.20	13.12	0.0	14.32	0.1	0.00040418	0.01164930	0.00881244	0.30047212	Plekhg2	A_55_P2050877	NM_138752	ref|Mus musculus pleckstrin homology domain containing, family G (with RhoGef domain) member 2 (Plekhg2), transcript variant 1, mRNA [NM_138752]	GTGTCCACAGATGGCCCTCCTGAGGTCATGGTTATTTTGTTAATTAATTTTATGAAACGC
+2.69	10.26	+1.43	9.55	0.0	10.98	0.4	0.00185802	0.03211317	0.00559635	0.24594278	Plekhg4	A_51_P503883	NM_001081333	ref|Mus musculus pleckstrin homology domain containing, family G (with RhoGef domain) member 4 (Plekhg4), mRNA [NM_001081333]	TGATGCTTTTGGTTAGAGTTGTCTACTGGTTTCACTGGCAGTGACACTCTGTTTTCTCAG
+5.99	11.78	+2.58	10.49	0.0	13.07	0.0	0.00000505	0.00073793	0.00076334	0.09352529	Plin4	A_51_P495780	NM_020568	ref|Mus musculus perilipin 4 (Plin4), mRNA [NM_020568]	CAGCCTGTGGGTATGAGACCTGCCCTGAATCAGGTCTGGCTCCCTATACTGCTCATGGTA
+2.00	12.70	+1.00	12.20	0.1	13.20	0.2	0.00352258	0.04917086	0.01604643	0.40324820	Plscr1	A_51_P229676	NM_011636	ref|Mus musculus phospholipid scramblase 1 (Plscr1), mRNA [NM_011636]	TAACTCCCTGAGAGTTCTTGAGGTTTAAGGACGACAACTTTATGGACCCTGAATGGAAAC
+2.72	14.14	+1.44	13.42	0.1	14.86	0.2	0.00050288	0.01357351	0.00558664	0.24568715	Plscr3	A_51_P302458	NM_023564	ref|Mus musculus phospholipid scramblase 3 (Plscr3), transcript variant 1, mRNA [NM_023564]	AGCTTCCGATTGTGGCACTCTGAGGGGATCCTTGCCTCCTCACTAATAGCTGTAGCGGTT
+2.46	9.18	+1.30	8.53	0.2	9.82	0.2	0.00175290	0.03076119	0.00778570	0.28639720	Plxna2	A_51_P229602	NM_008882	ref|Mus musculus plexin A2 (Plxna2), mRNA [NM_008882]	CATGTACCTATTGTAAATATGAAACTCCTATTTTGCAAGCCAAGGACACAATTTGTACTG
+2.73	7.81	+1.45	7.09	0.1	8.54	0.0	0.00022946	0.00790509	0.00529313	0.24085260	Plxnb1	A_52_P308465	NM_172775	ref|Mus musculus plexin B1 (Plxnb1), mRNA [NM_172775]	TCTTCAAGATCGCAGGAGCCATTTTGGTTTTCATGCCAGGGGTAATCACAGTGACTATTT
+15.10	9.44	+3.92	7.48	0.1	11.39	0.1	0.00000098	0.00030529	0.00011071	0.03400976	Plxnb3	A_51_P232748	NM_019587	ref|Mus musculus plexin B3 (Plxnb3), mRNA [NM_019587]	AAAGTGACTGACCTGTGAACTAGGGCCACAGTGATTACCTGAGACCTGCCAACTTATATA
+3.93	10.02	+1.98	9.03	0.2	11.01	0.1	0.00008276	0.00400279	0.00200457	0.14904368	Pmepa1	A_55_P1959174	NM_022995	ref|Mus musculus prostate transmembrane protein, androgen induced 1 (Pmepa1), mRNA [NM_022995]	CTTTGGTACCAATGTTGGCGTTCTGAAAAGCCGCAATACACAATAAATTTTACAGTTCTT
+4.45	11.54	+2.15	10.46	0.1	12.61	0.1	0.00001864	0.00155721	0.00148095	0.12723602	Pmp22	A_55_P2040168	NM_008885	ref|Mus musculus peripheral myelin protein 22 (Pmp22), mRNA [NM_008885]	TTCCCCTAGCCCTCCTCAGTGGTATCATCTATGTGATCCTGCGGAAACGCGAATGAGGCG
+2.07	11.35	+1.05	10.83	0.2	11.88	0.1	0.00256330	0.03974057	0.01338135	0.37090845	Pnkd	A_55_P2036854	NM_025580	ref|Mus musculus paroxysmal nonkinesiogenic dyskinesia (Pnkd), nuclear gene encoding mitochondrial protein, transcript variant 2, mRNA [NM_025580]	ACTCTTCCACACCGTGGAAGGAGCCAAATGCAAATAAAGTTATTAAGTACTGACACGGAA
+2.10	7.36	+1.07	6.82	0.1	7.89	0.0	0.00080371	0.01841891	0.01245179	0.35676251	Pnma2	A_52_P596595	NM_175498	ref|Mus musculus paraneoplastic antigen MA2 (Pnma2), mRNA [NM_175498]	TGACTCCACGTGGCATTATGTTCCTGGGAATAGCTTTGCCGTTGTACTTACCAACAGAAT
+2.13	13.11	+1.09	12.56	0.0	13.65	0.1	0.00069402	0.01678452	0.01147447	0.34166241	Pnpt1	A_55_P1975110	NM_027869	ref|Mus musculus polyribonucleotide nucleotidyltransferase 1 (Pnpt1), mRNA [NM_027869]	CAATGGCGATATTCTGTGGAGCAAATTTTAACAGTCCTGCTTACTGTGTAGATTTATATA
+2.06	7.30	+1.04	6.78	0.0	7.82	0.1	0.00087496	0.01949929	0.01303709	0.36603834	Podn	A_55_P1999962	NM_172874	ref|Mus musculus podocan (Podn), mRNA [NM_172874]	TTGGTCTTCAGTTCTGCAGGGAAGTTCTGGGTACCTTTGGTTTTGTTTAAGGAGAAAAAA
+2.61	11.00	+1.38	10.30	0.1	11.69	0.0	0.00030078	0.00950413	0.00605570	0.25646537	Podnl1	A_52_P663704	NM_001013384	ref|Mus musculus podocan-like 1 (Podnl1), mRNA [NM_001013384]	GGGTAGGTGGCCAAGTAGCCCTGGCCTAAGCTCTGAGACTGTGGACTAAGAAAGCTCTCA
+12.33	8.20	+3.62	6.38	0.1	10.01	0.1	0.00000287	0.00053105	0.00017353	0.04497119	Podxl	A_52_P380263	NM_013723	ref|Mus musculus podocalyxin-like (Podxl), mRNA [NM_013723]	TGTAAATACAAGAGCCACATGTTTATTTACCTTGTACTACTTTCAGAGAGTAAACTTGGG
+4.72	9.94	+2.24	8.82	0.7	11.06	0.0	0.00273831	0.04161390	0.00143744	0.12555340	Polr1a	A_52_P440445	ENSMUST00000070879	ens|polymerase (RNA) I polypeptide A [Source:MGI Symbol;Acc:MGI:1096397] [ENSMUST00000070879]	GTGGCCTCATTAGTAATAGTACAAGAACAACCAAGTAGAAAACGTTAAAGGCATACCTGC
+6.87	8.15	+2.78	6.76	0.1	9.54	0.0	0.00000652	0.00084003	0.00055964	0.08158333	Popdc3	A_52_P486279	NM_024286	ref|Mus musculus popeye domain containing 3 (Popdc3), mRNA [NM_024286]	CATTTTTCAGGTAACTCTCACAGCAGACACCGATTGCCGATATGTGTCTTGGAGGAGAAA
+11.45	8.34	+3.52	6.58	0.1	10.09	1.0	0.00141582	0.02662359	0.00021443	0.04983026	Postn	A_55_P1954086	NM_001198766	ref|Mus musculus periostin, osteoblast specific factor (Postn), transcript variant 3, mRNA [NM_001198766]	CTGCAGAGTTGGTAATTCAGAAAACTCAAGGTTTAAGTTAAAAGTGAGTTTAGACTTTGG
+3.00	11.29	+1.58	10.50	0.1	12.08	0.1	0.00012988	0.00535637	0.00398838	0.20621675	Ppap2b	A_66_P139785	NM_080555	ref|Mus musculus phosphatidic acid phosphatase type 2B (Ppap2b), mRNA [NM_080555]	GATTATAAACTGTGTCTCGACCTGTGTTATTTACATTAGCTGCTTAAAGGAGCATTGAGT
+3.11	9.55	+1.64	8.74	0.1	10.37	0.1	0.00010052	0.00453390	0.00370300	0.20000000	Pparg	A_51_P106799	NM_011146	ref|Mus musculus peroxisome proliferator activated receptor gamma (Pparg), transcript variant 2, mRNA [NM_011146]	GCAGGAAAGTCCCACCCGCTGACAACGTGTTCCTTCTATTGATTGCACTATTATTTTGAG
+3.48	7.46	+1.80	6.56	0.0	8.36	0.1	0.00003985	0.00253263	0.00269950	0.17120242	Ppargc1a	A_51_P279038	NM_008904	ref|Mus musculus peroxisome proliferative activated receptor, gamma, coactivator 1 alpha (Ppargc1a), transcript variant 1, mRNA [NM_008904]	CCCCTTCAAATGGCAGCATTTCCATGAAGACACACTTAAAACCTACAACTTCAAAATGTT
+132.18	10.42	+7.05	6.90	0.1	13.95	0.2	0.00000014	0.00015071	0.00000006	0.00050000	Ppfibp2	A_51_P230439	NM_008905	ref|Mus musculus PTPRF interacting protein, binding protein 2 (liprin beta 2) (Ppfibp2), transcript variant 1, mRNA [NM_008905]	AAGAATTCAAGTGCCTTAGGTTTGTGAGCCACAAAGTCTTGGCTGAGATCAAAGTGCCAA
+6.35	10.76	+2.67	9.43	0.1	12.09	0.0	0.00000647	0.00083602	0.00066845	0.08733610	Ppl	A_51_P164835	NM_008909	ref|Mus musculus periplakin (Ppl), mRNA [NM_008909]	TTCTGACTTGGATCAAAACTATCAACAGTGCCTGCTCAGTAGTGACTTTTCTCATTGAAC
+2.36	9.68	+1.24	9.06	0.2	10.30	0.1	0.00088520	0.01964334	0.00836604	0.29449972	Ppm1e	A_52_P607683	NM_177167	ref|Mus musculus protein phosphatase 1E (PP2C domain containing) (Ppm1e), mRNA [NM_177167]	CGATTTACAAACCCACTCTACAGATCACTTTTGAGTTGAGTTGTAATCATAAGTGATCCT
+2.50	7.89	+1.32	7.23	0.1	8.55	0.1	0.00044061	0.01242075	0.00699936	0.27497941	Ppm1h	A_65_P18948	NM_001110218	ref|Mus musculus protein phosphatase 1H (PP2C domain containing) (Ppm1h), transcript variant 1, mRNA [NM_001110218]	GGTTTTCGAACCACGTACCTTTATGCCTCGTGATTGTGAAACATTGACTTTTGTAAACCC
+5.23	10.95	+2.39	9.76	0.1	12.14	0.0	0.00001048	0.00108543	0.00105831	0.10680769	Ppp1r14a	A_51_P432460	NM_026731	ref|Mus musculus protein phosphatase 1, regulatory (inhibitor) subunit 14A (Ppp1r14a), mRNA [NM_026731]	GCCGGACGAGGTCAACATCGATGAGCTATTGAATTGGACAGTGAAGAGGAAAGATGCCGG
+6.41	9.62	+2.68	8.28	0.3	10.96	0.1	0.00004458	0.00268652	0.00067581	0.08811594	Ppp1r3d	A_51_P169516	NM_001085501	ref|Mus musculus protein phosphatase 1, regulatory subunit 3D (Ppp1r3d), mRNA [NM_001085501]	GACACACTTTAGGCCTGTTGAGATGTTAAAACTGTGTTTGTCAATTGTGCACTCGCTGAG
+11.00	8.22	+3.46	6.49	0.0	9.95	0.0	0.00000098	0.00030529	0.00021907	0.04998551	Ppp2r2b	A_51_P220278	NM_028392	ref|Mus musculus protein phosphatase 2 (formerly 2A), regulatory subunit B (PR 52), beta isoform (Ppp2r2b), transcript variant 2, mRNA [NM_028392]	CCAATTCTAAGAGACGTCTGTCAAACTCGGTAGGCTTGGGACACTTCTGTTTAGACTTGA
+3.14	12.27	+1.65	11.44	0.1	13.09	0.1	0.00012618	0.00524152	0.00349613	0.19449823	Ppt2	A_52_P238816	NM_019441	ref|Mus musculus palmitoyl-protein thioesterase 2 (Ppt2), mRNA [NM_019441]	AAGAGGGGCACCCATAAGAGGGGGTGTTCTGAGGCTCCCCTATGGGGACAATTCCACTTT
+3.41	7.96	+1.77	7.07	0.1	8.84	0.1	0.00006831	0.00353180	0.00288554	0.17711501	Ppyr1	A_52_P546513	ENSMUST00000052164	ens|pancreatic polypeptide receptor 1 [Source:MGI Symbol;Acc:MGI:105374] [ENSMUST00000052164]	CCGCCCTTTGCATTCTGCTGCGTTTCACTTAAAACTGTACTGTGAACAGTTTTCCCATCA
+2.11	16.03	+1.08	15.49	0.0	16.57	0.0	0.00056133	0.01461360	0.01195751	0.34959889	Prdx2	A_55_P1979432	NM_011563	ref|Mus musculus peroxiredoxin 2 (Prdx2), nuclear gene encoding mitochondrial protein, mRNA [NM_011563]	CCCTGAGCACACCTAGCTGGGCCCAGGTCTATAGGAAACCAATAAAGTATTAGGGACAGT
+2.54	7.68	+1.35	7.00	0.3	8.35	0.1	0.00260143	0.04016492	0.00690415	0.27380101	Prdx6	A_52_P388359	NM_007453	ref|Mus musculus peroxiredoxin 6 (Prdx6), mRNA [NM_007453]	GGTTGAGAACCACTAATGGTTAGGTAGTCTGGCCTCATTAGTGTAAGCTCTGAGATAGTG
+3.35	11.48	+1.74	10.60	0.1	12.35	0.1	0.00011908	0.00501951	0.00305215	0.18099058	Prepl	A_55_P1958447	NM_001163622	ref|Mus musculus prolyl endopeptidase-like (Prepl), transcript variant 1, mRNA [NM_001163622]	CTTCTGTTTGCCCTTTACACTGTCCAAGTAAGTAAATAACTGCCCAATTATAAAGCATTT
+14.49	8.64	+3.86	6.71	0.0	10.57	0.0	0.00000051	0.00023351	0.00012240	0.03618779	Prex2	A_66_P109368	NM_029525	ref|Mus musculus phosphatidylinositol-3,4,5-trisphosphate-dependent Rac exchange factor 2 (Prex2), transcript variant 1, mRNA [NM_029525]	AAGTTGCTAGGTTGGAGAGAGAGGAGTGAATGAGGATGGAAAATAATACATGTATTGACC
+15.51	9.18	+3.95	7.21	0.2	11.16	0.1	0.00000228	0.00047299	0.00010918	0.03370588	Prickle1	A_55_P1954758	NM_001033217	ref|Mus musculus prickle homolog 1 (Drosophila) (Prickle1), mRNA [NM_001033217]	TAAAGGTCCCGGTGTCACCCTGGGCTTTTCAGGGAGGTGTTTAATAAAGGCTTAATAAAC
+3.86	12.26	+1.95	11.28	0.1	13.23	0.1	0.00003312	0.00226942	0.00206333	0.15091754	Prkag2	A_55_P2013296	NM_145401	ref|Mus musculus protein kinase, AMP-activated, gamma 2 non-catalytic subunit (Prkag2), transcript variant 1, mRNA [NM_145401]	GCAGAGTTTGGGGGTTTGTTTTGGGGTTTTGTTTCGTTTTGTTTTTCAGATTGAAAATTA
+2.77	14.15	+1.47	13.41	0.2	14.88	0.1	0.00051748	0.01380299	0.00521900	0.23886047	Prkcdbp	A_51_P180974	NM_028444	ref|Mus musculus protein kinase C, delta binding protein (Prkcdbp), mRNA [NM_028444]	TACTTATAGAGTGCAGCACTTACATCCAAATAAGGAGAGAATCCTGCATCCACTGCCCAG
+3.77	7.65	+1.92	6.69	0.0	8.61	0.0	0.00002863	0.00204400	0.00220357	0.15733787	Prkg1	A_51_P440210	NM_011160	ref|Mus musculus protein kinase, cGMP-dependent, type I (Prkg1), transcript variant 2, mRNA [NM_011160]	CATGATGCCTTTGATCGATGCTGCTCCAGTAACTACAGTGGCATTAGGACTTATCGCTTA
+2.26	11.56	+1.18	10.97	0.1	12.15	0.1	0.00047423	0.01304144	0.00941463	0.30976803	Prkra	A_51_P345836	NM_011871	ref|Mus musculus protein kinase, interferon inducible double stranded RNA dependent activator (Prkra), mRNA [NM_011871]	CTTTGTACCACAAGGCTGAGTGTGGTTTTCATTTTACAGGGTCAGACGCATAGGTTGAAC
+5.38	9.09	+2.43	7.88	0.1	10.31	0.1	0.00001156	0.00115754	0.00099651	0.10494314	Prl2c1	A_55_P2183208	NM_001045532	ref|Mus musculus Prolactin family 2, subfamily c, member 1 (Prl2c1), mRNA [NM_001045532]	TGAAGCTCTTCTGAAATCAGGAGAAATGATTTTGGATGCCTGGGAAAGCCCTCTGGATGA
+3.80	11.09	+1.93	10.13	0.1	12.05	0.1	0.00004432	0.00268282	0.00215130	0.15430524	Prorsd1	A_55_P2102574	NM_001163454	ref|Mus musculus prolyl-tRNA synthetase domain containing 1 (Prorsd1), transcript variant 1, mRNA [NM_001163454]	GCCAGCTAACATCTAATAGTCAGCTGCTATGTCAAACAAAAGTCAATTTGGTTAATATTC
+2.78	7.45	+1.48	6.71	0.0	8.19	0.1	0.00011898	0.00501884	0.00496856	0.23350746	Prr15l	A_55_P2036764	NM_146026	ref|Mus musculus proline rich 15-like (Prr15l), mRNA [NM_146026]	AAAGAGAAGAAAAAAGTTCGGGCCATGTTGGCAGAGAACCCCAACCTCTTTGATGACAGA
+3.57	10.89	+1.84	9.97	0.4	11.81	0.3	0.00160462	0.02907320	0.00279764	0.17478571	Prrx1	A_55_P2131920	NM_175686	ref|Mus musculus paired related homeobox 1 (Prrx1), transcript variant 2, mRNA [NM_175686]	CACGTGGGAGGTTAAATTAAACCAGAAGTAATGACCTAATTACAAAAAAGGGAATGGCAT
+3.67	7.52	+1.87	6.58	0.2	8.46	0.0	0.00014323	0.00570909	0.00241698	0.16508894	Prss12	A_51_P477682	NM_008939	ref|Mus musculus protease, serine, 12 neurotrypsin (motopsin) (Prss12), mRNA [NM_008939]	CTTTGTACCTTGGATAAAAAGTGTCACCAGTCTGTAACTTATGGAAAGCTCAAGAAAATA
+2.59	13.55	+1.37	12.87	0.2	14.24	0.1	0.00099861	0.02110806	0.00637246	0.26281074	Prss23	A_52_P679105	NM_029614	ref|Mus musculus protease, serine, 23 (Prss23), mRNA [NM_029614]	ATTTATTGGCTATATTGATACCCATATAAGACTGTATCTTACAGTGCACAGAATTCCCAC
+2.35	7.93	+1.23	7.31	0.1	8.55	0.0	0.00031217	0.00977099	0.00823533	0.29234949	Prss46	A_51_P397437	NM_183103	ref|Mus musculus protease, serine, 46 (Prss46), mRNA [NM_183103]	TTGAGCCATCTGAAGTTACCATGTTCTTGACTTTGACCAAAACCCTTTAGAGCACCTCCC
+2.36	8.33	+1.24	7.71	0.2	8.94	0.1	0.00082336	0.01872593	0.00830634	0.29338194	Prss48	A_55_P2133452	NM_001001650	ref|Mus musculus protease, serine, 48 (Prss48), mRNA [NM_001001650]	ACTTTCTCTGGCTCTCCTGGGATCCTCCCGAGCCTTTGGCCCTAGCGTAATACCAAGTCA
+3.56	8.67	+1.83	7.75	0.0	9.58	0.0	0.00003255	0.00224059	0.00250603	0.16577731	Prtg	A_51_P483639	NM_175485	ref|Mus musculus protogenin homolog (Gallus gallus) (Prtg), mRNA [NM_175485]	TGACACTGCCACAGTTTTCATCGTCATTCTAAGTTTTGTGCCAAATTGGACTTTCTTAGA
+2.37	7.65	+1.24	7.03	0.1	8.27	0.2	0.00143109	0.02681874	0.00870738	0.29915767	Psd3	A_55_P2138174	NM_177698	ref|Mus musculus pleckstrin and Sec7 domain containing 3 (Psd3), transcript variant 2, mRNA [NM_177698]	AACAGGAGCTGGGCTTTGACAGCCTACTGCCCAGTTTATATCTACTGTAGTTTCAAATGA
+2.36	14.24	+1.24	13.62	0.1	14.86	0.0	0.00051469	0.01376345	0.00827585	0.29296234	Psme1	A_51_P101196	NM_011189	ref|Mus musculus proteasome (prosome, macropain) 28 subunit, alpha (Psme1), mRNA [NM_011189]	AGAAACCAAGGGAATGATCTATTGAGCCCCCTCTCTCATTCTGTGATGGGTATAGCAGAA
+2.97	15.49	+1.57	14.71	0.0	16.28	0.0	0.00007998	0.00391034	0.00414317	0.21127126	Psme2	A_55_P1996862	NM_011190	ref|Mus musculus proteasome (prosome, macropain) 28 subunit, beta (Psme2), transcript variant 1, mRNA [NM_011190]	CCCGAAGGGTGAAGAAAAGCCATCGATGTACTGAGCTAAGGATTAGAAGGAAAATAAATG
+2.56	7.46	+1.35	6.78	0.1	8.14	0.0	0.00018752	0.00689745	0.00634718	0.26262812	Pspn	A_51_P312825	NM_008954	ref|Mus musculus persephin (Pspn), mRNA [NM_008954]	ATGTGACCTTCCTTGATGATCAGCACCATTGGCAGCAGCTGCCTCAGCTCTCAGCTGCAG
+2.34	10.51	+1.23	9.90	0.0	11.13	0.1	0.00041422	0.01185171	0.00834959	0.29424958	Psrc1	A_55_P2429225	NM_001190161	ref|Mus musculus proline/serine-rich coiled-coil 1 (Psrc1), transcript variant 1, mRNA [NM_001190161]	AAGAGAGGGGCAGAGGTCATCTGCCCGTGGAGAAACTCACAAACAAAATAATAAATGCAG
+3.59	8.78	+1.84	7.86	0.2	9.71	0.2	0.00023950	0.00813784	0.00253538	0.16580270	Pstpip1	A_51_P511315	NM_011193	ref|Mus musculus proline-serine-threonine phosphatase-interacting protein 1 (Pstpip1), mRNA [NM_011193]	TCTACGACTACACTGCACAGAATTCTGATGAGCTGGACATTTCCGCGGGAGACATCCTGG
+3.56	7.88	+1.83	6.96	0.2	8.79	0.2	0.00020619	0.00736114	0.00261204	0.16785306	Ptchd1	A_51_P375771	NM_001093750	ref|Mus musculus patched domain containing 1 (Ptchd1), mRNA [NM_001093750]	TTTACAGAGTTACCTCTGTTATATTGTTGGTCTATTTCCTCTTGCAGCTGTGCCTTCAAA
+21.25	12.50	+4.41	10.29	0.4	14.70	0.1	0.00000596	0.00080344	0.00005774	0.02473469	Ptgis	A_55_P2154027	NM_008968	ref|Mus musculus prostaglandin I2 (prostacyclin) synthase (Ptgis), mRNA [NM_008968]	AGGGGACACTGAGGACAGTGAGAGCAGGAAAAGCTAATAAAAGCTCTGTATCTCGCTGTG
+2.25	9.74	+1.17	9.15	0.0	10.33	0.2	0.00122685	0.02423529	0.00965796	0.31432558	Ptgr1	A_51_P444437	NM_025968	ref|Mus musculus prostaglandin reductase 1 (Ptgr1), mRNA [NM_025968]	GCTTTTTACCATTCAGTGCAAGTGTATACTGTCCTATGTAAGATGTAACAGCAATGCGTT
+5.44	12.01	+2.44	10.79	0.5	13.23	0.2	0.00054587	0.01432231	0.00099568	0.10503183	Ptgs1	A_51_P279100	NM_008969	ref|Mus musculus prostaglandin-endoperoxide synthase 1 (Ptgs1), mRNA [NM_008969]	GAGCCACACTTAGACTCTTTCCAAAGATGTGGAGGGAACAGATGGACTCATCTATGATCT
+2.38	7.76	+1.25	7.13	0.0	8.39	0.2	0.00116247	0.02336657	0.00851569	0.29711025	Pth1r	A_51_P327874	NM_011199	ref|Mus musculus parathyroid hormone 1 receptor (Pth1r), transcript variant 1, mRNA [NM_011199]	CATTGAGAACGAAACCATACCAGTTACTATGACAGTTCCCAAGGACGACGGCTTCCTTAA
+2.52	9.00	+1.33	8.33	0.1	9.66	0.1	0.00054889	0.01438483	0.00698584	0.27461923	Ptk2b	A_51_P311904	NM_172498	ref|Mus musculus PTK2 protein tyrosine kinase 2 beta (Ptk2b), transcript variant 3, mRNA [NM_172498]	AAGCTGGTGAGATGAGGGCTGGACCTGGCTCTCTTGTACAGTGTACATTGGAATTTATTT
+43.37	9.80	+5.44	7.08	0.3	12.52	0.2	0.00000205	0.00044135	0.00001156	0.00997260	Ptn	A_55_P2183404	NM_008973	ref|Mus musculus pleiotrophin (Ptn), mRNA [NM_008973]	GAAGATGCTGGATTAAAAGACGCCACCGTCTGTGGACCAGGAAAAGGGCATCAGCAAACA
+2.48	13.28	+1.31	12.63	0.1	13.94	0.0	0.00024466	0.00824390	0.00700178	0.27473146	Ptov1	A_51_P369628	NM_133949	ref|Mus musculus prostate tumor over expressed gene 1 (Ptov1), mRNA [NM_133949]	CCTGGTACAGTTCCACTTCACTAAGGACATGGAGACTCTGAAGAGCCTTTGCCGGATCAT
+2.36	9.87	+1.24	9.25	0.2	10.49	0.2	0.00247623	0.03884986	0.00858854	0.29767309	Ptpn13	A_55_P2069485	NM_011204	ref|Mus musculus protein tyrosine phosphatase, non-receptor type 13 (Ptpn13), mRNA [NM_011204]	CCAGATACCGTTTGTACCTGTGTCATCTCACTTTGTAAATAAAACTACACCTTAAAACAT
+16.63	8.71	+4.06	6.69	0.0	10.74	0.5	0.00002832	0.00203089	0.00009261	0.03102128	Ptprb	A_51_P215475	NM_029928	ref|Mus musculus protein tyrosine phosphatase, receptor type, B (Ptprb), mRNA [NM_029928]	CAATCTACTCGAGACATTAAGAATTCACCTGAAGATCCCCTGGATAAAAGCGTTTCACTG
+2.63	8.15	+1.40	7.45	0.0	8.84	0.1	0.00016477	0.00630032	0.00576289	0.25063812	Ptprd	A_55_P2227321	NM_011211	ref|Mus musculus protein tyrosine phosphatase, receptor type, D (Ptprd), transcript variant b, mRNA [NM_011211]	AGCCTATCCGAGGAGTTGAAGGCTCTGATTACATCAATGCCAGTTTCCTTGATGGATATA
+2.78	7.28	+1.47	6.54	0.1	8.02	0.0	0.00011774	0.00499280	0.00497815	0.23360954	Ptprg	A_55_P2116465	NM_008981	ref|Mus musculus protein tyrosine phosphatase, receptor type, G (Ptprg), mRNA [NM_008981]	AGATTTCACAGTAGCTATGTGGACAGTGTGTGTTATTTCTATGTTGACTCTCTGAAGTAG
+15.63	9.83	+3.97	7.85	0.0	11.81	0.2	0.00000120	0.00033320	0.00010417	0.03313131	Ptprn	A_51_P318510	NM_008985	ref|Mus musculus protein tyrosine phosphatase, receptor type, N (Ptprn), mRNA [NM_008985]	GAGCTTCTACCTTAAGAACGTGCAGACCCAGGAGACGCGCACGCTCACTCAGTTCCACTT
+4.56	7.89	+2.19	6.80	0.1	8.99	0.0	0.00001741	0.00148327	0.00141825	0.12474302	Ptprz1	A_55_P2000439	NM_001081306	ref|Mus musculus protein tyrosine phosphatase, receptor type Z, polypeptide 1 (Ptprz1), mRNA [NM_001081306]	GAAGAAAGGGTGTAGGACATCCCTCATCCATGCATTGTCTCTTTCTAAAATTAGAAAAAA
+8.44	12.50	+3.08	10.96	0.2	14.04	0.0	0.00001027	0.00107463	0.00037589	0.06521212	Ptx3	A_51_P374726	NM_008987	ref|Mus musculus pentraxin related gene (Ptx3), mRNA [NM_008987]	TGTTTATCTTGGCAAAATACTGAATACACAGTTGAAGGGAAGGCTTGAGAGAGGGCTCCG
+12.14	13.37	+3.60	11.57	0.1	15.17	0.1	0.00000139	0.00035085	0.00017715	0.04516599	Pvt1	A_55_P2051254	NR_003368	ref|Mus musculus plasmacytoma variant translocation 1 (Pvt1), non-coding RNA [NR_003368]	CCTTTGCTCATCTGTGTAATGCTCAATAAATGTAAATTGAACCCTGAATGAGGGACAATG
+2.31	14.11	+1.20	13.51	0.1	14.71	0.2	0.00082871	0.01882307	0.00923266	0.30650290	Pxdn	A_55_P2104327	NM_181395	ref|Mus musculus peroxidasin homolog (Drosophila) (Pxdn), mRNA [NM_181395]	AAAGAGGTGTTTGCACTTTGTAATGATACCTTTCAGTTCAAATAAAAGGACCACATCGTT
+2.56	7.45	+1.35	6.77	0.0	8.12	0.1	0.00021538	0.00758477	0.00639806	0.26317701	Pyroxd2	A_52_P637172	NM_029011	ref|Mus musculus pyridine nucleotide-disulphide oxidoreductase domain 2 (Pyroxd2), mRNA [NM_029011]	CAAACTGTACTAGCAAGGTGCCATCTGTTCCTTAATCAGAGACTCAGTTGTATTTAGCAC
+2.01	12.31	+1.01	11.81	0.2	12.82	0.1	0.00178604	0.03112272	0.01466546	0.38707963	Qk	A_51_P434670	NM_021881	ref|Mus musculus quaking (Qk), transcript variant 3, mRNA [NM_021881]	TAGTATTTTCAACTGGAAAATGTTGGCTGGTGCAAAAGGCCTGGCCTTTTTTCTGGTTCC
+3.58	7.91	+1.84	6.98	0.0	8.83	0.0	0.00003235	0.00223132	0.00247860	0.16500211	R3hdml	A_55_P2096545	NM_001099331	ref|Mus musculus R3H domain containing-like (R3hdml), mRNA [NM_001099331]	AACTGCAACAGCAACATGTGCTTCTCTGGGCTCAAATCCAACAGGCTCCCATGGGTCTGA
+2.89	7.61	+1.53	6.84	0.1	8.37	0.1	0.00014972	0.00590052	0.00451035	0.22277961	Rab17	A_51_P382214	NM_008998	ref|Mus musculus RAB17, member RAS oncogene family (Rab17), transcript variant 1, mRNA [NM_008998]	CAATGCTGCGCTCCTGGTTTATGACATCACTCGGAAGGATTCCTTTCACAAGGCCCAGCA
+2.52	12.47	+1.34	11.80	0.2	13.13	0.1	0.00059862	0.01525040	0.00676423	0.27063787	Rab32	A_51_P293688	NM_026405	ref|Mus musculus RAB32, member RAS oncogene family (Rab32), mRNA [NM_026405]	GCCAAGTTTCTGTAGTGTAAAACCTGGAAGAAAGTAGACCATGTCTAGTTTTGTCTGTGG
+2.03	14.13	+1.02	13.61	0.0	14.64	0.0	0.00069969	0.01686935	0.01383670	0.37673152	Rab5a	A_51_P117604	NM_025887	ref|Mus musculus RAB5A, member RAS oncogene family (Rab5a), mRNA [NM_025887]	TCCCCTATGAAAGGAAGGGGCTTTGCTGTTCTTACATGGCTAGAACCATAATAAACAATG
+2.71	13.31	+1.44	12.59	0.1	14.03	0.4	0.00355396	0.04948353	0.00623673	0.26132003	Rab9	A_51_P339444	NM_019773	ref|Mus musculus RAB9, member RAS oncogene family (Rab9), mRNA [NM_019773]	TGTAATTCAGACGACAACCTTGGCTATTCTAGAAGTACACTTAGATTGTTTTGACCCACA
+2.01	12.21	+1.01	11.71	0.2	12.71	0.1	0.00206579	0.03449890	0.01456047	0.38657673	Rabl2	A_55_P2036863	NM_026817	ref|Mus musculus RAB, member of RAS oncogene family-like 2 (Rabl2), mRNA [NM_026817]	CAGCTTGCTAGATGATGTCACGATTGTCTTGAGCATCATTTGCATTATCATTATTTTGTT
+2.01	12.95	+1.00	12.45	0.0	13.45	0.0	0.00081093	0.01852048	0.01461992	0.38668795	Rai1	A_55_P1987944	NM_009021	ref|Mus musculus retinoic acid induced 1 (Rai1), transcript variant 1, mRNA [NM_009021]	CTGTACATATGACTGTAAAATGGTAAACGTGTGTATTATATCTGGCCTCGTTATATAGTG
+2.63	10.55	+1.39	9.86	0.1	11.25	0.0	0.00017707	0.00663370	0.00586255	0.25253078	Ralgps2	A_51_P115817	NM_023884	ref|Mus musculus Ral GEF with PH domain and SH3 binding motif 2 (Ralgps2), transcript variant 2, mRNA [NM_023884]	GCACTAATTTCAGGGAATGAAGTGAGATGTTCCCAGAGAAAAACGATGGAGTTGCAAAGC
+2.10	12.29	+1.07	11.76	0.2	12.83	0.1	0.00268360	0.04102002	0.01262182	0.35967059	Rapgef3	A_51_P116906	NM_144850	ref|Mus musculus Rap guanine nucleotide exchange factor (GEF) 3 (Rapgef3), transcript variant 2, mRNA [NM_144850]	TCTCCACACATCTGAGATAAACAGCTGGGTGTAGGCAGGGCTGTTGCCTAGAGCGGTGGT
+2.01	7.80	+1.01	7.30	0.0	8.31	0.1	0.00098232	0.02093496	0.01461173	0.38695879	Rapgef5	A_55_P1968568	NM_175930	ref|Mus musculus Rap guanine nucleotide exchange factor (GEF) 5 (Rapgef5), mRNA [NM_175930]	AATGCGCGGCACACACTTCTTTGCATCCACAATCATTTGCCAATGTATATGCAGATGAAC
+2.05	8.13	+1.03	7.61	0.1	8.64	0.1	0.00089090	0.01970676	0.01365746	0.37460453	Rarb	A_55_P1962154	NM_011243	ref|Mus musculus retinoic acid receptor, beta (Rarb), mRNA [NM_011243]	GCTTTCTATGTTCATATACTGTTTACCTTTTTCCATGGAGTCTCCTGGCAAAGAATAAAT
+5.82	8.49	+2.54	7.21	0.0	9.76	0.0	0.00000582	0.00079101	0.00082012	0.09635821	Rasgef1b	A_55_P2035315	NM_145839	ref|Mus musculus RasGEF domain family, member 1B (Rasgef1b), transcript variant 1, mRNA [NM_145839]	TCAACAGGCTTGGCCTGTCTCCAAGTTGTCCCTTCACAATGTCAATACATTTTAAGCTCT
+2.75	10.05	+1.46	9.32	0.0	10.78	0.1	0.00023220	0.00797324	0.00520192	0.23842504	Rasgrp3	A_52_P198435	NM_207246	ref|Mus musculus RAS, guanyl releasing protein 3 (Rasgrp3), transcript variant 2, mRNA [NM_207246]	AGAAGGAATTTTGTATCTCTGGTCTTCCTATGATAAGGAAGACAAAATGTACCTTCAATG
+3.29	7.84	+1.72	6.99	0.1	8.70	0.1	0.00011398	0.00489611	0.00316857	0.18425115	Rasl10b	A_51_P443693	NM_001013386	ref|Mus musculus RAS-like, family 10, member B (Rasl10b), mRNA [NM_001013386]	GTGGAGGCCTTCAGGATCTGACTGACCCCTTATCCCAACACTAGGTTGACCCTATGCCCT
+9.84	8.94	+3.30	7.29	0.1	10.59	0.3	0.00001031	0.00107463	0.00026639	0.05359744	Rasl11a	A_51_P340699	NM_026864	ref|Mus musculus RAS-like, family 11, member A (Rasl11a), mRNA [NM_026864]	ACTACGAAGACGTCTGTGATGTGTTCCAACATCTCTGCAAAGAAGTGATCAAGGTGCACA
+3.56	7.94	+1.83	7.02	0.1	8.85	0.1	0.00007240	0.00368503	0.00252782	0.16565245	Rasl11b	A_51_P293938	NM_026878	ref|Mus musculus RAS-like, family 11, member B (Rasl11b), mRNA [NM_026878]	GTTGTTGTTTTTCTTCTTTAAACTGTGGCATCAGGTACAGAAAAAAGTGTTAGTTGATGG
+3.57	10.69	+1.84	9.77	0.0	11.61	0.1	0.00004867	0.00284322	0.00253678	0.16572199	Rassf2	A_55_P2091736	NM_175445	ref|Mus musculus Ras association (RalGDS/AF-6) domain family member 2 (Rassf2), mRNA [NM_175445]	GGATGGGACCTTGATGGGGAGCCATGGTTTTGTAGCCTTTTATTTTTTAATTATTATTTT
+3.74	9.62	+1.90	8.66	0.2	10.57	0.0	0.00007915	0.00389720	0.00226734	0.16043596	Rassf6	A_51_P491916	NM_028478	ref|Mus musculus Ras association (RalGDS/AF-6) domain family member 6 (Rassf6), mRNA [NM_028478]	AAGATTTAGGAATAGATCTACAAGGGCTGATGATTTTAAACTCTGAAGTATCAGAGTACC
+4.95	7.83	+2.31	6.68	0.0	8.98	0.2	0.00004909	0.00285973	0.00115536	0.11159509	Rassf9	A_52_P596592	NM_146240	ref|Mus musculus Ras association (RalGDS/AF-6) domain family (N-terminal) member 9 (Rassf9), mRNA [NM_146240]	TGCGATTTGGAGACAAGTATGAAAGCTGGTTTGACAATCCACTCTCACTTGAGTGGCATC
+8.88	10.14	+3.15	8.56	0.2	11.71	0.1	0.00001209	0.00118826	0.00033397	0.06113953	Rbm45	A_55_P1971872	AK090084	gb|Mus musculus brain CRL-1443 BC3H1 cDNA, RIKEN full-length enriched library, clone:G430095G15 product:hypothetical RNA-binding region RNP-1 (RNA recognition motif) containing protein, full insert sequence. [AK090084]	GCTGTTGTGTATAGCAGAAATAAAGCTTCCTTAGAGAAATACGTTGTCATGTATAGTAGA
+2.03	10.88	+1.02	10.37	0.0	11.39	0.0	0.00073012	0.01732475	0.01392442	0.37830198	Rbms3	A_55_P2341468	NM_001172123	ref|Mus musculus RNA binding motif, single stranded interacting protein (Rbms3), transcript variant 1, mRNA [NM_001172123]	GCTCTCTGTAGATCAGTGGATATTAGGTTTCAATTTCTGTTTTCTTTGATGAAGCTTTCA
+20.52	8.82	+4.36	6.64	0.1	11.00	0.1	0.00000063	0.00024986	0.00005901	0.02493960	Rbp4	A_55_P2006118	NM_001159487	ref|Mus musculus retinol binding protein 4, plasma (Rbp4), transcript variant 1, mRNA [NM_001159487]	TCCCTGAAAGATGTTTGAGGCTTGGGATTCCAAACTTGGTTTATTAAACATATAGTCACC
+24.48	9.08	+4.61	6.78	0.1	11.39	0.2	0.00000162	0.00038809	0.00004433	0.02115152	Rbpms	A_55_P2097448	NM_001042675	ref|Mus musculus RNA binding protein gene with multiple splicing (Rbpms), transcript variant 3, mRNA [NM_001042675]	TTTGTCACATATCAACCTACTGCAGACCAGCAGAGGGAGCTCCCGTGTTGAATTTATTAG
+9.74	8.72	+3.28	7.08	0.2	10.36	0.0	0.00000357	0.00060677	0.00028449	0.05529630	Rbpms	A_51_P350332	NM_019733	ref|Mus musculus RNA binding protein gene with multiple splicing (Rbpms), transcript variant 1, mRNA [NM_019733]	CTCTCCTGCTCCTCAAAAAGGAGCTATGTATTATTATGTTGACCTCAGAATTCCCAGCTG
+12.46	8.59	+3.64	6.77	0.2	10.41	0.4	0.00002297	0.00180333	0.00016984	0.04438174	Rcan2	A_55_P1961736	NM_207649	ref|Mus musculus regulator of calcineurin 2 (Rcan2), transcript variant 1, mRNA [NM_207649]	TTTGTGCACGTGTACAGCTCAAAGAGCTTAGAGTTCAAATATATCTGGTGAATGACTGTC
+2.37	11.62	+1.25	11.00	0.1	12.25	0.2	0.00101781	0.02140862	0.00818324	0.29165139	Rcbtb1	A_55_P1983209	NM_027764	ref|Mus musculus regulator of chromosome condensation (RCC1) and BTB (POZ) domain containing protein 1 (Rcbtb1), mRNA [NM_027764]	CCAAACTGTATCCTTGAAGTTACTGGAACCAGTTTTATACTTCAGTAATTAGGATGCATT
+2.04	13.37	+1.03	12.85	0.1	13.88	0.1	0.00147795	0.02745310	0.01415555	0.38096581	Rcbtb2	A_52_P630632	NM_134083	ref|Mus musculus regulator of chromosome condensation (RCC1) and BTB (POZ) domain containing protein 2 (Rcbtb2), transcript variant 2, mRNA [NM_134083]	GTATCCTGTGTTCCGAGCTTTCCTGGAGTATCTATACACAGATAACATCAGCCTATCTCC
+13.11	14.63	+3.71	12.77	0.0	16.49	0.0	0.00000063	0.00024986	0.00015015	0.04093506	Rcn1	A_51_P305437	NM_009037	ref|Mus musculus reticulocalbin 1 (Rcn1), mRNA [NM_009037]	TAGTGGATTTATTATTTGTTGAGTCCTGAATCTCTGAGCCTGCTTCTAGCACAGCTTATG
+7.80	14.61	+2.96	13.13	0.0	16.09	0.1	0.00000274	0.00051778	0.00042664	0.06978701	Rcn3	A_55_P2046393	NM_026555	ref|Mus musculus reticulocalbin 3, EF-hand calcium binding domain (Rcn3), mRNA [NM_026555]	AACTCTGAATGTCAACAGCACAAGCTAACCTGTCCTGCCTAGGAGCAATAAAAGCTGTTG
+2.81	9.32	+1.49	8.57	0.3	10.06	0.0	0.00071104	0.01703616	0.00499555	0.23355605	Rdh5	A_66_P138289	NM_134006	ref|Mus musculus retinol dehydrogenase 5 (Rdh5), mRNA [NM_134006]	AGTGCTGCCTGGTTTCTGATACCAATTAGGCTCTCAATAAATATGTATGCTTTAAATCAA
+2.03	9.52	+1.02	9.01	0.0	10.03	0.0	0.00072583	0.01728152	0.01404980	0.37957958	Rell2	A_55_P2047106	NM_153793	ref|Mus musculus RELT-like 2 (Rell2), mRNA [NM_153793]	CAGGCCCTGGCTTGGACTTCATACCCTTTATTCACTGTCAATAAATCCGCTCAGACCATT
+11.90	8.51	+3.57	6.73	0.0	10.30	0.1	0.00000094	0.00029964	0.00018471	0.04652800	Renbp	A_55_P2013356	NM_023132	ref|Mus musculus renin binding protein (Renbp), transcript variant 1, mRNA [NM_023132]	TTCACATGTCTTGGCCGTGATGGGAAGGTATATGATCACCTCAAATATGTTTGGCTGCAG
+2.39	7.10	+1.25	6.48	0.1	7.73	0.0	0.00028068	0.00904160	0.00784032	0.28689831	Rerg	A_55_P2003228	NM_001164212	ref|Mus musculus RAS-like, estrogen-regulated, growth-inhibitor (Rerg), transcript variant 1, mRNA [NM_001164212]	TAACAAGATGCTCACCAAAATCAGTAGTTAGAGGTCTTGCCGAAATGTGCTGGAACGTGG
+7.67	10.05	+2.94	8.58	0.1	11.52	0.2	0.00001237	0.00120400	0.00044036	0.07020759	Rftn2	A_51_P245631	NM_028713	ref|Mus musculus raftlin family member 2 (Rftn2), mRNA [NM_028713]	AACAGGGGCCTTCATTTAGGTATGAAAGACTGACCTCCAAAAGAACTACAGTAGACTGCC
+2.02	13.88	+1.01	13.37	0.1	14.39	0.0	0.00080399	0.01841891	0.01421100	0.38213151	Rhbdf1	A_55_P1982563	NM_010117	ref|Mus musculus rhomboid family 1 (Drosophila) (Rhbdf1), mRNA [NM_010117]	CCGACAACCACCTCATGTGGTCAATAAATGGACTGGGAGCGTTTTAGCTGCCACTAACTC
+5.11	7.86	+2.35	6.69	0.0	9.04	0.0	0.00000812	0.00094178	0.00111954	0.11033490	Rhbdl3	A_52_P53019	NM_139228	ref|Mus musculus rhomboid, veinlet-like 3 (Drosophila) (Rhbdl3), mRNA [NM_139228]	CTTCCTCTAGTGTCCAATTCAGTTTGCAGATAATGAGGTTTACCCAGTGCTGTGTGCTTC
+2.09	12.12	+1.06	11.59	0.2	12.65	0.1	0.00270040	0.04119676	0.01351366	0.37195629	Rhou	A_51_P227392	NM_133955	ref|Mus musculus ras homolog gene family, member U (Rhou), mRNA [NM_133955]	GGACAGGATCTTGTACTTGAAACATACTGCAAATGAGTTACTATGAAATAAATTCTGACC
+2.64	9.68	+1.40	8.99	0.2	10.38	0.0	0.00036851	0.01093665	0.00588262	0.25270396	Rhox5	A_51_P376445	NM_008818	ref|Mus musculus reproductive homeobox 5 (Rhox5), mRNA [NM_008818]	TGGAGTGAGATGGGGAGAAAGATGCCCTTTTGCGACACCGAGATTTTGATTTGATCACAT
+2.32	11.26	+1.21	10.65	0.2	11.87	0.0	0.00142661	0.02676260	0.00915581	0.30588647	Rilp	A_55_P2130399	NM_001029938	ref|Mus musculus Rab interacting lysosomal protein (Rilp), mRNA [NM_001029938]	CCTGCCTGCCTCGCTGGGGCTTGTGCAGGTGACCAGTGCAATAAATAACCATAATACCCC
+2.22	10.29	+1.15	9.71	0.0	10.86	0.1	0.00050393	0.01358531	0.01015447	0.32264783	Rin2	A_55_P2031989	NM_028724	ref|Mus musculus Ras and Rab interactor 2 (Rin2), mRNA [NM_028724]	CAATGAGATGTTGATGGGGAGAGAATGCACTAAAACCAAAACCAAACCAAAACCAAAACA
+4.51	8.18	+2.17	7.09	0.1	9.27	0.2	0.00004070	0.00256277	0.00144512	0.12552828	Ripk3	A_51_P491987	NM_019955	ref|Mus musculus receptor-interacting serine-threonine kinase 3 (Ripk3), transcript variant 1, mRNA [NM_019955]	TGAAGTGTGCCATTCAGCGTGGCAATAAAAAGCACGTTTTAAGCAACCTGGACTGGCTAA
+2.70	7.51	+1.43	6.79	0.0	8.23	0.1	0.00021004	0.00745642	0.00550534	0.24450212	Ripply1	A_66_P113659	NM_001037915	ref|Mus musculus ripply1 homolog (zebrafish) (Ripply1), mRNA [NM_001037915]	TGACCCACACTCGGCCTGTCCAAATTGAAGCAATCCCAGATATACTTGGCACGTTTCCAA
+2.85	12.09	+1.51	11.33	0.2	12.84	0.1	0.00032327	0.00997960	0.00463821	0.22678261	Rnd3	A_51_P284946	NM_028810	ref|Mus musculus Rho family GTPase 3 (Rnd3), mRNA [NM_028810]	GAAGTCACTTTGTATGTTTGTTTGGTCAGTGTTTCCACAGTATTTATTAAAACGTATGGG
+4.23	7.91	+2.08	6.87	0.0	8.95	0.1	0.00001918	0.00158939	0.00166590	0.13467522	Rnf113a2	A_51_P145772	NM_025525	ref|Mus musculus ring finger protein 113A2 (Rnf113a2), mRNA [NM_025525]	GTCAAATCTCAAAGTACTTTTTGTTTTGGTCATCTCAAACCAAAGCAATCACAGTTGAAG
+2.31	7.40	+1.21	6.79	0.1	8.00	0.1	0.00055751	0.01455026	0.00875457	0.30012412	Rnf125	A_51_P386539	NM_026301	ref|Mus musculus ring finger protein 125 (Rnf125), mRNA [NM_026301]	CTACAGTATTACCTGCTTGTCTTTGTTATGTTGCATTCAAAAACCGTGTTCATTCTGGCT
+5.75	13.51	+2.52	12.24	0.0	14.77	0.1	0.00000637	0.00082936	0.00084489	0.09674182	Rnf128	A_55_P2007088	NM_023270	ref|Mus musculus ring finger protein 128 (Rnf128), transcript variant 1, mRNA [NM_023270]	TTTAGCTTGGGCTCTGTGTGTCGGGGTTTGTCTCCAGGTGCTTATATTGATCTGGAATTT
+2.02	7.29	+1.01	6.79	0.1	7.80	0.2	0.00316262	0.04584928	0.01552236	0.39785755	Rnf144b	A_55_P2007878	NM_146042	ref|Mus musculus ring finger protein 144B (Rnf144b), transcript variant 1, mRNA [NM_146042]	CACATGTGTACATTAGCATCTGATGTCTGTACAGAACATTCCCTGGCCACGTGCTTTTTT
+2.44	7.30	+1.29	6.66	0.1	7.94	0.1	0.00036153	0.01078016	0.00752058	0.28326316	Rnf150	A_55_P2049279	NM_177378	ref|Mus musculus ring finger protein 150 (Rnf150), mRNA [NM_177378]	TGAAACAGTGGAAAGGCAGATTTTACCAAGTGTCTAAACCCCTCCAATAGGTGGGTCTTG
+2.74	10.52	+1.45	9.80	0.1	11.25	0.0	0.00019608	0.00710899	0.00520446	0.23836800	Rnf157	A_52_P157170	NM_027258	ref|Mus musculus ring finger protein 157 (Rnf157), mRNA [NM_027258]	CTGGTGCCGTTGGCTCCTCATCACACAGTATCTGCACCTTTCCATGCTTGGTACTGCCCA
+2.69	7.44	+1.43	6.73	0.1	8.15	0.1	0.00025936	0.00852413	0.00552039	0.24413764	Rnls	A_51_P214251	NM_001167818	ref|Mus musculus renalase, FAD-dependent amine oxidase (Rnls), transcript variant 1, mRNA [NM_001167818]	ATGCCATAAATGGACATATTCACAGGTTACAAGCTCAGTTTCCGACAGACCTGGTCAGAT
+2.43	10.91	+1.28	10.27	0.1	11.54	0.2	0.00096453	0.02070284	0.00788313	0.28729630	Ropn1l	A_51_P150763	NM_145852	ref|Mus musculus ropporin 1-like (Ropn1l), mRNA [NM_145852]	CATTGATACTTGTTTAATGTTGAAGCCATGCTTAGGAGAAACCTTGGCGCCAAATACAGC
+3.92	10.76	+1.97	9.77	0.2	11.74	0.1	0.00008924	0.00416911	0.00202750	0.14986385	Ror2	A_66_P131398	NM_013846	ref|Mus musculus receptor tyrosine kinase-like orphan receptor 2 (Ror2), mRNA [NM_013846]	TGTTTCCTGGGTTTAGAATGTTCAAAAGGAAGCAACGTTGTACAGAAAGCAGTATTGTTA
+3.69	8.47	+1.88	7.53	0.1	9.41	0.0	0.00003556	0.00237733	0.00231796	0.16219556	Rora	A_55_P2078123	NM_013646	ref|Mus musculus RAR-related orphan receptor alpha (Rora), mRNA [NM_013646]	GCGCCCGAGCACTTCTAGAACATCTGGAGTACAAACATGAAAGTAAGAGAGAAAATTTTT
+145.10	10.41	+7.18	6.82	0.3	14.01	0.2	0.00000035	0.00018600	0.00000006	0.00066667	Rpl39l	A_55_P1969392	NM_026594	ref|Mus musculus ribosomal protein L39-like (Rpl39l), mRNA [NM_026594]	CTGTGCTTTAGTGAGTTCATTCAGCAGTTCAGTAATAAATATGTGAAACCTTTTGTTTCG
+2.35	17.41	+1.23	16.80	0.3	18.03	0.1	0.00299934	0.04423568	0.00901709	0.30383093	Rps24	A_55_P1955243	NM_011297	ref|Mus musculus ribosomal protein S24 (Rps24), transcript variant 1, mRNA [NM_011297]	AATGTTGGTGCTGGCAAAAAGTGAGTGGAGATTGGATACAGCCAAAGGAGTAGATCTGTG
+3.46	13.88	+1.79	12.99	0.4	14.78	0.1	0.00071287	0.01706983	0.00287341	0.17671484	Rrbp1	A_51_P345663	NM_024281	ref|Mus musculus ribosome binding protein 1 (Rrbp1), transcript variant 1, mRNA [NM_024281]	TTACAAATAAACCAACCAACACAGCGTTATCCAGGCCCAACTTCCAGTGAAGCCATTGGA
+3.85	9.88	+1.94	8.91	0.0	10.85	0.3	0.00013963	0.00563297	0.00213256	0.15366133	Rspo2	A_51_P222337	NM_172815	ref|Mus musculus R-spondin 2 homolog (Xenopus laevis) (Rspo2), mRNA [NM_172815]	CCTTAGGTCAGTTTGTCCTTAGATTATGAATTGGCAGGTTCTAATTGCATTATTTCCCTG
+14.93	9.89	+3.90	7.94	0.1	11.84	0.0	0.00000090	0.00029613	0.00011458	0.03452632	Rspo3	A_55_P2163659	NM_028351	ref|Mus musculus R-spondin 3 homolog (Xenopus laevis) (Rspo3), mRNA [NM_028351]	GGATACTACTTTCTAACAAGGTGTATCTAGTAGGAGAGAAAGCCACCACAATAAATATAT
+14.44	8.87	+3.85	6.95	0.1	10.80	0.1	0.00000196	0.00043461	0.00012189	0.03620755	Rtn1	A_55_P2162910	NM_153457	ref|Mus musculus reticulon 1 (Rtn1), transcript variant 1, mRNA [NM_153457]	CCCCGTGTCAAGCACTAAAGTATAGAGTGTGTTAGATGTGGTTTTTGATTTCGTGTTGCT
+3.69	9.00	+1.88	8.06	0.0	9.95	0.1	0.00003406	0.00231564	0.00232851	0.16257206	Rtn2	A_51_P209930	NM_013648	ref|Mus musculus reticulon 2 (Z-band associated protein) (Rtn2), transcript variant B, mRNA [NM_013648]	CTGAGCGACCCGGACTACATTTCCTAAGAGGCTCTGCTCTAAGAGTCCAGGAAAAGGCCG
+2.98	7.39	+1.58	6.60	0.1	8.18	0.1	0.00012042	0.00506603	0.00404897	0.20832353	Rtn4rl1	A_52_P94401	NM_177708	ref|Mus musculus reticulon 4 receptor-like 1 (Rtn4rl1), mRNA [NM_177708]	ACTGTACTCGCAATGAGAGTCACACAGAAGGTGCAGTTTTATACCTATGTCCACTTATAT
+2.69	8.07	+1.43	7.36	0.0	8.78	0.2	0.00038776	0.01137018	0.00564234	0.24727349	Rufy4	A_55_P2031471	NM_001034060	ref|Mus musculus RUN and FYVE domain containing 4 (Rufy4), transcript variant 2, mRNA [NM_001034060]	TCTTGTGTTTCGCAGATTTACTGAGTCGTTGTTGACATAGAATAAACATTGTGTAAGTGT
+2.24	11.50	+1.17	10.92	0.2	12.09	0.1	0.00099412	0.02105110	0.01003443	0.32045030	S1pr2	A_52_P604613	NM_010333	ref|Mus musculus sphingosine-1-phosphate receptor 2 (S1pr2), mRNA [NM_010333]	TCCTGTGGAGAAATAGAAAAATCCAATACGGTACAAACTGTATTTATATGTGTCTGTGTG
+3.64	7.59	+1.87	6.66	0.2	8.53	0.2	0.00015647	0.00608809	0.00242943	0.16486638	S1pr5	A_55_P2075070	NM_053190	ref|Mus musculus sphingosine-1-phosphate receptor 5 (S1pr5), mRNA [NM_053190]	GCACATGGTACAAAGATTGAATGCAGGCAAAACTCTCATACAAACAAGCTAAATAAATCT
+6.46	7.83	+2.69	6.49	0.1	9.18	0.1	0.00000855	0.00097148	0.00065314	0.08714407	Samd5	A_52_P198898	NM_177271	ref|Mus musculus sterile alpha motif domain containing 5 (Samd5), mRNA [NM_177271]	TTCACTTTGTCTCTAGAAATAGGTAGGCAATTAAGAAGGGATTACATCTCCAGAGGCGCT
+4.05	11.36	+2.02	10.35	0.1	12.37	0.1	0.00003378	0.00230199	0.00184985	0.14172263	Sardh	A_66_P121480	NM_138665	ref|Mus musculus sarcosine dehydrogenase (Sardh), nuclear gene encoding mitochondrial protein, mRNA [NM_138665]	GAGAGCTGACTTTGGATTTACTGTGAACAAGACCATCGCCTATGGCTACATCCGAGACCC
+14.74	8.99	+3.88	7.05	0.0	10.93	0.2	0.00000251	0.00049367	0.00011554	0.03464762	Satb1	A_51_P324228	NM_009122	ref|Mus musculus special AT-rich sequence binding protein 1 (Satb1), transcript variant 2, mRNA [NM_009122]	CACCGGTATTTCCTAACAACATGAGAAGTCCACCTTGTGTTCACTCAGACAAACCTTCAT
+2.12	9.02	+1.09	8.48	0.0	9.56	0.0	0.00051626	0.01378794	0.01166298	0.34483005	Scamp5	A_52_P409731	NM_020270	ref|Mus musculus secretory carrier membrane protein 5 (Scamp5), mRNA [NM_020270]	CACCTTGAGCTTTGATTTTTCAGCTTCTTCCTTGTAAGAGAATCCAAGAGTGTCTGGAAA
+2.14	17.20	+1.10	16.65	0.1	17.75	0.0	0.00068085	0.01662556	0.01144029	0.34161404	Scd2	A_51_P129464	NM_009128	ref|Mus musculus stearoyl-Coenzyme A desaturase 2 (Scd2), mRNA [NM_009128]	ACATTTGGGGATCCTCTGCAGAGGAGTATTTAAGTCCTGCACATTTTTGTAGTAACTGTC
+16.00	8.58	+4.00	6.58	0.0	10.58	0.3	0.00000440	0.00067375	0.00010360	0.03311675	Scel	A_55_P1983858	NM_022886	ref|Mus musculus sciellin (Scel), mRNA [NM_022886]	GGGTGATCAAATAATCTGAGAAGTAATAGCTATGTATTGCAAACACGTTATGTAAGTTCG
+2.47	11.82	+1.31	11.17	0.1	12.47	0.1	0.00041492	0.01186639	0.00719582	0.27733415	Scly	A_51_P133369	NM_016717	ref|Mus musculus selenocysteine lyase (Scly), mRNA [NM_016717]	CGTGGTACCGGGAGGCTGGTGCCTGAGCTCAGTCTTTGCCAAAGTGGGAAATCTGATCAT
+2.73	7.28	+1.45	6.55	0.1	8.00	0.1	0.00023748	0.00809284	0.00523355	0.23917852	Scn10a	A_55_P2109397	NM_001205321	ref|Mus musculus sodium channel, voltage-gated, type X, alpha (Scn10a), transcript variant 1, mRNA [NM_001205321]	TGCTCGCAGTTGCCGGACAATACCTGAGGGTCGGCCATTAAAATTGATATTTTTAAAGGT
+2.72	8.61	+1.45	7.89	0.1	9.33	0.0	0.00024844	0.00831060	0.00531148	0.24133911	Scn3a	A_66_P106808	NM_018732	ref|Mus musculus sodium channel, voltage-gated, type III, alpha (Scn3a), mRNA [NM_018732]	TCCACTTTCTGGATGGTGTTAGCTTACAAGTGTTTTAGTCTGTTATGTTTGTATCTGAGC
+2.71	10.19	+1.44	9.47	0.2	10.91	0.0	0.00046653	0.01287487	0.00546081	0.24286723	Scnn1a	A_51_P213691	NM_011324	ref|Mus musculus sodium channel, nonvoltage-gated 1 alpha (Scnn1a), mRNA [NM_011324]	TGGGTAGACTGAACTGTGCTCAGGGATGAGCTTTGCTCATTTTTGTATCCTTCCGTTCTA
+28.65	11.21	+4.84	8.79	0.4	13.63	0.1	0.00000674	0.00085528	0.00002979	0.01721101	Scube3	A_55_P2167530	ENSMUST00000043503	ens|signal peptide, CUB domain, EGF-like 3 [Source:MGI Symbol;Acc:MGI:3045253] [ENSMUST00000043503]	GTGGTACACAGAGTATTTTGCACTTGGGGAAAAATATGTATCTGAAAACTTGTAAAAAGG
+6.74	9.34	+2.75	7.97	0.1	10.72	0.3	0.00006019	0.00322310	0.00058873	0.08350450	Scube3	A_55_P2167525	NM_001004366	ref|Mus musculus signal peptide, CUB domain, EGF-like 3 (Scube3), mRNA [NM_001004366]	TACACAGAGAAACACAAGGAGATGCTGCCAAAATCCTTCATCAAGCTACTGCGCTCCAAA
+2.20	15.63	+1.14	15.06	0.1	16.20	0.0	0.00047173	0.01298424	0.01025718	0.32443797	Scx	A_51_P380432	NM_198885	ref|Mus musculus scleraxis (Scx), mRNA [NM_198885]	TGAACAGAGAGATGGACAGGCGGGTGATGGCTTGACTCTAAGCAGCCGAACACTGACCCA
+8.71	11.40	+3.12	9.84	0.2	12.96	0.1	0.00000742	0.00089365	0.00034273	0.06220173	Sdc3	A_52_P282741	NM_011520	ref|Mus musculus syndecan 3 (Sdc3), mRNA [NM_011520]	GAGTTCATGGCCAAAACTTAAATAAGAGAAGGAGGAGAGGGTCAGATGGATAAAGATAAA
+2.15	13.08	+1.11	12.53	0.2	13.63	0.2	0.00320294	0.04629145	0.01243286	0.35670706	Sdc4	A_52_P93467	NM_011521	ref|Mus musculus syndecan 4 (Sdc4), mRNA [NM_011521]	TTGTTCCAAATTTCCAGAATAGAATATAGGACCAGTTTAGATCCTGTAGTAAACATGTCC
+3.30	10.45	+1.72	9.59	0.2	11.31	0.2	0.00025352	0.00839842	0.00319550	0.18530387	Sec16b	A_55_P2010622	NM_033354	ref|Mus musculus SEC16 homolog B (S. cerevisiae) (Sec16b), transcript variant 1, mRNA [NM_033354]	CTTGCTGTTTGTCAGATTTGCTTAAAATTGCTCCTCACAAAGACCATTTTTGTATGTGTA
+2.51	16.71	+1.33	16.05	0.3	17.38	0.0	0.00160215	0.02905174	0.00713370	0.27697411	Sec61g	A_55_P2155421	NM_001109971	ref|Mus musculus SEC61, gamma subunit (Sec61g), transcript variant 2, mRNA [NM_001109971]	TTCTCATCATGGGACGAGTGAGCCAGAGCGGGGGAAAGGGCATGAAGTAAAGCGTTGCCT
+3.60	13.45	+1.85	12.52	0.1	14.37	0.0	0.00004494	0.00270124	0.00250749	0.16552621	Selm	A_52_P357133	NM_053267	ref|Mus musculus selenoprotein M (Selm), mRNA [NM_053267]	TCCAAAGCAACGGAAATGGGGTGTGTGGGGGGAATCTCAATCCTCCCTTTCCTCTCCCCA
+13.40	8.99	+3.74	7.12	0.1	10.87	0.6	0.00012971	0.00535302	0.00014933	0.04088696	Selp	A_51_P211854	NM_011347	ref|Mus musculus selectin, platelet (Selp), mRNA [NM_011347]	ATGCCTGCTTTAAGATCTCCTGGGTCTTCCATGTTTCATATCAATGAGGTTGTTTACACC
+6.63	10.70	+2.73	9.34	0.0	12.07	0.0	0.00000362	0.00060802	0.00059140	0.08294878	Sema3b	A_55_P1973868	NM_001042779	ref|Mus musculus sema domain, immunoglobulin domain (Ig), short basic domain, secreted, (semaphorin) 3B (Sema3b), transcript variant 1, mRNA [NM_001042779]	TGGGTATGGGGTGAGGCAGGCCAACTGTACTAAAGTAACGCAATAAACACATTATCAGCT
+2.57	13.23	+1.36	12.55	0.0	13.91	0.2	0.00075833	0.01768108	0.00634928	0.26254235	Sema3f	A_55_P1998442	NM_011349	ref|Mus musculus sema domain, immunoglobulin domain (Ig), short basic domain, secreted, (semaphorin) 3F (Sema3f), mRNA [NM_011349]	CTACCCAGGCCACAGCCACTCTTGGGTTCCATCTTGCTAATAAATGCTGGCTCTGGGACT
+10.75	8.40	+3.43	6.69	0.0	10.11	0.1	0.00000111	0.00032283	0.00022758	0.05046479	Sema4f	A_52_P243391	NM_011350	ref|Mus musculus sema domain, immunoglobulin domain (Ig), TM domain, and short cytoplasmic domain (Sema4f), transcript variant 1, mRNA [NM_011350]	ATGGCTTTCATCAGATTCTCAAGGCCTTAATGAGGTTAAAGGACCACGGTCCATAGTCAC
+2.32	7.43	+1.22	6.82	0.2	8.04	0.1	0.00172483	0.03046922	0.00917734	0.30595659	Sema5a	A_55_P2014224	NM_009154	ref|Mus musculus sema domain, seven thrombospondin repeats (type 1 and type 1-like), transmembrane domain (TM) and short cytoplasmic domain, (semaphorin) 5A (Sema5a), mRNA [NM_009154]	GTTTTGTGTAAATAGTTTGCCTTGTTCAGTTGTATGTGAGTATTGAAATAAACCCTGCCA
+2.43	13.43	+1.28	12.79	0.2	14.07	0.1	0.00143924	0.02690344	0.00803493	0.28914743	Serf1	A_51_P254986	NM_011353	ref|Mus musculus small EDRK-rich factor 1 (Serf1), mRNA [NM_011353]	GAAAACCTGGGTGCTATTGCCAGTGGGTGCATCATACGCTCTAAGATTAAAATTTCACAG
+2.48	11.71	+1.31	11.05	0.0	12.37	0.2	0.00084356	0.01907498	0.00745128	0.28234176	Serinc5	A_51_P128336	NM_172588	ref|Mus musculus serine incorporator 5 (Serinc5), mRNA [NM_172588]	TGGAGTTTGAATGCAATCTGTGTGGTAAGTCTACTGTTTGTTTATAAAGGTCTCTGACAT
+36.35	10.30	+5.18	7.71	0.1	12.89	0.2	0.00000025	0.00017287	0.00001785	0.01306977	Serpina3g	A_51_P326191	NM_009251	ref|Mus musculus serine (or cysteine) peptidase inhibitor, clade A, member 3G (Serpina3g), mRNA [NM_009251]	TGTCTCTTGTTGACCAACTACGTAGGACTGGTGGACACCTCTGCATTACTCACACAAATT
+4.90	8.02	+2.29	6.87	0.1	9.16	0.1	0.00002035	0.00165352	0.00122605	0.11388201	Serpina3i	A_55_P1966774	NM_001199940	ref|Mus musculus serine (or cysteine) peptidase inhibitor, clade A, member 3I (Serpina3i), mRNA [NM_001199940]	ATGATGAAAATAGAGGAACTAACTACACCCTACTTCCGGGATGATGAGCTGTCCTGCTCT
+4.95	9.14	+2.31	7.99	0.0	10.30	0.0	0.00000978	0.00104535	0.00120535	0.11329552	Serpina9	A_55_P2092219	NM_027997	ref|Mus musculus serine (or cysteine) peptidase inhibitor, clade A (alpha-1 antiproteinase, antitrypsin), member 9 (Serpina9), mRNA [NM_027997]	CTCAGTACCTTTGCTTTTATGGCTGGCTCCCAGCACTGCATTCAATAAACCTGAAATGTG
+4.75	9.96	+2.25	8.84	0.1	11.09	0.0	0.00001288	0.00123438	0.00129700	0.11668571	Serpinb1a	A_55_P2006008	NM_025429	ref|Mus musculus serine (or cysteine) peptidase inhibitor, clade B, member 1a (Serpinb1a), mRNA [NM_025429]	ATTTTCTTCATTCGGCACAATCCCACATCTAATGTGCTCTTCCTTGGCAGGGTTTGTTCC
+9.12	8.47	+3.19	6.87	0.2	10.06	0.1	0.00000744	0.00089365	0.00030767	0.05766667	Serpinb6b	A_55_P2013043	NM_011454	ref|Mus musculus serine (or cysteine) peptidase inhibitor, clade B, member 6b (Serpinb6b), mRNA [NM_011454]	CCTTCATCCTCTCTGCAGCAATACTGGGATCTCAATTTTTTGGTTACTTAGTAATTTATT
+3.14	9.13	+1.65	8.31	0.1	9.96	0.1	0.00013842	0.00560571	0.00359159	0.19685292	Serpinb9	A_55_P2134246	NM_009256	ref|Mus musculus serine (or cysteine) peptidase inhibitor, clade B, member 9 (Serpinb9), mRNA [NM_009256]	TTCCTTCATTGATGAACAGTGATGTAAACGTATAAGCCAAATAAACCTTTTCTACCCCAA
+11.21	8.44	+3.49	6.69	0.0	10.18	0.2	0.00000419	0.00065524	0.00020675	0.04950570	Serpine2	A_51_P268094	NM_009255	ref|Mus musculus serine (or cysteine) peptidase inhibitor, clade E, member 2 (Serpine2), mRNA [NM_009255]	AAGCAAAAATTGAAGTCAGTGAAGATGGAACCAAAGCTTCAGCAGCAACAACTGCAATCC
+30.90	11.37	+4.95	8.89	0.2	13.84	0.1	0.00000111	0.00032283	0.00002642	0.01631373	Serpinf1	A_52_P35048	NM_011340	ref|Mus musculus serine (or cysteine) peptidase inhibitor, clade F, member 1 (Serpinf1), mRNA [NM_011340]	TCGAACAGAGTCTGTCATTCACCGGGCTCTCTACTACGACCTGATCACCAACCCTGACAT
+3.54	7.73	+1.83	6.82	0.2	8.64	0.2	0.00015095	0.00594127	0.00258626	0.16739157	Serping1	A_51_P376238	NM_009776	ref|Mus musculus serine (or cysteine) peptidase inhibitor, clade G, member 1 (Serping1), mRNA [NM_009776]	GTAAAGAGCAGCCAAGACATGCTGTCAGTCATGGAGAAACTGGAATTCTTTGACTTCACT
+2.21	12.40	+1.15	11.83	0.1	12.97	0.0	0.00052625	0.01396586	0.01017219	0.32272242	Sertad4	A_52_P285024	NM_198247	ref|Mus musculus SERTA domain containing 4 (Sertad4), transcript variant 1, mRNA [NM_198247]	CCCGTGGCATGCGTTATATTTTGACCTGTTTTTGCATCATTTCATGCGTTTAGACTCTTA
+2.28	7.65	+1.19	7.06	0.0	8.25	0.1	0.00039296	0.01143568	0.00905805	0.30423467	Setbp1	A_52_P230167	NM_053099	ref|Mus musculus SET binding protein 1 (Setbp1), mRNA [NM_053099]	TTTTCATGCAAAGAGCTGTCATAGGTTGTTAAGAAAAAGAAACAAAGACAGTAGAAGTCC
+10.31	8.18	+3.37	6.50	0.0	9.86	0.0	0.00000110	0.00032283	0.00025279	0.05236842	Sfrp4	A_51_P457196	NM_016687	ref|Mus musculus secreted frizzled-related protein 4 (Sfrp4), mRNA [NM_016687]	CACAGTTGTCTGTGTGCATACTGTGTAAGACCTCCTGTTTTAAGAGTTTGACCTAAAATG
+2.64	7.70	+1.40	7.00	0.2	8.40	0.0	0.00033365	0.01021979	0.00588815	0.25276892	Sftpd	A_55_P2007601	NM_009160	ref|Mus musculus surfactant associated protein D (Sftpd), mRNA [NM_009160]	AACAATGGTGGAGCAGAGAACTGTGTGGAGATCTTCACCAATGGGCAATGGAATGATAAG
+11.19	12.57	+3.48	10.83	0.1	14.31	0.0	0.00000197	0.00043533	0.00021126	0.04982772	Sgce	A_55_P1958160	NM_001130188	ref|Mus musculus sarcoglycan, epsilon (Sgce), transcript variant 1, mRNA [NM_001130188]	GTTATACCTCCCACGCACACAGACAACTACGACAGCACCAACATGCCGTTGATGCAGGCA
+2.08	7.86	+1.06	7.33	0.1	8.39	0.1	0.00127578	0.02480499	0.01324098	0.36912970	Sgsm1	A_55_P2088705	NM_001254731	ref|Mus musculus small G protein signaling modulator 1 (Sgsm1), transcript variant 5, mRNA [NM_001254731]	CCACTGAAACTGCTGTGTGATAACATGAAGTACCAGATCCTCTCCAGAGCCTTCTATGGA
+3.01	7.66	+1.59	6.87	0.1	8.45	0.1	0.00012150	0.00509949	0.00394938	0.20623217	Sgsm1	A_55_P1982186	NM_172718	ref|Mus musculus small G protein signaling modulator 1 (Sgsm1), transcript variant 1, mRNA [NM_172718]	CAAGTGTCTTGTAAATGTTCATTGCAAAGATGACTATTCAGAGCAAATATATCTGAGCAG
+2.45	10.31	+1.29	9.67	0.2	10.96	0.0	0.00045471	0.01265734	0.00739228	0.28163097	Sh2d3c	A_55_P2098935	NM_013781	ref|Mus musculus SH2 domain containing 3C (Sh2d3c), transcript variant 1, mRNA [NM_013781]	CATCTTACTGTAAATAAGTCTGGTGTAAATGTATGTACAGAAGCCATGCTCTCTTTCATA
+2.17	7.24	+1.12	6.68	0.2	7.80	0.2	0.00206822	0.03453025	0.01129402	0.33917597	Sh2d4a	A_51_P454196	NM_028182	ref|Mus musculus SH2 domain containing 4A (Sh2d4a), mRNA [NM_028182]	GAGAAAGACCCAAGTGTAAATTGAAAGACAAGTTTCAAAACTTGAGATGAGAGACTTACC
+3.62	11.27	+1.85	10.34	0.3	12.19	0.2	0.00093870	0.02038291	0.00263415	0.16858537	Sh3bp5	A_55_P2049479	ENSMUST00000100730	ens|SH3-domain binding protein 5 (BTK-associated) [Source:MGI Symbol;Acc:MGI:1344391] [ENSMUST00000100730]	TTTTGTACTTGTTTTATTACCTTGGGTGTAATAAAAGCCGAGAAGACTTTGTGACTTCCG
+3.60	10.84	+1.85	9.92	0.3	11.76	0.0	0.00023457	0.00802400	0.00256504	0.16670382	Sh3bp5	A_55_P2049473	NM_011894	ref|Mus musculus SH3-domain binding protein 5 (BTK-associated) (Sh3bp5), mRNA [NM_011894]	GAAGCAGCTCTCCCTACAGTGCTCAAAAGGAAGAGATGGAATTATTGCTGACATAAAAAT
+2.09	11.43	+1.06	10.89	0.2	11.96	0.1	0.00224881	0.03636900	0.01291864	0.36515440	Sh3pxd2b	A_51_P148037	NM_177364	ref|Mus musculus SH3 and PX domains 2B (Sh3pxd2b), mRNA [NM_177364]	CTTATTACAGCAATAAACAATTCTAATGCAATGGAGGTGTCCGGATTATGCCTGCAATGC
+4.16	7.88	+2.06	6.86	0.1	8.91	0.1	0.00002717	0.00197204	0.00174104	0.13809068	Sh3rf2	A_51_P333518	NM_172966	ref|Mus musculus SH3 domain containing ring finger 2 (Sh3rf2), transcript variant 2, mRNA [NM_172966]	AGAGTTCTCAGGAAAGAATATAAACAGGTCTGGTTGAAGCAATGTTTACACTGACAGAAG
+9.62	9.62	+3.27	7.98	0.0	11.25	0.1	0.00000195	0.00043461	0.00028849	0.05573006	Sh3tc1	A_55_P1965233	NM_194344	ref|Mus musculus SH3 domain and tetratricopeptide repeats 1 (Sh3tc1), mRNA [NM_194344]	ATTTTGCTGAGGGTTGGGGGGAACTGAAGGACCAAACAGTAGTAAATATTTTTCAGCAAC
+22.39	9.22	+4.48	6.98	0.2	11.46	0.2	0.00000346	0.00059697	0.00005183	0.02314894	Sh3tc2	A_51_P202596	NM_172628	ref|Mus musculus SH3 domain and tetratricopeptide repeats 2 (Sh3tc2), mRNA [NM_172628]	GACCCTTTAGTGCCTGTGGAAGAACCCATTGTTTCTTTTTCGCTTTCTTCAAAACCAAAA
+4.61	7.86	+2.20	6.76	0.2	8.96	0.0	0.00003869	0.00249489	0.00138624	0.12330508	Shank3	A_51_P115626	NM_021423	ref|Mus musculus SH3/ankyrin domain gene 3 (Shank3), mRNA [NM_021423]	ACATTTACCTGTGGGTTTTTGGTTCTGTTCAATTTGGGTTTTTAACTTTACAGGGTCAGT
+2.01	8.16	+1.01	7.66	0.0	8.67	0.0	0.00079365	0.01826779	0.01427630	0.38274330	Shc2	A_55_P2027077	NM_001024539	ref|Mus musculus SHC (Src homology 2 domain containing) transforming protein 2 (Shc2), mRNA [NM_001024539]	GGCATTTATTAAAAATAGGGTTTAAATGGGCTTGAGAAATGGCTCAGGGGTTAAGAGCTC
+3.66	7.55	+1.87	6.61	0.0	8.48	0.1	0.00004653	0.00276174	0.00235652	0.16362073	Shisa2	A_51_P408649	NM_145463	ref|Mus musculus shisa homolog 2 (Xenopus laevis) (Shisa2), mRNA [NM_145463]	TCTCATGATGACAGCGATAATGTTACATTATCAATGGCAATTGGTACCAACAGATAAGAA
+2.35	13.18	+1.23	12.56	0.0	13.79	0.0	0.00029104	0.00927172	0.00824022	0.29235831	Shisa4	A_51_P238523	NM_175259	ref|Mus musculus shisa homolog 4 (Xenopus laevis) (Shisa4), mRNA [NM_175259]	ACCCCAATCAGAAAGGTGGGACCCCTCCTATATGCCCAGTTTGGGCTGAGGTGGAGACAA
+10.15	8.55	+3.34	6.88	0.0	10.23	0.6	0.00017666	0.00662600	0.00026029	0.05304854	Shroom2	A_55_P1979575	NM_172441	ref|Mus musculus shroom family member 2 (Shroom2), mRNA [NM_172441]	CCACTTATCAACAGATCCTCTTGCTTGACTTTAACAAAATAAATAGTGTCTCTTCAGATG
+2.00	9.02	+1.00	8.52	0.0	9.52	0.1	0.00126408	0.02468431	0.01513955	0.39219580	Sik1	A_55_P2061278	NM_010831	ref|Mus musculus salt inducible kinase 1 (Sik1), mRNA [NM_010831]	GGAATCGTTTCATTTCTCATGTTAATGTGAGAGACGTATGCCAAATGATTAGTTGATGTA
+2.82	12.89	+1.50	12.14	0.3	13.64	0.3	0.00307378	0.04501730	0.00545446	0.24327195	Sipa1l2	A_55_P2133632	NM_001081337	ref|Mus musculus signal-induced proliferation-associated 1 like 2 (Sipa1l2), mRNA [NM_001081337]	GCTGGCTAACACGTTGTTTGTATTGCTTCTCCATTTTTAACTGTTATATTTGAGATGAAC
+4.29	7.87	+2.10	6.82	0.1	8.92	0.1	0.00003731	0.00244179	0.00164920	0.13401290	Sirpa	A_55_P2118037	NM_007547	ref|Mus musculus signal-regulatory protein alpha (Sirpa), transcript variant 1, mRNA [NM_007547]	GAAGGAAACAGGCCCTGTTTTGTACATAGTTGCAACTTAAAATTTTTGGCTTGCAAAATA
+2.39	10.41	+1.26	9.78	0.0	11.04	0.0	0.00027092	0.00880349	0.00780329	0.28670945	Sirt5	A_51_P411909	NM_178848	ref|Mus musculus sirtuin 5 (silent mating type information regulation 2 homolog) 5 (S. cerevisiae) (Sirt5), mRNA [NM_178848]	CCAGCAGCAAATGTGTTTGATCTGGAAGAGGCTGTCAAGTCCTTCCATATTATTTGATTT
+2.80	7.53	+1.49	6.79	0.2	8.28	0.3	0.00228788	0.03675590	0.00513421	0.23687326	Sla	A_52_P513177	NM_001029841	ref|Mus musculus src-like adaptor (Sla), transcript variant 1, mRNA [NM_001029841]	GAGTGAGGGTTATCCAGGTGCTCTTATTCCCATGGATCTACAAGGAATACAAGGCTTGTT
+3.47	9.21	+1.79	8.32	0.3	10.11	0.2	0.00062791	0.01576065	0.00280018	0.17459802	Slc11a1	A_51_P186476	NM_013612	ref|Mus musculus solute carrier family 11 (proton-coupled divalent metal ion transporters), member 1 (Slc11a1), mRNA [NM_013612]	CCGGTTTCCAGTTTGGACAAGTGCTTTACCTCGGAATAATGACACCATTCTTATCACCAC
+3.83	8.07	+1.94	7.10	0.0	9.04	0.3	0.00026310	0.00863425	0.00218229	0.15599546	Slc12a8	A_55_P2022890	NM_134251	ref|Mus musculus solute carrier family 12 (potassium/chloride transporters), member 8 (Slc12a8), transcript variant 1, mRNA [NM_134251]	AGAACCTTTGGAAGTTGCTTCTACCAATAAGAAAACCCAAGACTGGTCTTCCCACCACAG
+3.42	8.06	+1.77	7.18	0.1	8.95	0.1	0.00008320	0.00401487	0.00280278	0.17441502	Slc16a4	A_51_P340653	NM_146136	ref|Mus musculus solute carrier family 16 (monocarboxylic acid transporters), member 4 (Slc16a4), mRNA [NM_146136]	GGTTAACTAGATCTCTGGAATCTGAATAAAGCCTTATTTAGTGACAAGAATAATACCCTC
+3.97	9.35	+1.99	8.36	0.2	10.35	0.0	0.00006799	0.00351815	0.00196291	0.14733731	Slc22a23	A_55_P1989076	NM_001033167	ref|Mus musculus solute carrier family 22, member 23 (Slc22a23), mRNA [NM_001033167]	CTGTGATTCTGGGAGGAAAGACTGATAACACAAAACTCTCTTCTCTAATGTAGTATTTTT
+8.22	11.68	+3.04	10.16	0.0	13.20	0.1	0.00000249	0.00049308	0.00038161	0.06566120	Slc24a3	A_55_P2099650	NM_053195	ref|Mus musculus solute carrier family 24 (sodium/potassium/calcium exchanger), member 3 (Slc24a3), mRNA [NM_053195]	ACTTATCATCCATTCGGTATGGTTTTCCCAGTCCCTTGTACACATCCTGGTTTGAATTGT
+2.25	13.10	+1.17	12.52	0.1	13.69	0.3	0.00253210	0.03948045	0.00983073	0.31699949	Slc25a17	A_52_P72654	NM_011399	ref|Mus musculus solute carrier family 25 (mitochondrial carrier, peroxisomal membrane protein), member 17 (Slc25a17), nuclear gene encoding mitochondrial protein, mRNA [NM_011399]	AAAGCCTTGATGTTGTATGTCCATTCGTGCAAGCTCCAATCACATAAGCCTCAATAAATT
+3.85	8.25	+1.94	7.28	0.1	9.22	0.0	0.00005168	0.00296148	0.00210347	0.15278893	Slc25a45	A_51_P349727	NM_134154	ref|Mus musculus solute carrier family 25, member 45 (Slc25a45), mRNA [NM_134154]	TGAACAGGAGGATGACTTCTGTCTTCTTCATGTCCAGAATCCTTCAGGGGTTTCCATTAC
+2.72	7.98	+1.44	7.26	0.2	8.70	0.1	0.00031113	0.00974933	0.00538523	0.24189729	Slc2a13	A_55_P2041011	NM_001033633	ref|Mus musculus solute carrier family 2 (facilitated glucose transporter), member 13 (Slc2a13), mRNA [NM_001033633]	CTAGCCTCTGCTGTATCTAAAGTATGGTCTATTTTCTGGAGATTTAGTGATATACATGTA
+2.43	7.44	+1.28	6.80	0.2	8.08	0.1	0.00055672	0.01453572	0.00753855	0.28343164	Slc2a3	A_52_P354744	NM_011401	ref|Mus musculus solute carrier family 2 (facilitated glucose transporter), member 3 (Slc2a3), mRNA [NM_011401]	GTGCTTACACATTTCAGACCCTTTAGGCAAACCCTTGCATAGAGTGGTAGAGCCATATCT
+2.18	7.37	+1.12	6.81	0.0	7.93	0.1	0.00047832	0.01310085	0.01066317	0.32982515	Slc30a7	A_55_P2201612	NM_023214	ref|Mus musculus solute carrier family 30 (zinc transporter), member 7 (Slc30a7), mRNA [NM_023214]	AATAAGCTCTCTGACAGTGATACTGTGTGTCATCGGGATCTGTTCCAAAGCCTTAGTCAG
+2.47	10.90	+1.30	10.25	0.0	11.55	0.1	0.00029274	0.00929673	0.00706396	0.27596774	Slc35a2	A_55_P2110595	NM_078484	ref|Mus musculus solute carrier family 35 (UDP-galactose transporter), member A2 (Slc35a2), transcript variant 1, mRNA [NM_078484]	TCGTCATTGGTGCTGTCTACCTCTACAGCCTTCCCCGAGGTGCAGTCAAAGCCATAGCCT
+3.11	10.78	+1.64	9.97	0.1	11.60	0.2	0.00046380	0.01282195	0.00366775	0.19946459	Slc35f5	A_51_P389895	NM_028787	ref|Mus musculus solute carrier family 35, member F5 (Slc35f5), mRNA [NM_028787]	ACAGTTTTAAAGGGAAGACTTGTAAACTGGAAAATCATGTATTTCTAAAGGCTGTGTACC
+2.28	11.30	+1.19	10.71	0.0	11.90	0.3	0.00195035	0.03323796	0.00949136	0.31050805	Slc38a6	A_55_P2153797	ENSMUST00000058139	ens|solute carrier family 38, member 6 [Source:MGI Symbol;Acc:MGI:3648156] [ENSMUST00000058139]	GGAAACTTTTGTTCACATCCCTGCTGAGTTATTTGTCATAATACATCTAGTTGTATCTGG
+2.35	8.15	+1.23	7.54	0.0	8.77	0.0	0.00027622	0.00892528	0.00827217	0.29299663	Slc39a4	A_51_P103222	NM_028064	ref|Mus musculus solute carrier family 39 (zinc transporter), member 4 (Slc39a4), mRNA [NM_028064]	CTCTGCTTTACCTTCTTAAGCCACCTAATTGTTGGCCCCACTACGGGTAGCCAGAGGCTT
+7.87	8.88	+2.98	7.39	0.1	10.37	0.1	0.00000564	0.00077994	0.00041578	0.06908707	Slc43a1	A_55_P2019690	NM_001081349	ref|Mus musculus solute carrier family 43, member 1 (Slc43a1), transcript variant 1, mRNA [NM_001081349]	TGCACACATATATGTTACGCACATGCATATTGCATCCTTTCCTGCAGGAGAAGGACTGAG
+2.57	8.84	+1.36	8.16	0.1	9.52	0.1	0.00025023	0.00833796	0.00625337	0.26149535	Slc43a2	A_66_P125777	NM_001199283	ref|Mus musculus solute carrier family 43, member 2 (Slc43a2), transcript variant 1, mRNA [NM_001199283]	GGTTTTCTCTTGTTTTATCATGATTCTTTTTATGAAGCAATAAATCCATTTCCCTGTTGG
+2.59	10.54	+1.37	9.85	0.1	11.23	0.0	0.00022702	0.00785967	0.00612246	0.25807764	Slc44a1	A_52_P84901	NM_133891	ref|Mus musculus solute carrier family 44, member 1 (Slc44a1), transcript variant 1, mRNA [NM_133891]	ATTATTGCTACAGAGATAACTGCCCTGTAGTATCCCAATGGATATCACTCCCAGTCTCAA
+10.11	9.42	+3.34	7.75	0.6	11.09	0.1	0.00016726	0.00636572	0.00026245	0.05331613	Slc6a12	A_51_P323812	NM_133661	ref|Mus musculus solute carrier family 6 (neurotransmitter transporter, betaine/GABA), member 12 (Slc6a12), mRNA [NM_133661]	ACAGCTTGTCACCTCTCAGTCCTTTCCAAGTGAGCTCTAGGAAGCTGAGTCTGCCAAGTG
+3.07	8.28	+1.62	7.47	0.1	9.09	0.0	0.00008138	0.00395743	0.00377718	0.20192869	Slc6a17	A_51_P215374	NM_172271	ref|Mus musculus solute carrier family 6 (neurotransmitter transporter), member 17 (Slc6a17), mRNA [NM_172271]	TCAACTAGAGTATGCCCACTGTGAAAAGAGAAGTGAGATCACGCAGGCTGTAATACACCT
+2.03	13.78	+1.02	13.27	0.2	14.29	0.1	0.00232769	0.03721923	0.01393979	0.37839310	Slc6a6	A_52_P339996	NM_009320	ref|Mus musculus solute carrier family 6 (neurotransmitter transporter, taurine), member 6 (Slc6a6), mRNA [NM_009320]	GGTTTTGCCTCCTTCAGAAATATGTCTGGCTCATCAGGACATTTTTTAAAAACTTCAAAA
+2.18	9.03	+1.12	8.47	0.1	9.60	0.0	0.00050062	0.01353098	0.01059356	0.32880237	Slc7a7	A_51_P472249	NM_011405	ref|Mus musculus solute carrier family 7 (cationic amino acid transporter, y+ system), member 7 (Slc7a7), transcript variant 1, mRNA [NM_011405]	CTCTTTCCTTTACAAGGGCCAACAATGCTCCAAACTTGTCTCCTTCAGAGGAACACAAAA
+3.70	12.17	+1.89	11.23	0.3	13.12	0.1	0.00040827	0.01172540	0.00239698	0.16443573	Slc9a3r1	A_51_P502150	NM_012030	ref|Mus musculus solute carrier family 9 (sodium/hydrogen exchanger), member 3 regulator 1 (Slc9a3r1), mRNA [NM_012030]	CAACTACGTGTGATGACCAAGTCCAAGGTTGACCAGGGACTGTCTACAGCAGCCACAGCC
+2.64	9.88	+1.40	9.18	0.1	10.58	0.1	0.00028113	0.00904561	0.00585582	0.25258630	Slco1a5	A_55_P2135656	NM_130861	ref|Mus musculus solute carrier organic anion transporter family, member 1a5 (Slco1a5), mRNA [NM_130861]	TTCTACCAAGGCTGACAAGTTGTGTTTGATCATTGGGACCAACATGGCAGAAGGACAGAA
+2.01	12.06	+1.01	11.55	0.1	12.56	0.1	0.00151158	0.02780996	0.01461185	0.38679950	Slfn5	A_55_P2047009	ENSMUST00000150687	ens|schlafen 5 [Source:MGI Symbol;Acc:MGI:1329004] [ENSMUST00000150687]	ACTGCTTTCTGCAGATTGCCCCGCCCCATGCGATGTCACTGCGCTCAGCTGATTTAAGGA
+25.28	8.88	+4.66	6.55	0.0	11.21	0.5	0.00000975	0.00104535	0.00004103	0.01987692	Slit3	A_51_P301809	NM_011412	ref|Mus musculus slit homolog 3 (Drosophila) (Slit3), mRNA [NM_011412]	AATATGTCTTCCAGTGCACGGACGGCTCCTCATTCGTGGAAGAGGTGGAGAGACACTTGG
+2.21	10.11	+1.14	9.54	0.2	10.68	0.1	0.00111482	0.02275743	0.01055170	0.32847454	Smad6	A_55_P2129658	NM_008542	ref|Mus musculus MAD homolog 6 (Drosophila) (Smad6), mRNA [NM_008542]	CTTTTTTAAAGAGAATTATACAGTAGAACTAGGTGGAAAGCCTAGGTTTGGTGTATGGTT
+15.28	9.67	+3.93	7.70	0.2	11.64	0.0	0.00000154	0.00037348	0.00010893	0.03412935	Smarca1	A_66_P119017	AK030741	gb|Mus musculus 8 days embryo whole body cDNA, RIKEN full-length enriched library, clone:5730494M04 product:SWI/SNF related, matrix associated, actin dependent regulator of chromatin, subfamily a, member 1, full insert sequence. [AK030741]	TTTACTTGTCCCCATCTTCAAATGCTAATTACTACTTCCAGTGTATTCATGGTACTCTAA
+7.21	9.04	+2.85	7.61	0.1	10.46	0.1	0.00000388	0.00062487	0.00049816	0.07523261	Smarca2	A_55_P2007802	NM_026003	ref|Mus musculus SWI/SNF related, matrix associated, actin dependent regulator of chromatin, subfamily a, member 2 (Smarca2), transcript variant 2, mRNA [NM_026003]	TCCAGTAATTTCCAAGAATGTGGTGTTGGTACTTTCCTAATAAACCGATAACGTACCTTG
+3.01	12.09	+1.59	11.29	0.1	12.88	0.0	0.00008747	0.00411381	0.00399505	0.20639212	Smarcd3	A_51_P423880	NM_025891	ref|Mus musculus SWI/SNF related, matrix associated, actin dependent regulator of chromatin, subfamily d, member 3 (Smarcd3), mRNA [NM_025891]	AAGCCGTTAGCCGCTACTTTTACTGTAAGATCCAGCAGCGCAGGCAGGAGCTGGAGCAGT
+2.43	11.44	+1.28	10.80	0.2	12.09	0.3	0.00240247	0.03805936	0.00770598	0.28597054	Smc5	A_55_P2062632	NM_001252684	ref|Mus musculus structural maintenance of chromosomes 5 (Smc5), transcript variant 1, mRNA [NM_001252684]	TTCCTTTAACTGTTTATACGTGTCGCTCGCTCAAGTGAATAAAAGTTAGCAGACTTATTG
+2.56	7.29	+1.36	6.61	0.2	7.97	0.0	0.00045613	0.01267109	0.00647783	0.26353230	Smoc1	A_51_P443403	NM_022316	ref|Mus musculus SPARC related modular calcium binding 1 (Smoc1), transcript variant 2, mRNA [NM_022316]	CTAGGTGACATGCTGATTCAGAGGTCCTTCAGTCAGAGCAGCAAGTGATACTTAGCAGCT
+16.65	9.24	+4.06	7.21	0.1	11.27	0.1	0.00000068	0.00024986	0.00009191	0.03095187	Smoc2	A_55_P2002903	NM_022315	ref|Mus musculus SPARC related modular calcium binding 2 (Smoc2), mRNA [NM_022315]	GCTCATGTCAATGCTGTCTACAAACGAGTATGATCCTAACTGTTTTGGATAATCTTTTAT
+18.59	9.84	+4.22	7.73	0.2	11.94	0.4	0.00002072	0.00167410	0.00007438	0.02771598	Smpd3	A_52_P537545	NM_021491	ref|Mus musculus sphingomyelin phosphodiesterase 3, neutral (Smpd3), mRNA [NM_021491]	TAGCGAAGTGTACTAGCTTAGCAAGGACCATTCAATTCATCTTTATTTGTCCAACACCAC
+60.05	10.83	+5.91	7.87	0.0	13.78	0.1	0.00000006	0.00013451	0.00000432	0.00591304	Smpdl3a	A_51_P153053	NM_020561	ref|Mus musculus sphingomyelin phosphodiesterase, acid-like 3A (Smpdl3a), mRNA [NM_020561]	GGAGCATAGGAAGATTGACATTCTGTGTGACTTGTGAGGCTCAGATGCTGATACCAGTAA
+2.73	12.91	+1.45	12.19	0.3	13.64	0.0	0.00137136	0.02610718	0.00558003	0.24556813	Snai1	A_51_P165087	NM_011427	ref|Mus musculus snail homolog 1 (Drosophila) (Snai1), mRNA [NM_011427]	GTTTCACAGCAGTTTAACTGTCTCAGAAGGGACCATGAATAATGGCCATCACTTGTTAGG
+2.61	12.53	+1.39	11.84	0.3	13.22	0.1	0.00121650	0.02408216	0.00619366	0.26020814	Snai2	A_51_P305547	NM_011415	ref|Mus musculus snail homolog 2 (Drosophila) (Snai2), mRNA [NM_011415]	GTGAGGTACGGTTAATAGCCACGCCTATATTCAACCAGAATACTTGTGAAATCAATGTCC
+5.77	11.07	+2.53	9.81	0.1	12.34	0.2	0.00001653	0.00144381	0.00083968	0.09702752	Snapc5	A_51_P244061	NM_183316	ref|Mus musculus small nuclear RNA activating complex, polypeptide 5 (Snapc5), mRNA [NM_183316]	TCAAGGGCAGGGTAGTTATACAAACTAAGTCTTGGGTGCTTCATCTCTTCAAAGTCATCT
+4.14	9.78	+2.05	8.75	0.1	10.80	0.1	0.00004269	0.00262734	0.00177255	0.13936080	Sncg	A_55_P2187076	NM_011430	ref|Mus musculus synuclein, gamma (Sncg), mRNA [NM_011430]	GGCTCCTTTTACCCTATGGTCCTCTGATCACCAATCAGATGCTGCTGTGATTTCTTTTTT
+24.49	9.82	+4.61	7.51	0.2	12.13	0.1	0.00000062	0.00024939	0.00004364	0.02097710	Sned1	A_52_P550147	ENSMUST00000062202	ens|sushi, nidogen and EGF-like domains 1 [Source:MGI Symbol;Acc:MGI:3045960] [ENSMUST00000062202]	GTCAGCAACTGACAGAGAAGCATTTTGCTAGTCTGACAACCGTGTGACTAAAGGACATGT
+3.06	7.42	+1.61	6.62	0.1	8.23	0.1	0.00009860	0.00447377	0.00376321	0.20135259	Sned1	A_52_P602188	NM_172463	ref|Mus musculus sushi, nidogen and EGF-like domains 1 (Sned1), mRNA [NM_172463]	GCGACATCTGCCACCATGTGTATAAGAAAGTCTACAAAGTTCACCAGGACGTGTGCTTTA
+4.26	12.36	+2.09	11.31	0.0	13.40	0.1	0.00002046	0.00165810	0.00164501	0.13436576	Snn	A_52_P295067	NM_009223	ref|Mus musculus stannin (Snn), mRNA [NM_009223]	CCTTTTTAAGTGTATACCAGAGCCGTACACTCCAATGGTTAGTAAGTCATAACTTCTCTT
+2.91	8.76	+1.54	7.98	0.0	9.53	0.2	0.00039131	0.01141761	0.00451715	0.22276586	Sort1	A_51_P517145	NM_019972	ref|Mus musculus sortilin 1 (Sort1), mRNA [NM_019972]	CACAAAGCAGAATTCCAAGTCAAATTCTGTCCCTATTATCCTGGCCATCGTGGGACTGAT
+3.69	8.51	+1.88	7.57	0.1	9.45	0.0	0.00003447	0.00233196	0.00231148	0.16228317	Sox11	A_52_P160955	NM_009234	ref|Mus musculus SRY-box containing gene 11 (Sox11), mRNA [NM_009234]	AACCATTCTGTATTGAAACTCTTGCTATAAGATGTTTTTATGAAAGCCTGTAAGTGGTCC
+8.31	12.49	+3.05	10.96	0.1	14.01	0.9	0.00214890	0.03527873	0.00043077	0.07009819	Sox4	A_55_P2121608	ENSMUST00000067230	ens|SRY-box containing gene 4 [Source:MGI Symbol;Acc:MGI:98366] [ENSMUST00000067230]	AATCCTGTCCGTCACTGCCTGTCAGGTTGTTCCTATATACCTTCTGTAAATAACTTTTTT
+10.93	10.95	+3.45	9.23	0.1	12.68	0.2	0.00000392	0.00062516	0.00022288	0.05067148	Sox4	A_55_P2121613	NM_009238	ref|Mus musculus SRY-box containing gene 4 (Sox4), mRNA [NM_009238]	TTTTCTGCAATGAAGACAGAAAGAAGGCTCTGGGGTGATGCGTTTGGCATTTGTGTTGAG
+2.12	18.51	+1.08	17.97	0.0	19.05	0.0	0.00054054	0.01421652	0.01182959	0.34779645	Sparc	A_55_P2046812	NM_009242	ref|Mus musculus secreted acidic cysteine rich glycoprotein (Sparc), mRNA [NM_009242]	GGCTGTTCCGCCTGGGGATAAGGTGCTAACATAGATTTAACTGAATACATTAACGGTGCT
+9.18	8.18	+3.20	6.58	0.0	9.78	0.1	0.00000191	0.00042908	0.00031155	0.05804734	Sparcl1	A_52_P64356	NM_010097	ref|Mus musculus SPARC-like 1 (Sparcl1), mRNA [NM_010097]	AGTGAGATACTGCTCTTTTGAGATAAATATGCCTCCTTTTCAGTGTCTTGATGTCCTAAT
+2.46	7.14	+1.30	6.49	0.0	7.79	0.1	0.00043736	0.01235675	0.00712640	0.27703210	Spats2l	A_52_P538470	NM_144882	ref|Mus musculus spermatogenesis associated, serine-rich 2-like (Spats2l), transcript variant 1, mRNA [NM_144882]	AGTATTCAGACCTGATCACATTGTTTCCTAGACTTTAGCCTTAGACTCTGGCATGTGATC
+2.82	11.40	+1.50	10.65	0.1	12.15	0.1	0.00013292	0.00544306	0.00481479	0.23163942	Speg	A_55_P1991851	NM_001085370	ref|Mus musculus SPEG complex locus (Speg), transcript variant 2, mRNA [NM_001085370]	TTTATTGCCTTTTGTGGAGTTTCCTTTCTATCCAGTCCCTAGTGCCTATGTTGTCCCGAC
+3.09	7.34	+1.63	6.53	0.1	8.16	0.0	0.00010220	0.00456456	0.00370890	0.19980496	Spin2	A_52_P282838	NM_001005370	ref|Mus musculus spindlin family, member 2 (Spin2), mRNA [NM_001005370]	CATTGTCTTGTGTAAGAGATGAGTATGTTTGGTGAATGGGATATGAAGAAACAGCTGTCA
+4.15	7.96	+2.05	6.93	0.4	8.99	0.1	0.00058922	0.01509846	0.00185715	0.14210936	Spint2	A_66_P124011	NM_011464	ref|Mus musculus serine protease inhibitor, Kunitz type 2 (Spint2), transcript variant 1, mRNA [NM_011464]	AACCGGGAGTACAACTTGTGCTGTTTAAAAAGAGAGCAACTGCTTGCGTCTGAGATCATT
+2.94	7.70	+1.56	6.92	0.3	8.48	0.0	0.00049169	0.01335253	0.00429834	0.21569084	Spna1	A_55_P2050508	NM_011465	ref|Mus musculus spectrin alpha 1 (Spna1), mRNA [NM_011465]	CCCTCCTCAATCTTTGGGAAAAAATTCTCACAGGATCTAATTAAAATACTTATGGCTACA
+2.27	9.35	+1.18	8.76	0.1	9.94	0.2	0.00115669	0.02332264	0.00988014	0.31794175	Spnb2	A_51_P428086	NM_009260	ref|Mus musculus spectrin beta 2 (Spnb2), transcript variant 2, mRNA [NM_009260]	CCTAATCTCTATGAACATATCTATCTACCTGTAACCGTAGATAGGTATCTAGATAGATAC
+3.68	14.74	+1.88	13.80	0.3	15.68	0.3	0.00072763	0.01728517	0.00250654	0.16563694	Spnb2	A_55_P2081223	NM_175836	ref|Mus musculus spectrin beta 2 (Spnb2), transcript variant 1, mRNA [NM_175836]	CGACCTGTACCTCTCAACTTTTGCCCTGTTAAATATATGCTATGTCATTAAATGCTTTTA
+4.84	9.98	+2.28	8.84	0.0	11.12	0.0	0.00001088	0.00111763	0.00123977	0.11464905	Spns2	A_55_P2018929	NM_153060	ref|Mus musculus spinster homolog 2 (Drosophila) (Spns2), mRNA [NM_153060]	GCTGCTGATTGTGAATCTCAAAGTCTTAAGAGAGAAGCCAAATATATATTCCTCTTGTAA
+3.65	9.25	+1.87	8.32	0.2	10.19	0.1	0.00008879	0.00415443	0.00244576	0.16490792	Spns3	A_55_P1960286	NM_029932	ref|Mus musculus spinster homolog 3 (Drosophila) (Spns3), mRNA [NM_029932]	TTAGGGAGTCTGGGCCCTGTGTCTACACCCTCCAGGGAGACCAGGCCCTTATTAAAGCAT
+30.26	10.05	+4.92	7.59	0.1	12.51	0.0	0.00000015	0.00015580	0.00002941	0.01747170	Spon2	A_52_P381484	NM_133903	ref|Mus musculus spondin 2, extracellular matrix protein (Spon2), mRNA [NM_133903]	CCACAGGAGGAACAAACGAAGAGGGGCAGTTTTTCGAAACTTGGCCCTTGTGTGTCGTTG
+2.91	7.48	+1.54	6.71	0.0	8.25	0.1	0.00010043	0.00453369	0.00439647	0.21956542	Sprr2a2	A_55_P2048855	NM_001164787	ref|Mus musculus small proline-rich protein 2A2 (Sprr2a2), mRNA [NM_001164787]	CTGCTGTTTCATTTCCTGAAATAAAAAAGGACCCCTTTGGTGATGGTCTAATAAATACTT
+2.19	7.30	+1.13	6.74	0.1	7.87	0.1	0.00061926	0.01561813	0.01047599	0.32676374	Sprr2j-ps	A_55_P2125451	NR_003185	ref|Mus musculus small proline-rich protein 2J, pseudogene (Sprr2j-ps), non-coding RNA [NR_003185]	CCTCAAAGAATGTTTTCCAAATCTGATTGTCACTGGTGTTCTATTTCCTGAATAAAGTAC
+15.82	9.57	+3.98	7.58	0.1	11.56	0.0	0.00000053	0.00023351	0.00010271	0.03316923	Spry1	A_55_P1952235	NM_011896	ref|Mus musculus sprouty homolog 1 (Drosophila) (Spry1), mRNA [NM_011896]	CTCATGTCTGAATATAACATATCACTACTTCAAGAAAAGCAAGGTGACTCGAAGAAAGTA
+2.14	13.81	+1.10	13.26	0.2	14.36	0.0	0.00141406	0.02660449	0.01173806	0.34623700	Spsb3	A_55_P1965114	NM_001163750	ref|Mus musculus splA/ryanodine receptor domain and SOCS box containing 3 (Spsb3), transcript variant 1, mRNA [NM_001163750]	GGGTGCCCTGTGAAGGGGTTTTGTCTTGTCCCTCTATGTTATATCATTAAAAGAGCCTTC
+2.36	7.20	+1.24	6.58	0.0	7.82	0.2	0.00130734	0.02522393	0.00884934	0.30140400	Srgap1	A_55_P2042510	NM_001081037	ref|Mus musculus SLIT-ROBO Rho GTPase activating protein 1 (Srgap1), transcript variant 1, mRNA [NM_001081037]	GATGTCTGAAGATGAAAATGAATTAGTGGCAAGAGTGGGTGATCCACAACCTTCCTTGGT
+2.60	7.27	+1.38	6.58	0.0	7.96	0.1	0.00022865	0.00789861	0.00604427	0.25632593	Srpk3	A_51_P375862	NM_019684	ref|Mus musculus serine/arginine-rich protein specific kinase 3 (Srpk3), mRNA [NM_019684]	CCTGGCTTAATCCATAGGTTTTGCTGCAGCTGTGGACAGTAGAGACTATGCTAGCTCTTG
+2.09	10.03	+1.06	9.50	0.1	10.56	0.2	0.00204012	0.03426358	0.01275146	0.36189094	Ssr1	A_52_P274028	NM_025965	ref|Mus musculus signal sequence receptor, alpha (Ssr1), mRNA [NM_025965]	TTCTCTGTGAAAGAAAAACATGCTCTGGAGAATTAGAAAAACAGAGGTCTGTAAGAACCA
+6.15	11.06	+2.62	9.75	0.0	12.37	0.1	0.00000623	0.00081679	0.00070897	0.09056389	St3gal1	A_51_P301804	NM_009177	ref|Mus musculus ST3 beta-galactoside alpha-2,3-sialyltransferase 1 (St3gal1), mRNA [NM_009177]	AATACCAGGAAAGGTCTAGCCTCCAAACAAGTTATTTTGTCTTCTGAGTTGGATTGGAGG
+6.16	8.52	+2.62	7.21	0.1	9.83	0.0	0.00000579	0.00079028	0.00071202	0.09040323	St6gal1	A_52_P161630	NM_145933	ref|Mus musculus beta galactoside alpha 2,6 sialyltransferase 1 (St6gal1), transcript variant 1, mRNA [NM_145933]	TGTGGGGGAGTAAATTAATAAGTGTAATATGATTCTGATGTCTGTTAGACTTTCTCTGTG
+2.35	7.99	+1.23	7.38	0.1	8.61	0.1	0.00038487	0.01130474	0.00829675	0.29353708	St6galnac2	A_51_P112627	NM_009180	ref|Mus musculus ST6 (alpha-N-acetyl-neuraminyl-2,3-beta-galactosyl-1,3)-N-acetylgalactosaminide alpha-2,6-sialyltransferase 2 (St6galnac2), mRNA [NM_009180]	ACATTAGTCCTTGTCACCAACAGGAAACTGAGTGATGGACCCTCACTTCACAGCTTCAAT
+3.16	7.59	+1.66	6.76	0.1	8.42	0.1	0.00011368	0.00489123	0.00352287	0.19393007	Stab2	A_55_P2026492	ENSMUST00000160580	ens|stabilin 2 [Source:MGI Symbol;Acc:MGI:2178743] [ENSMUST00000160580]	GGCCTCTGTCATATGTGACCTCACATACATATTCTTTCTTGTATATGCAAATATCTTAAG
+2.74	7.43	+1.46	6.70	0.3	8.16	0.1	0.00107465	0.02221105	0.00536153	0.24221521	Stab2	A_55_P1974028	NM_138673	ref|Mus musculus stabilin 2 (Stab2), mRNA [NM_138673]	TAAGCACCAAAGGCAAGGCTTCATCCCATATGTTCTGTATTCCAGTACCCAGAAGTACCT
+2.05	12.96	+1.04	12.44	0.0	13.48	0.0	0.00071495	0.01711319	0.01347377	0.37199649	Stat3	A_51_P201480	NM_213659	ref|Mus musculus signal transducer and activator of transcription 3 (Stat3), transcript variant 1, mRNA [NM_213659]	CACTCTGTGAGCTGATACCCCAGGCTGGGAACTCCTGGCTCTGCACTTTCAACCTTGCTA
+5.05	11.35	+2.34	10.18	0.1	12.52	0.0	0.00001233	0.00120400	0.00112900	0.11023256	Stk25	A_51_P471520	NM_021537	ref|Mus musculus serine/threonine kinase 25 (yeast) (Stk25), mRNA [NM_021537]	TCATCATTTGCCTTGTGGTGTCAGTTCAGGTACTGTGTGTTTTCATGAGTACTCGAATCG
+2.29	10.47	+1.19	9.88	0.2	11.07	0.1	0.00085073	0.01919926	0.00937875	0.30923351	Ston1	A_55_P1967153	ENSMUST00000112216	ens|stonin 1 [Source:MGI Symbol;Acc:MGI:1924307] [ENSMUST00000112216]	AGAAACATACTAGAATTTGAAAGCCCCCCAAGCATATAGCTTGGTAGAATTAACATTGTG
+2.27	7.30	+1.19	6.71	0.1	7.90	0.1	0.00041563	0.01188149	0.00923247	0.30665823	Ston2	A_65_P05040	NM_175367	ref|Mus musculus stonin 2 (Ston2), mRNA [NM_175367]	AACTTTAAAAAGAATGTGCCTATGTAATAAAAAGCCTACACACTGGCAATTTCTGCAGAG
+2.44	7.23	+1.29	6.58	0.0	7.87	0.2	0.00065483	0.01617590	0.00740079	0.28161450	Stra6	A_55_P1973451	NM_001162476	ref|Mus musculus stimulated by retinoic acid gene 6 (Stra6), transcript variant 1, mRNA [NM_001162476]	ATGCCATTAGTTGTCATGAAAGAAGTTAGTGTGCTCTCTGTAATAAATGTGCCTCTGAGG
+2.27	10.12	+1.18	9.53	0.1	10.71	0.1	0.00072066	0.01719753	0.00940574	0.30979916	Sts	A_51_P377526	NM_009293	ref|Mus musculus steroid sulfatase (Sts), mRNA [NM_009293]	CACGCCCACGACGACCCAGGCCACGCCCAGGACAGAGGCGATGACGACGCCCACTACGGA
+2.32	9.99	+1.21	9.38	0.1	10.59	0.1	0.00045147	0.01260286	0.00859540	0.29758329	Sub1	A_51_P159352	NM_011294	ref|Mus musculus SUB1 homolog (S. cerevisiae) (Sub1), mRNA [NM_011294]	TAAGGCTTCCAAATGGGTTTTCCTCTTAGGGTAAAAAGCCTTTGGCCAATTTCCACAATC
+4.83	10.34	+2.27	9.21	0.3	11.48	0.1	0.00012231	0.00512470	0.00124657	0.11493997	Sulf1	A_51_P142744	NM_172294	ref|Mus musculus sulfatase 1 (Sulf1), transcript variant 2, mRNA [NM_172294]	ATCACATATTGTTTAGCGTACGCTTTTCCCAGGAACCATTGCATGTATTTTACCTCGACG
+2.76	9.37	+1.46	8.64	0.1	10.11	0.3	0.00065751	0.01620864	0.00512741	0.23673314	Sulf2	A_52_P193925	NM_028072	ref|Mus musculus sulfatase 2 (Sulf2), transcript variant 2, mRNA [NM_028072]	GTAGGGGAATCTCACTAATATGAAATCCCGCTTTTCAAGAGTCGCGGTGTCAATAAACGC
+2.63	7.29	+1.40	6.60	0.1	7.99	0.0	0.00019462	0.00707241	0.00582355	0.25188462	Sult6b1	A_51_P318577	NM_001163625	ref|Mus musculus sulfotransferase family, cytosolic, 6B, member 1 (Sult6b1), mRNA [NM_001163625]	TGTGGATCTAGGAATGGTGGTAAGAGCTGACATATTTGAGCTCAAATTAAAGTTTGTCTT
+2.36	9.23	+1.24	8.61	0.0	9.85	0.0	0.00027720	0.00895218	0.00810340	0.29061503	Syn1	A_55_P2073338	NM_013680	ref|Mus musculus synapsin I (Syn1), transcript variant a, mRNA [NM_013680]	AGCGGCTCTGAACCCCCAAGAGAAGAGTCGGGAAGCAAAATAAACAAGCAAAGGCCCAGC
+2.48	8.11	+1.31	7.45	0.0	8.76	0.0	0.00022382	0.00778305	0.00693305	0.27391217	Synm	A_55_P2052690	NM_201639	ref|Mus musculus synemin, intermediate filament protein (Synm), transcript variant 1, mRNA [NM_201639]	GTTACTACGGCTGTGGCTCGTCATCTCTTATACTGTCAGAGATGTGCGGACTTATTTTTT
+2.21	7.25	+1.14	6.68	0.0	7.82	0.0	0.00039330	0.01144037	0.01021278	0.32352113	Synpo	A_55_P2142321	AK020250	gb|Mus musculus adult male colon cDNA, RIKEN full-length enriched library, clone:9030217H17 product:unclassifiable, full insert sequence. [AK020250]	CTTTAGACGTTTGTAGACCTTTTAGTATGTTTGGATTGGGGTGGAGGCTGAAAAACTGCT
+2.54	8.97	+1.34	8.30	0.1	9.65	0.1	0.00025322	0.00839842	0.00662024	0.26691165	Synpo	A_51_P123676	NM_177340	ref|Mus musculus synaptopodin (Synpo), transcript variant A, mRNA [NM_177340]	GTTAAAGGTAAAGGGATGATGCGATTTTGGAGTGATTAGTAGATTTGCCCACATATCAGG
+3.09	8.80	+1.63	7.98	0.2	9.61	0.0	0.00018959	0.00695351	0.00368102	0.19984138	Syt13	A_52_P253044	NM_030725	ref|Mus musculus synaptotagmin XIII (Syt13), mRNA [NM_030725]	ACATGTCTGGTTACACTTTGGAGCACAAAATCTTACAGTGGTAAATAAATCGTTTTCCAA
+3.96	9.81	+1.98	8.81	0.2	10.80	0.1	0.00014846	0.00586809	0.00203639	0.14981776	Sytl2	A_51_P290921	NM_001040087	ref|Mus musculus synaptotagmin-like 2 (Sytl2), transcript variant 4, mRNA [NM_001040087]	TGACGAATTTACTTAGTAACCTCTAATGAAACATTGAATTCCATGTTAGGGCAGTAAGAC
+2.03	14.97	+1.02	14.46	0.1	15.48	0.2	0.00276215	0.04186499	0.01506612	0.39142079	Syvn1	A_55_P2015734	NM_028769	ref|Mus musculus synovial apoptosis inhibitor 1, synoviolin (Syvn1), transcript variant 1, mRNA [NM_028769]	GCTTCCTTCTTTTGGTTTTGTGTTACAGGAGTTTCTGGAGAGTTTCAGATGATTATTTAA
+9.89	15.06	+3.31	13.41	0.2	16.72	0.1	0.00000626	0.00081855	0.00027591	0.05481388	Tagln	A_51_P450527	NM_011526	ref|Mus musculus transgelin (Tagln), mRNA [NM_011526]	CTTTGAAGGAGACCCAGCCCAGCCTCTACATCTTTTCCTGGAATATGTTTTTGGGTTGAA
+2.70	9.07	+1.43	8.36	0.0	9.79	0.1	0.00022280	0.00775211	0.00537449	0.24210587	Tas2r113	A_55_P2067700	NM_207018	ref|Mus musculus taste receptor, type 2, member 113 (Tas2r113), mRNA [NM_207018]	TTGGCTTCTCTCTCTCTGATTTTTTGGCTCTGGTACAGGTTTAAAAATATAGAAGTATAG
+4.05	10.24	+2.02	9.23	0.1	11.24	0.2	0.00008483	0.00405328	0.00189488	0.14464485	Tbc1d2b	A_51_P463187	NM_194334	ref|Mus musculus TBC1 domain family, member 2B (Tbc1d2b), mRNA [NM_194334]	TTTATATAACAAGTTCTATTTTGTGTGCACGACTCCCCTGTATGTATTTATATCAACCCG
+2.35	13.23	+1.23	12.62	0.1	13.85	0.1	0.00046374	0.01282195	0.00848088	0.29671778	Tbc1d9b	A_55_P1980035	NM_029745	ref|Mus musculus TBC1 domain family, member 9B (Tbc1d9b), mRNA [NM_029745]	CCTGCCCTCATTTTAGTTGGCTAAAAACCACACTGTGCTCAATGCCTTAATAAATCCCTG
+3.23	8.08	+1.69	7.23	0.2	8.92	0.0	0.00012516	0.00521302	0.00326112	0.18755434	Tbkbp1	A_55_P2024463	NM_198100	ref|Mus musculus TBK1 binding protein 1 (Tbkbp1), mRNA [NM_198100]	CTCGGCCAGCCGATGGCAGTGAACGCCACTGTCCATCGAATGTGCCATTCTGATCCAAAT
+18.13	8.71	+4.18	6.62	0.0	10.80	0.1	0.00000047	0.00022606	0.00007381	0.02783234	Tbx1	A_55_P2051716	NM_011532	ref|Mus musculus T-box 1 (Tbx1), mRNA [NM_011532]	TGTGTAGATACTGTAGATACTGCACCGGCGCCGATTTCATAAACGGTTTTGCCTCTTTTG
+3.66	7.81	+1.87	6.88	0.1	8.75	0.0	0.00006461	0.00339272	0.00239145	0.16441485	Tbxa2r	A_52_P55772	NM_009325	ref|Mus musculus thromboxane A2 receptor (Tbxa2r), mRNA [NM_009325]	TGAGTGCTTGGTGGACTAAGGACGGAGCTACGACATGGGGCTGACTCCTGTGAACTGCAA
+2.87	8.68	+1.52	7.92	0.2	9.44	0.1	0.00029528	0.00937262	0.00465949	0.22746977	TC1598269	A_55_P1970715	TC1598269	tc|Q8BGP4_MOUSE (Q8BGP4) Adult retina cDNA, RIKEN full-length enriched library, clone:A930039D02 product:a disintegrin-like and metalloprotease (reprolysin type) with thrombospondin type 1 motif, 5 (aggrecanase-2), full insert sequence (0 day neonate cere	ATGTTGCTCTCTAGTCCTTGTTAGGTTGGAACCCCTGCTAGCCCTTGCATTGCTAAAAAA
+2.00	9.54	+1.00	9.04	0.1	10.04	0.0	0.00090442	0.01988021	0.01482838	0.38844925	TC1676666	A_55_P2065537	TC1676666	tc|Q80Y90_MOUSE (Q80Y90) Thra protein, partial (25%) [TC1676666]	CTCAGGGGGCCAGAGGCTCATCTTGGAATATTTTATAACAATATAAATAAGATTCTGGTT
+2.37	14.70	+1.24	14.08	0.2	15.32	0.0	0.00066064	0.01624540	0.00822313	0.29224605	TC1693095	A_55_P1961302	TC1693095	tc|BC030361 Eml5 protein {Mus musculus} (exp=-1; wgp=0; cg=0), partial (98%) [TC1693095]	CTCTGGTGTGTCTGAAGACAGTGATGGTGTACTGACATATATGAAGTAAATAAGTAAATT
+47.72	14.80	+5.58	12.02	0.0	17.59	0.0	0.00000007	0.00013451	0.00000781	0.00806557	TC1700876	A_55_P1985422	TC1700876	tc|Q811B0_MOUSE (Q811B0) Erythroid differentiation regulator, partial (43%) [TC1700876]	ATGTCACCCACACACGTAGAAGCGGATGCCGTGGTCAAGATGTCTCTGCCATCCCTACAG
+8.90	8.35	+3.15	6.78	0.1	9.93	0.1	0.00000479	0.00071946	0.00033867	0.06182029	Tceal5	A_66_P104980	NM_177919	ref|Mus musculus transcription elongation factor A (SII)-like 5 (Tceal5), mRNA [NM_177919]	AGGCTTTGTGCTTTAACCTTGTGCCGAGATTTTCCTTTAGGTGTCACTCCTGTTACCAGC
+2.18	11.76	+1.12	11.19	0.2	12.32	0.2	0.00345855	0.04862207	0.01116825	0.33781556	Tcf4	A_55_P2054420	NM_013685	ref|Mus musculus transcription factor 4 (Tcf4), transcript variant 1, mRNA [NM_013685]	ACAAGTCTGAGTAGTTATGAATCGCAGACGCAAGAGGTTTCAGCATTCCCAATTATCAAA
+2.74	10.39	+1.46	9.66	0.1	11.11	0.3	0.00068868	0.01671134	0.00520065	0.23854042	Tcn2	A_55_P2088425	NM_015749	ref|Mus musculus transcobalamin 2 (Tcn2), transcript variant 1, mRNA [NM_015749]	ATAAGGCAGCCTTTGGTCATCGGCAGGGCCATCCAATACAATTAAAGCCTTGATTTACCT
+2.07	14.69	+1.05	14.17	0.2	15.22	0.1	0.00204516	0.03430121	0.01311820	0.36782369	Tead2	A_55_P2129271	NM_011565	ref|Mus musculus TEA domain family member 2 (Tead2), mRNA [NM_011565]	CACCTTCCTTTCCCCAAGAGTGATGGTTTATGTTTGAAGGAGAATAAAGCTATTTTTACC
+3.39	10.92	+1.76	10.04	0.1	11.81	0.0	0.00008312	0.00401433	0.00293121	0.17818147	Tep1	A_51_P506755	NM_009351	ref|Mus musculus telomerase associated protein 1 (Tep1), mRNA [NM_009351]	GACACACAAGGAAACTTGTATTTTCTATCTTGGGAATGAAGATGCAGTACTCAGGACAAA
+3.00	12.78	+1.58	11.99	0.1	13.57	0.1	0.00009114	0.00423615	0.00403786	0.20792150	Tes	A_55_P1961320	NM_207176	ref|Mus musculus testis derived transcript (Tes), mRNA [NM_207176]	CCATCCTTGGGTGTTTTTAATGTTTTCCCTTGTATGCATTCATACATAACTATGCACTAT
+8.11	9.32	+3.02	7.81	0.0	10.83	0.4	0.00003923	0.00251350	0.00041419	0.06900529	Tesc	A_55_P2152009	NM_021344	ref|Mus musculus tescalcin (Tesc), mRNA [NM_021344]	GTGGTGTGTGGGACTCCGATATTTTTATCTCTAATGGTGACAATAAAGGTTTCCTAATGA
+2.89	7.28	+1.53	6.51	0.1	8.04	0.1	0.00011807	0.00499280	0.00445732	0.22155012	Tfcp2l1	A_52_P175376	NM_023755	ref|Mus musculus transcription factor CP2-like 1 (Tfcp2l1), mRNA [NM_023755]	GTACCTGAAATAAAGCATATTTTGCACTTGTAAATGAAAAATCTGTATGTGGGCTCTGTG
+8.75	8.20	+3.13	6.64	0.2	9.77	0.4	0.00007125	0.00363624	0.00034261	0.06235838	Tfpi	A_52_P670263	NM_001177319	ref|Mus musculus tissue factor pathway inhibitor (Tfpi), transcript variant 2, mRNA [NM_001177319]	TGGTAACCCTAACTCACTTTAGGTTTATAGGCATAAAAGCTATTGTGACTGAAAGATCTT
+17.36	9.56	+4.12	7.50	0.0	11.62	0.1	0.00000066	0.00024986	0.00008149	0.02966474	Tfpi	A_55_P2095360	NM_011576	ref|Mus musculus tissue factor pathway inhibitor (Tfpi), transcript variant 1, mRNA [NM_011576]	ATACTGTAACTGATCGCAGTACTGTAAATAACATCGTGGTTCCCCAGTCTCCCAAAGTGC
+4.78	8.33	+2.26	7.20	0.0	9.45	0.0	0.00001031	0.00107463	0.00128474	0.11641439	Tg	A_52_P117408	NM_009375	ref|Mus musculus thyroglobulin (Tg), mRNA [NM_009375]	AGAGTGAAGAGGAAGACTTGGAAGTTGGACCTGGATTAGAAGAAGACCTCTCAGGCTCAC
+13.85	9.46	+3.79	7.56	0.3	11.35	0.1	0.00000918	0.00100083	0.00013472	0.03856364	Tgfb2	A_51_P317640	NM_009367	ref|Mus musculus transforming growth factor, beta 2 (Tgfb2), mRNA [NM_009367]	TCATCCATTATTTCCCTGATTTCATTGAAATACAGGTTTTGAAAGACATTCTTTGCAGGC
+4.11	12.76	+2.04	11.74	0.2	13.78	0.0	0.00007595	0.00379314	0.00182539	0.14087745	Tgfb3	A_51_P124748	NM_009368	ref|Mus musculus transforming growth factor, beta 3 (Tgfb3), mRNA [NM_009368]	TCCCATGTCTGACATGATGACTCGGCCCCAGATGCACAGACTGAAGTATAAAGACAAATA
+98.38	12.53	+6.62	9.22	0.2	15.84	0.0	0.00000006	0.00013451	0.00000038	0.00200000	Tgfbi	A_51_P212754	NM_009369	ref|Mus musculus transforming growth factor, beta induced (Tgfbi), mRNA [NM_009369]	AAATGTGAATCAAGCAGTCCGGCATTCTGGAAAGCCTTGGCATGGTTCTGTAAAGCTCTT
+2.22	11.68	+1.15	11.10	0.1	12.25	0.3	0.00296755	0.04390048	0.01117219	0.33777244	Tgm2	A_55_P2034110	NM_009373	ref|Mus musculus transglutaminase 2, C polypeptide (Tgm2), mRNA [NM_009373]	AAAGCGTGGAAGCCTGTGTGGGGGTCATCATCCCAAGTTAGCCCACTCCTACCTCTCTGT
+4.43	8.67	+2.15	7.60	0.0	9.75	0.4	0.00047033	0.01295115	0.00153068	0.13044114	Tgtp2	A_55_P2062246	NM_001145164	ref|Mus musculus T-cell specific GTPase 2 (Tgtp2), mRNA [NM_001145164]	AGAGGATTCATGCTTTCCCTTCTCCTGATCCAGAAGATCACCATGGCAAAGGCTTATAGT
+3.24	13.32	+1.70	12.48	0.0	14.17	0.1	0.00005598	0.00309538	0.00321697	0.18603489	Thbs1	A_55_P2017636	NM_011580	ref|Mus musculus thrombospondin 1 (Thbs1), mRNA [NM_011580]	GCCTGTAGAGTTAGTATTTCTGGTTTTTATATGTTGCACACTGAATTGAAGAAATGTTGG
+2.17	7.98	+1.11	7.42	0.1	8.54	0.0	0.00058451	0.01503057	0.01107266	0.33637820	Thbs2	A_51_P461877	NM_011581	ref|Mus musculus thrombospondin 2 (Thbs2), mRNA [NM_011581]	CTGTTTGTCTTCTCCCAAGAGATGGTCTATTTCTCGGACCTCAAGTATGAGTGCAGAGAT
+2.65	12.30	+1.40	11.60	0.1	13.00	0.2	0.00054233	0.01425418	0.00574358	0.25066389	Thbs3	A_55_P2136657	NM_013691	ref|Mus musculus thrombospondin 3 (Thbs3), mRNA [NM_013691]	TCAAGGGGTATTATTACTCAGGTTCTAACCCCAGGAAAGACAACAGCACATTGCCATAAA
+2.17	8.19	+1.12	7.63	0.1	8.75	0.1	0.00093727	0.02036762	0.01111706	0.33675228	Thra	A_66_P102879	NM_178060	ref|Mus musculus thyroid hormone receptor alpha (Thra), mRNA [NM_178060]	AAAGCAGCATGTCAGGGTATATCCCTAGTTACCTGGACAAAGACGAGCAGTGTGTCGTGT
+2.48	8.09	+1.31	7.43	0.1	8.75	0.1	0.00039468	0.01146707	0.00694862	0.27401127	Thsd7a	A_55_P2161219	NM_001164805	ref|Mus musculus thrombospondin, type I, domain containing 7A (Thsd7a), mRNA [NM_001164805]	AAGTGCATGCTGTGTCCTGAGAGTTTTGTGGCATCTTTTCTGAAATCTACCCAATTTTTT
+189.78	11.03	+7.57	7.24	0.2	14.81	0.0	0.00000005	0.00013451	0.00000006	0.00133333	Thy1	A_55_P2072035	NM_009382	ref|Mus musculus thymus cell antigen 1, theta (Thy1), mRNA [NM_009382]	TAATACCACCACTGCTACAGCATCTCACCGAGGAAAGAAAACTGCACAATAAAACCAAGC
+3.99	11.14	+2.00	10.14	0.0	12.14	0.1	0.00003643	0.00241204	0.00191044	0.14548005	Tifa	A_55_P2011387	NM_145133	ref|Mus musculus TRAF-interacting protein with forkhead-associated domain (Tifa), mRNA [NM_145133]	GTCAGGTGGGGGAAGTTAGCCACATTCGTATTTTGTTTTTGTTTTTGTTTTTGTTTTTGT
+2.82	14.08	+1.49	13.34	0.3	14.83	0.0	0.00075262	0.01759344	0.00498323	0.23367386	Timp3	A_51_P463765	NM_011595	ref|Mus musculus tissue inhibitor of metalloproteinase 3 (Timp3), mRNA [NM_011595]	ATAGTGACTTTTGGGGATAGATCTGTCTGGGAGATAATGTGAGTCCAGGAGGCATTACTC
+2.41	7.33	+1.27	6.70	0.0	7.96	0.0	0.00024035	0.00814625	0.00761617	0.28498871	Tinag	A_51_P283004	NM_012033	ref|Mus musculus tubulointerstitial nephritis antigen (Tinag), mRNA [NM_012033]	CCAACTGACAAGTTCAGATGATCCATAGCTATCACATTTCCATAAGGTCATGCATTCAAG
+2.08	13.64	+1.06	13.11	0.0	14.17	0.1	0.00118140	0.02361142	0.01317664	0.36798758	Tjp2	A_52_P679101	NM_011597	ref|Mus musculus tight junction protein 2 (Tjp2), transcript variant 2, mRNA [NM_011597]	GGGACTGGAGTGAAGTTGATTCTGACTTTCTTGAATGAAGAGAAACAGTCTGATAACTGT
+3.02	10.77	+1.59	9.97	0.0	11.57	0.1	0.00010530	0.00466954	0.00391673	0.20503741	Tlcd1	A_55_P2108599	NM_026708	ref|Mus musculus TLC domain containing 1 (Tlcd1), mRNA [NM_026708]	GGACATTGTGGTTAGCAAGCAAACTCGAGCTTCTTGGGAATACCTTGTTCATCATGTCAT
+2.60	11.60	+1.38	10.91	0.3	12.28	0.0	0.00116227	0.02336657	0.00641438	0.26316091	Tle2	A_55_P2185543	NM_001252401	ref|Mus musculus transducin-like enhancer of split 2, homolog of Drosophila E(spl) (Tle2), transcript variant 2, mRNA [NM_001252401]	CTCCCTCCTGGCTGGGTGGGGCTGGGGCACTGGGGAAATATAACACATTTATCAACTTGC
+2.00	7.89	+1.00	7.39	0.1	8.39	0.1	0.00196837	0.03343943	0.01545497	0.39709996	Tle4	A_55_P1998359	NM_011600	ref|Mus musculus transducin-like enhancer of split 4, homolog of Drosophila E(spl) (Tle4), mRNA [NM_011600]	TTATTTTTGCTAATTGCTTTGTCTATGCCACTCCCTATATTAAAATCACTAGTTATATTC
+3.34	12.32	+1.74	11.45	0.1	13.19	0.0	0.00008443	0.00403794	0.00304027	0.18096786	Tle6	A_51_P368591	NM_053254	ref|Mus musculus transducin-like enhancer of split 6, homolog of Drosophila E(spl) (Tle6), mRNA [NM_053254]	CCTAACTGCACAGTGGTGGATGGCAATGGGTGTGATGGGTCTGCAGTGCTTCTAGAGGCT
+2.10	11.88	+1.07	11.35	0.0	12.41	0.0	0.00056869	0.01475570	0.01229491	0.35501330	Tlr2	A_51_P452629	NM_011905	ref|Mus musculus toll-like receptor 2 (Tlr2), mRNA [NM_011905]	CCTTGGATGAAGGCCAGCAGGAAGTGTTTTGGGTAAATCTGAGAACTGCAATAAAGTCCT
+2.31	7.90	+1.21	7.30	0.0	8.51	0.0	0.00031100	0.00974933	0.00870135	0.29927690	Tm6sf1	A_51_P401683	NM_145375	ref|Mus musculus transmembrane 6 superfamily member 1 (Tm6sf1), mRNA [NM_145375]	AATTCAAAACAGCAATTGCAGGTTGGAGAAATGGCTTCATATGAAATGTATGAGTTGTTG
+2.23	10.77	+1.16	10.19	0.0	11.35	0.1	0.00072517	0.01727905	0.01020605	0.32347056	Tm7sf2	A_55_P2171406	NM_028454	ref|Mus musculus transmembrane 7 superfamily member 2 (Tm7sf2), mRNA [NM_028454]	TTACTACATCTTCCGAGGGGCCAACTCCCAGAAAAACACATTCAGGAAGAATCCTTCTGA
+5.32	9.09	+2.41	7.89	0.0	10.30	0.0	0.00000696	0.00087092	0.00101658	0.10564356	Tmc4	A_55_P2071286	NM_181820	ref|Mus musculus transmembrane channel-like gene family 4 (Tmc4), mRNA [NM_181820]	CTCTGCCACCCGAATGCTACACTCTCAATTGAACCGTATTAATAAACAACAGTCAAGGCC
+2.01	7.30	+1.01	6.79	0.2	7.80	0.1	0.00192760	0.03293342	0.01500749	0.39102689	Tmc7	A_52_P213889	NM_172476	ref|Mus musculus transmembrane channel-like gene family 7 (Tmc7), mRNA [NM_172476]	ACTGCAGTTAGAGGAAGTAGCATTTTGACATCGATGGATGTGTTAGATGAGTCTTGTCTC
+3.33	15.13	+1.73	14.26	0.0	15.99	0.1	0.00008537	0.00406964	0.00305488	0.18081203	Tmed3	A_51_P284244	NM_025360	ref|Mus musculus transmembrane emp24 domain containing 3 (Tmed3), mRNA [NM_025360]	GAGTGAGTGCCCTTGGTGATCTATGTCTCCTGGAGGCAGAACTGTGCTAATAAAAACCAA
+8.01	8.10	+3.00	6.60	0.0	9.60	0.1	0.00000273	0.00051778	0.00040384	0.06854987	Tmem108	A_55_P2022519	NM_178638	ref|Mus musculus transmembrane protein 108 (Tmem108), mRNA [NM_178638]	ATATTATAAATATAACCTTTGTGTAACCCTGACTTAATAAGAGACATTTTCAGCTTTTTT
+2.14	15.69	+1.10	15.14	0.2	16.24	0.1	0.00203612	0.03423176	0.01154103	0.34283396	Tmem109	A_51_P114049	NM_134142	ref|Mus musculus transmembrane protein 109 (Tmem109), mRNA [NM_134142]	ATGCCTATTCTTACTGAAGGTTTGATGTGGAATCATGGCTGCAGTGATATGTTTTTATCA
+79.40	11.39	+6.31	8.24	0.0	14.55	0.1	0.00000004	0.00013451	0.00000140	0.00338462	Tmem119	A_51_P418116	NM_146162	ref|Mus musculus transmembrane protein 119 (Tmem119), mRNA [NM_146162]	CAGAACTCTTCTCTGTCAGTCCACGAAGTAGACTAGAAGCCAACGGGTGCCTGGGGGCAA
+2.07	7.12	+1.05	6.60	0.2	7.65	0.0	0.00162120	0.02927929	0.01326035	0.36950619	Tmem125	A_51_P219918	NM_172383	ref|Mus musculus transmembrane protein 125 (Tmem125), mRNA [NM_172383]	TTTCTTAGAACAGTGTTGCTATTGATGCTTAAGAATAATTGCCTCTTGGGCAAGATGATT
+4.33	14.44	+2.11	13.38	0.4	15.50	0.4	0.00127222	0.02476634	0.00164761	0.13423027	Tmem132a	A_55_P2113081	NM_133804	ref|Mus musculus transmembrane protein 132A (Tmem132a), mRNA [NM_133804]	CTTATTTATGGGAACCACTTCATTCTACTGTTGGGTACAGAATAAATGAGAAAAGAATGG
+12.42	9.60	+3.63	7.79	0.1	11.42	0.2	0.00000261	0.00050482	0.00016851	0.04440167	Tmem141	A_51_P348183	NM_001040130	ref|Mus musculus transmembrane protein 141 (Tmem141), transcript variant 1, mRNA [NM_001040130]	ATGTGTTGAGAGAGACTTGAGTGCTTTCTCTGATCTCTGCCCCAAATCCAAGGAGAATGT
+2.00	12.37	+1.00	11.87	0.2	12.87	0.0	0.00187642	0.03231327	0.01526137	0.39373208	Tmem143	A_55_P2003688	NM_144801	ref|Mus musculus transmembrane protein 143 (Tmem143), mRNA [NM_144801]	ATCCCCTTAGTCTGGGTCTCCCTGTCTGTGCACCCTCTTCCAAAGGAATAAATCATGCTT
+2.73	12.82	+1.45	12.10	0.3	13.55	0.2	0.00201166	0.03400665	0.00556491	0.24507413	Tmem14c	A_51_P338600	NM_025387	ref|Mus musculus transmembrane protein 14C (Tmem14c), mRNA [NM_025387]	TTACAATGTTGAAGAGATAAGTGCAGCATATTTACATAGTGGGACGTTTTTTCAAAGACC
+6.39	11.37	+2.68	10.03	0.1	12.71	0.1	0.00000944	0.00102007	0.00065314	0.08732909	Tmem151a	A_55_P1967752	NM_001001885	ref|Mus musculus transmembrane protein 151A (Tmem151a), mRNA [NM_001001885]	GTTTTCCAACTCTGAGCCCCAGCATCCTAAAATTCATATCTGCCTCTGTCAGCCACGCAG
+2.44	10.57	+1.29	9.93	0.2	11.22	0.2	0.00207484	0.03457447	0.00803144	0.28918696	Tmem17	A_52_P152631	NM_153596	ref|Mus musculus transmembrane protein 17 (Tmem17), mRNA [NM_153596]	ATGTATGGCACTTCAGACGAAATTGCTTTGTTCAGTGGAATCTCACCAAGTGTGACAACA
+2.54	12.94	+1.35	12.26	0.0	13.61	0.1	0.00021474	0.00757622	0.00642423	0.26305072	Tmem176a	A_52_P515094	NM_025326	ref|Mus musculus transmembrane protein 176A (Tmem176a), transcript variant 1, mRNA [NM_025326]	GGTATTTTCTCGGAGATGATGTCTGTCAAAGAGACTCTTCATATGGATGGTCCACCATGC
+2.19	16.14	+1.13	15.57	0.2	16.70	0.0	0.00108151	0.02225141	0.01066794	0.32981051	Tmem176b	A_55_P1971963	NM_023056	ref|Mus musculus transmembrane protein 176B (Tmem176b), transcript variant 1, mRNA [NM_023056]	CTTCCACGAACAGATATTATGTCATTTTATCCAATGCCGATAAAGGAGAAACAACTTGAA
+2.29	9.32	+1.20	8.72	0.0	9.92	0.0	0.00035636	0.01069697	0.00898768	0.30348954	Tmem180	A_51_P345792	NM_029186	ref|Mus musculus transmembrane protein 180 (Tmem180), mRNA [NM_029186]	AAAGCCCTGCAGGCCTCTAAACTCTAAAGAGGTTCATCTCATCTCAAGTAAAGCCAGTCA
+3.65	11.86	+1.87	10.93	0.1	12.79	0.1	0.00009649	0.00441277	0.00245738	0.16463404	Tmem181a	A_55_P2021099	NM_001033178	ref|Mus musculus transmembrane protein 181A (Tmem181a), mRNA [NM_001033178]	GAGCCCGTATGCAGTCATGAGGAGAAGTTACCCATTTTTAATAAAAAGAATTATGTACTT
+2.73	10.20	+1.45	9.47	0.1	10.92	0.3	0.00107040	0.02214395	0.00538497	0.24205853	Tmem185b	A_55_P2184925	NM_146103	ref|Mus musculus transmembrane protein 185B (Tmem185b), mRNA [NM_146103]	CGGACACAGGTCTCTAGTATTCTAATAGATGAATTTTCTAATGGAGTGAATCTGCATATA
+2.53	10.35	+1.34	9.68	0.1	11.02	0.0	0.00030055	0.00950176	0.00666794	0.26814815	Tmem205	A_51_P503654	NM_178577	ref|Mus musculus transmembrane protein 205 (Tmem205), transcript variant 2, mRNA [NM_178577]	TGCAGAATGGAAAAAGGAGAGGACCCGGGAAGTCTGATTAAAGTCATCCACTTGCTGGTC
+2.35	14.60	+1.24	13.98	0.0	15.22	0.0	0.00028290	0.00908989	0.00821240	0.29219435	Tmem223	A_51_P457492	NM_025791	ref|Mus musculus transmembrane protein 223 (Tmem223), mRNA [NM_025791]	TGTGGGTGCCTACCGGAGCCTGTGAAAAATGGCTTACCCTTCTCAGACGATGCAAAACCC
+3.43	8.51	+1.78	7.63	0.0	9.40	0.1	0.00005265	0.00298822	0.00277541	0.17426122	Tmem44	A_65_P10673	NM_172614	ref|Mus musculus transmembrane protein 44 (Tmem44), mRNA [NM_172614]	TTTGAGGATGATTTTAATAACGTGACCACGAGTGAGGGAATGAGTAAAGGGAATGAGGCC
+4.01	7.83	+2.00	6.83	0.1	8.83	0.1	0.00005683	0.00312320	0.00192124	0.14612560	Tmem47	A_51_P389684	NM_138751	ref|Mus musculus transmembrane protein 47 (Tmem47), transcript variant 2, mRNA [NM_138751]	AAATTTTGCAGCAAACAATGTCCATATGTAACAAGCTTATTCTTCTACACCACAAGCCAT
+9.10	8.46	+3.19	6.87	0.2	10.06	0.1	0.00000538	0.00075867	0.00032203	0.05964706	Tmem51	A_51_P125842	NM_145402	ref|Mus musculus transmembrane protein 51 (Tmem51), mRNA [NM_145402]	CCCCAAGTGCTGCTGGTTCTTTGAAGGTCTAAGGCCTGATGACCTTCAGCGTGCGACACA
+2.25	8.86	+1.17	8.27	0.0	9.44	0.1	0.00063571	0.01586772	0.00979916	0.31646769	Tmem88	A_52_P209484	NM_025915	ref|Mus musculus transmembrane protein 88 (Tmem88), mRNA [NM_025915]	GACGTAGAGCTGGCGAAAATTCCCATGTCCCAGAAACGTCATTCACATTTGATTCCTGAA
+2.16	9.66	+1.11	9.10	0.2	10.21	0.2	0.00226348	0.03652192	0.01133587	0.33962322	Tmlhe	A_51_P509452	NM_138758	ref|Mus musculus trimethyllysine hydroxylase, epsilon (Tmlhe), nuclear gene encoding mitochondrial protein, mRNA [NM_138758]	AGTAGTCTAATATCAGCCATCTAGTAGGTTAGATTTCTCCCCAAGTTATAACATAAGTCT
+2.17	8.65	+1.11	8.09	0.0	9.20	0.1	0.00069101	0.01672455	0.01086731	0.33238465	Tmsb15b1	A_55_P2008889	NM_001081983	ref|Mus musculus thymosin beta 15b1 (Tmsb15b1), mRNA [NM_001081983]	AGATCCATTTACTACCCTGGCTGCAAAGGTCAGCATTTGCTATGAATCATTAAATTTTTT
+4.44	15.73	+2.15	14.65	0.3	16.81	0.1	0.00022575	0.00783992	0.00153271	0.13043784	Tmsb4x	A_55_P2061737	NM_021278	ref|Mus musculus thymosin, beta 4, X chromosome (Tmsb4x), mRNA [NM_021278]	AAGATGGTCAAAGATGTCCTGCAGGATGTAAAATGCAGTTTAATCAGAGTGCCATTTTTT
+4.69	8.56	+2.23	7.45	0.0	9.68	0.0	0.00001139	0.00114627	0.00133289	0.11923295	Tmtc1	A_65_P12104	NM_198967	ref|Mus musculus transmembrane and tetratricopeptide repeat containing 1 (Tmtc1), mRNA [NM_198967]	GTGAAGTACTGTCCTGTCCATGATCCTCTTCAGTGCATTGAAAAGCACTGCTATGCATCT
+2.88	12.26	+1.52	11.50	0.0	13.02	0.1	0.00012248	0.00512506	0.00455577	0.22396877	Tmtc4	A_51_P508485	NM_028651	ref|Mus musculus transmembrane and tetratricopeptide repeat containing 4 (Tmtc4), mRNA [NM_028651]	TCAGAGGGCTACCTGTGTGTATATGCTGTGTTTTCATGTTTTAGTTGTAAAGTGGGTTTC
+4.73	8.00	+2.24	6.88	0.2	9.12	0.0	0.00005258	0.00298822	0.00129395	0.11657797	Tnfrsf19	A_55_P2012439	NM_013869	ref|Mus musculus tumor necrosis factor receptor superfamily, member 19 (Tnfrsf19), transcript variant 1, mRNA [NM_013869]	ATGGAATATATTTTGAATCGCAGGATTTTCTACTCTAAAGAGTGCTGCTGTCTGTGTTAG
+2.21	8.65	+1.15	8.08	0.0	9.22	0.1	0.00064623	0.01605412	0.01044309	0.32654618	Tnfrsf21	A_52_P451073	NM_178589	ref|Mus musculus tumor necrosis factor receptor superfamily, member 21 (Tnfrsf21), mRNA [NM_178589]	ATGGCATCTTGTGACTCCTAGAAGTAGACATAAGTCTTTCAACCTTCACACCTACTCTTT
+2.37	8.02	+1.25	7.40	0.1	8.65	0.1	0.00040918	0.01174212	0.00800997	0.28940677	Tnfsf15	A_55_P2182452	NM_177371	ref|Mus musculus tumor necrosis factor (ligand) superfamily, member 15 (Tnfsf15), mRNA [NM_177371]	GGGGCTAAATAGTAATTTTCAGGAAAGCCTTGCCTATATAACAAGACCTTGTCTCAAATG
+7.55	8.49	+2.92	7.04	0.1	9.95	0.1	0.00000435	0.00067158	0.00046087	0.07219900	Tnfsf18	A_55_P2075553	NM_183391	ref|Mus musculus tumor necrosis factor (ligand) superfamily, member 18 (Tnfsf18), mRNA [NM_183391]	GGGCACAAAGACTCTTCTGTTTGCATATCTTCTCAGGAAATTAAAATTGTATCACATGTA
+3.45	7.44	+1.79	6.54	0.3	8.33	0.1	0.00049522	0.01341373	0.00282387	0.17503543	Tnik	A_52_P663757	NM_026910	ref|Mus musculus TRAF2 and NCK interacting kinase (Tnik), transcript variant 1, mRNA [NM_026910]	TGGGACAAATTCAGCAATAGATCTGGGTTGAATTTAGCAACTACCATAATTGGATGCTGA
+2.04	7.13	+1.03	6.61	0.2	7.64	0.0	0.00259034	0.04008087	0.01427128	0.38277172	Tnnt3	A_55_P2088375	NM_001163664	ref|Mus musculus troponin T3, skeletal, fast (Tnnt3), transcript variant 1, mRNA [NM_001163664]	GTACCAACTGGAGACTGACAAATTCGAGTTTGGGGAGAAGCTGAAACGTCAGAAATATGA
+2.45	11.43	+1.29	10.78	0.0	12.07	0.3	0.00248530	0.03894290	0.00815225	0.29120590	Tnpo2	A_52_P480544	NM_145390	ref|Mus musculus transportin 2 (importin 3, karyopherin beta 2b) (Tnpo2), transcript variant 1, mRNA [NM_145390]	ATGATTATTTCCAGATTAGCTGTGGAAATGAGTCTTGTAAGGTCCCTGAGGTTTATCCTC
+2.07	7.37	+1.05	6.84	0.2	7.89	0.1	0.00242359	0.03826227	0.01376759	0.37566205	Tns1	A_51_P102257	ENSMUST00000050681	ens|tensin 1 [Source:MGI Symbol;Acc:MGI:104552] [ENSMUST00000050681]	CGGAAGCAGGACCAGATGGAGTCATTCATTGCCACAGTTGAGGAACTCTGCTGTAGCTGT
+10.43	12.54	+3.38	10.84	0.0	14.23	0.0	0.00000117	0.00032958	0.00024447	0.05254608	Tns1	A_51_P365008	NM_027884	ref|Mus musculus tensin 1 (Tns1), mRNA [NM_027884]	GATATGAATGTATGTACACTGATGCTGCCCCCCTCTGTACAGCGGCTTGGCCTCTCACGA
+2.38	10.04	+1.25	9.41	0.0	10.66	0.2	0.00099620	0.02108078	0.00804745	0.28943232	Tox4	A_55_P2121618	NM_023434	ref|Mus musculus TOX high mobility group box family member 4 (Tox4), mRNA [NM_023434]	CCACGCCCGGCCTACATCAACTTTTAAAAAGATCAGAGCAAATAATATGGCAGTGTCAAT
[truncated: 107 more rows]

## Sheet: Targets KOR-down
Fold Change TIAR KO vs. WT	logSignal (A)	logRatio (M)	logControl	StdErr (logControl)	logExperiment	StdErr (logExperiment)	pval (limma)	FDR (limma)	pval (RankProd)	FDR (RankProd)	ProbeID	Oligo	Systematic Name	Description	Sequence
[truncated: 1,111 more rows]
