# Supplementary material for: T-cell Intracellular Antigen (TIA)-Proteins Deficiency in Murine Embryonic Fibroblasts Alters Cell Cycle Progression and Induces Autophagy
Source: PLoS One. 2013 Sep 24;8(9):e75127. doi: 10.1371/journal.pone.0075127 (PMC3782481; doi:10.1371/journal.pone.0075127)
Supplement: Figure S3 — List of shared and opposite expressed genes and their GO/KEGG analysis from TIA1 and TIAR KO MEFs. (XLS) [file pone.0075127.s003.xls]

## Sheet: Shared targets-up
Fold Change TIA1 KO vs. WT	Fold Change TIAR KO vs. WT	FDR (limma) TIA1 KO vs. WT	FDR (limma) TIAR KO vs. WT	ProbeID	Oligo	Systematic Name	Description	Sequence
+5.74	+6.79	0.01813343	0.00086552	4930593A02Rik	A_55_P2382070	AK017132	gb|adult male testis cDNA, RIKEN full-length enriched library, clone:4933440I01 product:unclassifiable, full insert sequence.	GCTGGATCTCCCTGGCTCTTCTTCCAACGTGACCAATGAATAAATCTCTCTTTTGTGTTT
+9.27	+16.86	0.01817740	0.00023351	6330407I18Rik	A_55_P2288232	AK018137	gb|adult male medulla oblongata cDNA, RIKEN full-length enriched library, clone:6330407I18 product:unclassifiable, full insert sequence.	TCATTGTTACGTGCAGACCACAGAATGAGGTGAGTTTGTACATGGAAAAATGATTTATGG
+10.36	+2.66	0.03652426	0.03617954	6720422M22Rik	A_55_P2244677	AK032738	gb|12 days embryo male wolffian duct includes surrounding region cDNA, RIKEN full-length enriched library, clone:6720422M22 product:unclassifiable, full insert sequence.	AGCATGTTTTCCCACACAGAAAGCCTGGTAGTTGAGTTGTATATATTTAGTGTTAGGAGC
+2.47	+4.05	0.04614721	0.00189722	Odz3	A_55_P2022748	AK050784	gb|9 days embryo whole body cDNA, RIKEN full-length enriched library, clone:D030019H23 product:odd Oz/ten-m homolog 3 (Drosophila), full insert sequence.	GCCTGACACTTCTTCAAATATGATGATCTTCACAAATGCCTGTAGGTTGGATAAAATATT
+8.95	+8.88	0.02075238	0.00118826	Rbm45	A_55_P1971872	AK090084	gb|brain CRL-1443 BC3H1 cDNA, RIKEN full-length enriched library, clone:G430095G15 product:hypothetical RNA-binding region RNP-1 (RNA recognition motif) containing protein, full insert sequence.	GCTGTTGTGTATAGCAGAAATAAAGCTTCCTTAGAGAAATACGTTGTCATGTATAGTAGA
+14.45	+5.28	0.01877246	0.00315546	D930026N18Rik	A_55_P2235931	AK142841	gb|15 days embryo head cDNA, RIKEN full-length enriched library, clone:D930026N18 product:unclassifiable, full insert sequence.	CTGTGTGAGACGCTACTGTATATTCCTGTAAGATTGCATTTTTATCTAAGGAATGATGTT
+5.01	+6.97	0.01585105	0.00060895	9930105H17Rik	A_55_P1966721	BC027236	gb|RIKEN cDNA 9930105H17 gene, mRNA (cDNA clone IMAGE:3587376), containing frame-shift errors.	AACAAGGGCCACAGCAGATGGATGTAACTACAGGGCCTAGACCAGCCTCATTTTAATAAA
+6.93	+14.68	0.01852503	0.00025363	BC054084	A_55_P1974984	BC054084	gb|cDNA clone IMAGE:1381493, partial cds.	CAGAGACCTTGAGTCAGAGGAAGTGAAAAATTTGAGGATAAGTCCTCAGGGAGAGAAAAA
+4.77	+2.48	0.03169644	0.01573111	LOC545005	A_55_P1958480	BC089308	gb|hypothetical protein LOC545005, mRNA (cDNA clone IMAGE:30361141), with apparent retained intron.	CCATGCTGCATCGTTGCTGTCAAATATTTAGCTACTGTATTTAGAAAATACTGTGGATGA
+3.81	+5.16	0.03231097	0.00194481	chr1:93812836-93816128_F	A_30_P01018246	chr1:93812836-93816128_F	lincRNA:chr1:93812836-93816128 forward strand	TCTGCAGAGGTTCGGTCTCTGTGGTCCTGCTGGGTTCAAGGGGCATCATCTCTGACAATG
+4.93	+2.35	0.03243386	0.03020786	chr10:76114741-76115073_F	A_30_P01028145	chr10:76114741-76115073_F	lincRNA:chr10:76114741-76115073 forward strand	GTGCTATGCTCACAGTGTGTGTATTTGTTTAAAGTCATTAAAGTGCGCGATCAAAATGTA
+7.34	+2.57	0.03394738	0.01915114	chr10:84005221-84022896_R	A_30_P01032463	chr10:84005221-84022896_R	lincRNA:chr10:84005221-84022896 reverse strand	TTCTCTCCTTAATACCAAGTATTGTACGTGTTGTGTTGCAGGGAGAGGGGCAGTGTTAAC
+7.14	+7.32	0.01267687	0.00057347	chr10:94900849-94928059_R	A_30_P01018891	chr10:94900849-94928059_R	lincRNA:chr10:94900849-94928059 reverse strand	GAAACCCTCCCCTCACGATGTCTGCCTGAGCTTCTTGTGCTTCTGTTCCTTACTGTGAGA
+6.23	+2.76	0.03155689	0.00706889	chr11:97457180-97487074_R	A_30_P01019507	chr11:97457180-97487074_R	lincRNA:chr11:97457180-97487074 reverse strand	CTCTCTTGCTTTCTTTATTCCAGGACTTGGATCAGTTCCTTGTACACAGAAGGCAGTGAA
+4.71	+5.88	0.01741324	0.00088977	chr12:55846405-55846628_R	A_30_P01023299	chr12:55846405-55846628_R	lincRNA:chr12:55846405-55846628 reverse strand	GCCCTTGCTTCTGGATTCCCTCCCACCCTCACCAGCTGCTCTTGAAGCCTCAATCCGGTA
+4.85	+2.47	0.01585105	0.02055636	chr13:65360846-65362134_F	A_30_P01022003	chr13:65360846-65362134_F	lincRNA:chr13:65360846-65362134 forward strand	TATCTGTGTGCGTAGAAGGTCCCCTCTCCTTCTCCCCGCTGACTTGAGGCAGCAGGATAA
+39.20	+17.22	0.00748655	0.00425488	chr15:32167516-32174417_R	A_30_P01019556	chr15:32167516-32174417_R	lincRNA:chr15:32167516-32174417 reverse strand	AAATATCTGCAGGATGTACCCAGACACACACTCTAGAAGATGAGCCTGTGCTCTGTAACA
+15.47	+19.05	0.01560475	0.00018600	chr15:32167516-32174427_R	A_30_P01029645	chr15:32167516-32174427_R	lincRNA:chr15:32167516-32174427 reverse strand	TAAATATCTGCAGGATGTACCCAGACACACACTCTAGAAGATGAGCCTGTGCTCTGTAAC
+3.13	+2.84	0.03626545	0.00636980	chr17:56687541-56694631_F	A_30_P01021720	chr17:56687541-56694631_F	lincRNA:chr17:56687541-56694631 forward strand	TGCCCCACTGGATAGAGCAGTTTGTCCTCTGCACTTGGCCTCTGACACACAAACTCTGGG
+4.41	+2.97	0.01869042	0.00499280	chr17:6830756-6832322_R	A_30_P01026339	chr17:6830756-6832322_R	lincRNA:chr17:6830756-6832322 reverse strand	GTTTTTACGTTTCTCTGTATGTATGTGTGAACTGTATGTATGTGCATTTCTGCATGCTTT
+4.31	+5.98	0.03002631	0.00183821	chr3:58496493-58601253_F	A_30_P01029881	chr3:58496493-58601253_F	lincRNA:chr3:58496493-58601253 forward strand	GCTGGATCTCCCTGGCTCTTCTTCCAACGTGACCAATGAATAAATCTCTCTTTTGTGTTT
+2.68	+2.46	0.04010164	0.00802088	chr5:137395007-137412976_F	A_30_P01026385	chr5:137395007-137412976_F	lincRNA:chr5:137395007-137412976 forward strand	CTTTGTGTTCCTAACAGTCGATATTGGTTCCTGCTGTTACAACTGTTACAATGTTAAATA
+3.50	+6.55	0.02495008	0.00062441	chr5:31856417-31916317_F	A_30_P01027058	chr5:31856417-31916317_F	lincRNA:chr5:31856417-31916317 forward strand	TGGGCAGTAAAGTGGAGAATCAGGACCGCCTCCTCTTCCCTCCCTCTCGACTTTCTCCTT
+13.39	+2.72	0.01817252	0.02614107	chr6:35201798-35217831_F	A_30_P01019266	chr6:35201798-35217831_F	lincRNA:chr6:35201798-35217831 forward strand	CAAGTTCCGAAAACTTTGGGGTGTCAGTGATATGACTGCGTTTTCAAAAAACCACTTACT
+3.51	+5.72	0.02711979	0.00140569	chr8:122712014-122732520_R	A_30_P01027811	chr8:122712014-122732520_R	lincRNA:chr8:122712014-122732520 reverse strand	AGTGTCAAGGAAGTGCAAGCACCCCCCTCCCATGCTGTGACACACACCCCCTTTCCAGCA
+5.91	+2.34	0.03590736	0.03394606	chr8:124364048-124365705_F	A_30_P01021047	chr8:124364048-124365705_F	lincRNA:chr8:124364048-124365705 forward strand	TATCCAGACAGATAAACATATGAAGACATCGGCCAAAGGAACCAAGTAAGAAAGGGGGTG
+11.19	+19.89	0.01121423	0.00018767	chr9:68349343-68411643_F	A_30_P01027858	chr9:68349343-68411643_F	lincRNA:chr9:68349343-68411643 forward strand	AACTGAGGATATCTGAAAACCTTGACAAGTCCCATGTAGATGAAGCAGGAGAGGCAGAGT
+7.93	+6.78	0.01107090	0.00067380	chrX:138967807-138968413_R	A_30_P01021065	chrX:138967807-138968413_R	lincRNA:chrX:138967807-138968413 reverse strand	TACTGGGCAAGTGTTTGGCCTCCTTGAAACTAACTGCATTGTGATTGTGAGTTTAAAAAA
+12.08	+10.98	0.01254557	0.00049367	Lef1	A_55_P2076871	ENSMUST00000029611	ens|lymphoid enhancer binding factor 1	ACTGCAAGCGCCGACTTCCAAAAAGAAAGCCGAAAACGGTTGTTTCGGAAAAAGAAAAAA
+7.56	+5.38	0.01331287	0.00165645	Gm22	A_52_P560146	ENSMUST00000055537	ens|predicted gene 22	CCCCCCAGGTTGTACTGTAAAAGCTACAGCTAATTTGTCTTTTCAAATATATTCCCACTA
+17.22	+8.31	0.00980048	0.03527873	Sox4	A_55_P2121608	ENSMUST00000067230	ens|SRY-box containing gene 4	AATCCTGTCCGTCACTGCCTGTCAGGTTGTTCCTATATACCTTCTGTAAATAACTTTTTT
+3.81	+2.03	0.02303048	0.03572975	Lrrc48	A_55_P2142728	ENSMUST00000094140	ens|leucine rich repeat containing 48	AACTCACTCACAAAGGTCCCCTGCCTCTGCCCCATGAATTCTGGAATTAAAAGTGTATGT
+5.51	+2.17	0.01911588	0.02687981	Col6a2	A_55_P2108768	ENSMUST00000105413	ens|collagen, type VI, alpha 2	GGCTCAGACTCAGAGGTAGTGAGCGATTGCAAACATTTTATAAAAAGTTGAAGCCTGTAA
+3.55	+2.04	0.02652134	0.01784802	Fbln1	A_65_P08768	ENSMUST00000109432	ens|fibulin 1	CTGAGAATAACCTACTACCACCTCTCTTTTCCCACCAACATCCAAGTGCCAGCGGTGGTT
+5.28	+3.63	0.01655923	0.00385662	Flt1	A_55_P2166282	ENSMUST00000110529	ens|FMS-like tyrosine kinase 1	GGAGGGTACTGCCGTTCCTGTGTGGTATTTTTAATATTATAATGTATTGCATCTTAATGT
+5.59	+7.72	0.02121269	0.00180706	Itga6	A_55_P1958840	ENSMUST00000139760	ens|integrin alpha 6	CTTTCTGAGCTTTCTTTGTCTACCTCAATATGATATAGAAGTAAAAGTTAACCGTGGAAG
+13.14	+2.81	0.00859734	0.00564492	Gpr126	A_66_P114451	NM_001002268	ref|G protein-coupled receptor 126, mRNA	GCAAACTAGAATTAGTAGTGAGAAACTGCTAAAGCTGATTTGCCATTTTACTGAAATGGA
+7.38	+3.09	0.02837468	0.00456456	Spin2	A_52_P282838	NM_001005370	ref|spindlin family, member 2, mRNA	CATTGTCTTGTGTAAGAGATGAGTATGTTTGGTGAATGGGATATGAAGAAACAGCTGTCA
+2.88	+5.68	0.03329068	0.00107463	Whrn	A_51_P303620	NM_001008791	ref|whirlin, transcript variant 2, mRNA	TATCCCAGAGGCCTTGCAGGCGACCAGCAATGTCAGTGTATTTATATACAGAGCTTATGA
+3.48	+5.01	0.03913299	0.00184675	Cxcl12	A_51_P172502	NM_001012477	ref|chemokine (C-X-C motif) ligand 12, transcript variant 3, mRNA	AGGAGAAGGCAGCTTCCTATATGCAGCGTGTGCTTTCTTATTCTTATTTTTAATATATGA
+15.01	+2.61	0.00928488	0.00950413	Podnl1	A_52_P663704	NM_001013384	ref|podocan-like 1, mRNA	GGGTAGGTGGCCAAGTAGCCCTGGCCTAAGCTCTGAGACTGTGGACTAAGAAAGCTCTCA
+4.07	+5.13	0.03544135	0.00100040	Diras2	A_66_P124858	NM_001024474	ref|DIRAS family, GTP-binding RAS-like 2, mRNA	GGCAGCGATGGCCCCAGTCCATGGAACCAGTTACAATAAAGCTCAGTTACAGCACCCTGG
+3.54	+16.37	0.03920384	0.00030529	Mbp	A_52_P604195	NM_001025245	ref|myelin basic protein, transcript variant 8, mRNA	TAAATGTGGGAATGTTTGTAACTTGTGTTTGTATCTAATGTCGATCCCCTTAGGTGGTTG
+5.61	+9.32	0.04321654	0.00493294	Pknox2	A_55_P1970954	NM_001029838	ref|Pbx/knotted 1 homeobox 2, transcript variant 2, mRNA	TATCCACCAAACCAGTACTGAATGTGGCCACGAGTTTTCAGTAAACCTTATCACCTACCG
+7.55	+3.65	0.01585105	0.00441277	Tmem181a	A_55_P2021099	NM_001033178	ref|transmembrane protein 181A, mRNA	GAGCCCGTATGCAGTCATGAGGAGAAGTTACCCATTTTTAATAAAAAGAATTATGTACTT
+46.24	+15.51	0.00859734	0.00047299	Prickle1	A_55_P1954758	NM_001033217	ref|prickle homolog 1 (Drosophila), mRNA	TAAAGGTCCCGGTGTCACCCTGGGCTTTTCAGGGAGGTGTTTAATAAAGGCTTAATAAAC
+8.86	+2.63	0.02244940	0.00682125	Gm98	A_66_P104446	NM_001033481	ref|predicted gene 98, mRNA	CCGTGAATTCACATACCACTTCCGGGTGACATTGCTGGGTCAGGCCAACTGCAGCTCAGA
+3.38	+2.46	0.03203183	0.00747500	Gm4907	A_55_P2121275	NM_001034864	ref|predicted gene 4907, mRNA	AATATGATGTACTAAGAGGAGTATACCAAGCAGTATGGAGCCATAGCTGTCCACAGCAGC
+5.81	+3.00	0.01755751	0.00434632	Fam38b	A_55_P2040245	NM_001039485	ref|family with sequence similarity 38, member B, mRNA	GTCTCTGAAATCAGGGCTCATTGCTTTTAGAGTTTTGGTTTTTTGTTTTTTGGGTTTTTG
+13.97	+12.42	0.00928488	0.00050482	Tmem141	A_51_P348183	NM_001040130	ref|transmembrane protein 141, transcript variant 1, mRNA	ATGTGTTGAGAGAGACTTGAGTGCTTTCTCTGATCTCTGCCCCAAATCCAAGGAGAATGT
+7.31	+6.63	0.01060421	0.00060802	Sema3b	A_55_P1973868	NM_001042779	ref|sema domain, immunoglobulin domain (Ig), short basic domain, secreted, (semaphorin) 3B, transcript variant 1, mRNA	TGGGTATGGGGTGAGGCAGGCCAACTGTACTAAAGTAACGCAATAAACACATTATCAGCT
+101.48	+5.38	0.00743823	0.00115754	Prl2c1	A_55_P2183208	NM_001045532	ref|Prolactin family 2, subfamily c, member 1, mRNA	TGAAGCTCTTCTGAAATCAGGAGAAATGATTTTGGATGCCTGGGAAAGCCCTCTGGATGA
+11.07	+7.86	0.00919899	0.00062516	Hs6st2	A_52_P599317	NM_001077202	ref|heparan sulfate 6-O-sulfotransferase 2, transcript variant 1, mRNA	CAAGAGGGACATGCTTAGAAATATGATCATAAAGTCACATCTGTCATAGTCTGCCCAAGT
+4.17	+6.49	0.01923407	0.00063442	Dysf	A_55_P1964183	NM_001077694	ref|dysferlin, transcript variant 2, mRNA	AACACTCCTCTGGATAAACTCTTGGCTTTCTCAGTATAAAGCAGACAGAACCAGAAAATA
+47.20	+2.36	0.00743823	0.02522393	Srgap1	A_55_P2197914	NM_001081037	ref|SLIT-ROBO Rho GTPase activating protein 1, transcript variant 1, mRNA	CTTCAGTATACGGTCGGGTTTGTTCTTCAAGGTGTAGCTTTATAATAAATATGATAGTTC
+35.72	+26.89	0.00743823	0.00015580	Adamts14	A_55_P1978316	NM_001081127	ref|a disintegrin-like and metallopeptidase (reprolysin type) with thrombospondin type 1 motif 14, mRNA	TCAAGTCATGTGTGGACCGGCCTGGAGATGCTGATTTTTAAAACGTTACCTATTTATTAA
+10.84	+2.23	0.01873825	0.01284873	Fam171a1	A_55_P2094520	NM_001081161	ref|family with sequence similarity 171, member A1, mRNA	CCTTTAAGAGCTGCTTGGTTGTCCAAAAATGAAAACTCAAAATAAACTTGGAAGAAGGAA
+20.50	+5.09	0.01251659	0.00141033	Mn1	A_55_P2174935	NM_001081235	ref|meningioma 1, mRNA	CCGTATTCACGCATACTGTATATACGTGTATATGTTTTGCTGAGCAGCTTAAATAACAAT
+3.42	+2.78	0.02690217	0.00487536	Fat1	A_55_P2107502	NM_001081286	ref|FAT tumor suppressor homolog 1 (Drosophila) (Fat1), mRNA	CAATGGTCTTGTAAAGGTTTTTACTGAAAACTATCATTAGCCAGCCTTTCTTACTGACAA
+6.59	+2.06	0.01691194	0.01630855	Ccdc88b	A_52_P322141	NM_001081291	ref|coiled-coil domain containing 88B, mRNA	CTGATATCTGAGCATTGTCTGGGACACGAGGGAAAGAAGAATAAAGCTGAAACCCCTTGA
+3.51	+2.48	0.04630607	0.00719624	Gm12824	A_52_P727235	NM_001085549	ref|predicted gene 12824, mRNA	CCTTAGAGCACTAGAGCTTTATTCTACTCCAGTTACATCTTCTTTTTTGTAGAAGGTCTT
+17.00	+2.13	0.00859734	0.01925959	Pcdh19	A_52_P432969	NM_001105245	ref|protocadherin 19, transcript variant 1, mRNA	AGAGCTTTCCCTAAATGTATTGTGTATAAGTGACTATCATTCTGTGACAATCCCTCTCGT
+5.62	+8.06	0.01755751	0.00095825	Cacna2d1	A_55_P1988699	NM_001110843	ref|calcium channel, voltage-dependent, alpha2/delta subunit 1, transcript variant a, mRNA	CCTTATTATGTTCTCTGGACACTTTTGTGGAAATTAACTAGTCGGATGAACACATTTTGT
+5.06	+4.34	0.01585105	0.01154903	Dclk1	A_55_P2148748	NM_001111053	ref|doublecortin-like kinase 1, transcript variant 4, mRNA	AATGGAACCCCTGGTAGTCAGCTCTCTACTCCACGCTCGGGCAAGTCACCAAGTCCATCA
+20.24	+2.68	0.00859734	0.04607153	Ncam1	A_51_P380309	NM_001113204	ref|neural cell adhesion molecule 1, transcript variant 3, mRNA	ACTTTTTACTGAGTGAAACATCAACACCACCTTTGTTTCCATTCTCACTGCTGTAAATAC
+10.42	+28.32	0.01210615	0.00018600	Mpped2	A_52_P408025	NM_001143683	ref|metallophosphoesterase domain containing 2, transcript variant 1, mRNA	TGGAATGTGAGGGACGGTCTACAAACTGCCATTTTTCTAATTATAAACTCACATTCTCTG
+10.02	+11.31	0.03859164	0.00253263	Pdgfrb	A_55_P1957249	NM_001146268	ref|platelet derived growth factor receptor, beta polypeptide, transcript variant 1, mRNA	CCACATTTAGACACCGGAAGTGCTATTTTATATGCTGTTAAGTTTTCCTATCTGTACTTT
+11.20	+20.52	0.01409788	0.00024986	Rbp4	A_55_P2006118	NM_001159487	ref|retinol binding protein 4, plasma, transcript variant 1, mRNA	TCCCTGAAAGATGTTTGAGGCTTGGGATTCCAAACTTGGTTTATTAAACATATAGTCACC
+2.93	+3.71	0.04823276	0.02434729	Tpm1	A_55_P2187043	NM_001164248	ref|tropomyosin 1, alpha, transcript variant 1, mRNA	ACAGACTGCTTTCTATTGTACAGAAGCAATTCGCCCAGTGTAAAATAAACACTGTACGCT
+8.29	+2.73	0.02114862	0.01575944	Chadl	A_55_P2036220	NM_001164320	ref|chondroadherin-like, mRNA	GGTTTCTTGGAGCCCTGTCTGAGGGGCCGAGTCTTGGCTGATGGGATTCTTTTCCCTATG
+4.81	+12.74	0.01789185	0.00036071	Iglon5	A_55_P2044582	NM_001164518	ref|IgLON family member 5, mRNA	GCCGTGTGTTCCAATTCATGGGGAGTGTTGAGACCACCACACCAATAAACGCCTTTTTCC
+10.68	+11.64	0.00859734	0.00061378	Il33	A_55_P1964960	NM_001164724	ref|interleukin 33, transcript variant 1, mRNA	GTGAATCTGTACGATATCTTTAAAGTAGTAACTACGTAGTCAAATGTGTTCTTGACGTTG
+7.31	+2.48	0.01896241	0.01146707	Thsd7a	A_55_P2161219	NM_001164805	ref|thrombospondin, type I, domain containing 7A, mRNA	AAGTGCATGCTGTGTCCTGAGAGTTTTGTGGCATCTTTTCTGAAATCTACCCAATTTTTT
+3.19	+2.03	0.03003454	0.01732475	Rbms3	A_55_P2341468	NM_001172123	ref|RNA binding motif, single stranded interacting protein, transcript variant 1, mRNA	GCTCTCTGTAGATCAGTGGATATTAGGTTTCAATTTCTGTTTTCTTTGATGAAGCTTTCA
+4.64	+3.00	0.04838767	0.01482361	H60b	A_55_P2097983	NM_001177775	ref|histocompatibility 60b, mRNA	TCCCAACATAATTCTGACACCCAGGGTCTGAGTTTCACCTGGATTGTGATTATATGTATA
+2.94	+2.34	0.03348132	0.01185171	Psrc1	A_55_P2429225	NM_001190161	ref|proline/serine-rich coiled-coil 1, transcript variant 1, mRNA	AAGAGAGGGGCAGAGGTCATCTGCCCGTGGAGAAACTCACAAACAAAATAATAAATGCAG
+4.77	+2.03	0.02744897	0.02905174	App	A_55_P2012201	NM_001198823	ref|amyloid beta (A4) precursor protein, transcript variant 1, mRNA	CAGGATGATTGTACAGAATCATTGCTTATGCCATGATAGCTTTCTACACTGTATTACATA
+4.23	+2.60	0.03264333	0.01069747	4931408A02Rik	A_55_P2101920	NM_001199210	ref|RIKEN cDNA 4931408A02 gene, transcript variant 1, mRNA	CGTCGCACTGTTTACAGCACACCCTGGAATAAATTGGGAGGAAGCCGTGGTGTCTTGCAA
+5.48	+17.01	0.02706985	0.00031536	C1qtnf1	A_55_P1998539	NM_001204129	ref|C1q and tumor necrosis factor related protein 1, transcript variant 1, mRNA	TCCTGTGCTCTACCCTGCTCTTTCCAGAAAACATTAAACTTGCCATGGCGATTCACAGCA
+6.04	+2.67	0.01721250	0.00636572	9830147E19Rik	A_55_P2089118	NM_001242388	ref|RIKEN cDNA 9830147E19 gene, mRNA	GGTAGGGAGTTTACTGAACCAGGGAACTGTGAAAGGGGACAATATTTGAAATGTAAATAA
+284.40	+5.31	0.00743823	0.00455099	Col6a3	A_52_P479262	NM_001243008	ref|collagen, type VI, alpha 3, transcript variant 1, mRNA	ATGGTCCCAGTTTTCTGGATTAGACTTCGATCAATATTCTTCTAAATCCTCTGACAAATG
+2.83	+5.31	0.03401024	0.00087185	Ly6c1	A_55_P2064771	NM_001252055	ref|lymphocyte antigen 6 complex, locus C1, transcript variant 2, mRNA	TATTATAGTATCACCATCCACACATAAGTATCTGGGGTCCTGCAGGGTTCCCATGTATGC
+36.67	+4.52	0.00783451	0.00667453	Irx3	A_55_P1967149	NM_001253822	ref|Iroquois related homeobox 3 (Drosophila), transcript variant 1, mRNA	GTCTGACTCTTTTTGTATATACGGGAAAATGTACATACGTGTGAACCAAATTGTACAAGA
+25.00	+28.28	0.00919899	0.00077740	Acta2	A_52_P420504	NM_007392	ref|actin, alpha 2, smooth muscle, aorta, mRNA	GTTTTGTGGATCAGCGCCTCCAGTTCCTTTCCAAATCATTCCTGCCCAAAGCTTTGATTT
+13.92	+5.76	0.00962133	0.00093897	Acvr2b	A_55_P2012815	NM_007397	ref|activin receptor IIB, mRNA	CTAAAGAGTCCAGCATCTAAGCCCGGGACACGTAGCGTCTCTCCAGACTCAGTGGATCTG
+2.56	+2.33	0.04688538	0.01593856	Afp	A_51_P510891	NM_007423	ref|alpha fetoprotein, mRNA	GTGAGCCTTTTGGCTTAACTGTAACTGCTAGTACTTTAACCACATGGTGAAGATGTCCAT
+12.82	+83.09	0.01086245	0.00013451	Aplp1	A_55_P1991605	NM_007467	ref|amyloid beta (A4) precursor-like protein 1, mRNA	AATTTATTGCTCCTTAAGGTGACCTGGGTCCCAGGTATGTATGTCACTCCCTGGAATTCA
+58.49	+6.73	0.00743823	0.00060802	Arhgdib	A_52_P515247	NM_007486	ref|Rho, GDP dissociation inhibitor (GDI) beta, mRNA	AGCTCTCCTTTTGTGGGAGACACTGTAAACAACACCAAAGGAAAAGAATAAAATCGTTGT
+10.12	+3.57	0.02068223	0.00985249	Bgn	A_52_P162486	NM_007542	ref|biglycan, mRNA	CAATCAGATTCGGATGATTGAGAATGGGAGCCTGAGTTTTCTGCCTACCCTGAGGGAACT
+56.17	+4.29	0.00743823	0.00244179	Sirpa	A_55_P2118037	NM_007547	ref|signal-regulatory protein alpha, transcript variant 1, mRNA	GAAGGAAACAGGCCCTGTTTTGTACATAGTTGCAACTTAAAATTTTTGGCTTGCAAAATA
+3.94	+2.06	0.02038968	0.01672455	Bmp4	A_55_P2154387	NM_007554	ref|bone morphogenetic protein 4, mRNA	CAACCACCTACACATACCACACAAACTGCTTCCCTATAGCTGGACTTTTATCTTAAAAAA
+7.00	+3.39	0.01262645	0.00598271	Casp4	A_55_P2091461	NM_007609	ref|caspase 4, apoptosis-related cysteine peptidase, mRNA	CCAGCCTAAGCAACACAGTGGGATTCTGTTCCATAGACAAGCAAACAAGCAAAAATAAAA
+17.32	+13.33	0.01270271	0.00144381	Cdh3	A_66_P113868	NM_007665	ref|cadherin 3, transcript variant 2, mRNA	TATTTTCCCTGTTATGTGCTGTAGATGGAGAGTGATGACAATCGTGTAAATGTACTAGAA
+4.84	+7.04	0.03363458	0.00137943	Col12a1	A_55_P2062469	NM_007730	ref|collagen, type XII, alpha 1, mRNA	GTTTCTTAGTTATCAAAGCAGTTGGAAATGTTTGCAAGACTATGAACATAGAATTGCTGC
+4.08	+5.11	0.02244940	0.00118902	Col1a1	A_55_P2118520	NM_007742	ref|collagen, type I, alpha 1, mRNA	TGACCAACTGAACGTGACCAAAAACCAAAAGTGCATTCAACCTTACCAAAAAAGAAAAAA
+11.95	+19.05	0.01086245	0.00018600	Ebf1	A_55_P2065513	NM_007897	ref|early B-cell factor 1, mRNA	AGGGTGTTGGTTAAAGTTGTAACCCCCGAGTATCTGGGGGATATATTTATTCTGTATTGA
+4.52	+5.36	0.03623722	0.00221649	Mpzl2	A_52_P322421	NM_007962	ref|myelin protein zero-like 2, mRNA	TCATGGGATATCAGGTTCTTGTTCAGTGTCTCCTTCCTAAGAGTACTTTTGTACTGTAAC
+36.56	+9.43	0.00748655	0.00046196	Fbln2	A_52_P590535	NM_007992	ref|fibulin 2, transcript variant 1, mRNA	CTCAACTATGGCTACAGCTGACATTCCATTCCTTCATCCACTGTGTTCCTCAATTAAAAA
+5.42	+2.26	0.02845628	0.01696316	Fbn1	A_51_P467224	NM_007993	ref|fibrillin 1, mRNA	TCACTTATGAGTATGGTGCAGTACATGTAAATTAAGTGTGTGTACACTGTAACGTGCTAT
+10.39	+4.39	0.00859734	0.00181741	Fstl1	A_55_P2143517	NM_008047	ref|follistatin-like 1, mRNA	GAGTGGTTTTGAAATTGCATTTGTATTTGCTGTGCTTCTGTATTCCATTTAACTGGGTTT
+3.61	+3.06	0.03348132	0.00743391	Fzd6	A_52_P217710	NM_008056	ref|frizzled homolog 6 (Drosophila), transcript variant 1, mRNA	GGCCGAGCTGTCGATTCCCCTTTTAAGTGTTGAATTAGGATTGAATTATGGCCATTTGTA
+10.22	+3.83	0.01585105	0.00431656	B4galnt1	A_51_P233928	NM_008080	ref|beta-1,4-N-acetyl-galactosaminyl transferase 1, transcript variant 1, mRNA	CCAAGTGCCAAAGAGCCCAGAAGGACTCTAAGACCCTCAAGTGGAAACACTCTCACCTCC
+6.68	+3.47	0.01258384	0.00262734	Gas1	A_51_P157083	NM_008086	ref|growth arrest specific 1, mRNA	AAAGTTACCATGGTGTTGAACAATGCATGTTTTTTATCCTAAAGCTCGGTACTGCCATCT
+19.04	+10.77	0.00859734	0.00044211	Gata3	A_66_P111011	NM_008091	ref|GATA binding protein 3, mRNA	TTAAGGAATATAGGGGGATTAAAGTATGGAGATACAGAAGAAACCACTAAGTCTGATGTC
+11.59	+12.23	0.01446250	0.00048130	Gata4	A_55_P2028894	NM_008092	ref|GATA binding protein 4, mRNA	TAGCTTCGAACCAAGATTCTGTTGTAATCATTTTCGCTGTTTCTCCCTCAAGGCCGCCTT
+9.98	+2.61	0.01193121	0.01069747	Gdf1	A_51_P464300	NM_008107	ref|growth differentiation factor 1, transcript variant 2, mRNA	GACCGCCCCACGCAAAAGCAGGGACTGTTTGTTCATGTTTTATTGGTGACAAAAAGCTTA
+16.06	+2.23	0.00859734	0.01162995	Igfbp3	A_52_P253179	NM_008343	ref|insulin-like growth factor binding protein 3, mRNA	GCAGTTTTCCAAAAACACAGATTTCTTTTCATCTTCCTATCTAAACAGGAAAGAGGAGTG
+140.56	+13.99	0.00743823	0.00034834	Inhbb	A_55_P2096422	NM_008381	ref|inhibin beta-B, mRNA	TGACTGGTGGAGTGAAGGTGTGTGCTGTAAGTCCTCACCTTTAGTTTATTTAATAAATCC
+3.89	+11.62	0.03766853	0.00046657	Marcks	A_51_P352968	NM_008538	ref|myristoylated alanine rich protein kinase C substrate, mRNA	AGAATAAAGGAGAAACAGATCTTCAGATGCAATGGTTTTGTGTAGCATCTCGTCTCTCGT
+7.09	+4.09	0.04411359	0.01255303	Man2a1	A_51_P324923	NM_008549	ref|mannosidase 2, alpha 1, mRNA	TAGAAGACATTGTAATTATCATCCCGTGTCTTTGCTGTACTCGTGCTGAAGTGTTTTCAC
+9.93	+5.54	0.00921435	0.00088614	Mgmt	A_55_P2071858	NM_008598	ref|O-6-methylguanine-DNA methyltransferase, mRNA	ATGACACATAGATGTAACGCGTGTCGGAAGCGGATGTGTGGTGGCACCACTATATTAAAA
+3.43	+4.37	0.03022385	0.00151438	Mmp14	A_52_P304128	NM_008608	ref|matrix metallopeptidase 14 (membrane-inserted), mRNA	GGACAGCGAGTACCCTAAAAACATCAAAGTCTGGGAAGGAATCCCTGAATCTCCCAGGGG
+7.74	+7.35	0.01416198	0.00070476	Nid2	A_51_P315666	NM_008695	ref|nidogen 2, mRNA	ACAGTGGAAAAGGAATTGGCCATTATGAGTTCTTGGCACACAAGTGAGCATTTTCAGTGC
+12.03	+2.76	0.01585105	0.02409850	Ctnnd2	A_55_P2111380	NM_008729	ref|catenin (cadherin associated protein), delta 2, mRNA	TTGCTCTTTAGATGCAAGTGACTGAGGCCAACAGGTGCCTGGCAAATGTTAACTGTTCTT
+6.08	+3.49	0.01377959	0.00273354	Nrp1	A_51_P469285	NM_008737	ref|neuropilin 1, mRNA	TTGTGGATGGTGTAAAGTTGAAAAAAGATAAACTGAACCCACAGAGTAATTACTCAGAGG
+8.34	+2.10	0.00995063	0.01523606	Plau	A_52_P302433	NM_008873	ref|plasminogen activator, urokinase, mRNA	GTGTATTTCTGTATCTAACTGCAAGTCTAGGTATTTCCCTAACTCCAGACTGTGATGCGG
+6.11	+13.11	0.01258150	0.00024986	Rcn1	A_51_P305437	NM_009037	ref|reticulocalbin 1, mRNA	TAGTGGATTTATTATTTGTTGAGTCCTGAATCTCTGAGCCTGCTTCTAGCACAGCTTATG
+119.68	+2.32	0.00859734	0.03046922	Sema5a	A_55_P2014224	NM_009154	ref|sema domain, seven thrombospondin repeats (type 1 and type 1-like), transmembrane domain (TM) and short cytoplasmic domain, (semaphorin) 5A, mRNA	GTTTTGTGTAAATAGTTTGCCTTGTTCAGTTGTATGTGAGTATTGAAATAAACCCTGCCA
+8.35	+6.15	0.01217761	0.00081679	St3gal1	A_51_P301804	NM_009177	ref|ST3 beta-galactoside alpha-2,3-sialyltransferase 1, mRNA	AATACCAGGAAAGGTCTAGCCTCCAAACAAGTTATTTTGTCTTCTGAGTTGGATTGGAGG
+12.43	+2.35	0.00859734	0.01130474	St6galnac2	A_51_P112627	NM_009180	ref|ST6 (alpha-N-acetyl-neuraminyl-2,3-beta-galactosyl-1,3)-N-acetylgalactosaminide alpha-2,6-sialyltransferase 2, mRNA	ACATTAGTCCTTGTCACCAACAGGAAACTGAGTGATGGACCCTCACTTCACAGCTTCAAT
+13.25	+10.93	0.00940589	0.00062516	Sox4	A_55_P2121613	NM_009238	ref|SRY-box containing gene 4, mRNA	TTTTCTGCAATGAAGACAGAAAGAAGGCTCTGGGGTGATGCGTTTGGCATTTGTGTTGAG
+23.37	+36.35	0.00859734	0.00017287	Serpina3g	A_51_P326191	NM_009251	ref|serine (or cysteine) peptidase inhibitor, clade A, member 3G, mRNA	TGTCTCTTGTTGACCAACTACGTAGGACTGGTGGACACCTCTGCATTACTCACACAAATT
+12.55	+13.85	0.03028997	0.00100083	Tgfb2	A_51_P317640	NM_009367	ref|transforming growth factor, beta 2, mRNA	TCATCCATTATTTCCCTGATTTCATTGAAATACAGGTTTTGAAAGACATTCTTTGCAGGC
+13.42	+4.11	0.00859734	0.00379314	Tgfb3	A_51_P124748	NM_009368	ref|transforming growth factor, beta 3, mRNA	TCCCATGTCTGACATGATGACTCGGCCCCAGATGCACAGACTGAAGTATAAAGACAAATA
+14.68	+98.38	0.00980048	0.00013451	Tgfbi	A_51_P212754	NM_009369	ref|transforming growth factor, beta induced, mRNA	AAATGTGAATCAAGCAGTCCGGCATTCTGGAAAGCCTTGGCATGGTTCTGTAAAGCTCTT
+3.96	+3.15	0.03920384	0.00528626	Tpd52l1	A_51_P482503	NM_009413	ref|tumor protein D52-like 1, mRNA	TCAATGTATTTCCCAATCATGCAGATACTGATTATTAGCTTTGGTTTTGACTTGGTCTCC
+5.43	+3.83	0.02987972	0.00381887	Unc5c	A_52_P380301	NM_009472	ref|unc-5 homolog C (C. elegans), mRNA	AGGAGCCAGTTGAAGACATGACTCGCATTCTTTCTTTCACTTGTTCCTAGTCCCGACTAT
+15.52	+17.37	0.01022855	0.00148303	Wnt5a	A_55_P2219765	NM_009524	ref|wingless-related MMTV integration site 5A, transcript variant 1, mRNA	CCTAACCCAGAGGTTACCAGCCTGGTTTTGTGGGTTTTTTGTTTTGTTTTGTTTTTTCTT
+5.94	+11.57	0.02012246	0.00088614	Acta1	A_51_P246854	NM_009606	ref|actin, alpha 1, skeletal muscle, mRNA	ACATCGACATCAGGAAGGACCTGTACGCCAACAACGTCATGTCAGGGGGCACCACCATGT
+65.05	+12.86	0.00743823	0.00242162	Adam19	A_55_P1983095	NM_009616	ref|a disintegrin and metallopeptidase domain 19 (meltrin beta), mRNA	CATCTATGCAAAATACTTGAATGGGCCATGGTGCCTTGTTTTTTGTTGTTGTTGTTATTT
+4.52	+4.52	0.01972008	0.00567913	Cacna2d1	A_51_P498720	NM_009784	ref|calcium channel, voltage-dependent, alpha2/delta subunit 1, transcript variant e, mRNA	AGTTACATTAAATAGGAGTCGGTTGAAGAAGCGACACAGAACTTTAGCTGGGCCTCTACC
+28.20	+30.62	0.00859734	0.00022641	Cd24a	A_52_P244193	NM_009846	ref|CD24a antigen, mRNA	CTTGGTTCTACCGTAAGTTTTTCCAATTTCCTTGATATACACATACCTTCTAAAACCTAG
+4.68	+2.52	0.01897997	0.00865507	Cdh11	A_55_P2181356	NM_009866	ref|cadherin 11, mRNA	ATAGAACTGTTTGAAATCACAACAGACTGAAACACAGGATGGTGTGGTGAAGCTGAAAAA
+7.65	+5.12	0.01409788	0.00233196	Celsr1	A_51_P440743	NM_009886	ref|cadherin, EGF LAG seven-pass G-type receptor 1 (flamingo homolog, Drosophila), mRNA	GTGTATTTATTACTGTTCAGCACTGGATGGCAACACAGGTGAGATGATGCATCTATAATA
+65.50	+76.88	0.00743823	0.00157284	Col3a1	A_51_P515605	NM_009930	ref|collagen, type III, alpha 1, mRNA	ATAAGCCAAACTCTCTGAAACCCCAGCAAAACAAAAACCACATCCATGTGTTCATCTTGT
+119.12	+50.05	0.00743823	0.00212732	Col4a1	A_51_P124254	NM_009931	ref|collagen, type IV, alpha 1, mRNA	TTTTCGTCTCTGGAGAAACTGTACTATCCTTTCACAGGGTTACCAACATCAGGCCACTGA
+71.87	+26.59	0.00859734	0.00018767	Col4a2	A_51_P491350	NM_009932	ref|collagen, type IV, alpha 2, mRNA	CAGTCTTCCTAAAATGAGGCAGAGTCTAGGGGACAGCAAAGGAATCTATGGCCAATGATA
+11.75	+12.23	0.00859734	0.00079028	Col6a1	A_55_P2128153	NM_009933	ref|collagen, type VI, alpha 1, mRNA	CCACATTCCCCGTAATCTGATCCAAGCCAGCTATCTCTGCTAATAAAGGTTTCCATTTTT
+3.06	+2.15	0.03222706	0.01385851	Cst3	A_51_P332201	NM_009976	ref|cystatin C, mRNA	AAAGGCACACACTCCCTGACAAAATTCAGCTGCAAAAATGCCTAAGGGCTGAGTCTAGAA
+8.38	+9.18	0.02807559	0.00042908	Sparcl1	A_52_P64356	NM_010097	ref|SPARC-like 1, mRNA	AGTGAGATACTGCTCTTTTGAGATAAATATGCCTCCTTTTCAGTGTCTTGATGTCCTAAT
+5.16	+6.78	0.01918060	0.00091484	Efnb1	A_51_P388478	NM_010110	ref|ephrin B1, mRNA	TTTTGGACCCTCATGAGACAATGCTGTTCCTAGCAGTGGGGTAGTGACTACCACCCTTCT
+3.23	+3.26	0.03363458	0.00356023	Ephx1	A_55_P2002577	NM_010145	ref|epoxide hydrolase 1, microsomal, mRNA	TTTCAAGAAACATTTATTCCCTGACCCCTCTCCTGGGCCAACGTTTTGGGAGATTTCTTG
+3.74	+2.00	0.03246149	0.01882307	Fbln1	A_52_P588483	NM_010180	ref|fibulin 1, mRNA	TTTTTTAACCAACGGGGCTCTTTGTGTTTCAAGTTGATGGCTGCTGTAGAGTGGCACATA
+5.82	+10.89	0.04062153	0.00043533	Fbn2	A_55_P2121096	NM_010181	ref|fibrillin 2, mRNA	GAGTAGTAACCAGTTATAGCCAATGTTTTGGGGTTTTTTGTTTTGTTTTGTTTCGTTTCG
+9.08	+2.84	0.01813343	0.00851294	Ctgf	A_51_P157042	NM_010217	ref|connective tissue growth factor, mRNA	GTCAAATCCCTGTTGGTGAACAAATGGCCTTTATTAAGAAATGGCTGGCTCAGGGTAAGG
+7.15	+3.36	0.01585105	0.00347876	Fjx1	A_55_P2100884	NM_010218	ref|four jointed box 1 (Drosophila), mRNA	TCCTGCGTCTCCCAATTGACCAAAATTGACAATGATGATGTTCACCAGAGGGGGAAAAAA
+3.23	+5.04	0.03339818	0.00114627	Fkbp7	A_51_P415607	NM_010222	ref|FK506 binding protein 7, mRNA	TGGACATTGCTATGATGGACATGTGCCCTGGGGAAAAGAGAAAGGTGATTATACCTCCTT
+5.18	+4.09	0.03516394	0.00231327	Foxf2	A_51_P248865	NM_010225	ref|forkhead box F2, mRNA	TTTTATGATCTTCGTATACTCACACTTCGCTTGTATTGTAAAAGGAGGGTATATTTGCAC
+4.21	+8.33	0.02829426	0.00043051	Foxs1	A_51_P296249	NM_010226	ref|forkhead box S1, mRNA	GAATGTTCTTCTTCGAGTGATTGGCTGCAGCGGCCCCTCTGTAGGGCTCCTGTCAACTGT
+7.68	+6.17	0.01563553	0.00370032	Flt1	A_51_P398723	NM_010228	ref|FMS-like tyrosine kinase 1, mRNA	AAGTAAAGAAAAGCTATCGGGATTCTCTGGTTCTGCTTAAAGACTTAGCTTTGGAGCCTA
+6.66	+4.49	0.01262645	0.00131719	Fn1	A_55_P2130178	NM_010233	ref|fibronectin 1, mRNA	GGTGATTATTTTTATAAGCACATGCCAACGCTTTACTACTGTGGAAAGACAAGTGTTTTA
+4.03	+7.55	0.02842544	0.00327992	Gamt	A_55_P1991505	NM_010255	ref|guanidinoacetate methyltransferase, mRNA	CTGCCTGGCACTGCCATCTTCCCAGAGCTCAGGAGTAAAATAAATGCTAACAAGAAGACT
+6.50	+29.44	0.02407879	0.00015580	Gata6	A_51_P411917	NM_010258	ref|GATA binding protein 6, mRNA	GTTCATCGTAACGTGGGCTGATCTGAGGTCACTTGGAATTTGTAAACAGGGTAGCAAACA
+10.92	+3.83	0.01022855	0.00184095	Grb10	A_55_P1955457	NM_010345	ref|growth factor receptor bound protein 10, transcript variant 1, mRNA	AGTGCAAGTGTGGGAAGAAACTGGAATGACGATTTTGATTAGGCCACGTAGGGTGAAAAC
+7.35	+5.80	0.01752295	0.00137943	H60a	A_55_P2076680	NM_010400	ref|histocompatibility 60a, mRNA	CCCAGCTTCAATAACTTGGAGACATTGATCATATAATGCTGATATTTCCTTTTGTTCTTC
+39.01	+6.68	0.00832909	0.00116213	Hic1	A_51_P355753	NM_010430	ref|hypermethylated in cancer 1, transcript variant 1, mRNA	CTTTGTATATTCTCTACTCTGTACACAGGCTCTTCCAGAGCCGCTTCCATTTTCTATACT
+8.92	+45.72	0.03791002	0.00013451	Foxa2	A_55_P2067533	NM_010446	ref|forkhead box A2, mRNA	TGTTCTGGCTAGAATGGCCAGAATTCCACAAATCTATATTAAAGTGTTATTGCCGATTTT
+26.19	+3.81	0.01377959	0.01649545	Hoxa7	A_51_P509263	NM_010455	ref|homeobox A7, mRNA	GACAGTTGGAAAAGCGTCTTTAAGAGACTCATTGATTTTAGTTACAAAAATGGGGGGAAA
+7.62	+3.52	0.03469521	0.00268343	Igf1	A_55_P2031631	NM_010512	ref|insulin-like growth factor 1, transcript variant 1, mRNA	AGTCCAATAACATTACAAAGATGGGCATTTCCCCCAATGAAATATACAAGTAAACATTCC
+45.84	+30.26	0.00743823	0.00015864	Irx1	A_52_P1092823	NM_010573	ref|Iroquois related homeobox 1 (Drosophila), mRNA	CTTTGTTTCTTTTTTCCCCTTTCTGTATATAGCGTGATTTCAGATTGTAAATAGCGCGTC
+22.76	+25.13	0.00759396	0.00198975	Irx2	A_55_P2125557	NM_010574	ref|Iroquois related homeobox 2 (Drosophila), mRNA	GATACCTACGGTTCCAGTTTATTCACATAGAAATGTGTTTCCAGAAAGTAATTCAGGTTT
+7.51	+3.46	0.01022855	0.00314029	Itgb5	A_51_P327796	NM_010580	ref|integrin beta 5, transcript variant 2, mRNA	GCCAGACAAGAAGGTATCCGGAAGAGTCTGTGTGTACAAAGCTAGCGCGCAGCCTGGCTT
+5.17	+7.97	0.01585105	0.00052460	Lef1	A_51_P420400	NM_010703	ref|lymphoid enhancer binding factor 1, mRNA	GTACAGGTCCCAGAATGACAGCTGCCTACATCTGAAACATGGTGGTAAGAGAAGCTCCTT
+2.87	+2.10	0.04633974	0.01671134	Phyh	A_51_P276063	NM_010726	ref|phytanoyl-CoA hydroxylase, mRNA	TATCACCTGTTAACAAGATCAAGATGCACGTATTGGGGATTCATGAATTAATTAATGTGG
+18.06	+4.10	0.00859734	0.00240581	Lox	A_66_P138929	NM_010728	ref|lysyl oxidase, mRNA	ATTTCAATGAGACCCTTATCTCTTTATTGAACATTATGTTAGGGACAGTAAAAGCCATGC
+4.60	+2.49	0.03834464	0.01886456	Loxl1	A_51_P304239	NM_010729	ref|lysyl oxidase-like 1, mRNA	AACGTGGTGAGATGCAACATCCACTACACAGGTCGCTACGTTTCTACAACAAACTGCAAA
+3.91	+6.62	0.03343862	0.02778512	Ly6a	A_51_P265495	NM_010738	ref|lymphocyte antigen 6 complex, locus A, mRNA	TATGAGTTATAGAAGCTCCAAGGTGGGAGTAGTGTGTGAAATACCATGTTTTGCCTTTAT
+9.14	+3.91	0.00944901	0.00207762	Cd93	A_51_P238722	NM_010740	ref|CD93 antigen, mRNA	ACAACATAACATTCTGAGGGGAGTCACAGGGTTGCCTTTAAAAAGTGGGAGCTATGTCAT
+6.21	+2.01	0.01330920	0.01768108	Man2b1	A_51_P336161	NM_010764	ref|mannosidase 2, alpha B1, mRNA	ACACTGAAGCCTATGGAAATACGTACCTTCCTGGCCTCTGTACAATGGCAAGAACACAGG
+3.10	+2.31	0.04010164	0.01475570	Nat2	A_51_P124606	NM_010874	ref|N-acetyltransferase 2 (arylamine N-acetyltransferase), transcript variant 1, mRNA	CTGGTGGTCATGTTGATGTGTGCTAGGAAATACCCAGCATTGGCTTACAGCTAAATTTAT
+5.81	+2.98	0.03544135	0.00913981	Ncam1	A_55_P2050602	NM_010875	ref|neural cell adhesion molecule 1, transcript variant 2, mRNA	CTGTGTATTAGTACAGTCCGTACACCATGTATCTACCATGAGGGTTCTCTGCTCTTTTTT
+3.05	+4.05	0.03848414	0.00186591	Nid1	A_55_P2084308	NM_010917	ref|nidogen 1, mRNA	CAGATGTATACAAGTATTGGATGATTCCTCAAGTTTACAGCTGTACAAATATTAGTGCAG
+11.98	+11.17	0.02169514	0.00179093	Nsg1	A_52_P467726	NM_010942	ref|neuron specific gene family member 1, mRNA	GCTGATGTGGCACCTTGCAAATAGAATATCTAAGTCCACAATCTTTGTAAGAAAAGTATG
+3.80	+6.26	0.02893272	0.00086552	Osmr	A_51_P319460	NM_011019	ref|oncostatin M receptor, mRNA	ATTGCAGATGCTCTGTTTACATTTTCTTGTCAATGGACTTCTCACTGGAAACTTGCACCC
+2.91	+3.04	0.03789658	0.00344281	P4ha2	A_52_P663413	NM_011031	ref|procollagen-proline, 2-oxoglutarate 4-dioxygenase (proline 4-hydroxylase), alpha II polypeptide, transcript variant 2, mRNA	CAGATATTTCAGGTAGAAGATGTCTCAGTGAAACCAAAGTTCTGATGCTGTTTACATGTG
+7.22	+3.19	0.02347078	0.00953265	Pdgfb	A_55_P2047310	NM_011057	ref|platelet derived growth factor, B polypeptide, mRNA	GTTCCTTCTGCTTCCTTCAGTTTGTAAAGTTGGTGATTATATTTTTGGGGGCTTTCTTTT
+11.47	+19.92	0.01022855	0.00050482	Pdgfra	A_51_P345649	NM_011058	ref|platelet derived growth factor receptor, alpha polypeptide, transcript variant 1, mRNA	TGTATATATCTGTTGCTATGTAGACTTGGAGAATACTGCCAAAATGTGTATGACAAGCTG
+13.65	+3.11	0.00859734	0.00453390	Pparg	A_51_P106799	NM_011146	ref|peroxisome proliferator activated receptor gamma, transcript variant 2, mRNA	GCAGGAAAGTCCCACCCGCTGACAACGTGTTCCTTCTATTGATTGCACTATTATTTTGAG
+11.97	+2.63	0.00859734	0.00630032	Ptprd	A_55_P2227321	NM_011211	ref|protein tyrosine phosphatase, receptor type, D, transcript variant b, mRNA	AGCCTATCCGAGGAGTTGAAGGCTCTGATTACATCAATGCCAGTTTCCTTGATGGATATA
+12.00	+19.73	0.00859734	0.00022641	Dhrs3	A_55_P2020128	NM_011303	ref|dehydrogenase/reductase (SDR family) member 3, transcript variant 1, mRNA	CTCCCAGCTCGTGCAAACTGGTTACACAGCAGAAACGCAAAATAAAGAGGTGGCTTTCGC
+47.90	+30.90	0.00743823	0.00032283	Serpinf1	A_55_P1973159	NM_011340	ref|serine (or cysteine) peptidase inhibitor, clade F, member 1, mRNA	ACTTAATGTCTCAGTGCTCTACAGAACCCCCAGAGGGAAGCTGATTATACATTCCAGGAA
+5.09	+13.40	0.01834439	0.00535302	Selp	A_51_P211854	NM_011347	ref|selectin, platelet, mRNA	ATGCCTGCTTTAAGATCTCCTGGGTCTTCCATGTTTCATATCAATGAGGTTGTTTACACC
+3.39	+2.57	0.02677010	0.01768108	Sema3f	A_55_P1998442	NM_011349	ref|sema domain, immunoglobulin domain (Ig), short basic domain, secreted, (semaphorin) 3F, mRNA	CTACCCAGGCCACAGCCACTCTTGGGTTCCATCTTGCTAATAAATGCTGGCTCTGGGACT
+2.82	+2.25	0.04365712	0.03948045	Slc25a17	A_52_P72654	NM_011399	ref|solute carrier family 25 (mitochondrial carrier, peroxisomal membrane protein), member 17, nuclear gene encoding mitochondrial protein, mRNA	AAAGCCTTGATGTTGTATGTCCATTCGTGCAAGCTCCAATCACATAAGCCTCAATAAATT
+35.30	+25.28	0.00743823	0.00104535	Slit3	A_51_P301809	NM_011412	ref|slit homolog 3 (Drosophila), mRNA	AATATGTCTTCCAGTGCACGGACGGCTCCTCATTCGTGGAAGAGGTGGAGAGACACTTGG
+9.33	+9.12	0.02988027	0.00089365	Serpinb6b	A_55_P2013043	NM_011454	ref|serine (or cysteine) peptidase inhibitor, clade B, member 6b, mRNA	CCTTCATCCTCTCTGCAGCAATACTGGGATCTCAATTTTTTGGTTACTTAGTAATTTATT
+7.18	+9.89	0.02102326	0.00081855	Tagln	A_51_P450527	NM_011526	ref|transgelin, mRNA	CTTTGAAGGAGACCCAGCCCAGCCTCTACATCTTTTCCTGGAATATGTTTTTGGGTTGAA
+10.22	+3.24	0.00902964	0.00309538	Thbs1	A_55_P2017636	NM_011580	ref|thrombospondin 1, mRNA	GCCTGTAGAGTTAGTATTTCTGGTTTTTATATGTTGCACACTGAATTGAAGAAATGTTGG
+43.89	+2.17	0.00759396	0.01503057	Thbs2	A_51_P461877	NM_011581	ref|thrombospondin 2, mRNA	CTGTTTGTCTTCTCCCAAGAGATGGTCTATTTCTCGGACCTCAAGTATGAGTGCAGAGAT
+17.71	+2.24	0.00859734	0.01434610	Vnn1	A_51_P424532	NM_011704	ref|vanin 1, mRNA	CTGTTTGTCAACAGTGGACTCGGGTGTAAGCAAATAAAGTGCCTCTTCTTTAGAAAAACA
+5.04	+6.12	0.03542021	0.00319750	Adamts5	A_55_P1970826	NM_011782	ref|a disintegrin-like and metallopeptidase (reprolysin type) with thrombospondin type 1 motif, 5 (aggrecanase-2), mRNA	CCACGACCCTCAAGAACTTTTGCAAATGGCAGCACCAACATAACCAGCTAGGGGATGATC
+5.26	+3.66	0.03138600	0.03211976	Creg1	A_55_P2140646	NM_011804	ref|cellular repressor of E1A-stimulated genes 1, mRNA	GTGTTAACAGAGAGTTGTCCGTCAGAAGATGTGGTTGCTGGATTTTTAAAAAAGAAAAAA
+46.88	+7.57	0.01022855	0.00712030	Fbln5	A_55_P2088615	NM_011812	ref|fibulin 5, mRNA	TTAAGAGTTTTTACCCAACTGTGTTGGAAGACAGAGGTATCCAGACTGATTAAATATTTG
+10.30	+9.72	0.01184537	0.00053105	Cd97	A_55_P2007022	NM_011925	ref|CD97 antigen, transcript variant 1, mRNA	CGCTGCTCCACATCCAGGGCAGAAGGTCTCACAGCTAAAGACTAGGTTTTGTAATTTTTT
+5.59	+5.77	0.02941866	0.00184514	Map2k6	A_51_P256093	NM_011943	ref|mitogen-activated protein kinase kinase 6, mRNA	CCGACTGTCAACTCAACCGTGGCTGATCATCGCATCGTTTGAATGAACTGTCAAAGTTAA
+29.46	+20.07	0.00743823	0.00017326	Creb3l1	A_55_P2009086	NM_011957	ref|cAMP responsive element binding protein 3-like 1, mRNA	ATTTGCCAAACTGCTCCTCCACCAGCTCAGCACATGCTTTAAGAAGGCAAAATTAAAAAA
+14.83	+118.33	0.02451295	0.00014387	Mmp23	A_51_P502132	NM_011985	ref|matrix metallopeptidase 23, mRNA	GTGTGCATCCTGGGCACGAAAGGGATTTTGTGATGTCCGCCAGAGGCTCATGAAGAGGCT
+10.08	+10.81	0.01193121	0.00032434	Anxa8	A_51_P207591	NM_013473	ref|annexin A8, mRNA	ATCCTCTGATCGTGGTCTCCGAGCCTGAAGAACATGACAGAACTCTTCTCAATATTCGTT
+5.49	+11.77	0.01713446	0.00048130	Clu	A_55_P2017929	NM_013492	ref|clusterin, mRNA	CTCGGGAAGAACTGATTCCCCCACGCAACTAATCCAATAAAAGCCGCCTTGCGATACGTG
+3.77	+2.45	0.04245224	0.01668898	Cpt1a	A_51_P427674	NM_013495	ref|carnitine palmitoyltransferase 1a, liver, nuclear gene encoding mitochondrial protein, mRNA	TCTTAGGACTACTTGCTAACCTCTGTTACTCGGAGTATTCCTGCTAGTACCCAAGTGTGA
+20.86	+3.85	0.00925745	0.04483917	Foxc2	A_51_P196444	NM_013519	ref|forkhead box C2, mRNA	CACACCAAAAGACTTTAAAATTTCAATCTCACCTGTGTTTGTCTTATGTGATCTCAGTGT
+5.31	+32.52	0.01560475	0.00016524	Lifr	A_55_P2159259	NM_013584	ref|leukemia inhibitory factor receptor, transcript variant 1, mRNA	CATAGATGATGTAAATAGCCTAAGACACTGCAAATATAAAACTACTATCGCTTGGCTGTT
+3.95	+2.36	0.04864030	0.00895218	Syn1	A_55_P2073338	NM_013680	ref|synapsin I, transcript variant a, mRNA	AGCGGCTCTGAACCCCCAAGAGAAGAGTCGGGAAGCAAAATAAACAAGCAAAGGCCCAGC
+6.45	+11.20	0.03374052	0.00124625	Vldlr	A_55_P2030524	NM_013703	ref|very low density lipoprotein receptor, transcript variant 1, mRNA	CTTTTTCAATGGTTGGGACAATGGCAATAGGATAAAACGGGTTACTAAGATGAAATTGCC
+3.59	+2.58	0.04883221	0.01156781	Pdk4	A_51_P350453	NM_013743	ref|pyruvate dehydrogenase kinase, isoenzyme 4, nuclear gene encoding mitochondrial protein, mRNA	TATGAACCCATGGGAGACTTTAAACTCTTGTAGATAGATGCTAAATGCCCAGGCCCACTT
+4.36	+2.58	0.01908459	0.00688559	Dnahc8	A_55_P2025675	NM_013811	ref|dynein, axonemal, heavy chain 8, mRNA	TATGTCTCCTGCCTGATAGGTGCTTCATTACCCTCCCTCAATTAAACAGTTGACACTTCT
+8.42	+6.26	0.01022855	0.04604082	Epb4.1l3	A_55_P1960097	NM_013813	ref|erythrocyte protein band 4.1-like 3, mRNA	AAAGATATATTCTCCACTACACTGTCAACTGTGTCACAGCCCGTCGTGAATGATGTCACC
+5.21	+3.92	0.02721988	0.00416911	Ror2	A_66_P131398	NM_013846	ref|receptor tyrosine kinase-like orphan receptor 2, mRNA	TGTTTCCTGGGTTTAGAATGTTCAAAAGGAAGCAACGTTGTACAGAAAGCAGTATTGTTA
+3.72	+2.14	0.03626545	0.01519105	Zfp354c	A_66_P119164	NM_013922	ref|zinc finger protein 354C, mRNA	AAAGGTGAGAATAGGTGTCAGATAACGTGGTATGGTTACTTTTCGTAGACGAGGTAAAAG
+5.81	+4.42	0.01585105	0.00160213	Col5a1	A_51_P414637	NM_015734	ref|collagen, type V, alpha 1, mRNA	CCTGACCTTCAAAAGATGTTCTGAGGTGGTCTTGTAAAGGTCGCCAAAGCCTCCATTTTT
+6.20	+2.74	0.01585105	0.01671134	Tcn2	A_55_P2088425	NM_015749	ref|transcobalamin 2, transcript variant 1, mRNA	ATAAGGCAGCCTTTGGTCATCGGCAGGGCCATCCAATACAATTAAAGCCTTGATTTACCT
+2.82	+2.08	0.03554921	0.01609368	Nox4	A_55_P1972040	NM_015760	ref|NADPH oxidase 4, mRNA	CCTTGCCTAATCTAAACTCCAGTGCATGTTCAAGGATCTATATGTTAAACATGGTATATT
+154.64	+2.24	0.00743823	0.01924547	Mfap5	A_55_P2062777	NM_015776	ref|microfibrillar associated protein 5, mRNA	ACTGGTGCTGGTAACGTTTGTCTCATTTTGCGGTACTGACAATACATTGTCTATATTGTG
+4.86	+10.31	0.04802417	0.00032283	Sfrp4	A_51_P457196	NM_016687	ref|secreted frizzled-related protein 4, mRNA	CACAGTTGTCTGTGTGCATACTGTGTAAGACCTCCTGTTTTAAGAGTTTGACCTAAAATG
+29.67	+7.25	0.00743823	0.00112963	Itgb3	A_52_P553890	NM_016780	ref|integrin beta 3, mRNA	CCACAGCAACATCAGAGTCTTTGTCCATTTTTGGTTGAAATTGCTTACGCGCCTTCCTGA
+30.38	+28.49	0.00919899	0.00015580	Wisp2	A_51_P390804	NM_016873	ref|WNT1 inducible signaling pathway protein 2, mRNA	GTATTTGTAAAAATACACATCTCTTAAATGCTCACAAAGCAAGAGGCTCCACACTTCTGG
+8.94	+5.66	0.01059879	0.00089114	Col5a3	A_51_P241995	NM_016919	ref|collagen, type V, alpha 3, mRNA	TCTGTGGTCTATTTAATTTGCTTCCTTCTGAAGGAAGTCTGGGGTACGGTGAGAGATTCC
+4.35	+3.60	0.01877246	0.00222973	Wisp1	A_51_P220343	NM_018865	ref|WNT1 inducible signaling pathway protein 1, mRNA	CATTCCTCATTTTTCTCATGATCTGTGTAGCAGGGAATGTGTTTGTTCAACCATGATGAG
+5.19	+5.25	0.01988795	0.00115795	Cyp39a1	A_55_P2086143	NM_018887	ref|cytochrome P450, family 39, subfamily a, polypeptide 1, mRNA	GGGGAACGGAAACTGGGGTGGGAATGTATTGTCTTAAGAGATGAATAAATAAATCAATGG
+15.91	+12.22	0.00859734	0.00028785	Lsp1	A_55_P1957413	NM_019391	ref|lymphocyte specific 1, transcript variant 2, mRNA	TCTTGGGTCCTGCCCTGTTTACGGATCCCTCATTTTGTGTAATAAAGTGCATTGAGTGTC
+7.92	+8.57	0.01668575	0.00076383	Panx1	A_51_P135340	NM_019482	ref|pannexin 1, mRNA	AGGACCTGGGGCTTCTAGAGAGCAAGCACATGGAAGATGCTTTGTTTTGTGAGGTAATAA
+30.47	+2.09	0.00859734	0.04068489	Tspan7	A_55_P2047275	NM_019634	ref|tetraspanin 7, mRNA	CTCTGTCTAGCATGCCAACAAGAATGCATTGATATTGTGAACATTTGTGATACATGTATT
+6.16	+59.28	0.03266958	0.00067380	Mgst1	A_55_P2175880	NM_019946	ref|microsomal glutathione S-transferase 1, mRNA	GGAGTTACTTTGTCAATGGCTTACAGGCTGCTAAGGAGCAGACTGTACTTGTAAAGAGAA
+131.70	+4.51	0.00743823	0.00256277	Ripk3	A_51_P491987	NM_019955	ref|receptor-interacting serine-threonine kinase 3, transcript variant 1, mRNA	TGAAGTGTGCCATTCAGCGTGGCAATAAAAAGCACGTTTTAAGCAACCTGGACTGGCTAA
+18.32	+23.21	0.01086245	0.00035085	Pdgfc	A_52_P376360	NM_019971	ref|platelet-derived growth factor, C polypeptide, mRNA	AAATATGGAGCCATTGCTAACCTACCCCTTTCTATGGGAAATAGGAGTATAGCTCAGAGA
+3.27	+2.98	0.03626545	0.00793260	Fzd2	A_51_P404077	NM_020510	ref|frizzled homolog 2 (Drosophila), mRNA	TCACAGTCTACATGATCAAATACCTCATGACGCTCATCGTGGGCATCACGTCGGGCTTCT
+16.80	+2.91	0.01145736	0.00639783	Ckb	A_52_P385606	NM_021273	ref|creatine kinase, brain, mRNA	GGCCGGATGCTCGTGGCATATGGCACAATGACAATAAGACTTTCCTGGTGTGGATTAACG
+3.65	+2.50	0.03671132	0.01162794	Ntn4	A_51_P497661	NM_021320	ref|netrin 4, mRNA	CGGCCACGAGGACGTAAGAACGGGCAAATTAATTGTGAATATGAAAAGCTTTGTCCAGCA
+23.17	+3.51	0.00859734	0.00253263	Kcnmb4	A_55_P2090330	NM_021452	ref|potassium large conductance calcium-activated channel, subfamily M, beta member 4, mRNA	CCCTCAAAGAAGTCGGTTTTCTTTGGAAAGTAACAGTCTATCATTTGTATAGTGTAGTAT
+7.42	+7.92	0.01073735	0.00045992	Cdc42ep5	A_55_P2057686	NM_021454	ref|CDC42 effector protein (Rho GTPase binding) 5, mRNA	TGCTGACCTCCAGCTGGACGACGTCATCGGTCTGTAGTGTCATAATTCCCTCAACCCCTC
+5.09	+3.56	0.01585105	0.00243285	Fzd1	A_52_P597634	NM_021457	ref|frizzled homolog 1 (Drosophila), mRNA	CAAATGCCGATACATACATAGGACCTAAATTTATCTATGTCTGTCATACCCTAAAATGAC
+6.58	+3.52	0.01563553	0.00245105	Lipa	A_51_P459661	NM_021460	ref|lysosomal acid lipase A, transcript variant 1, mRNA	CTGTTGTTTGCTAGCAAAAATAAGTCTGCCAGTGACCTGAACACACGATGAAAAGCTCCT
+15.85	+3.32	0.00980048	0.00978731	Cables1	A_51_P117581	NM_022021	ref|CDK5 and Abl enzyme substrate 1, transcript variant 2, mRNA	GTAAGACGCATGATTGGTGTCTTGTGGCTTTTGCAGCTGGGACAAACTACATTTCAAGCT
+153.46	+16.65	0.00743823	0.00024986	Smoc2	A_55_P2002903	NM_022315	ref|SPARC related modular calcium binding 2, mRNA	GCTCATGTCAATGCTGTCTACAAACGAGTATGATCCTAACTGTTTTGGATAATCTTTTAT
+2.96	+2.26	0.03374052	0.01322820	Gprc5b	A_51_P173709	NM_022420	ref|G protein-coupled receptor, family C, group 5, member B, transcript variant 2, mRNA	CATCCAAGGATGCAGCGACCATGTGAGCTGATGAGAGCCCTTGGCAGGTGCTTTATTCAT
+26.55	+3.93	0.01721250	0.00400279	Pmepa1	A_55_P1983588	NM_022995	ref|prostate transmembrane protein, androgen induced 1, mRNA	GGTGCCAATGTTGGCGTTCTGAAAAGCCGCAATACACAATAAATTTTACAGTTCTTTGGA
+4.64	+5.38	0.01817252	0.00127129	Nfatc4	A_52_P342159	NM_023699	ref|nuclear factor of activated T-cells, cytoplasmic, calcineurin-dependent 4, transcript variant 1, mRNA	TAGTTTCTCCTAGCCCAGCTTCTAGCTTCCTGTTTTCCCTTTCTCTCCCAGCAAAGGTGT
+6.40	+5.47	0.01974868	0.00089064	Jam2	A_55_P2123502	NM_023844	ref|junction adhesion molecule 2, mRNA	TTCGTGATTTCTGTATGTGGCCTTGGCACATGCTATGCTCAGAGGAAAGGCTACTTTTCA
+3.57	+3.33	0.03374052	0.00406964	Tmed3	A_51_P284244	NM_025360	ref|transmembrane emp24 domain containing 3, mRNA	GAGTGAGTGCCCTTGGTGATCTATGTCTCCTGGAGGCAGAACTGTGCTAATAAAAACCAA
+6.57	+4.75	0.01640696	0.00123438	Serpinb1a	A_55_P2006008	NM_025429	ref|serine (or cysteine) peptidase inhibitor, clade B, member 1a, mRNA	ATTTTCTTCATTCGGCACAATCCCACATCTAATGTGCTCTTCCTTGGCAGGGTTTGTTCC
+6.31	+4.98	0.04411359	0.00732425	Magohb	A_51_P187018	NM_025564	ref|mago-nashi homolog B (Drosophila), mRNA	GGTTCTCTTATTGATGTAAATCAGTCAAAGGATCCTGAAGGCCTTCGTGTATTTTACTAT
+2.63	+2.35	0.03955104	0.00908989	Tmem223	A_51_P457492	NM_025791	ref|transmembrane protein 223, mRNA	TGTGGGTGCCTACCGGAGCCTGTGAAAAATGGCTTACCCTTCTCAGACGATGCAAAACCC
+11.95	+2.25	0.00970390	0.02423529	Ptgr1	A_51_P444437	NM_025968	ref|prostaglandin reductase 1, mRNA	GCTTTTTACCATTCAGTGCAAGTGTATACTGTCCTATGTAAGATGTAACAGCAATGCGTT
+48.95	+41.91	0.00748655	0.00015580	Lass4	A_51_P296528	NM_026058	ref|LAG1 homolog, ceramide synthase 4, mRNA	CCAAGGCTGTAGCTTGGGGGCTGTGGGGAGCTTTGGCTCCAAGGACCAATAAAACGTCAA
+6.60	+4.44	0.03264333	0.00443196	Eif2s1	A_55_P2184811	NM_026114	ref|eukaryotic translation initiation factor 2, subunit 1 alpha, mRNA	TAATTCCAGTACTTGGGAGGCTAGCCTAGTTTTCAAAGCAAGTTCCAGCGCTGTTACACA
+3.30	+2.47	0.02862338	0.00746458	Ikbip	A_51_P152404	NM_026166	ref|IKBKB interacting protein, transcript variant 1, mRNA	TCTAAATCATGGCACAGGACTTCATATTGTTGTGCTTTATGGCAAATTCCCAGTATTATA
+6.43	+2.30	0.03527656	0.00969982	Bend5	A_66_P115034	NM_026279	ref|BEN domain containing 5, transcript variant 1, mRNA	AGGGCTGTAAAGCATCAGAGTAGCCTGTCGGGACCACAATACGAACTGTTATTTTTACCA
+4.57	+2.52	0.03155689	0.01525040	Rab32	A_51_P293688	NM_026405	ref|RAB32, member RAS oncogene family, mRNA	GCCAAGTTTCTGTAGTGTAAAACCTGGAAGAAAGTAGACCATGTCTAGTTTTGTCTGTGG
+11.60	+24.24	0.01262645	0.00024479	Ccdc80	A_55_P2128869	NM_026439	ref|coiled-coil domain containing 80, mRNA	GACTTGTTATTAAGACATTTAAAAGAACTCTCTAACTGGAGAGAGAAAAGTGTGGTGCTA
+4.57	+7.80	0.01910487	0.00051778	Rcn3	A_55_P2046393	NM_026555	ref|reticulocalbin 3, EF-hand calcium binding domain, mRNA	AACTCTGAATGTCAACAGCACAAGCTAACCTGTCCTGCCTAGGAGCAATAAAAGCTGTTG
+3.33	+5.14	0.04971857	0.00216059	Fam114a1	A_51_P303180	NM_026667	ref|family with sequence similarity 114, member A1, mRNA	CAACGGACTTCTATGTCACTGGCCAGACCATTTGAGGACACTACAAGCAATTTTTGCACA
+5.13	+2.54	0.01623580	0.00719187	Echdc2	A_55_P2142451	NM_026728	ref|enoyl Coenzyme A hydratase domain containing 2, transcript variant 1, mRNA	ATTTAACCTCTCTATCAGTCTCTCTGATATCCCTGTGTTAATAAACATGCTGCAACTGTT
+3.93	+13.73	0.02567969	0.00027146	Cdc42ep2	A_52_P155554	NM_026772	ref|CDC42 effector protein (Rho GTPase binding) 2, mRNA	GGGAAGACTCTGCTAAAATGGAGCCCCTCCTTTGTTGGTATCGTTGGCTATGCTCCCCAC
+2.52	+2.98	0.04482931	0.00763823	Gsdmd	A_51_P172231	NM_026960	ref|gasdermin D, mRNA	TGCTAGAAGAATGTGGCCTAAGGCTGCAGGTAGAATCCCCCCAGGTGCACTGGGAACCAA
+4.19	+2.49	0.02068223	0.00832698	Tspan2	A_51_P394394	NM_027533	ref|tetraspanin 2, transcript variant 1, mRNA	GCAGAAATGTGGAGTTAATACAACAGGAACCTTTTTGTGTGTTTTGTGGTGTTTATCCTG
+21.55	+2.47	0.00859734	0.00818266	Klhl30	A_51_P205215	NM_027551	ref|kelch-like 30 (Drosophila), mRNA	CCCTGGGGTGTGTCAAAAGCTTGCTTCCGGGGATATGCTGAGATGGGGTGGAGCTAACAT
+4.91	+10.43	0.04321654	0.00032958	Tns1	A_55_P2030578	NM_027884	ref|tensin 1, mRNA	GGGCCCCTAGGGGTGGCATTGTACTGATAAATAAATATATATAATATATACATGAGACAT
+16.42	+2.76	0.00859734	0.01620864	Sulf2	A_52_P193925	NM_028072	ref|sulfatase 2, transcript variant 2, mRNA	GTAGGGGAATCTCACTAATATGAAATCCCGCTTTTCAAGAGTCGCGGTGTCAATAAACGC
+24.67	+26.88	0.00859734	0.00015864	Eml2	A_55_P1989921	NM_028153	ref|echinoderm microtubule associated protein like 2, transcript variant 1, mRNA	GGGACGAATGGGCCACCATGCCTTGTGGGAGCCATTGGTGTTTGGTTTGGGGTATTTTTT
+10.19	+2.68	0.01425435	0.00683070	Zfp618	A_55_P2012478	NM_028326	ref|zinc fingerprotein 618, mRNA	CGACTGCTTAGTCCTGAAGATATGAACAAGCTCATGTTTTTGAAATCTAACATGCTTTAA
+12.40	+4.31	0.01410849	0.00293256	Gulp1	A_51_P381218	NM_028450	ref|GULP, engulfment adaptor PTB domain containing 1, mRNA	TTAATGGTGACCTGTCCCTGCTACTGGCATGATCAAATAGTAGATAGAATTGGTCATTAA
+119.23	+6.69	0.00743823	0.00124793	Glipr1	A_51_P371051	NM_028608	ref|GLI pathogenesis-related 1 (glioma), mRNA	TAATGGAGCAAATTTTATATGCGACTATGGACCAGCAGGAAATTACCCAACGTGGCCATA
+2.59	+2.88	0.04411359	0.00512506	Tmtc4	A_51_P508485	NM_028651	ref|transmembrane and tetratricopeptide repeat containing 4, mRNA	TCAGAGGGCTACCTGTGTGTATATGCTGTGTTTTCATGTTTTAGTTGTAAAGTGGGTTTC
+5.19	+2.24	0.01808688	0.03043049	Adal	A_55_P2132942	NM_029475	ref|adenosine deaminase-like, mRNA	AGAGGAAATAACCCTTTCCTCCTTACATTACATTTGGTTATGGTGTTTTGTCACAGCATT
+6.13	+2.59	0.03264333	0.02110806	Prss23	A_52_P679105	NM_029614	ref|protease, serine, 23, mRNA	ATTTATTGGCTATATTGATACCCATATAAGACTGTATCTTACAGTGCACAGAATTCCCAC
+3.28	+5.06	0.03003454	0.00109152	Unc5b	A_55_P1973770	NM_029770	ref|unc-5 homolog B (C. elegans), mRNA	CCTGTTCGTCCATTCTGTAAATAACTTGTAAATAGTCTTTAGCATTCCTCTTGTAACAAG
+10.22	+2.14	0.03084515	0.02187461	Cnrip1	A_51_P460048	NM_029861	ref|cannabinoid receptor interacting protein 1, mRNA	AACATAAAGGTGGCACTAATACATACCCTTTAACTTGAACTTTGTACAACCGTGTATGGA
+2.77	+3.23	0.03788126	0.00312195	Chst15	A_55_P2137596	NM_029935	ref|carbohydrate (N-acetylgalactosamine 4-sulfate 6-O) sulfotransferase 15, mRNA	AACAACTTAAACCCACTTGGCACACAGGACAAGGTGGGGATGTCACAAAGCTTTTCATTG
+2.66	+4.97	0.03766208	0.00099457	Akap12	A_51_P342567	NM_031185	ref|A kinase (PRKA) anchor protein (gravin) 12, mRNA	GTACTCTTCTAGGCTGGACCGAATTCATATGCAGATTGAAGTGAGACCTGCTCTTTACAG
+2.83	+10.07	0.04321048	0.00086552	Loxl2	A_51_P275949	NM_033325	ref|lysyl oxidase-like 2, mRNA	TGAAGTGCCAGAATCAGATTTCTCTAACAACATCATGAAGTGCAGGAGCCGCTATGATGG
+8.54	+6.66	0.02862338	0.00174313	D0H4S114	A_66_P120125	NM_053078	ref|DNA segment, human D4S114, transcript variant 1, mRNA	AAATCCAAAGTGCTGGCATTTGAGTAGGAATTTGAAAATTATCCCTTTCCCAAAGTTGAA
+2.82	+2.28	0.04411359	0.01143568	Setbp1	A_52_P230167	NM_053099	ref|SET binding protein 1, mRNA	TTTTCATGCAAAGAGCTGTCATAGGTTGTTAAGAAAAAGAAACAAAGACAGTAGAAGTCC
+12.38	+4.25	0.00859734	0.00985249	Pard6g	A_55_P2141786	NM_053117	ref|par-6 partitioning defective 6 homolog gamma (C. elegans), mRNA	TGTTTCCATGTTGCTGCAGTGATCTGGAATGTGCTTTACTAAGACAAATATTACAGAACC
+10.37	+6.12	0.01655923	0.00076865	Pcdhb6	A_51_P403413	NM_053131	ref|protocadherin beta 6, mRNA	TCAGCGGTATGGGGACATTGTCCCAGAGCTACCAGTATGAGGTGTGTCTGAGCGGAGACT
+10.27	+10.39	0.04566446	0.00099457	Pcdhb16	A_55_P2072522	NM_053141	ref|protocadherin beta 16, mRNA	ACTTTCTGGTGCAGTTAACCTTTTATCTTTGGCAAAATAATGCCCGTTGATGCCTTCTTT
+20.25	+15.67	0.00921011	0.00030902	Pcdhb21	A_51_P317181	NM_053146	ref|protocadherin beta 21, mRNA	TAGCAATTTGTTGACTCTCATCATGGTTCCTGATGTACACTGGTTCTTTTTAAACATTCT
+7.41	+10.61	0.04318754	0.00198408	Mrpl36	A_51_P450123	NM_053163	ref|mitochondrial ribosomal protein L36, nuclear gene encoding mitochondrial protein, mRNA	AAACGATGTTCTTGTGTAGCAACTATCCCAGTCTTTACTCAAGGAAAACCTTGTTTACAT
+11.30	+8.22	0.00859734	0.00049308	Slc24a3	A_55_P2099650	NM_053195	ref|solute carrier family 24 (sodium/potassium/calcium exchanger), member 3, mRNA	ACTTATCATCCATTCGGTATGGTTTTCCCAGTCCCTTGTACACATCCTGGTTTGAATTGT
+5.91	+10.13	0.03544135	0.00081594	Antxr1	A_51_P407248	NM_054041	ref|anthrax toxin receptor 1, mRNA	TTTTTTAGTTATCTGAGCTCAGCTGAGTTATCACGCTTGGAGAACCGATTTAAAGGAATT
+33.29	+15.05	0.01585105	0.00086366	Cd248	A_51_P188271	NM_054042	ref|CD248 antigen, endosialin, mRNA	CAAAGGACACACCAGGACTCCAGGACCTCAAGGGGTGGGTGCTGGGATCTTCTCCAATAA
+2.67	+4.13	0.04047376	0.00202528	Optc	A_55_P2180904	NM_054076	ref|opticin, transcript variant 1, mRNA	GACAGGACTGATAATTACATTTTCCAGAATTTTGCAGTTCAGTTGTTAAACACAGCCATT
+24.49	+30.61	0.00743823	0.00015045	Erdr1	A_55_P2034481	NM_133362	ref|erythroid differentiation regulator 1, mRNA	ATGTCACCCACGAAAGCACACACGTAGAAGCGGACGCCGTGGTCAAGATGTCTCTGCCAT
+2.96	+3.08	0.03198091	0.00358440	Cd81	A_51_P223443	NM_133655	ref|CD81 antigen, mRNA	GCCTTCAATGCACTTATTCTTTCTAACGTGTCACCTTCAACTGTAATTAAATCTTGAAAC
+10.63	+15.47	0.00921435	0.00034657	9030425E11Rik	A_52_P393589	NM_133733	ref|RIKEN cDNA 9030425E11 gene, mRNA	GGGAACAAGAGCAACCAGAATTTCAAGACTGCTTGGAATAGAGAGGGAGAGTAGACCTTT
+6.36	+30.18	0.03815275	0.00018689	Olfml3	A_55_P2102540	NM_133859	ref|olfactomedin-like 3, mRNA	TTAGACGGCACCCAGAACGACACGGCTTTTGTCTTCCCAAGGCTGCGTGACTTCACCCTT
+4.51	+10.63	0.01908459	0.00034472	Epdr1	A_52_P577388	NM_134065	ref|ependymin related protein 1, mRNA	TCGCTGTGTTTTATTTGCCATGTATCATCTTTTGTTATCAAGAGAAGTGTATGATGCTTG
+2.48	+3.19	0.04313957	0.01419265	Farp1	A_55_P2076984	NM_134082	ref|FERM, RhoGEF (Arhgef) and pleckstrin domain protein 1 (chondrocyte-derived), mRNA	CAAGGCAGGCTGACGTGTAACGACACCAGTGCCGCTCTCTTGATCTCACACATTGTACAG
+7.55	+3.62	0.01472191	0.00314029	Carns1	A_55_P2146520	NM_134148	ref|carnosine synthase 1, mRNA	TACACCTTTCCTCATTTTAGGGAGCTAGCTACTCTGAAAACACCTGTCTTTGCTCAGGAG
+4.50	+2.71	0.03597007	0.01577246	Vasn	A_55_P2149774	NM_139307	ref|vasorin, mRNA	TATTCTATCTGTGTCACACCCTTGGGAGCTGGACGGACACCTGAAGGTGAGGAGGCCTGT
+4.53	+2.34	0.03789658	0.01506522	Mtss1	A_51_P201338	NM_144800	ref|metastasis suppressor 1, transcript variant 1, mRNA	GGAGATGCTGCCAGCGCGAACGAACTCTTTAATTAATAAAGCCTAATTTGTCTTGATCCA
+3.49	+22.03	0.03412603	0.00033320	Wbscr17	A_52_P436590	NM_145218	ref|Williams-Beuren syndrome chromosome region 17 homolog (human), mRNA	CCCTCTGGTTAGGGTGCACTTATAAATCAGAGTTAATATATGGATGTGTCTGCATGCACG
+7.84	+6.50	0.01585105	0.00088977	Mrgprf	A_55_P2116180	NM_145379	ref|MAS-related GPR, member F, mRNA	GACAGAAAGGACCTTCTGTCACCATGGGTAGCTGACTGCTTTTCTGACCCCACCCACCCA
+15.05	+10.43	0.00859734	0.00035085	Zfp503	A_51_P126626	NM_145459	ref|zinc finger protein 503, mRNA	TAACTATTTTTAATTTTTAAGTCCACCCGCTGAGAAGGGGACAAGGTTTACGTCATGTGC
+3.01	+2.49	0.04024554	0.04272811	Fam160b1	A_52_P561377	NM_145505	ref|family with sequence similarity 160, member B1, mRNA	TTCTAGGGTTTCAGATTCATTGTATAGCTTGGTTTTGCTACTAAGGAACAAACTACCAGA
+16.38	+4.15	0.01855358	0.00200795	Fam176a	A_51_P140641	NM_145570	ref|family with sequence similarity 176, member A, mRNA	ATAGAAACCGTGTGTCCTTTCCTTTTGGAGAGAAAAGTCTCATGACTTCAGAGACTCATG
+16.88	+3.21	0.00978634	0.00635970	Il17d	A_55_P1980051	NM_145837	ref|interleukin 17D, mRNA	GCGCCCCTTTGTTCTTTAGCTTATGGATGGTCTTAACTTTATAAAGATTAAAGTTTTTGG
+14.22	+6.16	0.02495008	0.00079028	St6gal1	A_52_P161630	NM_145933	ref|beta galactoside alpha 2,6 sialyltransferase 1, transcript variant 1, mRNA	TGTGGGGGAGTAAATTAATAAGTGTAATATGATTCTGATGTCTGTTAGACTTTCTCTGTG
+4.02	+2.73	0.02988027	0.02214395	Tmem185b	A_55_P2184925	NM_146103	ref|transmembrane protein 185B, mRNA	CGGACACAGGTCTCTAGTATTCTAATAGATGAATTTTCTAATGGAGTGAATCTGCATATA
+42.76	+79.40	0.00743823	0.00013451	Tmem119	A_51_P418116	NM_146162	ref|transmembrane protein 119, mRNA	CAGAACTCTTCTCTGTCAGTCCACGAAGTAGACTAGAAGCCAACGGGTGCCTGGGGGCAA
+11.28	+87.24	0.01585105	0.00018689	Kctd15	A_55_P2162204	NM_146188	ref|potassium channel tetramerisation domain containing 15, mRNA	TGTTCTGTGTTTGTGTGAACACACCGCGTTCCCGGTTCATGCCATAAAGAACGCTATAAA
+5.90	+2.19	0.03466105	0.01374364	Olfr1466	A_55_P2175579	NM_146694	ref|olfactory receptor 1466, mRNA	CTCTCTCTTGCTCTGATAGACATGTTAATGAACTGGTACTTATTTATCAAGCCAGTTTTA
+233.34	+2.43	0.00859734	0.04224383	Fam20a	A_51_P430929	NM_153782	ref|family with sequence similarity 20, member A, mRNA	AAACGGGATCCACTGAACCTCATCTTTATCCTTGGGTGGAGGTCACTGCTTTTACGGTGC
+2.98	+6.08	0.04821601	0.00111964	Myl9	A_51_P308298	NM_172118	ref|myosin, light polypeptide 9, regulatory, mRNA	CTTAGGCTTGTGGAGTTGTCTCAGCACCCCCAGAATGCATTGAGGGAAGGGAAGCTGCCT
+3.77	+2.10	0.02344545	0.01514359	Fam176b	A_52_P678056	NM_172145	ref|family with sequence similarity 176, member B, mRNA	TGGGAAAAGAATGCCAGCTCCCACCTTCTCCCGATAATAATGACCAATGAAAGGTAGTCT
+17.24	+4.83	0.01560475	0.00512470	Sulf1	A_51_P142744	NM_172294	ref|sulfatase 1, transcript variant 2, mRNA	ATCACATATTGTTTAGCGTACGCTTTTCCCAGGAACCATTGCATGTATTTTACCTCGACG
+22.28	+10.15	0.00783451	0.00662600	Shroom2	A_55_P1979575	NM_172441	ref|shroom family member 2, mRNA	CCACTTATCAACAGATCCTCTTGCTTGACTTTAACAAAATAAATAGTGTCTCTTCAGATG
+5.44	+3.01	0.01958988	0.00509949	Sgsm1	A_55_P1982186	NM_172718	ref|small G protein signaling modulator 1, transcript variant 1, mRNA	CAAGTGTCTTGTAAATGTTCATTGCAAAGATGACTATTCAGAGCAAATATATCTGAGCAG
+16.47	+13.54	0.00919899	0.00049367	Lrp11	A_51_P295237	NM_172784	ref|low density lipoprotein receptor-related protein 11, mRNA	GTTACAGTAGCAGTCTGAGAGATGAATGTTGAGTGAACTTACCTACACTCTGTGATGCTG
+8.91	+3.85	0.01392948	0.00563297	Rspo2	A_51_P222337	NM_172815	ref|R-spondin 2 homolog (Xenopus laevis), mRNA	CCTTAGGTCAGTTTGTCCTTAGATTATGAATTGGCAGGTTCTAATTGCATTATTTCCCTG
+12.43	+3.29	0.00980048	0.00384133	Cbr3	A_51_P481159	NM_173047	ref|carbonyl reductase 3, mRNA	TCTGCAAACTCAGTCTGAACAATTCGCTGTGTCCACACTCTCAGCTCATCGTGTTTTCAA
+10.64	+2.48	0.01585105	0.01517164	Fam132b	A_51_P121179	NM_173395	ref|family with sequence similarity 132, member B, mRNA	TGTGTCATATTGCTAGGCAGAATATATTTATGTAATGGATCACACAAAGCCCTAACAATG
+3.49	+2.78	0.02819316	0.01109810	1110067D22Rik	A_51_P440047	NM_173752	ref|RIKEN cDNA 1110067D22 gene, mRNA	AGTTTCAAATCTTGCCAACTTCTCTACAACTCCCTAAGAGATCACTCTTAGAGTTGATGA
+8.33	+2.75	0.02574877	0.01065521	Mgst2	A_51_P150120	NM_174995	ref|microsomal glutathione S-transferase 2, mRNA	AGATTCCTGAACGAATACCTGGACTTTCATGTTGCCAAGAAACTGAGGAAGCCCTTCTAA
+4.76	+5.09	0.01927701	0.00413226	Lpar4	A_52_P438036	NM_175271	ref|lysophosphatidic acid receptor 4, mRNA	GGGACACATTACAGCCAGAGAGCTACAGTATTTGTGCCCAGGTCAGGAGTAAATTGAAAA
+3.95	+6.04	0.02121190	0.00080344	Ttyh3	A_52_P196105	NM_175274	ref|tweety homolog 3 (Drosophila), mRNA	TGATTTTTATTTCTGTGGGGAACTTTATTTTTCTTGGCAAATAACTAAAGTTCTTGTCCA
+3.47	+2.10	0.03266129	0.01841891	Pnma2	A_52_P596595	NM_175498	ref|paraneoplastic antigen MA2, mRNA	TGACTCCACGTGGCATTATGTTCCTGGGAATAGCTTTGCCGTTGTACTTACCAACAGAAT
+5.13	+11.97	0.01498207	0.00029964	Ltbp4	A_55_P2033500	NM_175641	ref|latent transforming growth factor beta binding protein 4, transcript variant 1, mRNA	TTCCAGAAGGCTTCACCTGCGATTGTTTCGATGGCTACCGCCTGGACATCACCCGCATGT
+14.67	+159.06	0.01585105	0.00013451	Adamts2	A_51_P227222	NM_175643	ref|a disintegrin-like and metallopeptidase (reprolysin type) with thrombospondin type 1 motif 2, mRNA	CAAAGAATCCAGGAGCTCATTAATGCAGTGCAGAGGAAAGAGAAGCCGGGAAAGTTCTAA
+3.28	+4.31	0.03003454	0.00136922	Leprel4	A_55_P2145696	NM_176830	ref|leprecan-like 4, mRNA	CCAGTAGAGGCTCTGTTGTAAGACCCTGTCTCAAAATAAAACAAAAGGAAAAACCTTAAA
+3.68	+6.03	0.03971541	0.00119384	Olfml2b	A_52_P454183	NM_177068	ref|olfactomedin-like 2B, mRNA	GAGGAATTTCTATGGCAACTGCTTTGTCATCTGTGGGGTACTATATGCTGTGGACAGCTA
+4.12	+26.50	0.02353058	0.00041225	Wscd2	A_52_P173442	NM_177292	ref|WSC domain containing 2, mRNA	TGGCCTCCTCTGGTCACGAACTTTCTGTTCGAAGATTCCTCAGGTCAACACTATCATTAA
+4.55	+2.54	0.04084413	0.00839842	Synpo	A_51_P123676	NM_177340	ref|synaptopodin, transcript variant A, mRNA	GTTAAAGGTAAAGGGATGATGCGATTTTGGAGTGATTAGTAGATTTGCCCACATATCAGG
+5.06	+5.79	0.01643679	0.00080670	Myo3b	A_55_P1981814	NM_177376	ref|myosin IIIB, mRNA	GAGATGGAGACCCTCCCCTCTTTGAAATGCATCCTGTGAAAATGCTCTTTAAGATACCAA
+16.20	+2.44	0.00859734	0.01078016	Rnf150	A_55_P2234361	NM_177378	ref|ring finger protein 150, mRNA	AAAGATCATCATGCAATCTACAAAGAGAAGGTCCAGTCTCTGCAGTGCTGAGGTACTGAG
+4.52	+4.44	0.02160735	0.00129430	Fam43a	A_55_P2121456	NM_177632	ref|family with sequence similarity 43, member A, mRNA	CACTGTTGTGAAGTATTTTTGACTTTTTGTTTTTTGTACATAACTGTGTTCTCGGAGCTG
+6.79	+2.37	0.01418604	0.02681874	Psd3	A_51_P275123	NM_177698	ref|pleckstrin and Sec7 domain containing 3, transcript variant 2, mRNA	GTCATGAATATAACCGTCCCTGGATTTTTATAAGTTGAGGGCATTTTGTTGTTTTACGAC
+6.73	+9.98	0.01425435	0.00051778	Lcmt2	A_52_P67983	NM_177846	ref|leucine carboxyl methyltransferase 2, mRNA	GTTCCTGGAGTGACTGTTATCTGTTTGACTACAGGGTTGAGCTCTGAATATCAGATTGAC
+7.83	+2.21	0.01073735	0.03427108	Obsl1	A_51_P479583	NM_178884	ref|obscurin-like 1, mRNA	CTGCTGGTAGATGGTGACTAGAGGACTGAAACACACCAAGCAGGTGCCCTTGGACAATTT
+3.57	+2.50	0.04411359	0.02818773	Zmiz1	A_55_P2009677	NM_183208	ref|zinc finger, MIZ-type containing 1, mRNA	CACTCTTAATATAGATTGAACCAGAAAGGTGACCCCTAGCTGTTGACTTATTGTCACCCT
+3.71	+5.77	0.02696105	0.00144381	Snapc5	A_51_P244061	NM_183316	ref|small nuclear RNA activating complex, polypeptide 5, mRNA	TCAAGGGCAGGGTAGTTATACAAACTAAGTCTTGGGTGCTTCATCTCTTCAAAGTCATCT
+3.11	+2.10	0.04630690	0.03604426	Pbx1	A_55_P2051701	NM_183355	ref|pre B-cell leukemia transcription factor 1, transcript variant a, mRNA	CGTCACCTTTGTGGTTTTCAGCCTAGCTCAAAGCTTTCTGGAAACTTTTATTATTTTATT
+16.76	+4.82	0.01669592	0.01161096	Gxylt2	A_66_P124681	NM_198612	ref|glucoside xylosyltransferase 2, mRNA	AGGAGATGCTGCTTCCACTCTACCAGAAGTATAAAAGTGCCATCACATGGGGAGACCAGG
+18.48	+3.04	0.00953585	0.00688973	Ccdc68	A_55_P2079928	NM_201362	ref|coiled-coil domain containing 68, mRNA	AAGCCAAGGAACGAGGACCTTTCCCACATGGAAGATGAATTCTGCTTTAAACCTAAAAAA
+3.85	+3.00	0.03409070	0.00423615	Tes	A_55_P1961320	NM_207176	ref|testis derived transcript, mRNA	CCATCCTTGGGTGTTTTTAATGTTTTCCCTTGTATGCATTCATACATAACTATGCACTAT
+3.67	+6.86	0.02386506	0.00067158	Efna5	A_51_P144319	NM_207654	ref|ephrin A5, transcript variant 1, mRNA	TGTGATTCTAGCATTTGTCTCTAACCAATGATGAAACAATTCCTCATGGCCCTCTCTGCC
+3.60	+2.88	0.02795687	0.00454377	AI314831	A_52_P555739	NR_015462	ref|expressed sequence AI314831, non-coding RNA	CATACTCACAGAACAGTCACGATGTATCAGGTTCTAGTTTATGGATGTTTCCACAAAGGT
+14.19	+20.04	0.00859734	0.00024986	1810058I24Rik	A_55_P2141938	NR_027875	ref|RIKEN cDNA 1810058I24 gene, transcript variant 1, non-coding RNA	CAGTGATATGACTGCGTTTTCAAAAAACCACTTACTGTGAGCTCTTGGCGAAATCTTCGC
+51.66	+43.12	0.00743823	0.00014031	0610007N19Rik	A_52_P670812	NR_038186	ref|RIKEN cDNA 0610007N19, non-coding RNA	TCTTCTTCCTTGACATGGTCAGTGACTCTTCAAGCTTCCATCGGGATGTCATATTTTACT
+8.08	+7.94	0.01046503	0.00058610	B630019K06Rik	A_51_P513062	NR_045448	ref|RIKEN cDNA B630019K06 gene, non-coding RNA	TATGTCAGTGTCAGTTACTAAGTAAAATGTCCTGCTTTGTCAGCGCTAGAAACAAACTTT
+31.22	+47.72	0.00843131	0.00013451	TC1700876	A_55_P1985422	TC1700876	tc|Q811B0_MOUSE Erythroid differentiation regulator, partial (43%)	ATGTCACCCACACACGTAGAAGCGGATGCCGTGGTCAAGATGTCTCTGCCATCCCTACAG
+6.15	+4.62	0.03155689	0.00219347	LOC637916	A_55_P2033690	XM_003086875	ref|PREDICTED: midline-1-like, mRNA	AAGCCTTCCAGGGCGTCGCGACATCTTCCCCGATCTGTCCAGAAAATCACTCACAGTCAG
+5.40	+2.13	0.04850868	0.01687176	Gm17773	A_55_P2108554	XR_105723	ref|PREDICTED: hypothetical LOC100046548, partial miscRNA	GCACTGCAGGTGCGAGGAAGAGGTCCCAACTTGAAATTAGAATTGTGATATCCAAAGTGT

## Sheet: Shared targets-down
Fold Change TIA1 KO vs. WT	Fold Change TIAR KO vs. WT	FDR (limma) TIA1 KO vs. WT	FDR (limma) TIAR KO vs. WT	ProbeID	Oligo	Systematic Name	Description	Sequence
-3.96	-2.05	0.02721988	0.01985261	Map3k6	A_51_P170807	AB021861	gb|ASK2 mRNA for apoptosis signal-regulating kinase 2, complete cds.	GGCAGGCACCCAAAGGACACTACATACAATCATAGACTATTAAACAGAACACTTGCTACC
-4.49	-2.83	0.02687407	0.02176959	1700022F17Rik	A_55_P2271416	AK006238	gb|adult male testis cDNA, RIKEN full-length enriched library, clone:1700022F17 product:hypothetical Glutamine-rich region containing protein, full insert sequence.	TGCTGAGGTATGCCAGTAGGGTATTACAATTGTCAACCTCATATTTTGATGGCCGGACTT
-3.34	-2.33	0.04239379	0.02322546	1700113A16Rik	A_55_P2219151	AK008852	gb|adult male stomach cDNA, RIKEN full-length enriched library, clone:2210408E11 product:unclassifiable, full insert sequence.	AGAGAATTCAGATTCTCCTTGGGAATCTCAGACCTTCTGCCCCATTACATCCCACCCCTT
-22.05	-3.06	0.00859734	0.00666477	4930478M13Rik	A_55_P2145459	AK015589	gb|adult male testis cDNA, RIKEN full-length enriched library, clone:4930478M13 product:unclassifiable, full insert sequence.	CAGATCATCGCTCTACAATAGACATTGGCATAAACAAATGCTAAGTCTCATCTTAGATTT
-2.86	-2.90	0.04394525	0.00499280	Btn1a1	A_52_P196097	AK021333	gb|10 days lactation, adult female mammary gland cDNA, RIKEN full-length enriched library, clone:D730042M18 product:butyrophilin, subfamily 1, member A1, full insert sequence.	TGTTAGTGATCCAAATCAAGCAAATCTCCCACTCAGTTTTTCCTACTGTGAAACCAGAAA
-4.63	-2.37	0.02114862	0.01671179	AA684185	A_55_P2180849	AK139675	gb|2 cells egg cDNA, RIKEN full-length enriched library, clone:B020010F15 product:unclassifiable, full insert sequence.	GAGGAGGGACAACGACAGGGATAAAGACTGGACTGTCAAACACATAATTAAAGTTAATTA
-28.66	-26.77	0.03339818	0.00219113	AV026068	A_55_P1984961	AK148879	gb|2 days neonate sympathetic ganglion cDNA, RIKEN full-length enriched library, clone:7120458G20 product:unclassifiable, full insert sequence.	TAAAGACAGAGTTGGAGATGGGCTACCATTGGTGTTGATTGAGATGACAAGCAGTCACCT
-6.95	-3.51	0.04364159	0.01680434	Hist2h3c2-ps	A_55_P2142251	BC015270	gb|histone cluster 2, H3c2, mRNA (cDNA clone MGC:18559 IMAGE:4240748), complete cds.	AGCTGAAGGCTGAGATCTAGCTTACAGCTCATAATTACATCACCAGACTTCTGGAAAAAA
-3.75	-2.70	0.04077744	0.01914447	Gm6566	A_55_P2057435	BC042778	gb|Mus musculus, clone IMAGE:4210168, mRNA.	TAAAGAAAAAAGAGGGAGATGTAGGAAGCCAACTCTAAGATGGCGCAGGCTTTCTGTGTG
-10.61	-12.11	0.03544135	0.00029964	chr1:134171292-134176062_R	A_30_P01029540	chr1:134171292-134176062_R	lincRNA:chr1:134171292-134176062 reverse strand	GATACAGGCCCCCAAGAGGTGCTTTGCTCAACACATTGAATCCTTACTTGGTCCCATACG
-4.64	-2.44	0.02449423	0.01502781	chr10:93975406-93977476_R	A_30_P01032355	chr10:93975406-93977476_R	lincRNA:chr10:93975406-93977476 reverse strand	TCACTGTGTTGTAAGCTACTTTGAAACCGGGACATCTTTCCACTTGAGCGTTCTCTAGTC
-2.67	-7.08	0.04924260	0.00062516	chr12:55844075-55898175_R	A_30_P01027230	chr12:55844075-55898175_R	lincRNA:chr12:55844075-55898175 reverse strand	AGCTGCTGCATAGACTGTGCTTGTTGGAACATTAAGCTGCATTGTAAAACTCATGTTGTA
-4.30	-5.51	0.01934880	0.00527550	chr14:43929100-43945100_F	A_30_P01024482	chr14:43929100-43945100_F	lincRNA:chr14:43929100-43945100 forward strand	TGGAGAATTCCAGCACCAGATCATGGTCAGTTGAGCCAGGAGCACTGGCTATGGGGTCCA
-3.83	-2.53	0.03084515	0.02320960	chr14:65720392-65769859_R	A_30_P01025826	chr14:65720392-65769859_R	lincRNA:chr14:65720392-65769859 reverse strand	TTTTAATGAACAACTGGCAACCAGCCCAGGTCCCCAGGGTCCGAGCCCGCAGCTGCACTC
-4.17	-2.27	0.03053097	0.02924903	chr15:8463685-8494960_R	A_30_P01023210	chr15:8463685-8494960_R	lincRNA:chr15:8463685-8494960 reverse strand	AGCAAAGGCCAAAATGGTGGATGCATCCCTAATGGTTGGAGAAATGGTGGAGAATGTCAT
-3.86	-2.97	0.02671173	0.00825385	chr17:38132217-38157667_F	A_30_P01021320	chr17:38132217-38157667_F	lincRNA:chr17:38132217-38157667 forward strand	CAATGTGCTAAGGCCTTTGTGTTATGGTCCACTGAGATTCAACACTACTCAAGCACCAAG
-3.61	-2.01	0.04467337	0.03346518	chr18:32389816-32394927_F	A_30_P01018706	chr18:32389816-32394927_F	lincRNA:chr18:32389816-32394927 forward strand	TGGTAGAGCAGATGCTAGTAGAACTTGTTTGCCAATCTATCTTATCCTTCAAAGAAAAGG
-2.72	-2.21	0.04971857	0.01584012	chr18:6144775-6202232_F	A_30_P01027352	chr18:6144775-6202232_F	lincRNA:chr18:6144775-6202232 forward strand	AAAGCTTGTCTACTTATCAAAGATCCCCAGACACTGCATTTCCTGTGGGTCTTTGCTTCC
-4.18	-2.14	0.03818431	0.02182112	chr19:61226425-61270975_F	A_30_P01022926	chr19:61226425-61270975_F	lincRNA:chr19:61226425-61270975 forward strand	AACAGATTCAGTGATCCATGGTCAGAGAGGACTAACTCCATTGTGTTAGGAGGTGTGAGA
-3.25	-113.47	0.03198091	0.00036481	chr3:87757295-87774970_F	A_30_P01033229	chr3:87757295-87774970_F	lincRNA:chr3:87757295-87774970 forward strand	TTCTTTGCCTTCTCTAAGCCAGAGAGGGGCAGAAGCTCAGAACCCTCCCACCGCCATTTG
-3.02	-10.07	0.03956418	0.00088180	chr3:96074625-96086375_F	A_30_P01031568	chr3:96074625-96086375_F	lincRNA:chr3:96074625-96086375 forward strand	TCTAGGTAGGGGGCCTTGATTGGAGTTTGTTTTCTCTGCCAGTTAAAGAATAAACGGCAG
-125.23	-2.32	0.00743823	0.03269814	chr5:23195569-23218551_R	A_30_P01023802	chr5:23195569-23218551_R	lincRNA:chr5:23195569-23218551 reverse strand	ATAAGGTAGCAATCTCTCCCTTGAGGTACAAACCAACCAGAAATTTACGAATATCCTATA
-3.86	-2.44	0.04740529	0.04839350	chr6:31170350-31287353_F	A_30_P01019476	chr6:31170350-31287353_F	lincRNA:chr6:31170350-31287353 forward strand	CTGACTGACCTCTTTTTGTTTTCAAATGAAGAGGAGCCAAGAATAGGACAGCTTGGGAAG
-3.17	-2.10	0.03431609	0.02702268	chr7:26202452-26224557_F	A_30_P01018021	chr7:26202452-26224557_F	lincRNA:chr7:26202452-26224557 forward strand	GAAAAGGATTTGTGAGAGATGGCCTAGAGCCAAGGTTTTGTCCGATGTTCTCACACTAAG
-3.28	-2.09	0.03645147	0.01738448	chr8:122807653-122823000_R	A_30_P01017490	chr8:122807653-122823000_R	lincRNA:chr8:122807653-122823000 reverse strand	AGCTCCATCATGCCTGAGCCTCCTCCAAGATCAAGGCGAACAAGGAGAGAGGCATAGGCA
-4.43	-2.11	0.03172131	0.01540692	chr8:124355710-124401160_R	A_30_P01025936	chr8:124355710-124401160_R	lincRNA:chr8:124355710-124401160 reverse strand	AATCACTTGGAACGCTGAGTAGGTATATCTGCATATGGCACAAACTATAAAGGCCCCTGG
-4.43	-4.44	0.03554921	0.00295163	chr8:124397412-124398022_R	A_30_P01024275	chr8:124397412-124398022_R	lincRNA:chr8:124397412-124398022 reverse strand	GTGCCTGTTAGGGTTTGTCATAGTTGTCAAAGAGTGTGGCCATGTGGTTTTAATGAATTG
-4.96	-2.50	0.04010164	0.00759757	chr8:4325209-4348788_F	A_30_P01030249	chr8:4325209-4348788_F	lincRNA:chr8:4325209-4348788 forward strand	GGCTTCACATTCCAAACCAGAACATTACTTTCTTTCCAGTGTTGTGGTTACAAACAGTTT
-6.83	-2.23	0.04823276	0.03067922	chr8:89996710-90049453_F	A_30_P01024770	chr8:89996710-90049453_F	lincRNA:chr8:89996710-90049453 forward strand	GATGGACATTCTACCCCTGAGACCAATTTCGATCAAATACTTTTGTCAATAAAAAGATAC
-3.91	-2.01	0.02383294	0.03985074	chr8:90048940-90049461_F	A_30_P01029453	chr8:90048940-90049461_F	lincRNA:chr8:90048940-90049461 forward strand	TTGGTGATAAAATATTGATTATTTATCCACAGCCGCATGCAGAGGTCCAAAGCACGTAAA
-4.39	-3.14	0.03198091	0.00315050	chr8:94841965-94881130_R	A_30_P01032525	chr8:94841965-94881130_R	lincRNA:chr8:94841965-94881130 reverse strand	CTGTTTATCTTCGCAGCACAGGATGTTTCTTGGCTTCAAACCATTTGGATAAGTGATGGC
-7.17	-4.43	0.01585105	0.00149820	Csn3	A_51_P227275	ENSMUST00000001667	ens|casein kappa	GCAATTTTCACAGATTCAGATCTTTCTCGTCTTCCCTTACCTTTTACATTAACATCACAG
-3.68	-2.07	0.03198091	0.02167408	5830415F09Rik	A_55_P2117830	ENSMUST00000030015	ens|RIKEN cDNA 5830415F09 gene	TTACTTATATTCTTTTTTAATCCTATGGATTAAATCCCTGCATTTGAGGGTCTCTCTCTC
-3.67	-10.11	0.04411359	0.00054972	H2-M2	A_51_P191463	ENSMUST00000077662	ens|histocompatibility 2, M region locus 2	TGAGCCCCTCACCCTGAGATGGAGTAGACCTCCTCAGTCTTTCATTTTCATCATAATAGT
-4.36	-2.63	0.02959461	0.00804133	ENSMUST00000097361	A_55_P2029523	ENSMUST00000097361	ens|RIKEN cDNA C130040N14 gene	GCAGCTCAGTAAGCCTGTGTCCAAGCTGTGATCGTCTGATTATTAAAGTTACTTAGACTG
-2.82	-2.64	0.03522152	0.00833531	Apitd1	A_52_P206058	ENSMUST00000105695	ens|apoptosis-inducing, TAF9-like domain 1	TGATCTGAGGTCCACTGACATCATTGTCCACATCTGTTGGTGTATTTCGGGGTTCTTGTT
-11.74	-11.42	0.01570025	0.00053105	Nme1	A_55_P2100118	ENSMUST00000107844	ens|non-metastatic cells 1, protein (NM23A) expressed in	TACCGAGAGAGGGTTTCTCCCTTGACTGTATCTTCTGCTGTCCTTGGAGGTCTGGGAGGG
-20.46	-32.59	0.03003454	0.00034834	Nuf2	A_55_P2113964	ENSMUST00000111363	ens|NUF2, NDC80 kinetochore complex component, homolog (S. cerevisiae)	GCACTCTCTGAACTACTTAGTGTCTGTGCAGATTTCTCTCCTGAATTTCTATGCTCCTCT
-7.14	-3.31	0.03003454	0.01041493	ENSMUST00000115900	A_55_P2067967	ENSMUST00000115900	ens|predicted gene 6468	AAACATCTGGAATTGAGAGGTGTGGTCTTACTGGATTTGGATCTTATGCCTCTGAGGGGT
-2.94	-2.60	0.04483037	0.00920650	Gusb	A_52_P160936	ENSMUST00000122994	ens|glucuronidase, beta	TTTGCAAGGAAGTGAGGACCAATGACAGGTGGGGTCTTGTCTAAAGTGACATCACTCAAA
-3.37	-2.87	0.04109004	0.00423615	Ccl25	A_66_P104618	ENSMUST00000127258	ens|chemokine (C-C motif) ligand 25	AAACTTGATGACCTTACTTTGATTCCAAGCTCCACTGACTCTGCAAAGTTGCCCCCAGAT
-4.96	-3.88	0.02959461	0.00194621	Dnajc11	A_52_P554506	ENSMUST00000139555	ens|DnaJ homolog, subfamily C, member 11	TGTCCTTCACCCTTGACCTAAGAATGTTAGAGCTCAGATTTCCAAATATTTGTGTACATA
-3.63	-2.73	0.02894126	0.00570909	Gm4952	A_66_P134704	NM_001013762	ref|predicted gene 4952, transcript variant 1, mRNA	GATCGCTTCAGTGGAAGTCCTTTGATCTCTGTTTAATTTCCATGCCAAATAATGAATGAA
-3.30	-3.04	0.04850868	0.00424721	LOC547349	A_55_P1966659	NM_001025208	ref|MHC class I family member, mRNA	CTTTTGTGTTGAAGAGCAAGAGAAAAATAGGTGGAAAAGGAGGGGTCTATGCTCTGGCTG
-9.37	-4.62	0.03061385	0.00459805	Tpd52	A_66_P133328	NM_001025261	ref|tumor protein D52, transcript variant 1, mRNA	TGGCTAGATTTAATTGAGGATAAGGTTTCTGCAAACCAGAATTGAAAAGCCACAGTGTCG
-6.34	-15.67	0.01408222	0.00186591	Ecscr	A_52_P1026777	NM_001033141	ref|endothelial cell-specific chemotaxis regulator, mRNA	GGAGTCAATAGAGCAAGACTTAAGGAAATAATGAGGTAGATTGTCCATTCTACTAGAATT
-7.31	-7.90	0.02488584	0.00073936	Nlrc5	A_55_P2016034	NM_001033207	ref|NLR family, CARD domain containing 5, mRNA	TAAACTCACAACACTCCATATCAAATGATCAATAAACGCAGATGTAACTGGTGTCTGATG
-2.48	-3.17	0.04493371	0.00322310	Mmp25	A_51_P187262	NM_001033339	ref|matrix metallopeptidase 25, mRNA	ACTCCTCTAATTCTCAACTAGTCCTACTGATCACAGTGGGATGGTGACTGTACTCTGACT
-3.96	-2.60	0.04740529	0.00807084	Parp14	A_51_P514712	NM_001039530	ref|poly (ADP-ribose) polymerase family, member 14, mRNA	TGACTAGCCAACCAATGTTACAGACACTTTCATTCAAAGTAAATATGTCATTGTCTTCAC
-4.95	-11.40	0.01712810	0.00143790	Ccl27a	A_55_P2068734	NM_001048179	ref|chemokine (C-C motif) ligand 27A, transcript variant 1, mRNA	GAAAATGTACTCAAACCCCCAACAGCAAAACTAATAAAGCAACATTAGACGACAATCTCC
-6.04	-4.60	0.02744897	0.00308923	Aspg	A_52_P338956	NM_001081169	ref|asparaginase homolog (S. cerevisiae), mRNA	CTGCTTCCCAGCCTTTCCGCACGACAATCTGAAGGTCTTTGTTGAGAAGAATGTCAATAA
-3.23	-3.10	0.04919536	0.01063787	Ttll9	A_55_P1987186	NM_001083618	ref|tubulin tyrosine ligase-like family, member 9, transcript variant 1, mRNA	AGTTCCACTGCTCAGAGAGCACGTCTAATACCACATCTAATAAAGCACAGGCTTAGAGCT
-33.07	-43.03	0.04411359	0.00212453	Rnf39	A_55_P2158018	NM_001099632	ref|ring finger protein 39, mRNA	TGTTTGTACCACCAGTGTTGGGAAACAGTCCTAATTTACCTCCAATCCCAAAAGGCTCAG
-3.21	-2.93	0.03374052	0.00627171	Siah3	A_55_P2044602	NM_001128093	ref|seven in absentia homolog 3 (Drosophila), mRNA	TTCTCAACACTTCACTGGCTCAGCTCTTCTCTGACAACGGCAGCCTCGCCATTGGAATCG
-4.62	-2.05	0.02244940	0.02027680	Zscan4e	A_55_P2003713	NM_001161802	ref|zinc finger and SCAN domain containing 4E, mRNA	AATTACCACAGATCTGACTGAAGTATCTAACATCCTCAGCAGAGACTGGTAGGGCTTCAG
-4.56	-3.04	0.02214821	0.00454956	Pcx	A_55_P2008599	NM_001162946	ref|pyruvate carboxylase, nuclear gene encoding mitochondrial protein, transcript variant 1, mRNA	AGAGGGAAGACCTAATTCACAGGTCCTGGGAAATTTGCTCAATAAAAGTGGCCTTCCCTT
-4.03	-2.09	0.03533630	0.02025178	Tmem170b	A_55_P1978336	NM_001163572	ref|transmembrane protein 170B, mRNA	GCTGTGAGTATACTTGACATGGATTCAGGTAACGTAGCCAGGCTTAGCTTTGTCGTGTTA
-2.53	-2.92	0.04515308	0.00486796	Mpp6	A_55_P2173837	NM_001164734	ref|membrane protein, palmitoylated 6 (MAGUK p55 subfamily member 6), transcript variant 1, mRNA	GGTCCCAATTAGCTGGGTGTACTGATGATTCAATAAGGTTAACAACAGATAAATAAAACT
-4.43	-3.71	0.02281913	0.00194449	Robo3	A_55_P2144886	NM_001164767	ref|roundabout homolog 3 (Drosophila), mRNA	TCTACCGCTGGTAGCAATTCTTCTAGGGGTTCCAACAGCTCTCGAGGTTCTCGGGGCTCT
-3.09	-3.37	0.03590736	0.00351815	Klra2	A_55_P2004562	NM_001170851	ref|killer cell lectin-like receptor, subfamily A, member 2, transcript variant 1, mRNA	CATTGTGGGCCTTAGTGTGAGACTCTGTTATGAAATATAATTATGATGATGATGATGATG
-4.10	-2.25	0.04583441	0.01123728	Lrrc56	A_55_P2139937	NM_001172064	ref|leucine rich repeat containing 56, transcript variant 1, mRNA	GAAATGTGCTTTACTTTGCAAGCAATGGTTGGTTCAATAAATTATGAAGTTGTCACTGCC
-3.40	-2.08	0.04521385	0.02332264	BB287469	A_55_P2021137	NM_001177573	ref|expressed sequence BB287469, mRNA	CTTCATTTGGCCTCCGTGTGTCTTGTTAATGCAAACTGATGTATTTTATGTTTTGAAGTA
-10.36	-11.25	0.01585105	0.00097148	Gm13308	A_55_P2068731	NM_001177580	ref|predicted gene 13308, mRNA	CCTCTGTCGCACCCCCACCGCTGCTGCACAGACAGCCGGTGCATTAAAGATTTAAAGTCA
-3.76	-3.28	0.03727736	0.00308923	Plch1	A_55_P1983046	NM_001177732	ref|phospholipase C, eta 1, transcript variant 3, mRNA	CAGATGTCATTTGCTTTTTGTACCATGAATTACAATGATGTTCTTCCTGGACCTCATAAA
-5.69	-13.81	0.03183021	0.00059697	Rgs20	A_55_P2037023	NM_001177795	ref|regulator of G-protein signaling 20, transcript variant 1, mRNA	TCACTTGGTACCATGCTAGGACTGAGAGTCATATTTCACAAAGATGTGACTATTCCTTGT
-3.85	-2.67	0.04749916	0.02010954	Elavl2	A_55_P2291054	NM_001177883	ref|ELAV (embryonic lethal, abnormal vision, Drosophila)-like 2 (Hu antigen B), transcript variant 4, mRNA	CAGGCAATGTGCTATGCATAACATAGTTGTACATTATCTTTGCAGTTGCTTTGAGTTTTA
-7.39	-4.56	0.03982780	0.00289067	Ankrd29	A_55_P1958921	NM_001190371	ref|ankyrin repeat domain 29, mRNA	CTGAACTACAAAAGTTTGCTACTACATCCATCTGTTTGACAACACATTCCATGTTATACT
-2.90	-2.21	0.03581399	0.02285954	Recql	A_55_P1990490	NM_001204907	ref|RecQ protein-like, transcript variant 3, mRNA	GCACTGTCTGAAGCTCGTCAGGTGGAACAAGTGGATTCGAAGGGGGAAGAGCAAAGCTCA
-3.83	-2.25	0.02495008	0.01320345	Reep6	A_55_P2159575	NM_001204931	ref|receptor accessory protein 6, transcript variant 2, mRNA	GAAACACCATCCCGTGGTCCCCCGTGTAACATCTCTCCTCCAAGGTGTGCAATAAAACCA
-2.82	-2.46	0.03661979	0.00976168	A330049M08Rik	A_55_P2148171	NM_001243306	ref|RIKEN cDNA A330049M08 gene, transcript variant 5, mRNA	CGACGGCTAGACAGCTTGATAGACAGACATCTGAGTCTTCTGCTCATGGTCAGGGAGTGT
-6.36	-4.34	0.03842189	0.00229838	Mybpc1	A_55_P2165299	NM_001252372	ref|myosin binding protein C, slow-type, transcript variant 1, mRNA	CCAGGCCCCCAAGTGTGGTCACTTTCTTTCTTTCCTCCTAACTTTGAAGAAAGTAAAAAA
-3.28	-72.69	0.03183021	0.00013451	Crabp2	A_55_P2059432	NM_007759	ref|cellular retinoic acid binding protein II, mRNA	CTGTCTCTCTGGCCTCTACTCCTTATCCTTGTAGTCTGTGTGATTTAGAATATTTATTGG
-6.30	-2.62	0.04028982	0.01622530	Cyb561	A_55_P1954718	NM_007805	ref|cytochrome b-561, mRNA	CTCCTGTGACGTACAGTGTGTTGTTGGTGCAACAGAGGAATCAATAAATGTCTACAGCTG
-170.50	-2.69	0.01425435	0.00668207	Cyba	A_55_P1979341	NM_007806	ref|cytochrome b-245, alpha polypeptide, mRNA	TCGTGTGACCTTCAGTGGCTGTCTACAGCTCCTGCTTGAGTTTCTGTGGAGTTGTCCCCC
-4.95	-12.06	0.01751163	0.00029320	Gch1	A_52_P298002	NM_008102	ref|GTP cyclohydrolase 1, mRNA	CTGAACGACCCTGTTGGGTCATTCTCTAGAAGTGTTCTTAACAAATGCCTGACATCTCCA
-3.22	-4.28	0.02894126	0.00140945	Cxcl1	A_51_P363187	NM_008176	ref|chemokine (C-X-C motif) ligand 1, mRNA	AGAAGTGCAGAGAGATAGAGTTTAGTATTATGTTTTGTATGTATTAGGGTGAGGACATGT
-18.52	-13.94	0.02398748	0.00024986	Mmp2	A_51_P341736	NM_008610	ref|matrix metallopeptidase 2, mRNA	GTTCTTCAACATCTATGACCTTTTTATGGCTTTCAGCACTCTCAGAGTTAATAGAGACTG
-2.75	-2.01	0.04643467	0.02735066	Nos3	A_51_P139651	NM_008713	ref|nitric oxide synthase 3, endothelial cell, mRNA	GATCAGCAACGCTACCACGAGGACATTTTCGGACTCACATTGCGCACCCAGGAGGTGACA
-2.74	-3.83	0.03860531	0.00233500	Etv4	A_55_P2078780	NM_008815	ref|ets variant gene 4 (E1A enhancer binding protein, E1AF), mRNA	TAATTCCACCTTTGCCTCTTATGCCAGACCTTAATAAAGCCTCTGCTTCTCCGGTTGTTT
-38.88	-2.26	0.01805154	0.01786759	Prim2	A_51_P338998	NM_008922	ref|DNA primase, p58 subunit, mRNA	GGAAAGGAAGCATTCCTATTGAAACTGTTAAAATCCTCAAGCAGCAAGACAATTAAAACT
-31.51	-17.76	0.01063061	0.00026293	Rgs2	A_55_P2109857	NM_009061	ref|regulator of G-protein signaling 2, mRNA	ATCCTCGGTTCTTGGAGTCCGAATTCTACCAGGACTTATGTAAAAAGCCACAGATCACCA
-2.91	-4.26	0.03590736	0.00187319	S100a13	A_55_P1991351	NM_009113	ref|S100 calcium binding protein A13, mRNA	TTGGGCAGAGCCAGGCAGCACTCCACCCCTGCCCCCAAATAAAGCTTTCTTCTTGAAACA
-2.45	-2.10	0.04633974	0.02797818	Slc2a4	A_51_P217498	NM_009204	ref|solute carrier family 2 (facilitated glucose transporter), member 4, mRNA	GTTTTGAAGAACGGATAGGGAGCAGAAACCCAAGGGCTGCTGTATTAAATGTGTATATAG
-3.46	-40.43	0.03721269	0.00014031	Plagl1	A_55_P1961968	NM_009538	ref|pleiomorphic adenoma gene-like 1, mRNA	ATCTCCTAACCTTTGATGACTCTGTACTTTGTTTTTGAGACTGTATTCCCCAGCATATAT
-10.87	-12.54	0.01368519	0.00079031	Abcg1	A_51_P222467	NM_009593	ref|ATP-binding cassette, sub-family G (WHITE), member 1, mRNA	TTGAAATGCATATTATGATGTAATTTTCGGTTTGCTTGTTCTATACAAACACGGCCTTGC
-3.93	-2.39	0.03572413	0.03464815	Chic1	A_55_P2072141	NM_009767	ref|cysteine-rich hydrophobic domain 1, mRNA	ATTTAAGACCAGCATTGGCCGTGTGAACTCATGCTTGAAAAAGGCTCTCCCTGTCAATGT
-12.96	-10.06	0.01785357	0.00179093	C3	A_55_P2038525	NM_009778	ref|complement component 3, mRNA	TGCAGAAAGGGAAGAAGTACCTCATGTGGGGCCTCTCCTCTGACCTCTGGGGAGAAAAGC
-11.76	-23.48	0.00859734	0.00016916	Ctsc	A_52_P195839	NM_009982	ref|cathepsin C, mRNA	CGGGTCTTTATCACTCACAGAGTGATTTAGTCACATGCTGAAGACTTTTTCAGAGCAATA
-9.97	-5.02	0.01086245	0.00131485	Eya2	A_55_P2141093	NM_010165	ref|eyes absent 2 homolog (Drosophila), mRNA	GGCAAGGGTACTCGGCCATGATGGATAAAGGCATTCAATAAAAACCACGTTTACATTTTA
-3.70	-2.02	0.02706985	0.01949929	Gstt2	A_51_P350048	NM_010361	ref|glutathione S-transferase, theta 2, mRNA	CGGAACAGAGATAGAATGGTCCTGGTTCTGCAACAGCTGGAGGACAAGTTCCTCAGGGAC
-4.23	-3.46	0.03363311	0.01133068	Gzme	A_55_P1971009	NM_010373	ref|granzyme E, mRNA	AGAACCACGTGGAGTGGGCAGCAAAGAATGAAAATTCACAATAAATAACCTCCAGACTGC
-2.67	-9.13	0.04479573	0.00079975	H2-Q5	A_51_P400752	NM_010393	ref|histocompatibility 2, Q region locus 5, mRNA	TGCAGAGAATGGAACCTTCCAGAAGTGGGCATCTGTGGTGGTGCCTCTTGGGAAGGAGCA
-26.09	-28.16	0.03061385	0.00015580	Hand2	A_55_P2016237	NM_010402	ref|heart and neural crest derivatives expressed transcript 2, mRNA	GTGCGCTTCCGTCCTCTAAAACTAAGTGGAATTTAATTAATATTGAAGGTGTAAACATTG
-13.34	-2.68	0.00859734	0.00583052	Lect2	A_55_P2074762	NM_010702	ref|leukocyte cell-derived chemotaxin 2, mRNA	GCCAGGGAGTTTGACATTTTCGATTTTTAGGTTCTGGTGACTGAGATAAATGAATGACCT
-9.62	-6.30	0.04425347	0.00595161	Psmb8	A_51_P345367	NM_010724	ref|proteasome (prosome, macropain) subunit, beta type 8 (large multifunctional peptidase 7), mRNA	ACCTCAGTCCTGAAGAGGCCTACGACCTTGGCCGCAGAGCTATTGCTTATGCTACCCACA
-3.54	-2.10	0.04321048	0.04524633	Maff	A_52_P608322	NM_010755	ref|v-maf musculoaponeurotic fibrosarcoma oncogene family, protein F (avian), mRNA	GCCAGTTATCTGCCTTGAGTATTTTGTAGACTTTCTGAATAAAGTCAAGTTCTCTTTTTC
-2.57	-6.40	0.04821601	0.00062487	Hspa4l	A_55_P2173737	NM_011020	ref|heat shock protein 4 like, mRNA	GGAGTACCTGTACCAAGTCCTAGGAAATAATGCTTGTAATAAACTTAACTGTGTTACATC
-4.76	-5.87	0.02605565	0.00203131	Rhd	A_51_P241769	NM_011270	ref|Rh blood group, D antigen, mRNA	TTGGTTTCATGACAGAGACTATTAATACTTTGGGATGAATACACCTCATTAAAGTTCTGG
-14.04	-4.73	0.03198091	0.01140881	S100a1	A_55_P1979645	NM_011309	ref|S100 calcium binding protein A1, mRNA	AAGGAACTGGATGAAAACGGAGATGGGGAAGTGGACTTCAAGGAGTATGTTGTGCTGGTG
-10.89	-2.24	0.03477155	0.01312205	Ccl2	A_51_P286737	NM_011333	ref|chemokine (C-C motif) ligand 2, mRNA	TGTAGGAGTGACCAGTGTGACAGTGAACTAGTGTGACTCGGACTGTGATGCCTTAATTAA
-5.81	-4.98	0.01689172	0.00524157	Ccl27a	A_55_P2068723	NM_011336	ref|chemokine (C-C motif) ligand 27A, transcript variant 2, mRNA	GGTACTACAAAAGAAAATGTACTCAAACCCCCAACAGCAAAACTAATAAAGCAACATTAG
-13.76	-18.53	0.01585105	0.00018600	Tbx5	A_52_P523712	NM_011537	ref|T-box 5, mRNA	AAATACCTACCTCCGTCATGTGAGATGTCTACGAACGTCGCAGGGGCTACCTGCTAGTTT
-23.56	-6.98	0.01813343	0.00765148	Xdh	A_51_P312121	NM_011723	ref|xanthine dehydrogenase, mRNA	TTGAGTAATTCTGGGTGATTCTGAGTCCATTTTTGATCACATATTTGAAATGAGGTTAGC
-4.79	-2.83	0.04823276	0.01416487	Aloxe3	A_55_P2023523	NM_011786	ref|arachidonate lipoxygenase 3, mRNA	CATCCTATTGTCTGTCTTTGAGCCCAGTGACTTCAATAAAAGCTAACGTATTTGGCTCTC
-7.10	-4.22	0.01585105	0.00148303	Mab21l2	A_55_P2000289	NM_011839	ref|mab-21-like 2 (C. elegans), mRNA	ACTACCACATGAAGACGCTGCTGCTGTACGAGTGCGAGAAACACCCGAGGGAAACGGACT
-5.47	-4.39	0.01689313	0.00191313	Usp18	A_55_P2114953	NM_011909	ref|ubiquitin specific peptidase 18, mRNA	CCAAGCTGGTTGGAGCCTCCAGCCTTCAAAATTCTGAATCTAATAAACATTAATGCACAC
-2.48	-2.08	0.04587111	0.03311399	Cops7a	A_51_P108862	NM_012003	ref|COP9 (constitutive photomorphogenic) homolog, subunit 7a (Arabidopsis thaliana), transcript variant 1, mRNA	CCAATGGAAATCCTGGAAGGATTTATATCTCCTCCTGTGGTTCTGGTGGGGAAGGAAATA
-5.60	-4.60	0.04661752	0.00311559	Psmb9	A_51_P369803	NM_013585	ref|proteasome (prosome, macropain) subunit, beta type 9 (large multifunctional peptidase 2), mRNA	CAGCTGCTGGTGTGGACCATCGAGTCATCCTGGGAGATGAGCTGCCAAAATTCTACGATG
-2.56	-4.94	0.04411359	0.00910140	Odc1	A_52_P436238	NM_013614	ref|ornithine decarboxylase, structural 1, mRNA	GGGTTATCTATGCAAATCCTTGTAAACAAGTCTCTCAAATCAAGTATGCTGCCAGTAACG
-31.21	-60.77	0.04611550	0.00112902	Ccl5	A_52_P638459	NM_013653	ref|chemokine (C-C motif) ligand 5, mRNA	TCTCAGCTGCTCCGAGGCTCTGCACAGCAAACCCAAGAAATCAGCATTTCATTGAAATTT
-7.78	-2.77	0.01134836	0.00785051	Sema4d	A_55_P2103011	NM_013660	ref|sema domain, immunoglobulin domain (Ig), transmembrane domain (TM) and short cytoplasmic domain, (semaphorin) 4D, mRNA	TTTCTACTTGGAACTGTACACATTTGAAAAGTACCCAAATAAACCAGAAGCTTTATCGTT
-2.77	-2.13	0.04411359	0.01582028	Tap1	A_51_P100327	NM_013683	ref|transporter 1, ATP-binding cassette, sub-family B (MDR/TAP), transcript variant 1, mRNA	TATTTGGAAGAAGTTTTCGAGAAAATATTGCGTATGGCCTGAACCGGACTCCAACCATGG
-3.27	-2.78	0.03220692	0.03536617	Gcat	A_51_P159402	NM_013847	ref|glycine C-acetyltransferase (2-amino-3-ketobutyrate-coenzyme A ligase), nuclear gene encoding mitochondrial protein, transcript variant 1, mRNA	TCAGCCCAGATCAGAGGCTGTGACTCAACCCAGACTTCTAGAGCCTGGTTGAAAATGGGC
-4.16	-3.48	0.03155689	0.00273354	Abca8b	A_55_P1953846	NM_013851	ref|ATP-binding cassette, sub-family A (ABC1), member 8b, mRNA	CACATCCCTTTAGGACACTTATAGCCATAGTTCTGTAGAATGTTGAATAAACAGTTACTT
-4.29	-18.39	0.02488584	0.00018600	Isg15	A_55_P2103698	NM_015783	ref|ISG15 ubiquitin-like modifier, mRNA	GGACCAGTGTGCCTAAGGCCCCCATCCAGAGCCAGTGTTGGTTATAAAAGATGATGGGGG
-3.41	-3.30	0.04364159	0.00362043	Irf7	A_51_P421876	NM_016850	ref|interferon regulatory factor 7, transcript variant 1, mRNA	GCATAAGGTGTACGAACTTAGCCGGGAGCTTGGATCTACTGTGGGCCCAGCCACGGAAAA
-4.91	-2.71	0.03650541	0.00570909	Gbp3	A_55_P2472435	NM_018734	ref|guanylate binding protein 3, mRNA	CACATTGGCATATGTATCCCAGTTGTACACTACAGATAAATTGTTAAAAAGAGCTCTTGT
-5.42	-2.22	0.03297435	0.01786759	Igtp	A_51_P112355	NM_018738	ref|interferon gamma induced GTPase, mRNA	ATATTCAACTGTAATAGCCCGTTCCTTCAAAGTGCAAGTATTTGCCAGGATAATCAGCCA
-24.24	-17.22	0.01022855	0.00047299	Prss16	A_51_P429335	NM_019429	ref|protease, serine, 16 (thymus), mRNA	AATGTAGGCAAATGATTACTGTCCTTTGTAGGTAGTGATATTCTGTATGGTAAATGTCAG
-3.62	-3.00	0.04471595	0.00618448	Aif1	A_51_P400543	NM_019467	ref|allograft inflammatory factor 1, mRNA	GAGCTTCTGATGACAGCAGCATGGAAAAAAGAAACAGTCGTGAGCCAGAGTCAGACTAAA
-9.53	-2.22	0.01585105	0.02060881	Vav3	A_52_P613596	NM_020505	ref|vav 3 oncogene, transcript variant 1, mRNA	GGGGCTAGGACTTCTCATTTAAATAGACTCAAGACCTTTACCTCAGAATTATGTAAACTG
-3.06	-3.11	0.03198091	0.00326264	Cmpk2	A_52_P186937	NM_020557	ref|cytidine monophosphate (UMP-CMP) kinase 2, mitochondrial, nuclear gene encoding mitochondrial protein, mRNA	GAAACTCCATAGTAGAACATGGTATTGAATATTCTATCCTTGGGTTCAGAATCTGGGGTC
-4.81	-4.61	0.01656504	0.00149342	Nrip3	A_55_P2000943	NM_020610	ref|nuclear receptor interacting protein 3, mRNA	TTTCTGACTGTACTGGGCTTATTTGTGACACCGATATATCAATAAAGTGGACTTGTTCTC
-5.22	-9.72	0.02303048	0.00316921	Cxcl10	A_55_P2016462	NM_021274	ref|chemokine (C-X-C motif) ligand 10, mRNA	GCTTTGCATTGTATATGGAAGAACTTGTGTCATCAAGTATGTATCAATGGGTAGTTAAAG
-3.97	-4.06	0.02038968	0.00175296	Rsad2	A_52_P670026	NM_021384	ref|radical S-adenosyl methionine domain containing 2, mRNA	TGTTTGGAGTTTGGAGTCTAATGGTTGCATAGATAAACAGGCGACCAATCACACCCAGCA
-7.60	-2.02	0.01817252	0.03591914	Trim54	A_55_P2305319	NM_021447	ref|tripartite motif-containing 54, mRNA	CGCAGACAGAAGCAACTGTTAAACCAGAGGTTCGAGACCCTGTGCGCGGTTTTGGAGGAG
-4.74	-2.16	0.02114862	0.01738448	Anapc5	A_55_P2011659	NM_021505	ref|anaphase-promoting complex subunit 5, transcript variant 1, mRNA	AAGAAAGCAGAAGCTCTGGAAGCGGCCATTCAGAAACTCAGTGAAGCCAAGAACTACTTT
-2.52	-2.48	0.04410989	0.03502730	Pfkm	A_51_P117995	NM_021514	ref|phosphofructokinase, muscle, transcript variant 2, mRNA	ACAGGCTGGGTCTCTCTAGTGCTACGGCTAGATTTCAGCTACTCAAGAGTTTTCCTAAAA
-15.39	-2.19	0.01817252	0.04378063	Ptges	A_55_P1974189	NM_022415	ref|prostaglandin E synthase, mRNA	AACCCTCTGATCGCCTGGATACATTTCCTCGTTGTCCTCACAGGCCGTGTGGTACACACC
-53.48	-41.45	0.00902964	0.00018767	H2-Q8	A_55_P1978465	NM_023124	ref|histocompatibility 2, Q region locus 8, mRNA	GACATGGACATCTACACTAGGCTGGTTCCCCCAGTTTCTAGAACTTTCCAAAGAATACAG
-20.88	-8.06	0.00859734	0.02096863	Rab3b	A_55_P2125311	NM_023537	ref|RAB3B, member RAS oncogene family, mRNA	AGTGTGTAAAGTGAGGCCCACCTGCACAGCTAATACTATTAAAGAAAATGTCTCAAAGTA
-11.92	-13.96	0.00978634	0.00044127	Arl2bp	A_51_P396752	NM_024191	ref|ADP-ribosylation factor-like 2 binding protein, transcript variant 1, mRNA	TATAGTAAACAGACTCCGTGCTGACTTTCCATGTGACCATTAGACTTTAAGGGATATAAG
-29.65	-24.59	0.01377959	0.00057512	Lce1g	A_52_P630463	NM_025413	ref|late cornified envelope 1G, mRNA	AATGACAATGACCATTTGCCTCTTTGTTATAAATTAAATAAAAATCTTGACGACCATTCC
-4.85	-5.34	0.02354615	0.00088977	Rdm1	A_51_P433127	NM_025654	ref|RAD52 motif 1, mRNA	GGCTTGAGCCCCGTCACTAAGGTGGAAAAAGGTTCCCCATGCAGGCGTCCCATCCTAATA
-8.29	-3.02	0.01086245	0.00817449	Ms4a4d	A_52_P211956	NM_025658	ref|membrane-spanning 4-domains, subfamily A, member 4D, mRNA	CGCCAATTTAGAAGTCAACCAGCCATCGCTAGTTTGGATGTTTTGATGACAATTTTGAAT
-2.66	-2.08	0.04838767	0.02060881	D16Ertd472e	A_52_P646979	NM_025967	ref|DNA segment, Chr 16, ERATO Doi 472, expressed, transcript variant 2, mRNA	GGGACTATCCAGACCCAGAATCCACATTACAGCCGTGAAGAATTGAATTCGATGACTCTT
-22.00	-20.52	0.00859734	0.00024986	Plxdc2	A_55_P2022211	NM_026162	ref|plexin domain containing 2, mRNA	GTGACGAGATGACGATGCTTTTGGTTTAGGTGCAGGGTTGCAAAGAAATCAAGGAAAAAA
-11.44	-10.33	0.00980048	0.00033320	Lce1h	A_52_P292481	NM_026335	ref|late cornified envelope 1H, mRNA	AAGACTTCAAACAAATGGTGCAGGAGGAGCACATGCTCAGAAGATTATCCATTGCCCGAT
-5.53	-9.46	0.04821601	0.00073712	4930583H14Rik	A_55_P2048759	NM_026358	ref|RIKEN cDNA 4930583H14 gene, transcript variant 1, mRNA	CTTTCTCTTACTTTGTTCTATGTAAGACCAGATTACTGGGTTTGCTGTGAACTCATTTAA
-7.82	-6.55	0.01022855	0.00127018	Lce1f	A_52_P547456	NM_026394	ref|late cornified envelope 1F, mRNA	CTGCATTCTGTTCAGGTGATAACAATGTCCCTTTGCATATTTGTTAAGAATTAAAAATAA
-2.99	-4.00	0.03374052	0.02905174	Ifi27l1	A_52_P86693	NM_026790	ref|interferon, alpha-inducible protein 27 like 1, transcript variant 1, mRNA	CCAACTTGTCTAACACAGAGAAGGATTAATTACCCCCAGGCGACAATCTCCTAACACATA
-3.59	-8.26	0.03549660	0.00059697	Slc38a4	A_52_P48569	NM_027052	ref|solute carrier family 38, member 4, mRNA	CTAACCTGGAAGTATCCACTTGTGTAGTTAGATATTCAAGAGCAATATCACAGTGCCAAA
-4.50	-2.17	0.03003454	0.01447766	Slc25a33	A_51_P156438	NM_027460	ref|solute carrier family 25, member 33, nuclear gene encoding mitochondrial protein, mRNA	AGTGTTCAAAACTGAAACAGTGAAGGCCATAGAATACCTGGCTCATGTCACCTGTTGGAC
-19.52	-13.04	0.00813238	0.00123438	Cpsf3l	A_55_P2145307	NM_028020	ref|cleavage and polyadenylation specific factor 3-like, mRNA	CCTACATAGCTGTAGATTAATCTCTGCCGAGCACAATAAATGTTGTACAATCTCCACTTC
-2.84	-2.69	0.03815275	0.01953017	Snx10	A_51_P120093	NM_028035	ref|sorting nexin 10, transcript variant 1, mRNA	CTGGGAACCAGCAGAAGGAATTTTCACCTAAGAGGGATAACTTGTTGCTTCCAATGAATG
-36.48	-2.06	0.02994437	0.03611801	Cda	A_52_P469502	NM_028176	ref|cytidine deaminase, mRNA	TGAAGGTTGAAGAATAGAATGTCTGCTGAATGTGCAAGCCCTACCTAAGGAACGGCTCTT
-3.92	-3.58	0.04010164	0.00237160	Arhgap8	A_51_P417074	NM_028455	ref|Rho GTPase activating protein 8, transcript variant 3, mRNA	AGACTGGAGATGCCCCCTTCCAATCTAGGCATCTGTGTACCTGTTTGTCTTATGAACTTA
-4.86	-5.63	0.02772924	0.00081544	Rasip1	A_51_P268843	NM_028544	ref|Ras interacting protein 1, mRNA	TGTGACAGATGACGCATTGCATAGAGAACTGCGCAGGCTCCGTCGACTCCTCTGGGATCT
-33.66	-24.13	0.00743823	0.00036932	Lce1c	A_55_P2135095	NM_028622	ref|late cornified envelope 1C, mRNA	AGCTCAGGGGGTGGAGGCTGCTGCTTGAGCCACCACAGACCCCGCAGATCTCTTCATCGC
-8.00	-6.61	0.02354615	0.00091064	Dock8	A_51_P483511	NM_028785	ref|dedicator of cytokinesis 8, mRNA	AACCATTTTCCAATATATCTGTGAGAAAAAGTCTTACAGGAAATAGATGGAGCGCTCCAC
-2.45	-2.93	0.04411359	0.00390811	Ttll9	A_55_P2075499	NM_029064	ref|tubulin tyrosine ligase-like family, member 9, transcript variant 2, mRNA	AGAGGATGGGCCTTCTGACCTATCAGGGATGGGGAACTTTGTGACCAACACTCACCTAGG
-61.61	-58.56	0.00928488	0.00026601	Lce1i	A_51_P206475	NM_029667	ref|late cornified envelope 1I, mRNA	CTCCTGGGAAATGTTCTGCATTGTCCTCATGAAACGACAATGCCCATTTGCCTCTTTGTT
-4.56	-3.23	0.03920384	0.00470832	Flywch2	A_51_P500541	NM_029798	ref|FLYWCH family member 2, mRNA	AGAACCTGGATTCAGATGGTCCAGAAGACAATGGAGGGTCAGGGGTGTCTTCTTCAAGTT
-21.14	-6.22	0.03789658	0.00089837	Ifi27l2a	A_52_P90363	NM_029803	ref|interferon, alpha-inducible protein 27 like 2A, mRNA	CCAAAAGGCACCTTCAGAACCCTCACTGATGTCAAAGAATGATGAAAACAACAAAGTATA
-4.29	-45.40	0.02217572	0.00014031	Lrba	A_55_P2100305	NM_030695	ref|LPS-responsive beige-like anchor, transcript variant 1, mRNA	GCACCCACCTTACCCCTATTTGTTATGAAGCTATCTTTACCTTCCTTTTGACTAGTAATT
-3.11	-2.36	0.03363311	0.01112792	Tgfa	A_51_P415126	NM_031199	ref|transforming growth factor alpha, mRNA	TGGACATACACAGAACCAAACCATGAGTTAGTTTGTCATGTGCCCCAGAAAAAGGTGGGA
-3.07	-3.74	0.03154669	0.00317115	Tas1r2	A_51_P277756	NM_031873	ref|taste receptor, type 1, member 2, mRNA	CTGTTAATCTGTGTTTCATTCCGGTTCCTGGGGAGCACAGACTGGGACTCCTGTGTTCTA
-3.35	-2.20	0.03317616	0.01615615	Trps1	A_51_P513032	NM_032000	ref|trichorhinophalangeal syndrome I (human), mRNA	TTGTTTTCATAGTGCATGTTCATTTCGACTCACAACATGTTCTTGGTGTATTTCTTATGC
-6.37	-3.38	0.03012935	0.00616565	Oas1c	A_55_P1998957	NM_033541	ref|2'-5' oligoadenylate synthetase 1C, mRNA	TGTCTGTGTGAGGGTGAGATTTGAAGCACTGAATTAAATCACAATGCACTGACTCGAACT
-8.77	-22.83	0.02386506	0.00017729	Gpnmb	A_51_P438967	NM_053110	ref|glycoprotein (transmembrane) nmb, mRNA	TGGGAACTGTTGTTCTCTAAGGATTATTGTAAAATGTATATCGTGGCTTAGGGAGTGTGG
-3.54	-2.30	0.04364159	0.00949011	Card10	A_52_P260818	NM_130859	ref|caspase recruitment domain family, member 10, mRNA	CGTCCCTCATCCCGTGTAAATATCACCATCCTTGTGACACTGGCACTAAGCAATGTGTGC
-8.23	-6.67	0.01896241	0.00085464	Tubg2	A_55_P2013645	NM_134028	ref|tubulin, gamma 2, mRNA	TCACCCCTGGCGCTTGGCTGGCTTGGTTAAGTTCTAATAAATAAAGCGTGATGATGCATT
-3.51	-2.60	0.03544135	0.00949411	Pim2	A_52_P608255	NM_138606	ref|proviral integration site 2, mRNA	CACGCTACAGGGATAGATGGACATCTGTTGACCTGGTTATACAGGTTGTTAAAAATCCAG
-4.02	-2.94	0.03851834	0.01577972	Ccdc92	A_51_P146044	NM_144819	ref|coiled-coil domain containing 92, mRNA	AGAATGAATGCACTTGCCTTAAAACTCGCTCTGGCGTGTGCTCTATCCAGAGTTCTCTAT
-2.53	-3.38	0.04624730	0.01802157	Msto1	A_55_P2102424	NM_144898	ref|misato homolog 1 (Drosophila), mRNA	GCTTCATGGACGCTGGCGTGGAGCAGGATGACATGGAAGAGATGCTGCACGAGTTACACA
-3.34	-2.10	0.02988027	0.01613566	Aif1l	A_51_P472829	NM_145144	ref|allograft inflammatory factor 1-like, mRNA	TGTAACCAGCAGTTTGGGGATTGCCAAGTATGGCTTTGCCCTGTGACTCAAAAGATGTTT
-5.35	-10.62	0.04823276	0.00032397	Oas1f	A_51_P154842	NM_145153	ref|2'-5' oligoadenylate synthetase 1F, mRNA	CCTGTCCACCTGTTGGGAGGTTCTGTCCAATGTCTGATGCACAATAATAAATCACAGAGA
-10.61	-13.64	0.02038968	0.00054202	Oas1a	A_55_P1998942	NM_145211	ref|2'-5' oligoadenylate synthetase 1A, mRNA	TGATGTGTGGGTATGGTACCCATGTTTTATTAAAAAGGATGGTTCCCGAGTGAGCTCCTG
-3.54	-3.11	0.02508251	0.00381068	Oas3	A_51_P472867	NM_145226	ref|2'-5' oligoadenylate synthetase 3, mRNA	ACTAGACACCCTAGGAACCAGACATCTCTAGATCTTCTAGTCTGCTGTTCATCTACCATG
-3.77	-3.14	0.03051911	0.01582028	Nod2	A_55_P2359797	NM_145857	ref|nucleotide-binding oligomerization domain containing 2, mRNA	ACCTCCATTTTATTTAGCGTGAAAGCGGGTTAATATTTATAAATGGCACTGTTTTATTTT
-12.03	-5.82	0.03579581	0.00803057	Tspan33	A_55_P2086664	NM_146173	ref|tetraspanin 33, mRNA	TTTCTACAGTGTAAGAATCGGGAATCTGGCAGAAATGGCAATAAAAGTTTGTTGACATGG
-11.69	-2.12	0.01910487	0.02033576	AI428936	A_52_P147803	NM_153577	ref|expressed sequence AI428936, mRNA	TCAGTTATGTCAATGGTCTCCCTCCAATCTGAGCCCACCATCCAAGACACGTGCATTAAA
-4.45	-3.92	0.02741053	0.00287897	Agpat9	A_55_P1968433	NM_172715	ref|1-acylglycerol-3-phosphate O-acyltransferase 9, transcript variant 1, mRNA	CCGGAGCAACCCTGTGTAGAAAGTGAACTGTCTTACTGACTATGAATAAATTTTATATTT
-3.98	-3.16	0.04599012	0.01002042	Hydin	A_51_P326043	NM_172916	ref|HYDIN, axonemal central pair apparatus protein, mRNA	TAAGTTGATTGTCACCTGCCCTCAGTGTGAAGGCACCGAATCTGGAATCAAATGGGTTTA
-6.94	-2.45	0.01384696	0.00849431	Apol9a	A_55_P2043367	NM_173786	ref|apolipoprotein L 9a, transcript variant 1, mRNA	AGCCCACGCCCATCCTCAGGCATGTCATTGTCCCCTAAATAAACCGTTTCTGTTGTTCCT
-58.68	-43.35	0.00743823	0.00014031	C530028O21Rik	A_55_P2004532	NM_175696	ref|RIKEN cDNA C530028O21 gene, transcript variant 1, mRNA	CTTCTTGTGGTGATAATCTTGTGGGATGTAAGTTTCAAAATTTTCAAATAAAGCCTTTGC
-2.82	-3.23	0.04010164	0.00354692	Btn2a2	A_55_P2172545	NM_175938	ref|butyrophilin, subfamily 2, member A2, mRNA	CATGCCTAACTAATGTCTGTTGCTGCATATGACATTTGAACTTTAGAACAGAAAAACAAC
-6.85	-7.16	0.01655923	0.00081679	Dnajc22	A_51_P257743	NM_176835	ref|DnaJ (Hsp40) homolog, subfamily C, member 22, mRNA	AGTCTTGAGTCAGCCCAAGAAGCCTAGAGCATCCTAGAGGTGAAAAGCAACCACTTGAGG
-2.48	-2.35	0.04322746	0.01317524	Nrcam	A_55_P2003541	NM_176930	ref|neuron-glia-CAM-related cell adhesion molecule, transcript variant 1, mRNA	GCATACGTTTTTGTTCAGAGTGGGGTTTTTCTCAATTTCCTTGGAACTGATTAAAAAGAA
-4.95	-6.11	0.04633974	0.00183346	Efcab5	A_55_P2138217	NM_176965	ref|EF-hand calcium binding domain 5, mRNA	AGAGAAACTTTAAGGACTGGTACTGTGTCGGGACATGTTGATTGTGTCCAATGCTGTTAA
-3.84	-15.28	0.02567969	0.00022641	Mogat2	A_51_P411345	NM_177448	ref|monoacylglycerol O-acyltransferase 2, mRNA	CTCTGTCTTGGCACTGAAGGGCAGCACTGTACATGTTACCTCAATAAATGAAAGGAGTCT
-2.72	-2.07	0.04062153	0.02151005	Prex1	A_55_P2072661	NM_177782	ref|phosphatidylinositol-3,4,5-trisphosphate-dependent Rac exchange factor 1, mRNA	GGCCAGGGCAGCATACCTGGTTTATTTTAAATGTACAGATTCTTTTCATTAAATTCATGA
-4.63	-2.40	0.03363458	0.03199877	A430089I19Rik	A_55_P1976037	NM_177913	ref|RIKEN cDNA A430089I19 gene, mRNA	GGGACAGATTAACTAGATCCTTTGTCATGGACTTGTAAACTTTTTGTTCTTCACTGTAAT
-26.92	-25.88	0.00743823	0.00015580	Reep1	A_55_P2011146	NM_178608	ref|receptor accessory protein 1, nuclear gene encoding mitochondrial protein, mRNA	GGCTGAAGCTCTGCTGTTTTGTTATAATGCCTGATAAACATCTTGAATAAAGTCTTAACA
-5.66	-6.40	0.04004935	0.00184675	Coro2a	A_55_P2002968	NM_178893	ref|coronin, actin binding protein 2A, transcript variant 1, mRNA	ACAGGTCACAGGTGGCTATGAACAAAATTATATGTTGTTTCTTGTTCTGTTGGGTTTTTT
-3.57	-4.05	0.02792106	0.00187532	Poln	A_55_P2080531	NM_181857	ref|DNA polymerase N, mRNA	GCTAAACTGATACAGACCACACAAAACCTTTGTGGGACAACTGGGACACCTGAAGTAAAA
-3.43	-3.91	0.03544135	0.00253421	Serpinb9f	A_55_P1971425	NM_183197	ref|serine (or cysteine) peptidase inhibitor, clade B, member 9f, mRNA	GGTGCAGTGAGTCCTCTAACAAATGGCCATTTCTATCTGTTTTCAATATATTTACATATC
-17.77	-32.86	0.02982769	0.00023351	2610318N02Rik	A_55_P2029417	NM_183287	ref|RIKEN cDNA 2610318N02 gene, mRNA	ACCCAATGATGATTCAGAGAATGACCCTGGCAGCGCAGAGTCCACTCCTGCCAAGGAGAG
-2.97	-2.94	0.03339818	0.01171761	Gadd45gip1	A_55_P2150633	NM_183358	ref|growth arrest and DNA-damage-inducible, gamma interacting protein 1, mRNA	GTGTCTGGTGAACCCAGCTCCTGAAAGCTCCCTTCCCAATAAAGCCAGCTGCTGACAACC
-4.13	-3.78	0.02012246	0.00195695	1700001O22Rik	A_52_P496403	NM_198000	ref|RIKEN cDNA 1700001O22 gene, transcript variant 1, mRNA	CTTTGCCAGCTGTATCTGTGTCAGAACGGGTGCTCGGGAGTGTTGGGAGATGGTTGGACA
-3.19	-5.95	0.03461962	0.00094853	Bst2	A_51_P169693	NM_198095	ref|bone marrow stromal cell antigen 2, mRNA	AGGTGAACTCTGGCAGCTCCATGGTGGTCTCCAGCCTACTGGTGCTCAAAGTGTCACTGT
-4.22	-2.79	0.02988027	0.00582728	Pip5kl1	A_55_P2002309	NM_198191	ref|phosphatidylinositol-4-phosphate 5-kinase-like 1, mRNA	GCAAGGACCCTGACCCCAACCCTTAGCTCATTTACTATTAAAAAATGTTGATATTCTCTT
-6.82	-3.03	0.03675576	0.01194468	AF067061	A_55_P2056719	NM_199060	ref|cDNA sequence AF067061, mRNA	GTGTCTTTGTAGCCATCTGGGTTTTGGTTGTGTTTGTTTATTTTTTCGTTTGTTTACAGC
-3.92	-2.63	0.02169514	0.03654661	Znrf2	A_66_P111798	NM_199143	ref|zinc and ring finger 2, mRNA	CAAGGTACATAATTACATTTAGTTCATTACATGTAGAGCTGTCTACTCAACTGCAGTTTC
-5.26	-6.59	0.02792225	0.00099883	H2-Ab1	A_55_P2146560	NM_207105	ref|histocompatibility 2, class II antigen A, beta 1, mRNA	AATGTATGCTTATCCCCACCTAGATTACAAATAAACGAGACCCAGACTCTGGTTATTTGA
-3.18	-2.36	0.04633974	0.01939130	BC048355	A_52_P596755	NM_207161	ref|cDNA sequence BC048355, mRNA	CCTCCAGTAACCCAAGTGCCTGTCTTAACCCTACTGTATTAGAAAAAATTTAAGATTTAT
-2.63	-2.33	0.04823276	0.00977495	Gm6524	A_55_P2062549	NR_028307	ref|predicted gene 6524, non-coding RNA	GCAATGCATATGCCTACCACCATGGAGAATTTTGAAATGGCTTTTAAGATTTCTAAATCA
-3.18	-2.51	0.04482931	0.01760312	Zfp672	A_51_P155174	NR_028331	ref|zinc finger protein 672, transcript variant 2, non-coding RNA	ATGGCAGAACAAACACCCAGAGAGAAGCTGACTGGATTTGCCCAGTTGACTAAATAATAA
-2.78	-2.06	0.03688989	0.01923381	TC1641687	A_55_P1993762	TC1641687	tc|COQ9_MOUSE (Q8K1Z0) Ubiquinone biosynthesis protein COQ9, mitochondrial precursor, partial (11%)	AAGCCCCTTTTAAGCAGGCACAAGGAAGAACATGACTTGTTAATGCTATCATATTTCTGG
-4.99	-3.15	0.03414409	0.00364806	TC1719415	A_55_P2136214	TC1719415	tc|XM_741506 mitochondrial ATPase Afg1 {Aspergillus fumigatus Af293}, partial (4%)	CTGGATCTCTTCACTTCACTCCACGTCTGTCGTCTCCCATGCATGAAGCAACATGGCCAA
-4.35	-4.61	0.03084515	0.00693994	LOC100503615	A_55_P2142181	XM_003084673	ref|PREDICTED: hypothetical protein LOC100503615, mRNA	ATGGACCTAGTGTCCTCAAAAGGAAGGAGACGATGAACAAAATAAAGACATGTCTGAATC
-6.09	-2.01	0.03003454	0.03632976	D830044D21Rik	A_55_P2303972	XM_003085007	ref|PREDICTED: hypothetical protein LOC100503880, mRNA	GGAAGTGACTGCTTTGGGTGTAGTTTCATTTGAGGACATAGATAAAAAATATTGTAACTG
-3.36	-2.61	0.03409070	0.01609314	3110040M04Rik	A_55_P2004037	XM_003086159	ref|PREDICTED: RIKEN cDNA 3110040M04 gene, mRNA	GTCTTGGTCACATCCTGACTTGTAATGCTTCATCGTGGTTTTCACTATTTTAATAAAGAT
-4.21	-2.31	0.02012246	0.01147236	Gm7963	A_66_P126586	XM_982113	ref|PREDICTED: predicted gene 7963, mRNA	GATGTCACAGAGAGATTTGGATTCCTTTGTCTGCTGTCAGAGCCTCTTTCAGCTAAAACA
-26.73	-4.60	0.00859734	0.01673737	Gm19958	A_55_P1973352	XR_106152	ref|PREDICTED: hypothetical LOC100503910, transcript variant 1, partial miscRNA	TAAAAATCAAGGCTGAATAATACTAGGACAAGGGCCAAACAGGATACCGATGGTACCCAC
-3.59	-2.55	0.03549660	0.00881589	4930458D05Rik	A_55_P2315012	XR_106287	ref|PREDICTED: RIKEN cDNA 4930458D05 gene, partial miscRNA	TGTGGCAGTGGTATGGATGACTGCAGACAATGAGAGATGCTAAAGGCTTTTATGACAACC

## Sheet: Targets KO1-up and KOR-down
Fold Change TIA1 KO vs. WT	Fold Change TIAR KO vs. WT	FDR (limma) TIA1 KO vs.WT	FDR (limma) TIAR KO vs. WT	ProbeID	Oligo	Systematic Name	Description	Sequence
+6.87	-2.85	0.01377959	0.00960746	2310002L13Rik	A_55_P2114651	NM_029346	ref| RIKEN cDNA 2310002L13 gene, mRNA	GACTTTTTGTTGTTCTAGCTTCCCTACTTGCAAGTTTCAATAAACCTAACCTTGCATGTC
+11.36	-2.47	0.02348207	0.04073422	Adm	A_51_P265571	NM_009627	ref| adrenomedullin, mRNA	TAAGGGCATTTTAAAGTGATTATATTGTCACCTTCCCCTATTTTAAGACGTGAATGTCTC
+3.14	-5.32	0.04614721	0.00174693	Armcx6	A_55_P2014319	NM_001007578	ref| armadillo repeat containing, X-linked 6, mRNA	ACCCCCAGTTTGTATCCTCAATAAACTGTGTGCTTTGATTGGCAAGACAATTAAACAGGG
+4.38	-3.72	0.01934880	0.00283713	Ass1	A_55_P2004781	NM_007494	ref| argininosuccinate synthetase 1, mRNA	CCCCCACAGCTTTTGTTCCCTGGTCCCCTATAGCCTACAAAAGTGGTCATCGAAGGGAAG
+2.58	-2.61	0.04047376	0.00763823	Bcat1	A_66_P127969	NM_007532	ref| branched chain aminotransferase 1, cytosolic, transcript variant 2, mRNA	CAATCGACACATTCCTCACTGTTGGCAGGTTCTGCAGATTATGTCCACCTTTCTGTTGCC
+33.36	-4.20	0.00775009	0.00410202	Blnk	A_55_P2002757	NM_008528	ref| B-cell linker, mRNA	GAAGTCATAGCTGGGGAGGTTCGGTTACTATGATACTAATATTGTCCAAATAAATGTATT
+2.63	-21.49	0.04809376	0.00018689	Btbd11	A_55_P2082434	NM_028709	ref| BTB (POZ) domain containing 11, transcript variant 1, mRNA	CCACCTAGACCTCTGTTCAGTTTGGTGTGCTTTCTCTGCCATTAAAAGAAATTATTTCCC
+7.17	-2.36	0.01127099	0.00919624	Car12	A_55_P2019312	NM_178396	ref| carbonic anyhydrase 12, mRNA	GCCACTGTGATAATTGTCTGCTCAGCATTTCCATATTTATTGTACCAATGATTGTAATGA
+10.77	-2.89	0.01377959	0.00499280	chr12:50490638-50508093_F	A_30_P01032159	chr12:50490638-50508093_F	lincRNA:chr12:50490638-50508093 forward strand	GAATAGGTAGAATTTTATGCTTATTTAGATCTCTTCCATGCCTAAATTTTGGGGCATCTT
+3.36	-2.34	0.03316241	0.02731770	chr12:74135916-74142780_R	A_30_P01029905	chr12:74135916-74142780_R	lincRNA:chr12:74135916-74142780 reverse strand	CCGGTTTCTCAGCAGGTAGAGTACAACCCCACACTGCTTTTTAGAAAAGTACTCACTATT
+7.56	-2.53	0.01785357	0.01473546	chr18:70400082-70404236_R	A_30_P01030369	chr18:70400082-70404236_R	lincRNA:chr18:70400082-70404236 reverse strand	GACTTTTTGTTGTTCTAGCTTCCCTACTTGCAAGTTTCAATAAACCTAACCTTGCATGTC
+2.64	-3.42	0.04318754	0.02725221	chr19:5771425-5848475_F	A_30_P01020769	chr19:5771425-5848475_F	lincRNA:chr19:5771425-5848475 forward strand	AAGGCGACCTCCACTACGCACCTAGTCCTGCCCCACTGCCTGTCCTCTATGATTTCCGGG
+5.66	-2.37	0.01808688	0.01421536	chr4:88583425-88584070_R	A_30_P01018315	chr4:88583425-88584070_R	lincRNA:chr4:88583425-88584070 reverse strand	TCTTTCAGCTTCCTCATTGAAATCCTGGCACCTTTGAAGTGGAATTAGAGGGGGAAGTAG
+3.01	-2.27	0.03549660	0.01177633	Cln3	A_55_P1977917	NM_001146311	ref| ceroid lipofuscinosis, neuronal 3, juvenile (Batten, Spielmeyer-Vogt disease), transcript variant 1, mRNA	GCCTCAGAGTTTTCTCCTACCCTCTGCCCTTCTAATAAATGCTTATTTTAACAGTTTCCT
+5.11	-2.11	0.01752295	0.02025178	Cryl1	A_51_P336952	NM_030004	ref| crystallin, lambda 1, mRNA	ACAGGCTGAAGATTCTCACCTTTTCTTTCCAGTGTGATTACACGTGCATTTCCAGGTGCT
+6.17	-9.31	0.01808688	0.00054202	Cspg4	A_51_P160824	NM_139001	ref| chondroitin sulfate proteoglycan 4, mRNA	CTGACCCAGAACTATTGCAGTTTTGCCGGACACCCAATCCTGCCCTCAGGAATGGCCAGT
+69.46	-3.58	0.00743823	0.01037457	Ctsh	A_52_P51078	NM_007801	ref| cathepsin H, mRNA	ACCTAGAATCGTCTCTCTTTCCAGCTCTCTTCATGTACTGGGAGCTGTAATGGTTACCTT
+18.63	-2.44	0.00859734	0.01924547	Cxcr7	A_52_P675395	NM_007722	ref| chemokine (C-X-C motif) receptor 7, mRNA	TGGACATGTGTACAGTAGAATCTTCTGTGTTTCTTCAAGTTTTTACTTGGTGACTTTTTG
+3.22	-3.03	0.04411359	0.00759724	Dnaja4	A_55_P2085546	NM_021422	ref| DnaJ (Hsp40) homolog, subfamily A, member 4, mRNA	GTTGCTTAACTGTCCCACCTGTACACTTTCCACTTTAAAATTAAAATTGAACTGGTATGA
+3.12	-23.82	0.03012935	0.00016916	Fgf7	A_55_P2035932	NM_008008	ref| fibroblast growth factor 7, mRNA	GCTCTTCCCACAAATAATCATGCTTATTTCCCTCTGTGATTACAGCATTAAACTCTACTT
+4.63	-21.56	0.01668575	0.00017287	Gdnf	A_55_P2045896	NM_010275	ref| glial cell line derived neurotrophic factor, mRNA	CTGATGTCTCGGTCGTTTGTGTTATACAACCAAAGTTCTCTACAAACTTTATTTTTGTAC
+3.50	-2.85	0.02792225	0.00470832	Gjb3	A_55_P2014124	NM_001160012	ref| gap junction protein, beta 3, transcript variant 1, mRNA	GGCGTATATCCTTGACATATCCAAGTCCGTTTCCTTAAAAGCAATAAAGTTGTGTTTTAT
+4.92	-3.15	0.04364159	0.00849998	Gspt2	A_51_P301394	NM_008179	ref| G1 to S phase transition 2, mRNA	ACTTTAAGAGATGAGGGTAAAACAATCGCCATTGGAAAAGTTCTGAAGCTGGTCCCAGAG
+2.88	-2.74	0.03650541	0.00481427	Gvin1	A_52_P535484	NM_029000	ref| GTPase, very large interferon inducible 1, transcript variant 1, mRNA	GGCTCAAGCTCACTCCTGCTATCTCTGTCAGCATATGGAAAATAATGGTTCAAAAAATAG
+9.97	-4.93	0.02612535	0.00563002	Itm2a	A_51_P516870	NM_008409	ref| integral membrane protein 2A, mRNA	TAGATTTCTGAAAGCAGCATGAATGTGTCATCTTACCATCCTGACAATAAAGCCCATCCT
+15.16	-2.34	0.01061047	0.03154663	Mfap2	A_55_P2062793	NM_008546	ref| microfibrillar-associated protein 2, transcript variant 1, mRNA	CCTACGCCCCCAGGCATGGACCACCTCTGTTTTATACAAAATAATAAAAGTTTTTACAAA
+4.55	-2.86	0.01877246	0.01985261	Murc	A_55_P1954331	NM_026509	ref| muscle-related coiled-coil protein, mRNA	TTGGAGAACTTGAGATCTGAGGTGGTGTCACAGAGTTTGTGAGAACAAGACACACGACAA
+5.69	-3.99	0.01368519	0.00300477	Nipal1	A_52_P140005	NM_001081205	ref| NIPA-like domain containing 1, mRNA	ACGTTTCGAACTGCTCGTCTCTTACTCGTGTGCATTGGAATTCGTATCCTTGTCATCGTA
+3.76	-2.68	0.03955104	0.01069747	Nr4a1	A_51_P239654	NM_010444	ref| nuclear receptor subfamily 4, group A, member 1, mRNA	CTCTTCCGCTCTCCTTCCATGTGTACATAACTGTCACTCAAGAAGGTGATTGACAGATTC
+4.85	-4.35	0.01585105	0.00191313	Plcg2	A_51_P279163	NM_172285	ref| phospholipase C, gamma 2, mRNA	GTGCCTTTTGAACTTCCCTGTTCTCAGCCTCATTGAATAAAGACAACAGTTTCATGCCAA
+4.28	-2.19	0.03155689	0.01557260	Ptgs2	A_51_P254855	NM_011198	ref| prostaglandin-endoperoxide synthase 2, mRNA	TTTTTGAAAAGTTTGAAGTTAGAACTTAGGCTGTTGGAATTTACGCATAAAGCAGACTGC
+5.69	-3.10	0.01896241	0.00550926	Ramp3	A_55_P2101340	NM_019511	ref| receptor (calcitonin) activity modifying protein 3, mRNA	TGAGTGTGCTCAAGGGTTCTGTCTGCTGATGTCAGTTCTTTTTGATTAAAGTGTCTCCTT
+3.19	-2.63	0.03632528	0.00654893	Sbsn	A_52_P573336	NM_172205	ref| suprabasin, transcript variant 1, mRNA	CCACCATGCCCTAAACTGATGCCCAGGCAACAGAATGCTCCGGTTGTCACACCAGCTGAA
+10.04	-2.04	0.01410849	0.02760932	Scara3	A_51_P115178	NM_172604	ref| scavenger receptor class A, member 3, mRNA	TCTTGAATACACTGGCAAAAAGGGATGCTGGGAAAGGCCTGCATTTCCTTGACTCATTTT
+3.36	-2.46	0.02737140	0.00740685	Sema7a	A_52_P410765	NM_011352	ref| sema domain, immunoglobulin domain (Ig), and GPI membrane anchor, (semaphorin) 7A, mRNA	TCCCTTATCTCTTCTCAATGCACTTTAATAATGTAACATATTACTAATAAACAAGCTATT
+4.02	-2.58	0.02169164	0.00886560	Serpine1	A_55_P2119257	NM_008871	ref| serine (or cysteine) peptidase inhibitor, clade E, member 1, mRNA	GGTCACATGGTCTTGAATTTTGTTGGTTACATATGCCTTTTTGTTGTTGTTTGTCTTCAC
+6.44	-2.38	0.01934880	0.00923856	Sigirr	A_51_P145520	NM_023059	ref| single immunoglobulin and toll-interleukin 1 receptor (TIR) domain, mRNA	TTGCCTCTATCCCTGGGCCCCTCAGGAAAGGAGTGTGGCCCCAGGGTGTCACAAAATAAA
+3.10	-3.19	0.03171641	0.00379314	Slc27a3	A_55_P1958597	NM_011988	ref| solute carrier family 27 (fatty acid transporter), member 3, mRNA	AGGGTTTTCGGGTATCTTTTGTATATGGAGTCATTATTTTGTAATAAACAGCTGGAGCTT
+7.37	-4.41	0.01064507	0.00128617	Slco4a1	A_55_P1989653	NM_148933	ref| solute carrier organic anion transporter family, member 4a1, mRNA	GCAGCTTGTGTGGACAGTGTGTTTCTATGTTTTTGGTTAGAGTGTGTACATAATATATTT
+5.70	-2.35	0.01585105	0.00884492	Vmn2r78	A_55_P1978131	NM_001105189	ref| vomeronasal 2, receptor 78, mRNA	GTGCCAAAGTGCTACCTTATTTTGTTGAGACCACAAATAAATTCTTTTCATGAGTTTAGG

## Sheet: Targets KO1-down and KOR-up
Fold Change TIA1 KO vs. WT	Fold Change TIAR KO vs. WT	FDR (limma) TIA1 KO vs. WT	FDR (limma) TIAR KO vs. WT	ProbeID	Oligo	Systematic Name	Description	Sequence
-3.27	+9.87	0.03018463	0.00039161	Adamts4	A_55_P2159555	ENSMUST00000111315	ens|a disintegrin-like and metallopeptidase (reprolysin type) with thrombospondin type 1 motif, 4	AATGAGAGGAACAGGATGTGGTCTGGTATTGCCTAATAATCAACAAAGCAAAGCAAAGCC
-2.48	+2.14	0.04823276	0.01357351	Hrh1	A_55_P2045007	NM_001252643	ref| histamine receptor H1, transcript variant 1, mRNA	CTGTCCAAACGAGATATTTTTGCTTACCTAAAACATGACATTCGGAAGGATACTGTTACA
-2.68	+4.32	0.03741225	0.00136753	Lbp	A_51_P454008	NM_008489	ref| lipopolysaccharide binding protein, mRNA	ACTTCCAGATCCGCAAGGACTTCTTATACTTGGGTGCCAATGTCCAGTATATGAGAGTCT
-7.42	+21.25	0.03830206	0.00080344	Ptgis	A_55_P2154027	NM_008968	ref| prostaglandin I2 (prostacyclin) synthase, mRNA	AGGGGACACTGAGGACAGTGAGAGCAGGAAAAGCTAATAAAAGCTCTGTATCTCGCTGTG
-4.76	+2.12	0.03374052	0.01728517	Gstm1	A_55_P1966432	NM_010358	ref| glutathione S-transferase, mu 1, mRNA	ATCGCAACACCTATATTTTCAAAGATGGCCCACTGGAGTAACAAGTAGGCCCTTGCTACA
-3.15	+2.10	0.03138600	0.01475570	Tlr2	A_51_P452629	NM_011905	ref| toll-like receptor 2, mRNA	CCTTGGATGAAGGCCAGCAGGAAGTGTTTTGGGTAAATCTGAGAACTGCAATAAAGTCCT
-3.01	+5.75	0.03106611	0.00082936	Rnf128	A_55_P2007088	NM_023270	ref| ring finger protein 128, transcript variant 1, mRNA	TTTAGCTTGGGCTCTGTGTGTCGGGGTTTGTCTCCAGGTGCTTATATTGATCTGGAATTT
-2.61	+21.78	0.04681979	0.00017287	Lgals2	A_52_P563375	NM_025622	ref| lectin, galactose-binding, soluble 2, mRNA	ACCAGAACCACAGCCTTTAGGGTCTGTGCTTTTCCCCAAGGTCAAGGTCAAATAAAAGAA
-12.28	+2.07	0.01201404	0.03033380	Trim59	A_55_P2105152	NM_025863	ref| tripartite motif-containing 59, mRNA	GCTCATTCTATTCTGCTTATAAACAACTTGAGTAGGCTGATCTATGTAATTAACGGAAAC
-6.66	+2.50	0.03003454	0.03720715	Enho	A_55_P2015753	NM_027147	ref| energy homeostasis associated, mRNA	TCCTCCCACTGTTTGTTGGGTAATAAATGGAACTATGGCTTGCCCCGAGATTTCTTTTTT
-7.57	+3.61	0.01910487	0.00723357	C1s	A_55_P2042612	NM_144938	ref| complement component 1, s subcomponent, transcript variant 1, mRNA	AAAGAGTCTGCATGGAGGCAGGGTTGATCACTGAGCCGTGTTGGTTATTCAGTTACTATT
-11.82	+2.56	0.02988027	0.03432406	Gm5077	A_55_P2150179	NM_173864	ref| predicted gene 5077, mRNA	ATCAACAGCATGGAACTCTGCATCTCTAACAAGATGCAGACAGGGAACACAGCCTTTTTT
-5.69	+2.75	0.02744897	0.00797324	Rasgrp3	A_52_P198435	NM_207246	ref| RAS, guanyl releasing protein 3, transcript variant 2, mRNA	AGAAGGAATTTTGTATCTCTGGTCTTCCTATGATAAGGAAGACAAAATGTACCTTCAATG

## Sheet: BP Shared-up
Id	Items	Items_Details	Support	List size	Reference Support	Reference size	Hyp	Hyp_c	Genes
23	GO:0007275	multicellular organismal development	34	305	872	37681	5.06149e-09	2.26755e-06	Fzd1,Hic1,Unc5c,Bmp4,Rbm45,Pdgfra,Hoxa7,Celsr1,Efnb1,Nrp1,Pdgfc,Foxa2,Foxc2,Pdgfrb,Itgb3,Dclk1,Olfml3,Fzd6,Pdgfb,Wnt5a,Ebf1,Shroom2,Efna5,Ror2,Sfrp4,Flt1,Unc5b,Fzd2,Sema3f,Slit3,Itgb5,Ctnnd2,Sema3b,Irx3
24	GO:0006355	regulation of transcription, DNA-dependent	31	305	1738	37681	3.66261	0.000615319	Hic1,Irx2,Pparg,Pknox2,Gm98,Mmp14,Lef1,Zfp354c,Pbx1,Lass4,Hoxa7,Gata4,Gata3,Foxa2,Foxc2,Acvr2b,Zfp618,Ebf1,Zfp503,Irx1,Creb3l1,Snapc5,Foxs1,Creg1,Sox4,Ctnnd2,Nfatc4,Map2k6,Gata6,Foxf2,Irx3
205	GO:0007155	cell adhesion	31	305	450	37681	1.13859e-14	1.53026e-11	Tgfbi,Thbs2,Fn1,Fat1,Fbln5,Pcdh19,Pcdhb21,Nid1,Celsr1,Ncam1,Nid2,Nrp1,Col6a1,Cdh3,Col6a2,Pcdhb6,Itgb3,Aplp1,Cdh11,Cd93,Cd97,App,Col5a1,Wisp1,Col12a1,Selp,Wisp2,Pcdhb16,Itgb5,Ctnnd2,Itga6
55	GO:0007165	signal transduction	28	305	2190	37681	0.011724	0.0372507	Lsp1,Fzd1,Smoc2,Pdk4,Unc5c,Pparg,Grb10,Celsr1,Mrgprf,Diras2,Gata3,Mtss1,Pdgfrb,Acvr2b,Fzd6,Wnt5a,Gdf1,Cd97,Antxr1,Olfr1466,Gpr126,Akap12,Unc5b,Lpar4,Fzd2,Gprc5b,Sparcl1,Srgap1
12	GO:0008152	metabolic process	25	305	1664	37681	0.00238769	0.0133156	Gxylt2,Dnahc8,Man2b1,Sulf2,Dhrs3,St3gal1,Syn1,Echdc2,Mgmt,Mgst1,Mmp14,Casp4,Afp,Mgst2,Mpped2,B4galnt1,Wbscr17,Mmp23,Eml2,Ephx1,St6gal1,Nat2,Man2a1,Chst15,Sulf1
22	GO:0006351	transcription, DNA-dependent	25	305	1614	37681	0.00159157	0.0101378	Hic1,Pparg,Gm98,Lef1,Zfp354c,Pbx1,Hoxa7,Gata4,Gata3,Foxa2,Foxc2,Zfp618,Ebf1,Col4a2,Zfp503,Creb3l1,Snapc5,Foxs1,Sox4,Ctnnd2,Nfatc4,Map2k6,Gata6,Foxf2,Irx3
64	GO:0045893	positive regulation of transcription, DNA-dependent	21	305	510	37681	0.000158511	0.0152171	Fzd1,Col1a1,Pparg,Bmp4,Gm98,Lef1,Gata4,Gata3,Foxa2,Foxc2,Psrc1,Tgfb3,Pdgfb,Wnt5a,Ebf1,Ror2,Fzd2,Sox4,Igf1,Gata6,Foxf2
113	GO:0008284	positive regulation of cell proliferation	19	305	348	37681	9.13976e-06	0.00153548	Clu,Osmr,Bmp4,Tgfb2,Lef1,Pbx1,Pdgfra,Cst3,Cd81,Pdgfc,Pdgfrb,Lifr,Pdgfb,Wnt5a,Ctgf,Gas1,Sox4,Cxcl12,Igf1
76	GO:0030154	cell differentiation	16	305	570	37681	1.98572	0.000375888	Bmp4,Gm98,Pbx1,Rbm45,Efnb1,Nrp1,Dclk1,Wnt5a,Ctgf,Efna5,Ror2,Sfrp4,Flt1,Slit3,Nfatc4,Sema3b
46	GO:0006468	protein phosphorylation	15	305	569	37681	7.28769	0.000969768	Pdk4,St3gal1,Tgfb2,Pdgfra,Myo3b,Pdgfrb,Dclk1,Acvr2b,Pdgfb,Wnt5a,Igfbp3,App,Ror2,Flt1,Map2k6
1	GO:0016477	cell migration	14	305	116	37681	7.42735e-08	1.99647e-05	Tgfb2,Sirpa,Mmp14,Pdgfra,Nrp1,Pdgfrb,Thbs1,Wnt5a,Shroom2,Ctgf,Col5a1,Flt1,Srgap1,Cd24a
418	GO:0030198	extracellular matrix organization	14	305	85	37681	8.72277e-10	5.8617e-08	Tgfbi,Smoc2,Ccdc80,Fn1,Fbln5,Tgfb2,Pdgfra,Nid1,Aplp1,Fbln1,Olfml2b,App,Col5a3,Foxf2
34	GO:0016310	phosphorylation	13	305	689	37681	0.00439249	0.0218648	Pdk4,Pdgfra,Myo3b,Pdgfrb,Plau,Dclk1,Acvr2b,Ripk3,Ckb,Ror2,Akap12,Flt1,Map2k6
175	GO:0007507	heart development	13	305	157	37681	5.94212e-05	0.00798621	Rbp4,Bmp4,Tgfb2,Nrp1,Gata4,Col3a1,Foxc2,Acvr2b,Pdgfb,Adam19,Fbn1,Sox4,Nfatc4
108	GO:0055114	oxidation-reduction process	12	305	617	37681	0.0048227	0.0233155	Phyh,Dhrs3,Lox,Nox4,Cbr3,Loxl1,Cyp39a1,Mgst2,Loxl2,Creg1,Ptgr1,P4ha2
136	GO:0000122	negative regulation of transcription from RNA polymerase II promoter	12	305	490	37681	0.000724946	0.00529526	Hic1,Pparg,Bmp4,Lef1,Hoxa7,Gata3,Foxa2,Foxc2,Wnt5a,Foxs1,Gata6,Foxf2
192	GO:0045892	negative regulation of transcription, DNA-dependent	12	305	413	37681	0.00015706	0.00171617	Fzd1,Pparg,Bmp4,Lef1,Hoxa7,Gata3,Pdgfb,Wnt5a,Prickle1,Foxs1,Gata6,Foxf2
159	GO:0030324	lung development	12	305	95	37681	1.9135e-07	0.000367393	Rbp4,Lox,Bmp4,Mmp14,Pdgfra,Foxa2,Acvr2b,Wnt5a,Ctgf,Adamts2,Lipa,Igf1
9	GO:0030335	positive regulation of cell migration	11	305	115	37681	0.000275242	0.0246617	Col1a1,Tgfb2,Lef1,Pdgfra,Pdgfrb,Itgb3,Pdgfb,Thbs1,Ror2,Flt1,Cxcl12
57	GO:0006915	apoptotic process	11	305	504	37681	0.00292161	0.0157066	Lsp1,Unc5c,Casp4,Aplp1,App,Serpina3g,Gulp1,Unc5b,Map2k6,Gata6,Sulf1
271	GO:0007411	axon guidance	11	305	100	37681	6.09995e-05	0.00745303	Tgfb2,Efnb1,Nrp1,Gata3,Wnt5a,Gas1,Efna5,Unc5b,Sema3f,Sema5a,Slit3
33	GO:0043066	negative regulation of apoptotic process	11	305	340	37681	0.000116156	0.00138154	Clu,Bmp4,Tgfb2,Lef1,Casp4,Thbs1,Wnt5a,Sox4,Itga6,Cxcl12,Gata6
77	GO:0007399	nervous system development	11	305	279	37681	1.96304	0.000376903	Rbm45,Efnb1,Nrp1,Gata3,Mtss1,Dclk1,Efna5,Cables1,Slit3,Sema3b,Igf1
154	GO:0007160	cell-matrix adhesion	11	305	53	37681	4.59783e-08	1.54487e-05	Fn1,Sirpa,Nid1,Nid2,Epdr1,Col3a1,Itgb3,Ctgf,Col5a3,Itgb5,Itga6
31	GO:0001822	kidney development	9	305	79	37681	0.00166098	0.012402	Sulf2,Bmp4,Gata3,Foxc2,Pdgfrb,Acvr2b,Fbn1,Sulf1,Irx3
199	GO:0016055	Wnt receptor signaling pathway	9	305	172	37681	1.22914	0.000262216	Fzd1,Hic1,Lef1,Fzd6,Wnt5a,Wisp1,Sfrp4,Fzd2,Rspo2
292	GO:0030199	collagen fibril organization	9	305	28	37681	7.99867e-08	1.7917e-06	Col1a1,Lox,Tgfb2,Col3a1,Foxc2,Adamts14,Col5a1,Adamts2,Foxs1
419	GO:0042060	wound healing	8	305	48	37681	0.000478936	0.0378641	Fn1,Lox,Tgfb2,Pdgfra,Celsr1,Col3a1,Plau,Wnt5a
187	GO:0001569	patterning of blood vessels	8	305	38	37681	6.65802e-05	0.00688337	Lef1,Nrp1,Foxc2,Flt1,Foxs1,Sema5a,Nfatc4,Cxcl12
340	GO:0048706	embryonic skeletal system development	8	305	38	37681	6.65802e-05	0.00688337	Col1a1,Sulf2,Rbp4,Bmp4,Pbx1,Wnt5a,Gas1,Sulf1
236	GO:0001525	angiogenesis	8	305	159	37681	4.95163	0.000731318	Col4a1,Bmp4,Nrp1,Plau,Fzd6,Col4a2,Ctgf,Flt1
357	GO:0048146	positive regulation of fibroblast proliferation	7	305	41	37681	0.00377396	0.025361	Pdgfra,Pdgfc,Pdgfb,Wnt5a,Zmiz1,Flt1,Igf1
336	GO:0048010	vascular endothelial growth factor receptor signaling pathway	7	305	22	37681	3.26578e-05	0.00048769	Pdgfra,Nrp1,Foxc2,Pdgfrb,Flt1,Foxs1,Sulf1
51	GO:0009887	organ morphogenesis	7	305	99	37681	1.67431	0.00034095	Pbx1,Pdgfra,Pdgfc,Tgfb3,Wnt5a,Gamt,Slit3
201	GO:0016337	cell-cell adhesion	7	305	84	37681	0.564876	0.000138035	Vnn1,Fat1,Cdh3,Mpzl2,Cd93,Selp,Itga6
161	GO:0060070	canonical Wnt receptor signaling pathway	7	305	79	37681	0.374201	0.000102638	Fzd1,Lef1,Gata4,Fzd6,Wnt5a,Fzd2,Sox4
379	GO:0010595	positive regulation of endothelial cell migration	6	305	18	37681	0.000458006	0.0384725	Bmp4,Gata3,Foxc2,Itgb3,Thbs1,Wnt5a
165	GO:0010628	positive regulation of gene expression	6	305	156	37681	0.00176424	0.0110285	Bmp4,Tgfb2,Lef1,Ctgf,Sfrp4,Il33
212	GO:0006916	anti-apoptosis	6	305	134	37681	0.00080799	0.00580716	Clu,Fn1,Vnn1,Foxc2,Foxs1,Igf1
255	GO:0010951	negative regulation of endopeptidase activity	6	305	132	37681	0.000746951	0.0054265	Serpinb6b,Serpinf1,Cst3,Serpinb1a,App,Serpina3g
27	GO:0009952	anterior/posterior pattern specification	6	305	119	37681	0.000432023	0.00369833	Pbx1,Hoxa7,Celsr1,Foxa2,Acvr2b,Wnt5a
110	GO:0071230	cellular response to amino acid stimulus	6	305	106	37681	0.000231804	0.00230774	Col1a1,Col4a1,Pdgfra,Col6a1,Pdgfc,Col3a1
374	GO:0001666	response to hypoxia	6	305	94	37681	0.000119963	0.00141431	Tgfb2,Plau,Tgfb3,Flt1,Sox4,Cd24a
457	GO:0007267	cell-cell signaling	6	305	64	37681	1.35311	0.000279781	Fzd1,Panx1,Celsr1,Gata4,Wnt5a,Fzd2
494	GO:0060021	palate development	6	305	63	37681	1.23459	0.000259265	Lef1,Pdgfra,Acvr2b,Wnt5a,Gas1,Foxf2
73	GO:0007179	transforming growth factor beta receptor signaling pathway	6	305	58	37681	0.760809	0.00017331	Tgfb2,Col3a1,Pdgfrb,Tgfb3,Pdgfb,Ltbp4
281	GO:0048661	positive regulation of smooth muscle cell proliferation	6	305	55	37681	0.556117	0.000138411	Bmp4,Pdgfrb,Itgb3,Pdgfb,Flt1,Igf1
377	GO:0043010	camera-type eye development	6	305	55	37681	0.556117	0.000138411	Bmp4,Foxc2,Shroom2,Gas1,Rcn1,Foxs1
225	GO:0006954	inflammatory response	5	305	179	37681	0.0155696	0.0478846	Vnn1,Pparg,Thbs1,Selp,Lipa
128	GO:0001934	positive regulation of protein phosphorylation	5	305	116	37681	0.0025947	0.0143509	Fzd1,Bmp4,Wnt5a,Ctgf,Cd24a
219	GO:0009790	embryo development	5	305	104	37681	0.00160899	0.0102004	Rbp4,Tgfb3,Wnt5a,Sfrp4,Tpm1
231	GO:0010468	regulation of gene expression	5	305	92	37681	0.000930718	0.00661844	Bmp4,Gata4,Foxa2,App,Gata6
235	GO:0006935	chemotaxis	5	305	88	37681	0.000761134	0.00549981	Lsp1,Pdgfra,Pdgfrb,Flt1,Cxcl12
43	GO:0007409	axonogenesis	5	305	87	37681	0.000722612	0.00530705	Fzd1,Dclk1,Fzd6,App,Fzd2
36	GO:0043410	positive regulation of MAPK cascade	5	305	73	37681	0.000322041	0.00311383	Itgb3,Pdgfb,Igfbp3,Flt1,Igf1
427	GO:0045766	positive regulation of angiogenesis	5	305	69	37681	0.000247384	0.00244473	Gata4,Thbs1,Wnt5a,Flt1,Gata6
446	GO:0042472	inner ear morphogenesis	5	305	67	37681	0.000215403	0.00216046	Celsr1,Gata3,Fzd6,Wnt5a,Ror2
655	GO:0030162	regulation of proteolysis	5	305	63	37681	0.000160956	0.00174456	Serpinb6b,Serpinf1,Serpinb1a,Serpina3g,Ltbp4
127	GO:0000187	activation of MAPK activity	5	305	61	37681	0.00013804	0.00158569	Cd81,Tgfb3,Thbs1,Wnt5a,Map2k6
293	GO:0001843	neural tube closure	5	305	61	37681	0.00013804	0.00158569	Bmp4,Celsr1,Fzd6,Wnt5a,Prickle1
258	GO:0030326	embryonic limb morphogenesis	5	305	57	37681	9.97516	0.0012078	Bmp4,Lef1,Pbx1,Wnt5a,Fbn2
28	GO:0045665	negative regulation of neuron differentiation	5	305	56	37681	9.16039	0.00113996	Pbx1,Foxa2,App,Cd24a,Irx3
458	GO:0000902	cell morphogenesis	5	305	56	37681	9.16039	0.00113996	Nox4,Tgfb2,Gata3,Shroom2,Lipa
138	GO:0043433	negative regulation of sequence-specific DNA binding transcription factor activity	5	305	54	37681	7.68486	0.00101259	Pbx1,Foxa2,Fzd6,Sfrp4,Foxs1
119	GO:0003007	heart morphogenesis	5	305	49	37681	4.78926	0.000715196	Tgfb2,Gata4,Foxc2,Col5a1,Zmiz1
167	GO:0042475	odontogenesis of dentin-containing tooth	5	305	49	37681	4.78926	0.000715196	Bmp4,Lef1,Pdgfra,Acvr2b,Itga6
380	GO:0001938	positive regulation of endothelial cell proliferation	5	305	48	37681	4.32907	0.000676543	Bmp4,Itgb3,Pdgfb,Wnt5a,Cxcl12
221	GO:0016525	negative regulation of angiogenesis	5	305	47	37681	3.90384	0.000647749	Thbs2,Serpinf1,Thbs1,Col4a2,Sulf1
491	GO:0050680	negative regulation of epithelial cell proliferation	5	305	45	37681	3.15073	0.000549946	Bmp4,Tgfb2,Mtss1,Wnt5a,Gas1
297	GO:0001756	somitogenesis	5	305	44	37681	2.81923	0.000505206	Lef1,Foxc2,Wnt5a,Ror2,Foxs1
398	GO:0090263	positive regulation of canonical Wnt receptor signaling pathway	5	305	44	37681	2.81923	0.000505206	Col1a1,Ror2,Sfrp4,Sox4,Rspo2
171	GO:0043627	response to estrogen stimulus	5	305	33	37681	0.662651	0.000156246	Tgfb2,Gata4,Tgfb3,Gata6,Cd24a
438	GO:0014068	positive regulation of phosphatidylinositol 3-kinase cascade	5	305	33	37681	0.662651	0.000156246	Tgfb2,Pdgfrb,Pdgfb,Flt1,Igf1
321	GO:0001944	vasculature development	5	305	31	37681	0.480728	0.00012922	Fzd1,Bmp4,Lef1,Sfrp4,Fzd2
74	GO:0042127	regulation of cell proliferation	4	305	127	37681	0.0200215	0.0490144	Pbx1,Cd81,Plau,Igf1
15	GO:0042493	response to drug	4	305	123	37681	0.01803	0.0445448	Fzd1,Mgst1,Gata4,Gata6
210	GO:0030308	negative regulation of cell growth	4	305	108	37681	0.0116839	0.0372112	Pparg,Tgfb2,Psrc1,Slit3
254	GO:0010466	negative regulation of peptidase activity	4	305	105	37681	0.0106187	0.0343064	Cst3,Serpinb1a,App,Serpina3g
274	GO:0001764	neuron migration	4	305	90	37681	0.0062342	0.0292964	Celsr1,Gata3,Dclk1,Cxcl12
466	GO:0006417	regulation of translation	4	305	88	37681	0.00576117	0.0273605	Aplp1,Eif2s1,App,Igf1
29	GO:0045666	positive regulation of neuron differentiation	4	305	72	37681	0.00281061	0.0154814	Bmp4,Foxa2,Cxcl12,Irx3
318	GO:0001503	ossification	4	305	69	37681	0.00240686	0.013367	Bmp4,Foxc2,Ctgf,Foxs1
188	GO:0030900	forebrain development	4	305	68	37681	0.00228167	0.0127773	Bmp4,Aplp1,Dclk1,App
625	GO:0007156	homophilic cell adhesion	4	305	68	37681	0.00228167	0.0127773	Pcdh19,Celsr1,Cdh3,Cdh11
44	GO:0007169	transmembrane receptor protein tyrosine kinase signaling pathway	4	305	64	37681	0.00182564	0.0109051	Pdgfra,Pdgfrb,Ror2,Flt1
121	GO:0018108	peptidyl-tyrosine phosphorylation	4	305	60	37681	0.00143698	0.00928511	Pdgfra,Pdgfrb,Pdgfb,Flt1
3	GO:0034097	response to cytokine stimulus	4	305	49	37681	0.000669384	0.00505422	Osmr,Col3a1,Lifr,Serpina3g
50	GO:0051897	positive regulation of protein kinase B signaling cascade	4	305	47	37681	0.000570703	0.00467698	Nox4,Gata3,Thbs1,Igf1
198	GO:0045669	positive regulation of osteoblast differentiation	4	305	46	37681	0.000525455	0.00438641	Bmp4,Acvr2b,Fbn2,Igf1
460	GO:0030509	BMP signaling pathway	4	305	44	37681	0.000442701	0.00376576	Bmp4,Lef1,Gata4,Acvr2b
294	GO:0048705	skeletal system morphogenesis	4	305	43	37681	0.000405018	0.00348939	Col1a1,Pdgfra,Pdgfrb,Acvr2b
170	GO:0043588	skin development	4	305	42	37681	0.000369682	0.00347449	Col1a1,Col3a1,Col5a1,Adamts2
400	GO:0030855	epithelial cell differentiation	4	305	36	37681	0.000202113	0.00204241	Fzd1,Pparg,Fzd2,Gata6
462	GO:0045597	positive regulation of cell differentiation	4	305	35	37681	0.000180803	0.00192856	Clu,Bmp4,Gata3,Ctgf
146	GO:0040007	growth	4	305	33	37681	0.00014311	0.00157655	Bmp4,Tgfb2,Gdf1,Inhbb
547	GO:0048286	lung alveolus development	4	305	33	37681	0.00014311	0.00157655	Fzd1,Bmp4,Igf1,Man2a1
415	GO:0048754	branching morphogenesis of a tube	4	305	32	37681	0.000126566	0.00147917	Bmp4,Mmp14,Sema5a,Igf1
486	GO:0003151	outflow tract morphogenesis	4	305	31	37681	0.000111453	0.00133744	Fzd1,Tgfb2,Gata4,Fzd2
684	GO:0001974	blood vessel remodeling	4	305	30	37681	9.76922	0.00119362	Tgfb2,Foxc2,Foxs1,Igf1
824	GO:0060325	face morphogenesis	4	305	30	37681	9.76922	0.00119362	Col1a1,Lef1,Pdgfra,Tgfb3
590	GO:0001654	eye development	4	305	25	37681	4.65547	0.000711016	Rbp4,Bmp4,Tgfb2,Inhbb
766	GO:0048701	embryonic cranial skeleton morphogenesis	4	305	25	37681	4.65547	0.000711016	Bmp4,Pdgfra,Foxc2,Gas1
331	GO:0030513	positive regulation of BMP signaling pathway	4	305	24	37681	3.93562	0.000645057	Bmp4,Gata4,Gata6,Sulf1
378	GO:0060412	ventricular septum morphogenesis	4	305	23	37681	3.30068	0.000561533	Fzd1,Tgfb2,Fzd2,Sox4
750	GO:0043552	positive regulation of phosphatidylinositol 3-kinase activity	4	305	23	37681	3.30068	0.000561533	Pdgfra,Pdgfrb,Pdgfb,Flt1
122	GO:0032147	activation of protein kinase activity	4	305	22	37681	2.74411	0.000505216	Tgfb2,Itgb3,Acvr2b,Pdgfb
1002	GO:0060326	cell chemotaxis	4	305	21	37681	2.25956	0.000421784	Lef1,Pdgfra,Pdgfrb,Pdgfb
182	GO:0010718	positive regulation of epithelial to mesenchymal transition	4	305	20	37681	1.84088	0.000358572	Col1a1,Tgfb2,Lef1,Tgfb3
823	GO:2000379	positive regulation of reactive oxygen species metabolic process	4	305	18	37681	1.17761	0.000255276	Nox4,Pdgfrb,Pdgfb,Thbs1
737	GO:0032967	positive regulation of collagen biosynthetic process	4	305	16	37681	0.709422	0.00016439	Bmp4,Pdgfrb,Tgfb3,Ctgf
295	GO:0007219	Notch signaling pathway	3	305	64	37681	0.0152125	0.0468934	Foxc2,App,Foxs1
117	GO:0010629	negative regulation of gene expression	3	305	69	37681	0.0185762	0.04581	Bmp4,Gata3,Slit3
112	GO:0042593	glucose homeostasis	3	305	68	37681	0.0178732	0.0442387	Rbp4,Pparg,Sox4
191	GO:0001570	vasculogenesis	3	305	62	37681	0.0139724	0.0434698	Foxc2,Zmiz1,Foxs1
230	GO:0051091	positive regulation of sequence-specific DNA binding transcription factor activity	3	305	66	37681	0.0165126	0.0410981	Fzd1,Pparg,Fzd2
59	GO:0043154	negative regulation of cysteine-type endopeptidase activity involved in apoptotic process	3	305	60	37681	0.0127923	0.0399833	Lef1,Thbs1,Igf1
324	GO:0030307	positive regulation of cell growth	3	305	58	37681	0.0116716	0.0372603	Tgfb2,Lef1,Igf1
243	GO:0008219	cell death	3	305	50	37681	0.00777273	0.0350555	Clu,Tgfb2,Aplp1
87	GO:0045165	cell fate commitment	3	305	49	37681	0.00734974	0.0332594	Pparg,Bmp4,Gas1
417	GO:0006486	protein glycosylation	3	305	53	37681	0.00912661	0.0302122	St3gal1,St6gal1,St6galnac2
580	GO:0050679	positive regulation of epithelial cell proliferation	3	305	53	37681	0.00912661	0.0302122	Wnt5a,Gas1,Igf1
183	GO:0042733	embryonic digit morphogenesis	3	305	47	37681	0.00654561	0.0299228	Bmp4,Wnt5a,Gas1
75	GO:0046330	positive regulation of JNK cascade	3	305	46	37681	0.00616423	0.0290692	Wnt5a,Ctgf,Tpd52l1
537	GO:0008584	male gonad development	3	305	46	37681	0.00616423	0.0290692	Rbp4,Gata3,Wnt5a
135	GO:0048704	embryonic skeletal system morphogenesis	3	305	52	37681	0.00866106	0.028813	Bmp4,Hoxa7,Foxc2
220	GO:0051090	regulation of sequence-specific DNA binding transcription factor activity	3	305	51	37681	0.0082098	0.0273796	Foxa2,Foxc2,Foxf2
413	GO:0043401	steroid hormone mediated signaling pathway	3	305	51	37681	0.0082098	0.0273796	Pparg,Bmp4,Lef1
19	GO:0030334	regulation of cell migration	3	305	44	37681	0.00544224	0.0261228	Unc5c,Itgb3,Cxcl12
540	GO:0008344	adult locomotory behavior	3	305	43	37681	0.00510137	0.0245743	Foxa2,App,Cxcl12
25	GO:0001942	hair follicle development	3	305	41	37681	0.00445914	0.0220334	Tgfb2,Celsr1,Fzd6
116	GO:0008286	insulin receptor signaling pathway	3	305	41	37681	0.00445914	0.0220334	Grb10,Foxc2,Foxs1
463	GO:0007492	endoderm development	3	305	40	37681	0.00415749	0.020772	Foxa2,Gdf1,Gata6
42	GO:0045768	positive regulation of anti-apoptosis	3	305	39	37681	0.00386861	0.0196947	Pdgfrb,Lifr,Igf1
522	GO:0051781	positive regulation of cell division	3	305	39	37681	0.00386861	0.0196947	Tgfb2,Pdgfc,Pdgfb
654	GO:0001649	osteoblast differentiation	3	305	39	37681	0.00386861	0.0196947	Bmp4,Lef1,Rspo2
666	GO:0007266	Rho protein signal transduction	3	305	37	37681	0.00332846	0.017612	Celsr1,Cdc42ep5,Srgap1
4	GO:0007015	actin filament organization	3	305	36	37681	0.00307684	0.016345	Fat1,Sirpa,Mtss1
267	GO:0001558	regulation of cell growth	3	305	36	37681	0.00307684	0.016345	Igfbp3,Wisp1,Wisp2
420	GO:0048812	neuron projection morphogenesis	3	305	36	37681	0.00307684	0.016345	Clu,Lifr,Wnt5a
757	GO:0001755	neural crest cell migration	3	305	32	37681	0.00218896	0.0129033	Lef1,Efnb1,Sema3f
37	GO:0030879	mammary gland development	3	305	31	37681	0.00199561	0.0118154	Lef1,Tgfb3,Igf1
468	GO:0007254	JNK cascade	3	305	31	37681	0.00199561	0.0118154	Wnt5a,Cdc42ep5,Ror2
409	GO:0048589	developmental growth	3	305	29	37681	0.00164171	0.0103106	Gata3,Gas1,Zmiz1
988	GO:0009725	response to hormone stimulus	3	305	29	37681	0.00164171	0.0103106	Lox,Mmp14,Foxc2
129	GO:0042327	positive regulation of phosphorylation	3	305	28	37681	0.0014807	0.00947646	Grb10,Thbs1,Itga6
382	GO:0055010	ventricular cardiac muscle tissue morphogenesis	3	305	28	37681	0.0014807	0.00947646	Foxc2,Foxs1,Tpm1
115	GO:0045840	positive regulation of mitosis	3	305	26	37681	0.00118928	0.00795221	Pdgfrb,Pdgfb,Igf1
172	GO:0001702	gastrulation with mouth forming second	3	305	25	37681	0.00105837	0.00711221	Celsr1,Gata4,Acvr2b
662	GO:0032956	regulation of actin cytoskeleton organization	3	305	25	37681	0.00105837	0.00711221	Celsr1,Pdgfrb,Efna5
579	GO:0030501	positive regulation of bone mineralization	3	305	24	37681	0.000936948	0.00662767	Bmp4,Acvr2b,Fbn2
552	GO:0048468	cell development	3	305	23	37681	0.000824749	0.00589608	Lef1,Foxa2,Igf1
30	GO:0007498	mesoderm development	3	305	22	37681	0.000721478	0.00532784	Acvr2b,Gdf1,Irx3
49	GO:0048015	phosphatidylinositol-mediated signaling	3	305	22	37681	0.000721478	0.00532784	Pdgfra,Pdgfrb,Igf1
86	GO:0031018	endocrine pancreas development	3	305	22	37681	0.000721478	0.00532784	Clu,Foxa2,Sox4
732	GO:0072593	reactive oxygen species metabolic process	3	305	22	37681	0.000721478	0.00532784	Nox4,Pdgfb,Ctgf
453	GO:0048646	anatomical structure formation involved in morphogenesis	3	305	21	37681	0.000626837	0.00507511	Bmp4,Gata3,Foxa2
714	GO:0048844	artery morphogenesis	3	305	21	37681	0.000626837	0.00507511	Foxc2,Zmiz1,Foxs1
174	GO:0035050	embryonic heart tube development	3	305	20	37681	0.000540517	0.00445678	Gata4,Foxc2,Foxs1
337	GO:0030177	positive regulation of Wnt receptor signaling pathway	3	305	20	37681	0.000540517	0.00445678	Sulf2,Sox4,Sulf1
106	GO:0018149	peptide cross-linking	3	305	19	37681	0.0004622	0.00388248	Fn1,Col3a1,Thbs1
405	GO:0048485	sympathetic nervous system development	3	305	19	37681	0.0004622	0.00388248	Nrp1,Gata3,Sox4
163	GO:0051145	smooth muscle cell differentiation	3	305	18	37681	0.000391562	0.00339522	Bmp4,Nfatc4,Gata6
688	GO:0060395	SMAD protein signal transduction	3	305	18	37681	0.000391562	0.00339522	Bmp4,Gata4,Afp
290	GO:0001502	cartilage condensation	3	305	17	37681	0.000328264	0.00310695	Tgfb2,Ctgf,Ror2
296	GO:0023019	signal transduction involved in regulation of gene expression	3	305	17	37681	0.000328264	0.00310695	Pdgfra,Gata4,Foxa2
560	GO:0021904	dorsal/ventral neural tube patterning	3	305	17	37681	0.000328264	0.00310695	Bmp4,Foxa2,Gas1
634	GO:0060045	positive regulation of cardiac muscle cell proliferation	3	305	16	37681	0.000271962	0.00264867	Ncam1,Gata4,Gata6
680	GO:0030325	adrenal gland development	3	305	16	37681	0.000271962	0.00264867	Pbx1,Pdgfra,Pdgfrb
177	GO:0060441	epithelial tube branching involved in lung morphogenesis	3	305	14	37681	0.00017891	0.00192364	Bmp4,Foxa2,Rspo2
332	GO:0060348	bone development	3	305	13	37681	0.000141419	0.0015839	Sulf2,Bmp4,Sulf1
679	GO:0002040	sprouting angiogenesis	3	305	13	37681	0.000141419	0.0015839	Lef1,Thbs1,Flt1
890	GO:0050730	regulation of peptidyl-tyrosine phosphorylation	3	305	13	37681	0.000141419	0.0015839	Pdgfc,Pdgfrb,Pdgfb
153	GO:0060038	cardiac muscle cell proliferation	3	305	11	37681	8.25746	0.00104698	Tgfb2,Foxc2,Foxs1
445	GO:0060071	Wnt receptor signaling pathway, planar cell polarity pathway	3	305	11	37681	8.25746	0.00104698	Fzd6,Wnt5a,Ror2
618	GO:0022407	regulation of cell-cell adhesion	3	305	11	37681	8.25746	0.00104698	Lef1,Efna5,Cd24a
780	GO:0030949	positive regulation of vascular endothelial growth factor receptor signaling pathway	3	305	11	37681	8.25746	0.00104698	Bmp4,Grb10,Flt1
461	GO:0050919	negative chemotaxis	3	305	10	37681	6.04165	0.000854734	Wnt5a,Sema3f,Slit3
734	GO:0007199	G-protein signaling, coupled to cGMP nucleotide second messenger	3	305	10	37681	6.04165	0.000854734	Fzd1,Fzd6,Fzd2
752	GO:0060065	uterus development	3	305	10	37681	6.04165	0.000854734	Rbp4,Gata3,Wnt5a
1070	GO:0043032	positive regulation of macrophage activation	3	305	10	37681	6.04165	0.000854734	Thbs1,Wnt5a,Il33
164	GO:0060947	cardiac vascular smooth muscle cell differentiation	3	305	9	37681	4.25467	0.000672739	Pdgfrb,Pdgfb,Gata6
452	GO:0048843	negative regulation of axon extension involved in axon guidance	3	305	9	37681	4.25467	0.000672739	Nrp1,Wnt5a,Sema3f
857	GO:0001736	establishment of planar polarity	3	305	9	37681	4.25467	0.000672739	Celsr1,Fzd6,Wnt5a
1177	GO:0043206	fibril organization	3	305	8	37681	2.85357	0.000504631	Cst3,Col3a1,Col5a1
751	GO:2000573	positive regulation of DNA biosynthetic process	3	305	7	37681	1.79425	0.000354628	Nox4,Pdgfrb,Pdgfb
1099	GO:0070208	protein heterotrimerization	3	305	7	37681	1.79425	0.000354628	Col1a1,Col6a1,Col6a2
1124	GO:0032964	collagen biosynthetic process	3	305	6	37681	1.03148	0.000227264	Col1a1,Col3a1,Col5a1
1147	GO:0050921	positive regulation of chemotaxis	3	305	6	37681	1.03148	0.000227264	Pdgfrb,Pdgfb,Thbs1
703	GO:0010863	positive regulation of phospholipase C activity	3	305	5	37681	0.518856	0.000134104	Pdgfra,Pdgfrb,Flt1
1140	GO:0007044	cell-substrate junction assembly	3	305	5	37681	0.518856	0.000134104	Fn1,Itgb3,Tns1
84	GO:0031016	pancreas development	2	305	24	37681	0.0160268	0.049066	Acvr2b,Gata6
813	GO:0035108	limb morphogenesis	2	305	24	37681	0.0160268	0.049066	Wnt5a,Fbn2
355	GO:0010942	positive regulation of cell death	2	305	27	37681	0.0200607	0.0486672	Bmp4,Ctgf
450	GO:0045599	negative regulation of fat cell differentiation	2	305	27	37681	0.0200607	0.0486672	Gata3,Wnt5a
472	GO:0007569	cell aging	2	305	27	37681	0.0200607	0.0486672	Nox4,Zmiz1
822	GO:0050729	positive regulation of inflammatory response	2	305	27	37681	0.0200607	0.0486672	Wnt5a,Il33
946	GO:0048167	regulation of synaptic plasticity	2	305	27	37681	0.0200607	0.0486672	Ctnnd2,Nfatc4
610	GO:0007157	heterophilic cell-cell adhesion	2	305	26	37681	0.0186733	0.0457972	Selp,Cd24a
645	GO:0032321	positive regulation of Rho GTPase activity	2	305	26	37681	0.0186733	0.0457972	Srgap1,Cdc42ep2
905	GO:0030168	platelet activation	2	305	26	37681	0.0186733	0.0457972	Itgb3,Fzd6
92	GO:0046488	phosphatidylinositol metabolic process	2	305	23	37681	0.0147693	0.0456319	Cd81,Pdgfrb
805	GO:0060048	cardiac muscle contraction	2	305	23	37681	0.0147693	0.0456319	Tpm1,Map2k6
928	GO:0034446	substrate adhesion-dependent cell spreading	2	305	23	37681	0.0147693	0.0456319	Fn1,Antxr1
760	GO:0030838	positive regulation of actin filament polymerization	2	305	25	37681	0.0173283	0.0429692	Cdc42ep5,Cdc42ep2
889	GO:0000186	activation of MAPKK activity	2	305	25	37681	0.0173283	0.0429692	Bmp4,Flt1
422	GO:0048514	blood vessel morphogenesis	2	305	22	37681	0.0135567	0.0422743	Selp,Flt1
18	GO:0034504	protein localization to nucleus	2	305	21	37681	0.0123899	0.0388158	Col1a1,Bmp4
301	GO:0046847	filopodium assembly	2	305	21	37681	0.0123899	0.0388158	Mtss1,Itga6
330	GO:0001937	negative regulation of endothelial cell proliferation	2	305	21	37681	0.0123899	0.0388158	Thbs1,Sulf1
489	GO:0001837	epithelial to mesenchymal transition	2	305	21	37681	0.0123899	0.0388158	Tgfb2,Lef1
615	GO:0050850	positive regulation of calcium-mediated signaling	2	305	21	37681	0.0123899	0.0388158	Ncam1,Cd24a
779	GO:0051496	positive regulation of stress fiber assembly	2	305	21	37681	0.0123899	0.0388158	Nox4,Ctgf
443	GO:0090103	cochlea morphogenesis	2	305	20	37681	0.0112696	0.0360626	Wnt5a,Fzd2
617	GO:0007159	leukocyte cell-cell adhesion	2	305	20	37681	0.0112696	0.0360626	Selp,Cd24a
740	GO:0048557	embryonic digestive tract morphogenesis	2	305	20	37681	0.0112696	0.0360626	Pdgfra,Gata4
801	GO:0045600	positive regulation of fat cell differentiation	2	305	20	37681	0.0112696	0.0360626	Pparg,Igf1
343	GO:0035162	embryonic hemopoiesis	2	305	19	37681	0.0101967	0.0330225	Pbx1,Gata3
359	GO:0071456	cellular response to hypoxia	2	305	19	37681	0.0101967	0.0330225	Vldlr,Gata6
365	GO:0050714	positive regulation of protein secretion	2	305	19	37681	0.0101967	0.0330225	Tgfb2,Tgfb3
496	GO:0050880	regulation of blood vessel size	2	305	19	37681	0.0101967	0.0330225	Foxc2,Foxs1
635	GO:0055007	cardiac muscle cell differentiation	2	305	19	37681	0.0101967	0.0330225	Gata4,Gata6
726	GO:0048593	camera-type eye morphogenesis	2	305	19	37681	0.0101967	0.0330225	Bmp4,Shroom2
741	GO:0048745	smooth muscle tissue development	2	305	16	37681	0.00727072	0.033013	Bmp4,Pdgfrb
1059	GO:0045778	positive regulation of ossification	2	305	16	37681	0.00727072	0.033013	Bmp4,Wnt5a
510	GO:0042104	positive regulation of activated T cell proliferation	2	305	18	37681	0.00917199	0.0301397	Igf1,Cd24a
582	GO:0042476	odontogenesis	2	305	18	37681	0.00917199	0.0301397	Bmp4,Gas1
708	GO:0001958	endochondral ossification	2	305	18	37681	0.00917199	0.0301397	Col1a1,Bmp4
233	GO:0032689	negative regulation of interferon-gamma production	2	305	15	37681	0.00639588	0.0293381	Gata3,Il33
416	GO:0050900	leukocyte migration	2	305	15	37681	0.00639588	0.0293381	Selp,Itga6
542	GO:0031668	cellular response to extracellular stimulus	2	305	15	37681	0.00639588	0.0293381	Itga6,Gsdmd
551	GO:0006378	mRNA polyadenylation	2	305	15	37681	0.00639588	0.0293381	Aplp1,App
901	GO:0060425	lung morphogenesis	2	305	15	37681	0.00639588	0.0293381	Bmp4,Gata4
1007	GO:0043536	positive regulation of blood vessel endothelial cell migration	2	305	15	37681	0.00639588	0.0293381	Pdgfb,Thbs1
1018	GO:0002687	positive regulation of leukocyte migration	2	305	15	37681	0.00639588	0.0293381	Itgb3,Selp
26	GO:0009653	anatomical structure morphogenesis	2	305	17	37681	0.00819638	0.0274712	Pdgfra,Foxa2
432	GO:0030574	collagen catabolic process	2	305	17	37681	0.00819638	0.0274712	Mmp14,Adamts2
827	GO:0006807	nitrogen compound metabolic process	2	305	17	37681	0.00819638	0.0274712	Vnn1,Pdgfrb
608	GO:0061098	positive regulation of protein tyrosine kinase activity	2	305	14	37681	0.00557273	0.0265594	Pdgfb,Cd24a
980	GO:0048568	embryonic organ development	2	305	14	37681	0.00557273	0.0265594	Pbx1,Gata3
319	GO:0003281	ventricular septum development	2	305	13	37681	0.00480219	0.0233001	Gata4,Gata3
333	GO:0006790	sulfur compound metabolic process	2	305	13	37681	0.00480219	0.0233001	Sulf2,Sulf1
435	GO:0006911	phagocytosis, engulfment	2	305	13	37681	0.00480219	0.0233001	Sirpa,Gulp1
839	GO:0031100	organ regeneration	2	305	13	37681	0.00480219	0.0233001	Lifr,Cxcl12
885	GO:0050718	positive regulation of interleukin-1 beta secretion	2	305	13	37681	0.00480219	0.0233001	Panx1,Wnt5a
40	GO:0048009	insulin-like growth factor receptor signaling pathway	2	305	12	37681	0.00408515	0.0204867	Grb10,Igf1
124	GO:0032148	activation of protein kinase B activity	2	305	12	37681	0.00408515	0.0204867	Pdgfb,Wnt5a
309	GO:0071285	cellular response to lithium ion	2	305	12	37681	0.00408515	0.0204867	Pparg,Nfatc4
320	GO:0045216	cell-cell junction organization	2	305	12	37681	0.00408515	0.0204867	Tgfb2,Tgfb3
169	GO:0048617	embryonic foregut morphogenesis	2	305	11	37681	0.00342253	0.0176241	Gata4,Acvr2b
266	GO:0043583	ear development	2	305	11	37681	0.00342253	0.0176241	Gata3,Shroom2
411	GO:0060068	vagina development	2	305	11	37681	0.00342253	0.0176241	Rbp4,Wnt5a
541	GO:0071542	dopaminergic neuron differentiation	2	305	11	37681	0.00342253	0.0176241	Foxa2,Wnt5a
756	GO:0030522	intracellular receptor mediated signaling pathway	2	305	11	37681	0.00342253	0.0176241	Pparg,Flt1
852	GO:0061036	positive regulation of cartilage development	2	305	11	37681	0.00342253	0.0176241	Bmp4,Wnt5a
1025	GO:0032753	positive regulation of interleukin-4 production	2	305	11	37681	0.00342253	0.0176241	Gata3,Il33
190	GO:0072001	renal system development	2	305	10	37681	0.00281526	0.0151956	Bmp4,Gata3
279	GO:0030224	monocyte differentiation	2	305	10	37681	0.00281526	0.0151956	Pparg,Bmp4
334	GO:0060384	innervation	2	305	10	37681	0.00281526	0.0151956	Sulf2,Sulf1
536	GO:0046620	regulation of organ growth	2	305	10	37681	0.00281526	0.0151956	Foxc2,Foxs1
794	GO:0051929	positive regulation of calcium ion transport via voltage-gated calcium channel activity	2	305	10	37681	0.00281526	0.0151956	Cxcl12,Igf1
383	GO:0001946	lymphangiogenesis	2	305	9	37681	0.00226429	0.0127866	Foxc2,Foxs1
426	GO:0070527	platelet aggregation	2	305	9	37681	0.00226429	0.0127866	Pdgfra,Itgb3
727	GO:0045843	negative regulation of striated muscle tissue development	2	305	9	37681	0.00226429	0.0127866	Bmp4,Lef1
773	GO:0090009	primitive streak formation	2	305	9	37681	0.00226429	0.0127866	Foxa2,Wnt5a
796	GO:0043568	positive regulation of insulin-like growth factor receptor signaling pathway	2	305	9	37681	0.00226429	0.0127866	Igfbp3,Igf1
877	GO:0031274	positive regulation of pseudopodium assembly	2	305	9	37681	0.00226429	0.0127866	Cdc42ep5,Cdc42ep2
907	GO:0010745	negative regulation of macrophage derived foam cell differentiation	2	305	9	37681	0.00226429	0.0127866	Pparg,Itgb3
923	GO:0001953	negative regulation of cell-matrix adhesion	2	305	9	37681	0.00226429	0.0127866	Hoxa7,Thbs1
984	GO:0055003	cardiac myofibril assembly	2	305	9	37681	0.00226429	0.0127866	Pdgfra,Pdgfrb
1072	GO:0016322	neuron remodeling	2	305	9	37681	0.00226429	0.0127866	App,Ntn4
548	GO:0035239	tube morphogenesis	2	305	8	37681	0.00177057	0.0106234	Gata4,Gata6
651	GO:0006013	mannose metabolic process	2	305	8	37681	0.00177057	0.0106234	Man2b1,Man2a1
864	GO:0050777	negative regulation of immune response	2	305	8	37681	0.00177057	0.0106234	Tgfb2,Col3a1
888	GO:0061178	regulation of insulin secretion involved in cellular response to glucose stimulus	2	305	8	37681	0.00177057	0.0106234	Foxa2,Efna5
899	GO:0010763	positive regulation of fibroblast migration	2	305	8	37681	0.00177057	0.0106234	Itgb3,Thbs1
926	GO:0032924	activin receptor signaling pathway	2	305	8	37681	0.00177057	0.0106234	Acvr2b,Inhbb
986	GO:0060346	bone trabecula formation	2	305	8	37681	0.00177057	0.0106234	Col1a1,Fbn2
1108	GO:0045176	apical protein localization	2	305	8	37681	0.00177057	0.0106234	Celsr1,Shroom2
1139	GO:0007184	SMAD protein import into nucleus	2	305	8	37681	0.00177057	0.0106234	Tgfb2,Tgfb3
431	GO:0048771	tissue remodeling	2	305	7	37681	0.00133506	0.00866824	Mmp14,Lipa
508	GO:0051024	positive regulation of immunoglobulin secretion	2	305	7	37681	0.00133506	0.00866824	Rbp4,Il33
772	GO:0060429	epithelium development	2	305	7	37681	0.00133506	0.00866824	Bmp4,Sfrp4
912	GO:0090280	positive regulation of calcium ion import	2	305	7	37681	0.00133506	0.00866824	Pdgfrb,Pdgfb
938	GO:0002548	monocyte chemotaxis	2	305	7	37681	0.00133506	0.00866824	Pdgfb,Flt1
1119	GO:0032570	response to progesterone stimulus	2	305	7	37681	0.00133506	0.00866824	Tgfb2,Tgfb3
562	GO:0048702	embryonic neurocranium morphogenesis	2	305	6	37681	0.000958743	0.00650783	Tgfb2,Tgfb3
619	GO:0034109	homotypic cell-cell adhesion	2	305	6	37681	0.000958743	0.00650783	Ncam1,Cd24a
633	GO:0071773	cellular response to BMP stimulus	2	305	6	37681	0.000958743	0.00650783	Gata3,Gata6
642	GO:0060510	Type II pneumocyte differentiation	2	305	6	37681	0.000958743	0.00650783	Igf1,Gata6
1009	GO:0060022	hard palate development	2	305	6	37681	0.000958743	0.00650783	Fzd1,Fzd2
1096	GO:0010544	negative regulation of platelet activation	2	305	6	37681	0.000958743	0.00650783	Pdgfra,Pdgfb
1121	GO:0010952	positive regulation of peptidase activity	2	305	6	37681	0.000958743	0.00650783	Mmp14,App
1211	GO:0048251	elastic fiber assembly	2	305	6	37681	0.000958743	0.00650783	Lox,Fbln5
571	GO:0048806	genitalia development	2	305	5	37681	0.0006426	0.00487941	Wnt5a,Foxf2
606	GO:0001775	cell activation	2	305	5	37681	0.0006426	0.00487941	Gata3,Cd24a
607	GO:0033625	positive regulation of integrin activation	2	305	5	37681	0.0006426	0.00487941	Foxc2,Cd24a
639	GO:0060575	intestinal epithelial cell differentiation	2	305	5	37681	0.0006426	0.00487941	Gata4,Gata6
715	GO:0048341	paraxial mesoderm formation	2	305	5	37681	0.0006426	0.00487941	Lef1,Foxc2
781	GO:0001957	intramembranous ossification	2	305	5	37681	0.0006426	0.00487941	Col1a1,Mn1
843	GO:0001667	ameboidal cell migration	2	305	5	37681	0.0006426	0.00487941	Wnt5a,Cxcl12
1015	GO:0060157	urinary bladder development	2	305	5	37681	0.0006426	0.00487941	Rbp4,Wnt5a
1023	GO:0032736	positive regulation of interleukin-13 production	2	305	5	37681	0.0006426	0.00487941	Gata3,Il33
1036	GO:0003149	membranous septum morphogenesis	2	305	5	37681	0.0006426	0.00487941	Fzd1,Fzd2
1206	GO:0045617	negative regulation of keratinocyte differentiation	2	305	5	37681	0.0006426	0.00487941	Tgfb2,Hoxa7
628	GO:0071371	cellular response to gonadotropin stimulus	2	305	4	37681	0.000387636	0.00340511	Gata4,Gata6
716	GO:0014034	neural crest cell fate commitment	2	305	4	37681	0.000387636	0.00340511	Foxc2,Foxs1
718	GO:0048343	paraxial mesodermal cell fate commitment	2	305	4	37681	0.000387636	0.00340511	Foxc2,Foxs1
745	GO:0071353	cellular response to interleukin-4	2	305	4	37681	0.000387636	0.00340511	Lef1,Gata3
911	GO:0048592	eye morphogenesis	2	305	4	37681	0.000387636	0.00340511	Gas1,Col5a1
1048	GO:0032754	positive regulation of interleukin-5 production	2	305	4	37681	0.000387636	0.00340511	Gata3,Il33
1054	GO:0014909	smooth muscle cell migration	2	305	4	37681	0.000387636	0.00340511	Plau,Itgb3
1067	GO:0002686	negative regulation of leukocyte migration	2	305	4	37681	0.000387636	0.00340511	Hoxa7,Il33
1168	GO:0061298	retina vasculature development in camera-type eye	2	305	4	37681	0.000387636	0.00340511	Pdgfra,Pdgfrb
1241	GO:0010936	negative regulation of macrophage cytokine production	2	305	4	37681	0.000387636	0.00340511	Tgfb2,Tgfb3
329	GO:0035860	glial cell-derived neurotrophic factor receptor signaling pathway	2	305	3	37681	0.000194862	0.00198405	Sulf2,Sulf1
339	GO:0030201	heparan sulfate proteoglycan metabolic process	2	305	3	37681	0.000194862	0.00198405	Sulf2,Sulf1
973	GO:0003289	atrial septum primum morphogenesis	2	305	3	37681	0.000194862	0.00198405	Gata4,Sox4
1035	GO:0003150	muscular septum morphogenesis	2	305	3	37681	0.000194862	0.00198405	Fzd1,Fzd2
1095	GO:0035793	positive regulation of metanephric mesenchymal cell migration by platelet-derived growth factor receptor-beta signaling pathway	2	305	3	37681	0.000194862	0.00198405	Pdgfrb,Pdgfb
1265	GO:0072277	metanephric glomerular capillary formation	2	305	3	37681	0.000194862	0.00198405	Pdgfra,Pdgfrb
335	GO:0014846	esophagus smooth muscle contraction	2	305	2	37681	0.65304	0.000877686	Sulf2,Sulf1
570	GO:0042249	establishment of planar polarity of embryonic epithelium	2	305	2	37681	0.65304	0.000877686	Celsr1,Foxf2
1037	GO:0030825	positive regulation of cGMP metabolic process	2	305	2	37681	0.65304	0.000877686	Wnt5a,Fzd2
1244	GO:0072262	metanephric glomerular mesangial cell proliferation involved in metanephros development	2	305	2	37681	0.65304	0.000877686	Pdgfrb,Pdgfb
1248	GO:0072126	positive regulation of glomerular mesangial cell proliferation	2	305	2	37681	0.65304	0.000877686	Itgb3,Pdgfb

## Sheet: KEGG Shared-up
Id	Items	Items_Details	Support	List size	Reference Support	Reference size	Hyp	Hyp_c	Genes
32	Kegg:04510	Focal adhesion	22	305	199	37681	1.23368e-13	1.41873e-11	Pdgfra,Col6a3,Myl9,Itgb3,Col4a1,Col4a2,Col6a1,Flt1,Itgb5,Col5a3,Col3a1,Thbs2,Igf1,Itga6,Col6a2,Col5a1,Fn1,Pdgfrb,Pdgfc,Col1a1,Thbs1,Pdgfb
8	Kegg:05200	Pathways in cancer	17	305	321	37681	1.4408e-05	0.00331383	Pdgfra,Fzd2,Lef1,Col4a1,Col4a2,Fzd1,Pparg,Fzd6,Igf1,Tgfb3,Itga6,Fn1,Bmp4,Pdgfrb,Wnt5a,Tgfb2,Pdgfb
80	Kegg:04512	ECM-receptor interaction	15	305	86	37681	3.86126e-11	2.22022e-09	Col6a3,Itgb3,Col4a1,Col4a2,Col6a1,Itgb5,Col5a3,Col3a1,Thbs2,Itga6,Col6a2,Col5a1,Fn1,Col1a1,Thbs1
64	Kegg:04360	Axon guidance	13	305	130	37681	5.56459e-06	0.000213309	Unc5c,Sema5a,Unc5b,Efnb1,Ntn4,Slit3,Efna5,Sema3f,Nrp1,Srgap1,Sema3b,Cxcl12,Nfatc4
83	Kegg:05146	Amoebiasis	11	305	114	37681	0.000250703	0.00480514	Serpinb1a,Col4a1,Col4a2,Serpinb6b,Col5a3,Col3a1,Tgfb3,Col5a1,Fn1,Tgfb2,Col1a1
22	Kegg:04974	Protein digestion and absorption	10	305	78	37681	8.06493e-05	0.00231867	Col6a3,Col4a1,Col4a2,Col6a1,Col5a3,Col3a1,Col6a2,Col12a1,Col5a1,Col1a1
34	Kegg:04810	Regulation of actin cytoskeleton	9	305	212	37681	6.34648	0.000486564	Pdgfra,Myl9,Itgb3,Itgb5,Itga6,Fn1,Pdgfrb,Pdgfc,Pdgfb
57	Kegg:04310	Wnt signaling pathway	8	305	150	37681	3.27154	0.000268734	Fzd2,Lef1,Prickle1,Fzd1,Fzd6,Nfatc4,Wnt5a,Sfrp4
5	Kegg:04010	MAPK signaling pathway	8	305	263	37681	0.00145068	0.00834142	Pdgfra,Map2k6,Tgfb3,Nfatc4,Pdgfrb,Tgfb2,Cacna2d1,Pdgfb
54	Kegg:04916	Melanogenesis	6	305	97	37681	0.000142676	0.00096516	Fzd2,Lef1,Fzd1,Fzd6,Creb3l1,Wnt5a
6	Kegg:04144	Endocytosis	6	305	213	37681	0.00802981	0.0329796	Pdgfra,Psd3,Flt1,Pard6g,Tgfb3,Tgfb2
4	Kegg:00330	Arginine and proline metabolism	5	305	54	37681	7.68486	0.000552349	Carns1,Gamt,Lcmt2,P4ha2,Ckb
38	Kegg:05218	Melanoma	5	305	71	37681	0.000282848	0.00180709	Pdgfra,Igf1,Pdgfrb,Pdgfc,Pdgfb
48	Kegg:05412	Arrhythmogenic right ventricular cardiomyopathy (ARVC)	5	305	74	37681	0.000343113	0.00207674	Lef1,Itgb3,Itgb5,Itga6,Cacna2d1
14	Kegg:04380	Osteoclast differentiation	5	305	116	37681	0.0025947	0.0135632	Itgb3,Map2k6,Pparg,Sirpa,Tgfb2
0	Kegg:04514	Cell adhesion molecules (CAMs)	5	305	143	37681	0.00630168	0.0278728	Cdh3,Selp,Itga6,Jam2,Ncam1
36	Kegg:05214	Glioma	4	305	62	37681	0.00162324	0.00888916	Pdgfra,Igf1,Pdgfrb,Pdgfb
90	Kegg:05323	Rheumatoid arthritis	4	305	81	37681	0.00429507	0.0214753	Flt1,Cxcl12,Tgfb3,Tgfb2
100	Kegg:05222	Small cell lung cancer	4	305	85	37681	0.00509747	0.0244254	Col4a1,Col4a2,Itga6,Fn1
33	Kegg:04540	Gap junction	4	305	86	37681	0.00531269	0.0244384	Pdgfra,Pdgfrb,Pdgfc,Pdgfb
112	Kegg:04340	Hedgehog signaling pathway	3	305	54	37681	0.00960653	0.0380948	Gas1,Bmp4,Wnt5a
92	Kegg:00604	Glycosphingolipid biosynthesis - ganglio series	2	305	15	37681	0.00639588	0.0272417	B4galnt1,St3gal1

## Sheet: CC Shared-up
Id	Items	Items_Details	Support	List size	Reference Support	Reference size	Hyp	Hyp_c	Genes
11	GO:0016020	membrane	116	305	5723	37681	1.30886e-17	5.98803e-16	Clu,Lsp1,Vasn,Fzd1,Gxylt2,Jam2,Dhrs3,Osmr,Vnn1,Fat1,Tmed3,Vldlr,Unc5c,St3gal1,Nox4,Panx1,Dysf,Gm98,Slc24a3,Sirpa,Mgst1,Mmp14,Gm12824,Pcdh19,Fam38b,Cyp39a1,Pcdhb21,Slc25a17,Lass4,Pdgfra,Tmem119,Cd81,Celsr1,Fam176b,Efnb1,Ncam1,Nrp1,Mbp,Cdh3,Mrgprf,Col6a2,Thsd7a,Cd248,Pdgfc,Diras2,Pcdhb6,Fkbp7,Pdgfrb,Itgb3,Tspan2,Aplp1,Cdh11,Lifr,Acvr2b,Marcks,Fzd6,Cacna2d1,Pdgfb,Nsg1,Cdc42ep5,Cd93,Kctd15,Ikbip,Adam…
24	GO:0016021	integral to membrane	93	305	5398	37681	3.35646e-08	6.14232e-07	Vasn,Fzd1,Gxylt2,Jam2,Dhrs3,Osmr,Vnn1,Fat1,Tmed3,Vldlr,Unc5c,St3gal1,Nox4,Panx1,Dysf,Gm98,Slc24a3,Sirpa,Mgst1,Mmp14,Gm12824,Pcdh19,Fam38b,Pcdhb21,Slc25a17,Lass4,Pdgfra,Tmem119,Cd81,Celsr1,Fam176b,Efnb1,Ncam1,Nrp1,Cdh3,Mrgprf,Thsd7a,Cd248,Pcdhb6,Pdgfrb,Itgb3,Tspan2,Aplp1,Cdh11,Lifr,Acvr2b,Fzd6,Cacna2d1,Pmepa1,Nsg1,Cd93,Ikbip,Adam19,Cd97,Hs6st2,B4galnt1,Glipr1,App,Lrp11,Wbscr17,Antxr1,Olfr1466,Mmp2…
4	GO:0005737	cytoplasm	80	305	5026	37681	0.000131277	0.00218397	Clu,Fzd1,Dnahc8,Col1a1,Tagln,Pparg,Whrn,Pknox2,Bmp4,Fbln5,Tgfb2,Cbr3,Mmp14,Lef1,Acta2,Pbx1,Rbm45,Grb10,Pdgfra,Cst3,Nid1,Efnb1,Fam114a1,Myo3b,Mbp,Cdh3,Cd248,Pdgfc,Foxa2,D0H4S114,Mtss1,Psrc1,Pdgfrb,Tgfb3,Aplp1,Cdh11,Acvr2b,Marcks,Afp,Fzd6,Pdgfb,Wnt5a,Mgst2,Cdc42ep5,Serpinb1a,Shroom2,Eif2s1,Tes,App,Eml2,Cables1,Ckb,Arhgdib,Rbms3,Gpr126,Sfrp4,Pard6g,Prickle1,Akap12,Serpina3g,Nat2,Lrrc48,Selp,Gulp1,Fl…
20	GO:0005576	extracellular region	71	305	1426	37681	1.66146e-30	3.04048e-28	Clu,Tgfbi,Smoc2,Thbs2,Col1a1,Ccdc80,Col4a1,Rbp4,Lox,Adamts5,Fam132b,St3gal1,Bmp4,Fbln5,Tgfb2,Loxl1,Serpinf1,Prss23,Fam20a,Cst3,Nid1,Fjx1,Nid2,Col6a1,Epdr1,Col6a2,Fstl1,Pdgfc,Col3a1,Plau,Adamts14,Olfml3,Lifr,Afp,Pdgfb,Wnt5a,Gdf1,Fbln1,Olfml2b,Mfap5,Col4a2,Ctgf,Glipr1,Col5a1,Loxl2,Bgn,C1qtnf1,Wisp1,Sfrp4,Col12a1,Serpina3g,St6gal1,Optc,Adamts2,Inhbb,Ntn4,Il33,Wisp2,Tcn2,Sema3f,Creg1,Slit3,Sparcl1,Ig…
8	GO:0005886	plasma membrane	63	305	2782	37681	7.49303e-09	1.95889e-07	Lsp1,Fzd1,Jam2,Vnn1,Fat1,Unc5c,Nox4,Panx1,Dysf,Slc24a3,Pcdh19,Pcdhb21,Pdgfra,Celsr1,Ncam1,Nrp1,Mbp,Cdh3,Mrgprf,Mpzl2,Cd248,Diras2,Pcdhb6,Pdgfrb,Itgb3,Aplp1,Cdh11,Lifr,Acvr2b,Fzd6,Wnt5a,Mgst2,Cdc42ep5,Cd93,Shroom2,Cd97,B4galnt1,Tes,App,Gas1,Antxr1,Efna5,Gpr126,Pard6g,Akap12,4931408A02Rik,Flt1,Wisp2,Ly6c1,Lpar4,Fzd2,Pcdhb16,Gprc5b,Ttyh3,9030425E11Rik,Itga6,Cdc42ep2,Cxcl12,Synpo,Cd24a,Psd3,Fam176a,L…
17	GO:0005634	nucleus	59	305	4867	37681	0.000940004	0.00554905	Clu,Hic1,Irx2,Lox,Setbp1,Fat1,Vldlr,Pparg,Pknox2,Gm98,Cbr3,Mgmt,Mgst1,Lef1,Zfp354c,Pbx1,Prss23,Rbm45,Lass4,Pdgfra,Hoxa7,Efnb1,Mbp,Gata4,Pdgfc,Gata3,Foxa2,D0H4S114,Foxc2,Pdgfrb,Tgfb3,Zfp618,Leprel4,Ebf1,Igfbp3,Magohb,Zfp503,Eif2s1,Tes,Irx1,Cables1,Sfrp4,Creb3l1,Prickle1,Serpina3g,Selp,Pnma2,Flt1,Il33,Snapc5,Foxs1,Gprc5b,Sox4,Ctnnd2,Nfatc4,Map2k6,Gata6,Foxf2,Irx3
15	GO:0005615	extracellular space	41	305	724	37681	1.55618e-17	5.69562e-16	Clu,Tgfbi,Col1a1,Sulf2,Rbp4,Fn1,Vnn1,Vldlr,Bmp4,Fbln5,Tgfb2,Serpinf1,Cst3,Fjx1,Col6a2,Pdgfc,Col3a1,Plau,Tgfb3,Afp,Thbs1,Wnt5a,Gdf1,Fbln1,Serpinb1a,Igfbp3,Fbn1,Ctgf,Col6a3,C1qtnf1,Sfrp4,Col12a1,Selp,Il33,Tcn2,Slit3,Sparcl1,Ltbp4,Cxcl12,Igf1,Sulf1
68	GO:0005578	proteinaceous extracellular matrix	31	305	242	37681	8.61394e-23	7.88175e-21	Tgfbi,Smoc2,Col1a1,Ccdc80,Col4a1,Fn1,Lox,Adamts5,Bmp4,Loxl1,Nid1,Nid2,Col6a1,Col6a2,Col3a1,Wnt5a,Fbln1,Mfap5,Fbn1,Col4a2,Ctgf,Col5a1,Bgn,Col12a1,Optc,Adamts2,Ntn4,Sparcl1,Fbn2,Ltbp4,Podnl1
83	GO:0031012	extracellular matrix	23	305	133	37681	5.44772e-19	3.32311e-17	Smoc2,Thbs2,Col1a1,Ccdc80,Fn1,Adamts5,Fbln5,Tgfb2,Mmp14,Loxl1,Col6a1,Col6a2,Col3a1,Tgfb3,Wnt5a,Olfml2b,Fbn1,Col6a3,Col5a1,Bgn,Mmp23,Col5a3,Adamts2
77	GO:0009986	cell surface	22	305	349	37681	1.64883e-08	3.35262e-07	Fzd1,Sulf2,Vldlr,Tgfb2,Ncam1,Nrp1,Plau,Itgb3,Tgfb3,Acvr2b,Pdgfb,Wnt5a,Cd93,App,Bgn,Gpr126,Sfrp4,Wisp2,Itga6,Rspo2,Cd24a,Sulf1
44	GO:0005794	Golgi apparatus	20	305	914	37681	0.65594	0.0007061	Lsp1,Sulf2,Tmed3,St3gal1,Syn1,Bend5,Sgsm1,Aplp1,Nsg1,Ctgf,B4galnt1,App,Wbscr17,St6gal1,St6galnac2,Flt1,Gprc5b,Man2a1,Chst15,Sulf1
29	GO:0005783	endoplasmic reticulum	19	305	948	37681	0.000302238	0.00221238	Clu,Sulf2,Tmed3,Nox4,Panx1,Mgst1,Cyp39a1,Lass4,Cst3,Rcn3,Fkbp7,Mgst2,Ikbip,Mmp23,Creb3l1,Ephx1,Rcn1,P4ha2,Sulf1
2	GO:0005856	cytoskeleton	16	305	851	37681	0.00171772	0.00806007	Dnahc8,Acta2,Myo3b,Mtss1,Psrc1,Marcks,Cdc42ep5,Shroom2,Eml2,Akap12,Epb4.1l3,Tpm1,Cdc42ep2,Map2k6,Synpo,Acta1
66	GO:0005604	basement membrane	15	305	83	37681	2.2038e-12	6.7216e-11	Smoc2,Thbs2,Ccdc80,Col4a1,Fn1,Tgfb2,Cst3,Nid1,Nid2,Fbln1,Fbn1,Col4a2,Col5a1,Ntn4,Itga6
45	GO:0005624	membrane fraction	13	305	461	37681	0.000113368	0.00109191	Vldlr,Whrn,Celsr1,Itgb3,Aplp1,Wnt5a,Mgst2,App,Selp,Slit3,9030425E11Rik,Cd24a,Psd3
50	GO:0005581	collagen	13	305	81	37681	1.13714e-08	2.6012e-08	Col1a1,Col4a1,Lox,Col6a1,Col6a2,Col3a1,Col4a2,Col6a3,Col5a1,Col5a3,C1qtnf1,Col12a1,P4ha2
33	GO:0030054	cell junction	12	305	508	37681	0.00098844	0.00502457	Jam2,Fat1,Nox4,Syn1,Panx1,Shroom2,Tes,Pard6g,9030425E11Rik,Ctnnd2,Synpo,Psd3
27	GO:0005887	integral to plasma membrane	10	305	461	37681	0.0046512	0.0202659	Osmr,Sirpa,Pdgfra,Cd81,Celsr1,Pdgfrb,Ror2,Flt1,Kcnmb4,Odz3
21	GO:0048471	perinuclear region of cytoplasm	10	305	334	37681	0.000434425	0.00283928	Clu,Fat1,Vldlr,Nox4,Cst3,Aplp1,Ctgf,App,Inhbb,Tpd52l1
32	GO:0043025	neuronal cell body	9	305	318	37681	0.00123263	0.00609653	Whrn,Tgfb2,Cst3,Ncam1,Nrp1,Mbp,Casp4,Tgfb3,Shroom2
55	GO:0005667	transcription factor complex	9	305	271	37681	0.000397491	0.0026941	Lef1,Pbx1,Foxa2,Foxc2,Foxs1,Creg1,Nfatc4,Gata6,Foxf2
39	GO:0009897	external side of plasma membrane	9	305	221	37681	8.72403	0.000886943	Ncam1,Itgb3,Thbs1,Selp,Ly6c1,Itga6,Cxcl12,Cd24a,Ly6a
74	GO:0042995	cell projection	8	305	375	37681	0.0118882	0.0426578	Dnahc8,Whrn,Cst3,Mbp,Antxr1,Cables1,Gamt,Synpo
23	GO:0030424	axon	7	305	191	37681	0.000985789	0.00515427	Whrn,Tgfb2,Ncam1,Nrp1,App,Synpo,Irx3
18	GO:0031225	anchored to membrane	7	305	120	37681	5.79063	0.000706457	Vnn1,Ncam1,Gas1,Efna5,Ly6c1,Cd24a,Ly6a
7	GO:0015629	actin cytoskeleton	6	305	139	37681	0.000977458	0.00526102	Pknox2,Acta2,Mtss1,Tpm1,Synpo,Acta1
62	GO:0045177	apical part of cell	6	305	83	37681	5.99005	0.000685112	Fzd1,Vldlr,Mgst1,Fzd6,App,Fzd2
99	GO:0005623	cell	5	305	159	37681	0.00972515	0.035594	Syn1,Gata3,Acvr2b,Fbn2,Ltbp4
129	GO:0005923	tight junction	5	305	92	37681	0.000930718	0.00587315	Jam2,Shroom2,Pard6g,9030425E11Rik,Synpo
40	GO:0042383	sarcolemma	5	305	66	37681	0.000200645	0.001669	Dysf,Col6a1,Col6a2,Col6a3,Bgn
95	GO:0001725	stress fiber	5	305	50	37681	5.28636	0.000691003	Nox4,Myl9,Tpm1,Synpo,Acta1
142	GO:0030173	integral to Golgi membrane	4	305	37	37681	0.000225175	0.00179161	St3gal1,B4galnt1,St6gal1,St6galnac2
60	GO:0005913	cell-cell adherens junction	3	305	36	37681	0.00307684	0.0137332	Cdh3,Shroom2,Itga6
36	GO:0030315	T-tubule	3	305	28	37681	0.0014807	0.00713072	Dysf,Tgfb3,Cacna2d1
138	GO:0008305	integrin complex	3	305	24	37681	0.000936948	0.00571538	Itgb3,Itgb5,Itga6
124	GO:0005614	interstitial matrix	3	305	16	37681	0.000271962	0.00207371	Smoc2,Ccdc80,Igf1
154	GO:0001527	microfibril	3	305	6	37681	1.03148	0.000145201	Mfap5,Fbn1,Fbn2
158	GO:0032589	neuron projection membrane	3	305	6	37681	1.03148	0.000145201	Fzd1,Fzd6,Fzd2
117	GO:0000795	synaptonemal complex	2	305	22	37681	0.0135567	0.0459422	Syn1,Leprel4
144	GO:0031941	filamentous actin	2	305	22	37681	0.0135567	0.0459422	Shroom2,Tpm1
52	GO:0043209	myelin sheath	2	305	21	37681	0.0123899	0.0436028	Mbp,Tspan2
111	GO:0031362	anchored to external side of plasma membrane	2	305	8	37681	0.00177057	0.00810037	Efna5,Cd24a
157	GO:0005587	collagen type IV	2	305	6	37681	0.000958743	0.00531667	Col4a1,Col4a2
170	GO:0005577	fibrinogen complex	2	305	6	37681	0.000958743	0.00531667	Fn1,Thbs1
143	GO:0031226	intrinsic to plasma membrane	2	305	4	37681	0.000387636	0.00272836	Pdgfra,Pdgfrb
148	GO:0005588	collagen type V	2	305	3	37681	0.000194862	0.00169808	Col5a1,Col5a3
151	GO:0032059	bleb	2	305	3	37681	0.000194862	0.00169808	Panx1,Tpm1

## Sheet: BP Shared-down
Id	Items	Items_Details	Support	List size	Reference Support	Reference size	Hyp	Hyp_c	Genes
10	GO:0008152	metabolic process (BP)	18	164	1664	37681	0.000359745	0.0158841	BC048355,Gstt2,Znrf2,Pfkm,Mmp2,Mmp25,5830415F09Rik,Agpat9,Rsad2,Nod2,Gch1,Oas1a,Xdh,Abcg1,Gusb,Cpsf3l,Eya2,Abca8b
68	GO:0006508	proteolysis (BP)	9	164	559	37681	0.000811053	0.0232772	Gzme,Nrip3,Psmb8,Psmb9,Mmp2,Mmp25,Prss16,Ctsc,Usp18
134	GO:0001525	angiogenesis (BP)	7	164	159	37681	0.666259	0.00191216	Ecscr,Mmp2,Vav3,Hand2,Nos3,Tgfa,Ccl2
126	GO:0006954	inflammatory response (BP)	7	164	179	37681	1.44171	0.00275848	Ccl5,C3,Cxcl1,Nod2,Cxcl10,Ccl2,Cyba
70	GO:0008284	positive regulation of cell proliferation (BP)	7	164	348	37681	0.000870639	0.0227158	Rasip1,Nod2,Cxcl10,Odc1,S100a13,Tgfa,Mab21l2
133	GO:0006935	chemotaxis (BP)	6	164	88	37681	0.250211	0.00143621	Ccl5,Ecscr,Lect2,Cxcl10,Ccl25,Ccl2
27	GO:0006955	immune response (BP)	6	164	141	37681	3.74228	0.00537017	Ccl5,Cxcl1,Oas1a,Cxcl10,H2-Ab1,Ccl2
196	GO:0051607	defense response to virus (BP)	4	164	47	37681	5.33178	0.00510074	Oas3,Rsad2,Cxcl10,Bst2
195	GO:0009615	response to virus (BP)	4	164	86	37681	0.000556455	0.0187885	Irf7,Rsad2,Ifi27l2a,Isg15
113	GO:0043123	positive regulation of I-kappaB kinase/NF-kappaB cascade (BP)	4	164	98	37681	0.00090909	0.0226877	Pim2,Nod2,S100a13,Bst2
8	GO:0030335	positive regulation of cell migration (BP)	4	164	115	37681	0.00164328	0.0336873	Ccl5,Cxcl10,Sema4d,Aif1
50	GO:0071346	cellular response to interferon-gamma (BP)	3	164	16	37681	4.34811	0.00499163	Gbp3,H2-Ab1,Ccl2
356	GO:0031663	lipopolysaccharide-mediated signaling pathway (BP)	3	164	26	37681	0.000195521	0.0112229	Ccl5,Nos3,Ccl2
433	GO:0019882	antigen processing and presentation (BP)	3	164	26	37681	0.000195521	0.0112229	Psmb8,Psmb9,H2-Ab1
353	GO:0007595	lactation (BP)	3	164	27	37681	0.000219259	0.0114413	Xdh,Nme1,Csn3
199	GO:0051259	protein oligomerization (BP)	3	164	38	37681	0.000610549	0.0194697	Pfkm,Nod2,Nme1
302	GO:0050679	positive regulation of epithelial cell proliferation (BP)	3	164	53	37681	0.00161638	0.0343631	Nod2,Nme1,Tgfa
122	GO:0006952	defense response (BP)	3	164	89	37681	0.00699159	0.0489412	Tap1,Nod2,Nlrc5
548	GO:2000110	negative regulation of macrophage apoptosis (BP)	2	164	3	37681	5.63213	0.00461835	Ccl5,Nod2
274	GO:0031324	negative regulation of cellular metabolic process (BP)	2	164	4	37681	0.00011232	0.00805895	Btn1a1,Btn2a2
405	GO:0032020	ISG15-protein conjugation (BP)	2	164	6	37681	0.000279194	0.0133548	Usp18,Isg15
374	GO:0046007	negative regulation of activated T cell proliferation (BP)	2	164	7	37681	0.000389752	0.0159798	Btn1a1,Btn2a2
341	GO:0048247	lymphocyte chemotaxis (BP)	2	164	8	37681	0.000518183	0.0185898	Ccl5,Ccl2
390	GO:0010759	positive regulation of macrophage chemotaxis (BP)	2	164	8	37681	0.000518183	0.0185898	Ccl5,Ccl2
159	GO:0019432	triglyceride biosynthetic process (BP)	2	164	9	37681	0.000664329	0.0200697	Agpat9,Mogat2
471	GO:0045744	negative regulation of G-protein coupled receptor protein signaling pathway (BP)	2	164	10	37681	0.000828037	0.022633	Ccl5,Rgs2
123	GO:0051770	positive regulation of nitric-oxide synthase biosynthetic process (BP)	2	164	12	37681	0.00120752	0.0266584	Nod2,Ccl2
205	GO:0045071	negative regulation of viral genome replication (BP)	2	164	12	37681	0.00120752	0.0266584	Ccl5,Oas3
322	GO:0050710	negative regulation of cytokine secretion (BP)	2	164	12	37681	0.00120752	0.0266584	Btn1a1,Btn2a2
347	GO:0043552	positive regulation of phosphatidylinositol 3-kinase activity (BP)	2	164	23	37681	0.00448569	0.035271	Vav3,Nod2
248	GO:0035115	embryonic forelimb morphogenesis (BP)	2	164	24	37681	0.00487955	0.0378495	Tbx5,Crabp2
46	GO:0043491	protein kinase B signaling cascade (BP)	2	164	26	37681	0.00571321	0.0415112	Ccl5,Ccl2
97	GO:0071407	cellular response to organic cyclic compound (BP)	2	164	26	37681	0.00571321	0.0415112	Ccl5,Ccl2
138	GO:0051603	proteolysis involved in cellular protein catabolic process (BP)	2	164	26	37681	0.00571321	0.0415112	Psmb8,Psmb9
155	GO:0051258	protein polymerization (BP)	2	164	26	37681	0.00571321	0.0415112	Msto1,Tubg2
315	GO:0032321	positive regulation of Rho GTPase activity (BP)	2	164	26	37681	0.00571321	0.0415112	Arhgap8,Sema4d
416	GO:0034341	response to interferon-gamma (BP)	2	164	16	37681	0.00217053	0.0429615	Ccl5,Gch1
366	GO:0030593	neutrophil chemotaxis (BP)	2	164	27	37681	0.00615273	0.0441458	Cxcl1,Ccl2
210	GO:0050873	brown fat cell differentiation (BP)	2	164	28	37681	0.00660719	0.0468213	Rgs2,Slc2a4
75	GO:0034612	response to tumor necrosis factor (BP)	2	164	17	37681	0.00245291	0.0469324	Ccl5,Gch1
220	GO:0045785	positive regulation of cell adhesion (BP)	2	164	33	37681	0.00909883	0.0483586	Ccl5,Vav3
336	GO:0045668	negative regulation of osteoblast differentiation (BP)	2	164	33	37681	0.00909883	0.0483586	Hand2,Sema4d

## Sheet: KEGG Shared-down
Id	Items	Items_Details	Support	List size	Reference Support	Reference size	Hyp	Hyp_c	Genes
10	Kegg:04062	Chemokine signaling pathway	8	164	177	37681	0.118375	0.000111272	Ccl27a,Ccl2,Vav3,Cxcl1,Ccl5,Cxcl10,Ccl25,Prex1
47	Kegg:04145	Phagosome	6	164	163	37681	8.37942	0.00393833	H2-M2,H2-Q8,C3,Tap1,Cyba,H2-Ab1
25	Kegg:04060	Cytokine-cytokine receptor interaction	5	164	244	37681	0.00441444	0.0244093	Ccl27a,Cxcl1,Ccl5,Cxcl10,Ccl25
48	Kegg:04612	Antigen processing and presentation	4	164	74	37681	0.000313956	0.00983729	H2-M2,H2-Q8,Tap1,H2-Ab1
36	Kegg:00240	Pyrimidine metabolism	4	164	96	37681	0.000841669	0.0197792	Nme1,Prim2,Cda,Cmpk2
2	Kegg:04514	Cell adhesion molecules (CAMs)	4	164	143	37681	0.0036146	0.0212358	H2-M2,H2-Q8,Nrcam,H2-Ab1
31	Kegg:02010	ABC transporters	3	164	45	37681	0.00100434	0.0157347	Abca8b,Tap1,Abcg1
52	Kegg:05332	Graft-versus-host disease	3	164	50	37681	0.00136535	0.0160429	H2-M2,H2-Q8,H2-Ab1
80	Kegg:00983	Drug metabolism - other enzymes	3	164	56	37681	0.00189452	0.0161895	Gusb,Cda,Xdh
84	Kegg:04621	NOD-like receptor signaling pathway	3	164	56	37681	0.00189452	0.0161895	Nod2,Cxcl1,Ccl5
51	Kegg:05330	Allograft rejection	3	164	48	37681	0.00121254	0.0162827	H2-M2,H2-Q8,H2-Ab1
70	Kegg:04672	Intestinal immune network for IgA production	3	164	43	37681	0.000879052	0.0165262	Ccl27a,Ccl25,H2-Ab1
13	Kegg:05140	Leishmaniasis	3	164	64	37681	0.00277613	0.0186397	C3,Cyba,H2-Ab1
49	Kegg:04940	Type I diabetes mellitus	3	164	55	37681	0.00179873	0.0187868	H2-M2,H2-Q8,H2-Ab1
50	Kegg:05320	Autoimmune thyroid disease	3	164	63	37681	0.0026544	0.0191934	H2-M2,H2-Q8,H2-Ab1
37	Kegg:04623	Cytosolic DNA-sensing pathway	3	164	62	37681	0.00253604	0.0198656	Ccl5,Cxcl10,Irf7
75	Kegg:04622	RIG-I-like receptor signaling pathway	3	164	68	37681	0.00329722	0.0206626	Isg15,Cxcl10,Irf7
53	Kegg:05416	Viral myocarditis	3	164	83	37681	0.00576484	0.0301053	H2-M2,H2-Q8,H2-Ab1
12	Kegg:04620	Toll-like receptor signaling pathway	3	164	100	37681	0.00961594	0.0475736	Ccl5,Cxcl10,Irf7

## Sheet: CC Shared-down
Id	Items	Items_Details	Support	List size	Reference Support	Reference size	Hyp	Hyp_c	Genes
15	GO:0005634	nucleus (CC)	41	164	4867	37681	1.98221	0.000363406	BC048355,Gstt2,Tbx5,Maff,Trps1,Apitd1,Zscan4e,Irf7,Cops7a,Psmb8,AI428936,Psmb9,Mmp2,Hand2,Zfp672,Gch1,Oas1a,Recql,Nos3,Cmpk2,Rgs2,Rgs20,Parp14,Usp18,S100a13,Rdm1,Tgfa,Anapc5,Hspa4l,Ptges,Mab21l2,Arl2bp,Cpsf3l,Eya2,Poln,Gadd45gip1,S100a1,Etv4,Crabp2,Nuf2,Nlrc5
23	GO:0016021	integral to membrane (CC)	36	164	5398	37681	0.00538122	0.0348197	Tmem170b,Slc38a4,Tap1,Dnajc22,Rhd,AI428936,Btn1a1,Ecscr,C530028O21Rik,Mmp25,A330049M08Rik,4930583H14Rik,Plxdc2,Agpat9,Reep6,Tas1r2,Reep1,H2-Ab1,Btn2a2,Mpp6,Sema4d,Tspan33,Ms4a4d,Tgfa,Slc25a33,Gpnmb,Ptges,Abcg1,Bst2,Nrcam,H2-M2,Slc2a4,Abca8b,Lrba,Cyb561,Mogat2
6	GO:0005886	plasma membrane (CC)	29	164	2782	37681	0.970511	0.000213512	Znrf2,Prex1,Slc38a4,Rab3b,Tap1,Ecscr,Mmp2,Aif1l,Mmp25,Plxdc2,Vav3,Klra2,Nod2,Tas1r2,Nos3,H2-Ab1,Chic1,Rgs2,Rgs20,Parp14,Mpp6,Tgfa,Abcg1,Bst2,Nrcam,Slc2a4,Abca8b,Lrba,Aif1
10	GO:0005739	mitochondrion (CC)	16	164	1509	37681	0.00095148	0.0149518	Dnajc11,Tap1,Ifi27l1,Reep1,Nos3,Cmpk2,Gcat,Msto1,Nme1,Slc25a33,Pcx,Arl2bp,Gm4952,Eya2,Gadd45gip1,Cyba
13	GO:0005615	extracellular space (CC)	10	164	724	37681	0.00133996	0.0184245	Ccl5,Mmp2,C3,Cxcl1,Cxcl10,Ccl25,S100a13,Sema4d,Tgfa,Ccl2
1	GO:0031410	cytoplasmic vesicle (CC)	6	164	349	37681	0.00438705	0.0321717	Prss16,Gbp3,Gch1,Chic1,Gpnmb,Cyb561
19	GO:0048471	perinuclear region of cytoplasm (CC)	6	164	334	37681	0.00354665	0.0354665	Prex1,Rasip1,Nme1,S100a13,Tpd52,Slc2a4
12	GO:0005764	lysosome (CC)	5	164	227	37681	0.00325229	0.0357752	Znrf2,Prss16,Ctsc,Gusb,Lrba
24	GO:0005792	microsome (CC)	5	164	255	37681	0.0053081	0.0364932	Tap1,Nme1,Ptges,Gusb,Slc2a4
54	GO:0005839	proteasome core complex (CC)	2	164	18	37681	0.00275166	0.0336314	Psmb8,Psmb9
95	GO:0012506	vesicle membrane (CC)	2	164	22	37681	0.00410732	0.0347543	Nos3,Slc2a4
97	GO:0005771	multivesicular body (CC)	2	164	22	37681	0.00410732	0.0347543	H2-Ab1,Slc2a4
