# Supplementary material for: T-cell Intracellular Antigen (TIA)-Proteins Deficiency in Murine Embryonic Fibroblasts Alters Cell Cycle Progression and Induces Autophagy
Source: PLoS One. 2013 Sep 24;8(9):e75127. doi: 10.1371/journal.pone.0075127 (PMC3782481; doi:10.1371/journal.pone.0075127)
Supplement: Figure S4 — Summary of GO and KEGG database analyses of microarray-predicted genes from TIA1 KO MEF. (XLS) [file pone.0075127.s004.xls]

## Sheet: BP KO1-up 
Id	Items	Biological process	Support	List size	Reference Support	Reference size	Hyp	Hyp_c	Genes
34	GO:0007275	multicellular organismal development	76	641	872	37681	1.2159e-27	2.58986e-23	Fzd1,Hic1,Rorb,Pitx1,Unc5c,Hhat,Bmp4,Sfrp2,Gap43,Cited1,Cspg4,Prrx1,Sema7a,Sfrp1,Tnfaip2,Foxg1,Gpr98,Rbm45,Ntng1,Pdgfra,Mgp,Hoxa7,Wnt7a,Celsr1,Sim2,Efnb1,Kazald1,Nrp1,Meox2,Pdgfc,Pax8,Hoxb1,Foxa2,Foxc2,Pdgfrb,Itgb3,Dclk1,Olfml3,Edil3,Amelx,Dkk3,Fzd6,Tlx2,Pdgfb,Wnt5a,Ebf1,Shroom2,Murc,Tmeff1,Csrp2,Wnt5b,Vegfc,Efna5,Efnb2,Ror2,Sfrp4,Tbx4,Wnt10a,Wnt7b,Angpt1,Flt1,Unc5b,Vegfa,Fzd2,Sema3f,Slit3,Itgb5,…
33	GO:0006351	transcription, DNA-dependent	53	641	1614	37681	0.464682	0.000113767	Hic1,Rorb,Pitx1,Pparg,Cited1,Ttll5,Gm98,Lef1,Zfp354c,Foxg1,Foxr2,Pbx1,Rora,Hoxa7,Sim2,Bnc2,Gata4,Pax8,Hoxb1,Gata3,Foxa2,Foxc2,Fosl2,Prdm8,Klf4,Tlx2,Zfp618,Ebf1,Col4a2,Zfp503,Murc,Ttf1,Esr1,Creb3l1,Tbx4,Taf9b,Chd7,Snapc5,Arntl2,Foxs1,Zbtb1,Nr4a1,Hoxa11,Sox4,Ctnnd2,Nfatc4,Hoxd13,Map2k6,Hopx,Ahr,Gata6,Foxf2,Irx3
274	GO:0007155	cell adhesion	43	641	450	37681	8.65493e-15	9.2175e-13	Tgfbi,Thbs2,Lgals3bp,Fn1,Fat1,Fbln5,Pcdh19,Pcdhb21,Klra4,Nid1,Celsr1,Ncam1,Nid2,Nrp1,Col6a1,Cdh3,Col6a2,Pcdhb6,Cxadr,Itgb3,Aplp1,Cdh11,Edil3,Amelx,Cd93,Cd97,App,Klra5,Col5a1,Adam12,Pvrl1,Efnb2,Itgbl1,Wisp1,Col12a1,Selp,Wisp2,Pcdhb16,Itgb5,Ctnnd2,Itga6,Lrfn3,Vcl
66	GO:0006810	transport	42	641	1620	37681	0.00487367	0.023755	Slco4a1,Rbp4,Slc4a4,Clic6,Tmed3,Vldlr,Panx1,Slc24a3,Clcn5,Fam38b,Crabp1,Slc25a17,4833423E24Rik,Kcnma1,Accn2,Syt7,Kcnj15,Slc39a10,Afp,Cacna2d1,Slc20a1,Magohb,Slc1a3,Slc17a2,Rhag,Kcnn1,Scn9a,Gulp1,Syt10,Nipal1,Tcn2,Cnnm2,Kcnt1,Ttyh3,Slc17a5,Slc7a4,Cpt1a,Ramp3,Kcnmb4,Ramp2,Kcnj3,Slco2a1
105	GO:0045944	positive regulation of transcription from RNA polymerase II promoter	38	641	643	37681	4.45756e-06	0.000527478	Pitx1,Pparg,Bmp4,Sfrp2,Msx1,Lef1,Foxg1,Pbx1,Rora,Hoxa7,Wnt7a,Gata4,Pax8,Hoxb1,Gata3,Foxa2,Foxc2,Tgfb3,Klf4,Wnt5a,Murc,Gdnf,App,Zmiz1,Esr1,Wnt10a,Il33,Arntl2,Foxs1,Vegfa,Nr4a1,Sox4,Nfatc4,Hoxd13,Itga6,Igf1,Gata6,Foxf2
95	GO:0030154	cell differentiation	37	641	570	37681	5.46093e-07	8.30841e-05	Tgfbr2,Bmp4,Sfrp2,Gap43,Cited1,Cspg4,Gm98,Sema7a,Sfrp1,Tnfaip2,Pbx1,Rbm45,Ntng1,Mgp,Sim2,Efnb1,Kazald1,Nrp1,Pax8,Dclk1,Klf4,Wnt5a,Ctgf,Murc,Csrp2,Vegfc,Efna5,Efnb2,Ror2,Sfrp4,Angpt1,Flt1,Vegfa,Slit3,Nfatc4,Sema3b,Zic5
153	GO:0008284	positive regulation of cell proliferation	35	641	348	37681	4.96974e-12	3.52851e-09	Clu,Fgf7,Crlf1,Osmr,Bmp4,Sfrp2,Tgfb2,Sfrp1,Lef1,Pbx1,Pdgfra,Cst3,Wnt7a,Cd81,Pdgfc,Cckbr,Adora2b,Pdgfrb,Areg,Lifr,Pdgfb,Wnt5a,Ctgf,Lep,Gas1,Vegfc,Wnt7b,Adm,Vegfa,Sox4,Cxcl12,Igf1,Edn1,Apln,Ntn1
80	GO:0045893	positive regulation of transcription, DNA-dependent	35	641	510	37681	4.37781e-07	7.17288e-05	Fzd1,Col1a1,Rorb,Pparg,Bmp4,Cited1,Gm98,Sfrp1,Lef1,Camk4,Wnt7a,Gata4,Pax8,Gata3,Foxa2,Foxc2,Fosl2,Psrc1,Tgfb3,Klf4,Pdgfb,Wnt5a,Ebf1,Ror2,Wnt7b,Fzd2,Nr4a1,Hoxa11,Grem1,Sox4,Igf1,Ahr,Gata6,Foxf2,Zic5
97	GO:0008285	negative regulation of cell proliferation	26	641	279	37681	3.13053e-07	6.06185e-05	Tgfbr2,Pparg,Nox4,Bmp4,Sfrp2,Msx1,Tgfb2,Sfrp1,Il1rl1,Gata3,Adora2b,Tgfb3,Klf4,Igfbp3,Pttg1,Tes,Ptgs2,Ror2,Sfrp4,Adm,Wisp2,Leprel2,Slit3,Sox4,Igf1,Wnt9a
46	GO:0043066	negative regulation of apoptotic process	24	641	340	37681	0.000601008	0.0365756	Clu,Bmp4,Sfrp2,Msx1,Tgfb2,Sfrp1,Lef1,Cln3,Wnt7a,Casp4,Thbs1,Wnt5a,Cxcr7,Chst11,Lep,Serpine1,Col2a1,Taf9b,Angpt1,Vegfa,Sox4,Itga6,Cxcl12,Gata6
317	GO:0001525	angiogenesis	22	641	159	37681	4.97269e-09	1.7653e-07	Col4a1,Bmp4,Cspg4,Tnfaip2,Vezf1,Nrp1,Meox2,Adm2,Plau,Fzd6,Col4a2,Ctgf,Wnt5b,Vegfc,Efnb2,Ptgs2,Tbx4,Angpt1,Flt1,Vegfa,Grem1,Ramp2
81	GO:0006811	ion transport	22	641	553	37681	0.000242717	0.00261105	Slco4a1,Slc4a4,Clic6,Panx1,Slc24a3,Clcn5,Fam38b,Kcnma1,Accn2,Kcnj15,Slc39a10,Cacna2d1,Slc17a2,Kcnn1,Scn9a,Nipal1,Tcn2,Cnnm2,Kcnt1,Ttyh3,Kcnmb4,Kcnj3
96	GO:0007399	nervous system development	22	641	279	37681	0.000344435	0.0229264	Gap43,Sema7a,Gpr98,Rbm45,Ntng1,Sim2,Efnb1,Nrp1,Gata3,Mtss1,Dclk1,Bdnf,Gdnf,Efna5,Efnb2,Cables1,Vegfa,Slit3,Dpysl3,Sema3b,Igf1,Zic5
60	GO:0006468	protein phosphorylation	21	641	569	37681	0.00087196	0.00623247	Gucy2g,Tgfbr2,Pdk4,St3gal1,Tgfb2,Pdgfra,Camk4,Myo3b,Adm2,Igsf10,Pdgfrb,Dclk1,Acvr2b,Pdgfb,Wnt5a,Igfbp3,Ikbke,App,Ror2,Flt1,Map2k6
232	GO:0006357	regulation of transcription from RNA polymerase II promoter	21	641	262	37681	0.000584773	0.0366343	Fzd1,Rorb,Pparg,Pknox2,Sfrp1,Lef1,Rora,Gata4,Gata3,Foxa2,Foxc2,Klf4,Fzd6,Tlx2,Esr1,Sfrp4,Arntl2,Fzd2,Nr4a1,Ahr,Gata6
231	GO:0007507	heart development	20	641	157	37681	3.38069e-07	6.00073e-05	Rbp4,Tgfbr2,Bmp4,Msx1,Tgfb2,Nrp1,Gata4,Col3a1,Cxadr,Foxc2,Acvr2b,Pdgfb,Adam19,Fbn1,Adm,Sox4,Nfatc4,Hopx,Ramp2,Edn1
72	GO:0006915	apoptotic process	20	641	504	37681	0.000471906	0.00418816	Gas2,Lsp1,Tgfbr2,Unc5c,Sfrp2,Cited1,Tnfrsf11b,Casp4,Cckbr,Aplp1,App,Serpina3g,Gulp1,Unc5b,Nr4a1,Map2k6,Ahr,Gata6,Sulf1,Ntn1
151	GO:0006508	proteolysis	20	641	559	37681	0.00165104	0.0107217	Ctsw,Adamts5,Mmp14,Prss23,Usp13,Usp51,Pcsk9,Adamts13,Klk1b11,Casp4,Tmprss11a,Plau,Adamts14,Mmp24,Adam19,Adam12,Mmp23,Ctsh,Adamts2,Lonrf3
224	GO:0001701	in utero embryonic development	20	641	227	37681	0.000266729	0.0189378	Rdh10,Tgfbr2,Msx1,Pdgfra,Gata4,Gata3,Foxa2,Pdgfrb,Tgfb3,Gdf1,Zmiz1,Wnt7b,Angpt1,Chd7,Rcn1,Vegfa,Tpm1,Man2a1,Gata6,Edn1
211	GO:0030324	lung development	19	641	95	37681	2.51709e-10	1.07228e-07	Fgf7,Rbp4,Tgfbr2,Lox,Bmp4,Mmp14,Pdgfra,Mgp,Sim2,Foxa2,Acvr2b,Wnt5a,Ctgf,Tbx4,Wnt7b,Adamts2,Vegfa,Lipa,Igf1
39	GO:0009952	anterior/posterior pattern specification	17	641	119	37681	2.21659e-06	0.000295084	Sfrp2,Msx1,Sfrp1,Pbx1,Hoxa7,Wnt7a,Celsr1,Hoxb1,Foxa2,Acvr2b,Wnt5a,Wnt5b,Wnt10a,Wnt7b,Hoxa11,Hoxd13,Wnt9a
264	GO:0016055	Wnt receptor signaling pathway	17	641	172	37681	0.000741023	0.0426589	Fzd1,Hic1,Sfrp2,Sfrp1,Lef1,Wnt7a,Dkk3,Fzd6,Wnt5a,Wnt5b,Wisp1,Sfrp4,Wnt10a,Wnt7b,Fzd2,Rspo2,Wnt9a
568	GO:0030198	extracellular matrix organization	16	641	85	37681	1.08615e-07	2.3135e-06	Tgfbi,Smoc2,Ccdc80,Fn1,Fbln5,Tgfb2,Tnfrsf11b,Pdgfra,Nid1,Kazald1,Aplp1,Fbln1,Olfml2b,App,Col5a3,Foxf2
1	GO:0016477	cell migration	16	641	116	37681	1.47462e-05	0.00014277	Tgfb2,Sirpa,Mmp14,Pdgfra,Nrp1,Pdgfrb,Thbs1,Wnt5a,Shroom2,Ctgf,Col5a1,Myo18a,Flt1,Vegfa,Srgap1,Cd24a
65	GO:0009887	organ morphogenesis	16	641	99	37681	1.25266e-06	0.000177877	Rdh10,Tgfbr2,Pbx1,Pdgfra,Wnt7a,Pdgfc,Pax8,Tgfb3,Wnt5a,Wnt5b,Vegfc,Efnb2,Wnt10a,Gamt,Slit3,Grem1
11	GO:0030335	positive regulation of cell migration	16	641	115	37681	1.29132e-05	0.00130977	Col1a1,Tgfb2,Lef1,Pdgfra,Pdgfrb,Itgb3,Pdgfb,Thbs1,Irs1,Wnt5b,Ctsh,Ror2,Flt1,Vegfa,Cxcl12,Edn1
366	GO:0007411	axon guidance	15	641	100	37681	1.64267e-05	0.00152125	Gap43,Tgfb2,Efnb1,Nrp1,Gata3,Wnt5a,Bdnf,Gas1,Efna5,Pvrl1,Unc5b,Sema3f,Sema5a,Slit3,Ntn1
245	GO:0001569	patterning of blood vessels	14	641	38	37681	9.80718e-11	5.22232e-08	Tgfbr2,Sfrp2,Lef1,Nrp1,Foxc2,Angpt1,Flt1,Foxs1,Vegfa,Sema5a,Nfatc4,Cxcl12,Ahr,Edn1
348	GO:0030326	embryonic limb morphogenesis	14	641	57	37681	5.79866e-08	1.54389e-05	Bmp4,Msx1,Prrx1,Lef1,Pbx1,Wnt7a,Cyp26b1,Wnt5a,Chst11,Tbx4,Fbn2,Hoxa11,Grem1,Hoxd13
217	GO:0001501	skeletal system development	14	641	82	37681	1.12139e-05	0.00119429	Col1a1,Pitx1,Bmp4,Tgfb2,Foxc2,Acvr2b,Fbn1,Col2a1,Ror2,Chd7,Hoxa11,Sox4,Hoxd13,Edn1
87	GO:0034220	ion transmembrane transport	14	641	331	37681	0.00178262	0.010726	Slc4a4,Panx1,Clcn5,Fam38b,Kcnma1,Accn2,Atp8a2,Slc39a10,Kctd15,Kcnn1,Kcnt1,Ttyh3,Kcnmb4,Kcnj3
358	GO:0006917	induction of apoptosis	13	641	164	37681	0.519706	0.000122997	Pparg,Tgfb2,Lef1,Pcsk9,Casp4,Tgfb3,Thbs1,Ikbip,App,Ripk3,Wnt7b,Tpd52l1,Nr4a1
693	GO:0060021	palate development	13	641	63	37681	4.25443e-06	0.000533055	Tgfbr2,Msx1,Prrx1,Lef1,Pdgfra,Wnt7a,Meox2,Acvr2b,Wnt5a,Col2a1,Gas1,Chd7,Foxf2
215	GO:0060070	canonical Wnt receptor signaling pathway	13	641	79	37681	8.36388e-05	0.00636252	Fzd1,Sfrp1,Lef1,Wnt7a,Gata4,Sdc1,Fzd6,Wnt5a,Wnt10a,Wnt7b,Fzd2,Sox4,Wnt9a
205	GO:0007160	cell-matrix adhesion	12	641	53	37681	7.4914e-07	0.000839826	Fn1,Sirpa,Nid1,Nid2,Epdr1,Col3a1,Itgb3,Ctgf,Col5a3,Itgbl1,Itgb5,Itga6
806	GO:0051216	cartilage development	12	641	61	37681	4.3219e-06	0.00368226	Tgfbr2,Pitx1,Bmp4,Sfrp2,Msx1,Prrx1,Mgp,Wnt7a,Wnt5a,Chst11,Col2a1,Edn1
184	GO:0006629	lipid metabolic process	12	641	227	37681	0.000563419	0.00472474	Vldlr,Echdc2,Cyp39a1,Plcl2,4833423E24Rik,Plcg2,Pcsk9,Cyp7b1,Lep,Slc27a3,Lipa,Cpt1a
356	GO:0090090	negative regulation of canonical Wnt receptor signaling pathway	12	641	63	37681	6.41835e-05	0.00525811	Fzd1,Dkk2,Sfrp2,Sfrp1,Lef1,Dkk3,Fzd6,Wnt5a,Wnt5b,Ror2,Sfrp4,Prickle1
629	GO:0007267	cell-cell signaling	12	641	64	37681	7.77821e-05	0.00613614	Fzd1,Panx1,Wnt7a,Celsr1,Gata4,Wnt5a,Wnt5b,Wnt10a,Wnt7b,Fzd2,Grem1,Edn1
408	GO:0035556	intracellular signal transduction	12	641	237	37681	0.000822144	0.00629916	Gucy2g,Asb10,Arhgef6,Cspg4,Plcl2,Plcg2,Dclk1,Ctgf,Lep,Blnk,Dusp1,Stmn4
579	GO:0045766	positive regulation of angiogenesis	12	641	69	37681	0.000193232	0.0141926	Sfrp2,Adm2,Gata4,Ddah1,Thbs1,Wnt5a,Serpine1,Adm,Flt1,Vegfa,Ramp2,Gata6
394	GO:0030199	collagen fibril organization	11	641	28	37681	5.2383e-09	1.59394e-05	Col1a1,Lox,Sfrp2,Tgfb2,Col3a1,Foxc2,Adamts14,Col2a1,Col5a1,Adamts2,Foxs1
326	GO:0007166	cell surface receptor signaling pathway	11	641	123	37681	0.874087	0.000186181	Fzd1,Osmr,Gpr98,Celsr1,Ncam1,Fzd6,Cd97,Gpr126,Fzd2,Cd24a,Edn1
286	GO:0006916	anti-apoptosis	11	641	134	37681	1.97097	0.000327982	Clu,Fn1,Vnn1,Snca,Foxc2,Bdnf,Gdnf,Angpt1,Foxs1,Vegfa,Igf1
304	GO:0006954	inflammatory response	11	641	179	37681	0.000267626	0.00275383	Vnn1,Pparg,Sema7a,Atrn,S1pr3,Camk4,Thbs1,Ptgs2,Scn9a,Selp,Lipa
665	GO:0050731	positive regulation of peptidyl-tyrosine phosphorylation	11	641	70	37681	0.00276472	0.014363	Fgf7,Cspg4,Cd81,Nrp1,Itgb3,Pdgfb,Efna5,Angpt1,Vegfa,Igf1,Cd24a
697	GO:0001568	blood vessel development	11	641	59	37681	0.000423478	0.0273336	Col1a1,Lox,Bmp4,Tgfb2,Col3a1,Foxc2,Col5a1,Chd7,Foxs1,Vegfa,Ahr
449	GO:0048010	vascular endothelial growth factor receptor signaling pathway	10	641	22	37681	1.01854e-07	2.41055e-05	Pdgfra,Nrp1,Igsf10,Foxc2,Pdgfrb,Vegfc,Flt1,Foxs1,Vegfa,Sulf1
510	GO:0001666	response to hypoxia	10	641	94	37681	0.474595	0.000114874	Tgfb2,Kcnma1,Fosl2,Plau,Tgfb3,Flt1,Vegfa,Sox4,Cd24a,Edn1
284	GO:0030308	negative regulation of cell growth	10	641	108	37681	1.64352	0.000301784	Pparg,Sfrp2,Msx1,Tgfb2,Sfrp1,Gng4,Psrc1,Enpp1,Slit3,Grem1
569	GO:0042060	wound healing	10	641	48	37681	0.000692045	0.0040946	Fgf7,Fn1,Lox,Tgfb2,Pdgfra,Celsr1,Col3a1,Plau,Wnt5a,Serpine1
56	GO:0007409	axonogenesis	9	641	87	37681	1.77838	0.000313054	Fzd1,Atl1,Ntng1,Dclk1,Fzd6,App,Wnt7b,Fzd2,Ntn1
23	GO:0042981	regulation of apoptotic process	9	641	157	37681	0.00153982	0.0102816	Sfrp2,Msx1,Tgfb2,Casp4,Pax8,Gas1,Esr1,Inhbb,Dusp1
100	GO:0034765	regulation of ion transmembrane transport	9	641	176	37681	0.00333305	0.0177485	Clic6,Clcn5,Kcnma1,Kcnj15,Cacna2d1,Kctd15,Scn9a,Kcnt1,Kcnj3
227	GO:0043627	response to estrogen stimulus	9	641	33	37681	0.000302289	0.0207702	Cited1,Tgfb2,Kcnma1,Wnt7a,Gata4,Tgfb3,Esr1,Gata6,Cd24a
514	GO:0043010	camera-type eye development	8	641	55	37681	0.040432	0.00010014	Bmp4,Foxc2,Shroom2,Gas1,Chd7,Rcn1,Foxs1,Ahr
75	GO:0043154	negative regulation of cysteine-type endopeptidase activity involved in apoptotic process	8	641	60	37681	0.788586	0.000171397	Sfrp2,Snca,Lef1,Klf4,Thbs1,Nr4a1,Igf1,Wnt9a
251	GO:0001570	vasculogenesis	8	641	62	37681	1.01147	0.000203249	Tgfbr2,Cited1,Foxc2,Zmiz1,Angpt1,Adm,Foxs1,Ramp2
57	GO:0007169	transmembrane receptor protein tyrosine kinase signaling pathway	8	641	64	37681	1.28523	0.000253476	Cspg4,Pdgfra,Pdgfrb,Irs1,Gdnf,Ror2,Angpt1,Flt1
516	GO:0010595	positive regulation of endothelial cell migration	8	641	18	37681	2.52881e-05	0.00224432	Bmp4,Gata3,Foxc2,Itgb3,Thbs1,Wnt5a,Angpt1,Vegfa
73	GO:0007204	elevation of cytosolic calcium ion concentration	8	641	104	37681	0.000413171	0.00374491	Ric3,Pdgfra,Plcg2,Cckbr,Adm,Fzd2,Cd24a,Edn1
99	GO:0006813	potassium ion transport	8	641	141	37681	0.00294633	0.0159281	Slc24a3,Kcnma1,Kcnj15,Kctd15,Kcnn1,Kcnt1,Kcnmb4,Kcnj3
45	GO:0045740	positive regulation of DNA replication	7	641	43	37681	0.755559	0.000165911	Pdgfra,Cst3,Pdgfc,Tgfb3,Areg,Pdgfb,Igf1
399	GO:0048705	skeletal system morphogenesis	7	641	43	37681	0.755559	0.000165911	Col1a1,Pdgfra,Wnt7a,Pdgfrb,Acvr2b,Col2a1,Tbx4
402	GO:0001756	somitogenesis	7	641	44	37681	0.885379	0.000186719	Sfrp2,Sfrp1,Lef1,Foxc2,Wnt5a,Ror2,Foxs1
690	GO:0050680	negative regulation of epithelial cell proliferation	7	641	45	37681	1.03317	0.000205667	Bmp4,Sfrp2,Tgfb2,Sfrp1,Mtss1,Wnt5a,Gas1
517	GO:0001938	positive regulation of endothelial cell proliferation	7	641	48	37681	1.60399	0.000302346	Bmp4,Itgb3,Pdgfb,Wnt5a,Vegfa,Nr4a1,Cxcl12
533	GO:0008217	regulation of blood pressure	7	641	48	37681	1.60399	0.000302346	Pparg,Acta2,Lep,Ptgs2,Ahr,Ramp2,Edn1
223	GO:0042475	odontogenesis of dentin-containing tooth	7	641	49	37681	1.84403	0.000321949	Bmp4,Msx1,Lef1,Pdgfra,Acvr2b,Wnt7b,Itga6
562	GO:0043401	steroid hormone mediated signaling pathway	7	641	51	37681	2.41338	0.000398489	Rorb,Pparg,Bmp4,Lef1,Rora,Esr1,Nr4a1
178	GO:0048704	embryonic skeletal system morphogenesis	7	641	52	37681	2.74815	0.000440117	Bmp4,Prrx1,Hoxa7,Hoxb1,Foxc2,Chst11,Wnt9a
630	GO:0000902	cell morphogenesis	7	641	56	37681	4.49235	0.000693384	Nox4,Msx1,Tgfb2,Gata3,Shroom2,Lipa,Ahr
114	GO:0030336	negative regulation of cell migration	7	641	62	37681	8.72433	0.00119121	Sfrp2,Sfrp1,Pdgfb,Serpine1,Igfbp5,Dpysl3,Sulf1
246	GO:0030900	forebrain development	7	641	68	37681	0.00015752	0.00189558	Bmp4,Msx1,Foxg1,Aplp1,Dclk1,App,Zic5
427	GO:0001503	ossification	7	641	69	37681	0.00017276	0.00192659	Bmp4,Mgp,Kazald1,Igsf10,Foxc2,Ctgf,Foxs1
49	GO:0043410	positive regulation of MAPK cascade	7	641	73	37681	0.00024609	0.00263402	Igfbp4,Itgb3,Pdgfb,Igfbp3,Lep,Flt1,Igf1
667	GO:0006898	receptor-mediated endocytosis	7	641	80	37681	0.000433213	0.00390993	Lgals3bp,Tgfbr2,Vldlr,Cln3,Loxl2,Enpp1,Enpp3
477	GO:0043524	negative regulation of neuron apoptosis	7	641	95	37681	0.00121151	0.00824444	Crlf1,Cited1,Snca,Cln3,Tgfb3,Bdnf,Gdnf
721	GO:0007218	neuropeptide signaling pathway	7	641	100	37681	0.00163225	0.0106321	Penk,Gpr98,Celsr1,Cckbr,Cd97,Gpr126,Ntsr1
149	GO:0071230	cellular response to amino acid stimulus	7	641	106	37681	0.00227813	0.0133676	Col1a1,Col4a1,Pdgfra,Col6a1,Pdgfc,Col3a1,Pdgfd
101	GO:0071805	potassium ion transmembrane transport	7	641	132	37681	0.00757361	0.032922	Kcnma1,Kcnj15,Kctd15,Kcnn1,Kcnt1,Kcnmb4,Kcnj3
343	GO:0010951	negative regulation of endopeptidase activity	7	641	132	37681	0.00757361	0.032922	Serpinb6b,Serpinf1,Cst3,Serpinb1a,Serpine1,App,Serpina3g
172	GO:0042327	positive regulation of phosphorylation	6	641	28	37681	0.648367	0.000145371	Grb10,Areg,Thbs1,Irs1,Itga6,Apln
425	GO:0030514	negative regulation of BMP signaling pathway	6	641	28	37681	0.648367	0.000145371	Fzd1,Sfrp2,Sfrp1,Bmper,Wnt5a,Grem1
1044	GO:0001656	metanephros development	6	641	28	37681	0.648367	0.000145371	Rdh10,Bmp4,Pax8,Foxc2,Gdnf,Hoxa11
1219	GO:0048008	platelet-derived growth factor receptor signaling pathway	6	641	28	37681	0.648367	0.000145371	Pdgfra,Nrp1,Pdgfc,Pdgfrb,Pdgfb,Vegfa
558	GO:0048589	developmental growth	6	641	29	37681	0.805771	0.000173363	Gata3,Chst11,Gas1,Zmiz1,Adm,Hoxa11
989	GO:0001974	blood vessel remodeling	6	641	30	37681	0.992761	0.000203325	Tgfb2,Foxc2,Foxs1,Vegfa,Igf1,Ahr
256	GO:0035116	embryonic hindlimb morphogenesis	6	641	32	37681	1.47195	0.000282456	Pitx1,Bmp4,Msx1,Wnt7a,Chd7,Rspo2
564	GO:0048754	branching morphogenesis of a tube	6	641	32	37681	1.47195	0.000282456	Bmp4,Mmp14,Mgp,Vegfa,Sema5a,Igf1
607	GO:0014068	positive regulation of phosphatidylinositol 3-kinase cascade	6	641	33	37681	1.77326	0.000314754	Tgfb2,Pdgfrb,Pdgfb,Angpt1,Flt1,Igf1
783	GO:0048286	lung alveolus development	6	641	33	37681	1.77326	0.000314754	Fzd1,Bmp4,Vegfa,Hopx,Igf1,Man2a1
213	GO:0002053	positive regulation of mesenchymal cell proliferation	6	641	35	37681	0.25248	0.000407411	Tgfbr2,Prrx1,Wnt5a,Irs1,Gas1,Vegfa
570	GO:0048812	neuron projection morphogenesis	6	641	36	37681	2.98636	0.000467717	Clu,Dmd,Lifr,Wnt5a,Wnt7b,Nbl1
260	GO:0001658	branching involved in ureteric bud morphogenesis	6	641	40	37681	5.55527	0.000773381	Bmp4,Cited1,Pbx1,Gdnf,Hoxa11,Grem1
261	GO:0045669	positive regulation of osteoblast differentiation	6	641	46	37681	0.00012435	0.00154892	Bmp4,Sfrp2,Acvr2b,Wnt7b,Fbn2,Igf1
760	GO:0008584	male gonad development	6	641	46	37681	0.00012435	0.00154892	Rbp4,Sfrp2,Sfrp1,Gata3,Wnt5a,Esr1
64	GO:0051897	positive regulation of protein kinase B signaling cascade	6	641	47	37681	0.000140513	0.00171024	Nox4,Gata3,Thbs1,Igfbp5,Angpt1,Igf1
299	GO:0016525	negative regulation of angiogenesis	6	641	47	37681	0.000140513	0.00171024	Thbs2,Apoh,Serpinf1,Thbs1,Col4a2,Sulf1
180	GO:0009953	dorsal/ventral pattern formation	6	641	48	37681	0.000158295	0.0018942	Foxg1,Wnt7a,Foxa2,Gas1,Hoxa11,Edn1
4	GO:0034097	response to cytokine stimulus	6	641	49	37681	0.000177809	0.00197257	Osmr,Cited1,Col3a1,Lifr,Ptgs2,Serpina3g
181	GO:0043433	negative regulation of sequence-specific DNA binding transcription factor activity	6	641	54	37681	0.000305659	0.00297285	Sigirr,Pbx1,Foxa2,Fzd6,Sfrp4,Foxs1
40	GO:0045665	negative regulation of neuron differentiation	6	641	56	37681	0.000373396	0.00356652	Foxg1,Pbx1,Foxa2,App,Cd24a,Irx3
435	GO:0030307	positive regulation of cell growth	6	641	58	37681	0.00045233	0.00403122	Sfrp2,Tgfb2,Sfrp1,Lef1,Taf9b,Igf1
677	GO:0008203	cholesterol metabolic process	6	641	58	37681	0.00045233	0.00403122	Vldlr,Pcsk9,Cyp7b1,Lep,Apoa1,Cyp27a1
170	GO:0000187	activation of MAPK activity	6	641	61	37681	0.000594437	0.00490756	Cspg4,Cd81,Tgfb3,Thbs1,Wnt5a,Map2k6
1082	GO:0040008	regulation of growth	6	641	64	37681	0.000768945	0.00595583	Tgfbr2,Igfbp4,Gap43,Igfbp3,Igfbp5,Creg1
41	GO:0045666	positive regulation of neuron differentiation	6	641	72	37681	0.00142949	0.00957491	Bmp4,Foxa2,Bdnf,Nbl1,Cxcl12,Irx3
61	GO:0031175	neuron projection development	6	641	76	37681	0.00188946	0.0113049	Areg,Gdnf,Efhd1,App,Wnt7b,Cd24a
653	GO:0032496	response to lipopolysaccharide	6	641	82	37681	0.0027789	0.0160844	Cited1,Snca,Mgst1,Plcg2,Ptgs2,Adm
329	GO:0006631	fatty acid metabolic process	6	641	87	37681	0.00373309	0.0197307	Echdc2,Snca,Cryl1,Slc27a3,Lipa,Cpt1a
20	GO:0051260	protein homooligomerization	6	641	97	37681	0.00634126	0.0289847	Atl1,Kcnma1,C1qtnf1,Angpt1,Dpysl3,Cpt1a
321	GO:0007601	visual perception	6	641	101	37681	0.00768638	0.0332089	Rdh10,Col1a1,Rorb,Gpr98,Myo3b,Col2a1
297	GO:0009790	embryo development	6	641	104	37681	0.00882191	0.0376566	Rbp4,Foxr2,Tgfb3,Wnt5a,Sfrp4,Tpm1
1215	GO:2000379	positive regulation of reactive oxygen species metabolic process	5	641	18	37681	1.00019	0.000202897	Tgfbr2,Nox4,Pdgfrb,Pdgfb,Thbs1
9	GO:0050918	positive chemotaxis	5	641	19	37681	1.33841	0.000261542	Fgf7,Bmp4,Vegfc,Angpt1,Vegfa
662	GO:0014911	positive regulation of smooth muscle cell migration	5	641	20	37681	1.75958	0.000317619	Nox4,Pdgfrb,Itgb3,Pdgfb,Igf1
1173	GO:0045600	positive regulation of fat cell differentiation	5	641	20	37681	1.75958	0.000317619	Pparg,Sfrp2,Sfrp1,Wnt5b,Igf1
573	GO:0048514	blood vessel morphogenesis	5	641	22	37681	2.90571	0.000458456	Selp,Flt1,Vegfa,Ahr,Edn1
1141	GO:0090190	positive regulation of branching involved in ureteric bud morphogenesis	5	641	22	37681	2.90571	0.000458456	Bmp4,Pax8,Gdnf,Vegfa,Grem1
1091	GO:0043552	positive regulation of phosphatidylinositol 3-kinase activity	5	641	23	37681	3.66097	0.000569187	Pdgfra,Pdgfrb,Pdgfb,Irs1,Flt1
444	GO:0030513	positive regulation of BMP signaling pathway	5	641	24	37681	4.55979	0.00069374	Bmp4,Msx1,Gata4,Gata6,Sulf1
1197	GO:0035108	limb morphogenesis	5	641	24	37681	4.55979	0.00069374	Wnt5a,Col2a1,Tbx4,Fbn2,Hoxd13
1216	GO:0060325	face morphogenesis	5	641	30	37681	0.000140524	0.00170066	Col1a1,Msx1,Lef1,Pdgfra,Tgfb3
50	GO:0030879	mammary gland development	5	641	31	37681	0.000165214	0.00187184	Lef1,Tgfb3,Irs1,Igf1,Ntn1
576	GO:0032868	response to insulin stimulus	5	641	31	37681	0.000165214	0.00187184	Rbp4,Cited1,Grb10,Irs1,Lep
681	GO:0003151	outflow tract morphogenesis	5	641	31	37681	0.000165214	0.00187184	Fzd1,Sfrp2,Tgfb2,Gata4,Fzd2
193	GO:0040007	growth	5	641	33	37681	0.000224396	0.00242621	Bmp4,Tgfb2,Gdf1,Inhbb,Vegfa
639	GO:0045597	positive regulation of cell differentiation	5	641	35	37681	0.000298456	0.0029161	Clu,Bmp4,Gata3,Ctgf,Wnt9a
541	GO:0030855	epithelial cell differentiation	5	641	36	37681	0.000341777	0.00327921	Fzd1,Pparg,Vegfa,Fzd2,Gata6
194	GO:0032526	response to retinoic acid	5	641	38	37681	0.000442503	0.00397693	Rbp4,Mest,Gata4,Klf4,Ctsh
350	GO:0030178	negative regulation of Wnt receptor signaling pathway	5	641	39	37681	0.000500532	0.0043694	Hic1,Sfrp2,Sfrp1,Grb10,Dkk3
640	GO:0007492	endoderm development	5	641	40	37681	0.000564101	0.0047119	Foxa2,Gdf1,Angpt1,Gata6,Wnt9a
79	GO:0001541	ovarian follicle development	5	641	41	37681	0.000633539	0.00517026	Fgf7,Bmp4,Angpt1,Vegfa,Ahr
571	GO:0050885	neuromuscular process controlling balance	5	641	41	37681	0.000633539	0.00517026	Cln3,Kcnma1,Slc1a3,App,Foxs1
644	GO:0033138	positive regulation of peptidyl-serine phosphorylation	5	641	41	37681	0.000633539	0.00517026	Sfrp2,Snca,Wnt5a,Angpt1,Vegfa
226	GO:0043588	skin development	5	641	42	37681	0.000709184	0.00570023	Col1a1,Col3a1,Col5a1,Wnt10a,Adamts2
771	GO:0008344	adult locomotory behavior	5	641	43	37681	0.000791379	0.00608533	Snca,Foxa2,App,Ntsr1,Cxcl12
27	GO:0030334	regulation of cell migration	5	641	44	37681	0.000880473	0.00625136	Unc5c,Itgb3,Vcl,Cxcl12,Ntn1
636	GO:0030509	BMP signaling pathway	5	641	44	37681	0.000880473	0.00625136	Bmp4,Msx1,Lef1,Gata4,Acvr2b
94	GO:0046330	positive regulation of JNK cascade	5	641	46	37681	0.00108078	0.0073784	Wnt7a,Wnt5a,Ctgf,Wnt7b,Tpd52l1
25	GO:0007517	muscle organ development	5	641	50	37681	0.00158009	0.0103557	Tagln,Msx1,Dmd,Mtss1,Murc
522	GO:0048839	inner ear development	5	641	50	37681	0.00158009	0.0103557	Gpr98,Bmper,Bdnf,Col2a1,Igf1
298	GO:0051090	regulation of sequence-specific DNA binding transcription factor activity	5	641	51	37681	0.00172765	0.0104246	Foxg1,Foxr2,Foxa2,Foxc2,Foxf2
162	GO:0018108	peptidyl-tyrosine phosphorylation	5	641	60	37681	0.00354535	0.0187851	Efemp1,Pdgfra,Pdgfrb,Pdgfb,Flt1
936	GO:0030162	regulation of proteolysis	5	641	63	37681	0.00437733	0.021683	Serpinb6b,Serpinf1,Serpinb1a,Serpina3g,Ltbp4
904	GO:0007156	homophilic cell adhesion	5	641	68	37681	0.00605879	0.0277532	Pcdh19,Celsr1,Cdh3,Cdh11,Pvrl1
157	GO:0010629	negative regulation of gene expression	5	641	69	37681	0.0064427	0.0293853	Bmp4,Sfrp2,Sfrp1,Gata3,Slit3
177	GO:0007389	pattern specification process	5	641	88	37681	0.0173053	0.0479328	Foxr2,Foxa2,Acvr2b,Hoxd13,Foxf2
316	GO:0006935	chemotaxis	5	641	88	37681	0.0173053	0.0479328	Lsp1,Pdgfra,Pdgfrb,Flt1,Cxcl12
897	GO:0033630	positive regulation of cell adhesion mediated by integrin	4	641	8	37681	0.550047	0.000128747	Tgfb2,Foxc2,Itgb3,Cd24a
282	GO:0045906	negative regulation of vasoconstriction	4	641	9	37681	0.976724	0.000201983	Lep,Adm,Ahr,Apln
1168	GO:0043568	positive regulation of insulin-like growth factor receptor signaling pathway	4	641	9	37681	0.976724	0.000201983	Igfbp4,Igfbp3,Igfbp5,Igf1
451	GO:0040037	negative regulation of fibroblast growth factor receptor signaling pathway	4	641	10	37681	1.60592	0.000297444	Sulf2,Thbs1,Wnt5a,Sulf1
1638	GO:0043032	positive regulation of macrophage activation	4	641	10	37681	1.60592	0.000297444	Il1rl1,Thbs1,Wnt5a,Il33
617	GO:0060071	Wnt receptor signaling pathway, planar cell polarity pathway	4	641	11	37681	2.48956	0.000404791	Sfrp1,Fzd6,Wnt5a,Ror2
971	GO:0035924	cellular response to vascular endothelial growth factor stimulus	4	641	11	37681	2.48956	0.000404791	Flt1,Vegfa,Nr4a1,Ramp2
424	GO:0022409	positive regulation of cell-cell adhesion	4	641	13	37681	5.24972	0.000735652	Lef1,Wnt5a,Itga6,Cd24a
445	GO:0060348	bone development	4	641	13	37681	5.24972	0.000735652	Sulf2,Bmp4,Col2a1,Sulf1
1248	GO:0031100	organ regeneration	4	641	13	37681	5.24972	0.000735652	Apoh,Lifr,Apoa1,Cxcl12
1335	GO:0050730	regulation of peptidyl-tyrosine phosphorylation	4	641	13	37681	5.24972	0.000735652	Pdgfc,Pdgfrb,Pdgfb,Pdgfd
1493	GO:0048598	embryonic morphogenesis	4	641	13	37681	5.24972	0.000735652	Bmp4,Gata4,Gas1,Flt1
643	GO:0009798	axis specification	4	641	14	37681	0.72507	0.000996387	Wnt7a,Wnt10a,Wnt7b,Wnt9a
1492	GO:0048568	embryonic organ development	4	641	14	37681	0.72507	0.000996387	Rdh10,Pbx1,Gata3,Wnt7b
314	GO:0032689	negative regulation of interferon-gamma production	4	641	15	37681	9.75434	0.00122939	Il20rb,Il1rl1,Gata3,Il33
773	GO:0031668	cellular response to extracellular stimulus	4	641	15	37681	9.75434	0.00122939	Sfrp2,Adora2b,Itga6,Gsdmd
1360	GO:0060425	lung morphogenesis	4	641	15	37681	9.75434	0.00122939	Tgfbr2,Bmp4,Gata4,Wnt7b
981	GO:0030325	adrenal gland development	4	641	16	37681	0.00012831	0.00157976	Pbx1,Pdgfra,Pdgfrb,Apoa1
1074	GO:0032967	positive regulation of collagen biosynthetic process	4	641	16	37681	0.00012831	0.00157976	Bmp4,Pdgfrb,Tgfb3,Ctgf
392	GO:0001502	cartilage condensation	4	641	17	37681	0.000165535	0.00185574	Tgfb2,Ctgf,Col2a1,Ror2
401	GO:0023019	signal transduction involved in regulation of gene expression	4	641	17	37681	0.000165535	0.00185574	Msx1,Pdgfra,Gata4,Foxa2
219	GO:0051145	smooth muscle cell differentiation	4	641	18	37681	0.000209973	0.00228185	Bmp4,Wnt7b,Nfatc4,Gata6
642	GO:0045880	positive regulation of smoothened signaling pathway	4	641	18	37681	0.000209973	0.00228185	Prrx1,Sfrp1,Gas1,Wnt9a
852	GO:0042476	odontogenesis	4	641	18	37681	0.000209973	0.00228185	Bmp4,Msx1,Gas1,Wnt10a
996	GO:0060395	SMAD protein signal transduction	4	641	18	37681	0.000209973	0.00228185	Bmp4,Cited1,Gata4,Afp
270	GO:0034394	protein localization at cell surface	4	641	19	37681	0.000262397	0.00271313	Fgf7,Fbln5,Angpt1,Vcl
457	GO:0035162	embryonic hemopoiesis	4	641	19	37681	0.000262397	0.00271313	Tgfbr2,Pbx1,Gata3,Ahr
551	GO:0048485	sympathetic nervous system development	4	641	19	37681	0.000262397	0.00271313	Nrp1,Gata3,Gdnf,Sox4
695	GO:0050880	regulation of blood vessel size	4	641	19	37681	0.000262397	0.00271313	Foxc2,Foxs1,Ahr,Edn1
1058	GO:0048593	camera-type eye morphogenesis	4	641	19	37681	0.000262397	0.00271313	Bmp4,Shroom2,Pvrl1,Vegfa
240	GO:0010718	positive regulation of epithelial to mesenchymal transition	4	641	20	37681	0.000323597	0.00311883	Col1a1,Tgfb2,Lef1,Tgfb3
450	GO:0030177	positive regulation of Wnt receptor signaling pathway	4	641	20	37681	0.000323597	0.00311883	Sulf2,Sfrp1,Sox4,Sulf1
26	GO:0034504	protein localization to nucleus	4	641	21	37681	0.00039438	0.00358987	Col1a1,Bmp4,Msx1,Irs1
625	GO:0048646	anatomical structure formation involved in morphogenesis	4	641	21	37681	0.00039438	0.00358987	Bmp4,Hoxb1,Gata3,Foxa2
779	GO:0002009	morphogenesis of an epithelium	4	641	21	37681	0.00039438	0.00358987	Cited1,Wnt5a,Tbx4,Vcl
1535	GO:0060326	cell chemotaxis	4	641	21	37681	0.00039438	0.00358987	Lef1,Pdgfra,Pdgfrb,Pdgfb
42	GO:0007498	mesoderm development	4	641	22	37681	0.000475563	0.00416851	Acvr2b,Gdf1,Vegfa,Irx3
106	GO:0031018	endocrine pancreas development	4	641	22	37681	0.000475563	0.00416851	Clu,Foxa2,Wnt5b,Sox4
174	GO:0042474	middle ear morphogenesis	4	641	22	37681	0.000475563	0.00416851	Msx1,Prrx1,Gas1,Edn1
515	GO:0060412	ventricular septum morphogenesis	4	641	23	37681	0.000567974	0.00470733	Fzd1,Tgfb2,Fzd2,Sox4
915	GO:0006644	phospholipid metabolic process	4	641	23	37681	0.000567974	0.00470733	Snca,Pcsk9,Apoa1,Gata6
244	GO:0009954	proximal/distal pattern formation	4	641	24	37681	0.000672449	0.00542544	Pbx1,Cyp26b1,Hoxa11,Grem1
627	GO:0035115	embryonic forelimb morphogenesis	4	641	24	37681	0.000672449	0.00542544	Rdh10,Msx1,Wnt7a,Rspo2
1382	GO:0001890	placenta development	4	641	24	37681	0.000672449	0.00542544	Pparg,Cited1,Lep,Gjb3
867	GO:0001654	eye development	4	641	25	37681	0.00078983	0.00609542	Rbp4,Bmp4,Tgfb2,Inhbb
155	GO:0045840	positive regulation of mitosis	4	641	26	37681	0.00092096	0.00647408	Pdgfrb,Pdgfb,Igf1,Edn1
276	GO:0031069	hair follicle morphogenesis	4	641	26	37681	0.00092096	0.00647408	Fgf7,Tgfb2,Igfbp5,Wnt10a
887	GO:0007157	heterophilic cell-cell adhesion	4	641	26	37681	0.00092096	0.00647408	Cxadr,Pvrl1,Selp,Cd24a
1212	GO:0050729	positive regulation of inflammatory response	4	641	27	37681	0.00106669	0.0073056	Il1rl1,Wnt5a,Serpine1,Il33
1029	GO:0001657	ureteric bud development	4	641	28	37681	0.00122786	0.00832909	Bmp4,Foxc2,Bdnf,Gdnf
481	GO:0009611	response to wounding	4	641	29	37681	0.00140531	0.00944263	Pdgfb,Slc1a3,Gdnf,Adm
489	GO:0031623	receptor internalization	4	641	29	37681	0.00140531	0.00944263	Snca,Adm,Ramp3,Ramp2
158	GO:0071363	cellular response to growth factor stimulus	4	641	30	37681	0.00159989	0.0104533	Bmp4,Sfrp1,Tgfb3,Klf4
296	GO:0009888	tissue development	4	641	31	37681	0.00181244	0.0108746	Bmp4,Foxg1,Foxr2,Foxf2
1118	GO:0001755	neural crest cell migration	4	641	32	37681	0.00204378	0.0120255	Lef1,Efnb1,Gdnf,Sema3f
1027	GO:0045668	negative regulation of osteoblast differentiation	4	641	33	37681	0.00229473	0.0134279	Cited1,Sfrp1,Areg,Igfbp5
200	GO:0048469	cell maturation	4	641	36	37681	0.00317331	0.0171118	Pparg,Kcnma1,Gata3,Vegfa
951	GO:0007266	Rho protein signal transduction	4	641	37	37681	0.00351072	0.018648	Celsr1,Cdc42ep5,Murc,Srgap1
154	GO:0032869	cellular response to insulin stimulus	4	641	40	37681	0.00466728	0.0228012	Pparg,Pcsk9,Irs1,Enpp1
526	GO:0009967	positive regulation of signal transduction	4	641	40	37681	0.00466728	0.0228012	Grb10,Gata3,Blnk,Vegfa
37	GO:0001942	hair follicle development	4	641	41	37681	0.00510336	0.0247612	Tgfb2,Celsr1,Fzd6,Wnt10a
156	GO:0008286	insulin receptor signaling pathway	4	641	41	37681	0.00510336	0.0247612	Grb10,Foxc2,Irs1,Foxs1
137	GO:0030819	positive regulation of cAMP biosynthetic process	4	641	42	37681	0.00556591	0.0267616	Adora2b,Akap12,Adm,Ramp2
112	GO:0007613	memory	4	641	44	37681	0.00657311	0.0299161	Accn2,Cyp7b1,Ptgs2,Igf1
417	GO:0009636	response to toxin	4	641	48	37681	0.00893405	0.038059	Mbp,Ephx1,Scn9a,Ahr
107	GO:0045165	cell fate commitment	4	641	49	37681	0.00960001	0.0407331	Pparg,Bmp4,Gap43,Gas1
148	GO:0008202	steroid metabolic process	4	641	50	37681	0.0102974	0.0416194	Vldlr,Cyp39a1,Pcsk9,Cyp7b1
325	GO:0008219	cell death	4	641	50	37681	0.0102974	0.0416194	Clu,Sfrp2,Tgfb2,Aplp1
462	GO:0050821	protein stabilization	4	641	50	37681	0.0102974	0.0416194	Clu,Msx1,Apoa1,Sox4
555	GO:0006006	glucose metabolic process	4	641	53	37681	0.0125833	0.0485551	Pdk4,Lep,Igfbp5,Cpt1a
566	GO:0006486	protein glycosylation	4	641	53	37681	0.0125833	0.0485551	St3gal1,St3gal5,St6gal1,St6galnac2
1927	GO:0046546	development of primary male sexual characteristics	3	641	3	37681	0.490011	0.000117272	Sfrp2,Sfrp1,Wnt5a
454	GO:0060686	negative regulation of prostatic bud formation	3	641	4	37681	1.93515	0.000324557	Bmp4,Wnt5a,Sulf1
907	GO:0071371	cellular response to gonadotropin stimulus	3	641	4	37681	1.93515	0.000324557	Gata4,Pax8,Gata6
1043	GO:0014034	neural crest cell fate commitment	3	641	4	37681	1.93515	0.000324557	Sfrp1,Foxc2,Foxs1
1611	GO:0032754	positive regulation of interleukin-5 production	3	641	4	37681	1.93515	0.000324557	Il1rl1,Gata3,Il33
1730	GO:0072205	metanephric collecting duct development	3	641	4	37681	1.93515	0.000324557	Bmp4,Pax8,Wnt7b
509	GO:0060676	ureteric bud formation	3	641	5	37681	0.47765	0.000692104	Gata3,Gdnf,Grem1
812	GO:0034392	negative regulation of smooth muscle cell apoptosis	3	641	5	37681	0.47765	0.000692104	Apoh,Igf1,Edn1
836	GO:0048806	genitalia development	3	641	5	37681	0.47765	0.000692104	Wnt5a,Chd7,Foxf2
1028	GO:0010863	positive regulation of phospholipase C activity	3	641	5	37681	0.47765	0.000692104	Pdgfra,Pdgfrb,Flt1
1652	GO:0043584	nose development	3	641	5	37681	0.47765	0.000692104	Rdh10,Foxg1,Chd7
1762	GO:0007044	cell-substrate junction assembly	3	641	5	37681	0.47765	0.000692104	Fn1,Itgb3,Tns1
1803	GO:0060750	epithelial cell proliferation involved in mammary gland duct elongation	3	641	5	37681	0.47765	0.000692104	Areg,Wnt5a,Esr1
673	GO:0044342	type B pancreatic cell proliferation	3	641	6	37681	9.43187	0.00121023	Igfbp4,Igfbp3,Igfbp5
896	GO:0034109	homotypic cell-cell adhesion	3	641	6	37681	9.43187	0.00121023	Ncam1,Cxadr,Cd24a
912	GO:0071773	cellular response to BMP stimulus	3	641	6	37681	9.43187	0.00121023	Gata3,Col2a1,Gata6
984	GO:0010906	regulation of glucose metabolic process	3	641	6	37681	9.43187	0.00121023	Igfbp4,Igfbp3,Igfbp5
1361	GO:0060044	negative regulation of cardiac muscle cell proliferation	3	641	6	37681	9.43187	0.00121023	Rbp4,Tgfbr2,Cxadr
1604	GO:0090050	positive regulation of cell migration involved in sprouting angiogenesis	3	641	6	37681	9.43187	0.00121023	Foxc2,Ptgs2,Vegfa
1612	GO:0032026	response to magnesium ion	3	641	6	37681	9.43187	0.00121023	Snca,Plcg2,Thbs1
1723	GO:0010952	positive regulation of peptidase activity	3	641	6	37681	9.43187	0.00121023	Mmp14,App,Ctsh
1728	GO:0032964	collagen biosynthetic process	3	641	6	37681	9.43187	0.00121023	Col1a1,Col3a1,Col5a1
1772	GO:0050921	positive regulation of chemotaxis	3	641	6	37681	9.43187	0.00121023	Pdgfrb,Pdgfb,Thbs1
590	GO:0048771	tissue remodeling	3	641	7	37681	0.000162967	0.00187632	Cspg4,Mmp14,Lipa
973	GO:2000352	negative regulation of endothelial cell apoptosis	3	641	7	37681	0.000162967	0.00187632	Gata3,Angpt1,Ramp2
1012	GO:0051918	negative regulation of fibrinolysis	3	641	7	37681	0.000162967	0.00187632	Apoh,Thbs1,Serpine1
1035	GO:0060351	cartilage development involved in endochondral bone morphogenesis	3	641	7	37681	0.000162967	0.00187632	Col1a1,Col2a1,Hoxa11
1093	GO:2000573	positive regulation of DNA biosynthetic process	3	641	7	37681	0.000162967	0.00187632	Nox4,Pdgfrb,Pdgfb
1554	GO:0035767	endothelial cell chemotaxis	3	641	7	37681	0.000162967	0.00187632	Nrp1,Vegfa,Nr4a1
1685	GO:0070208	protein heterotrimerization	3	641	7	37681	0.000162967	0.00187632	Col1a1,Col6a1,Col6a2
1503	GO:0060346	bone trabecula formation	3	641	8	37681	0.000257447	0.00272817	Col1a1,Sfrp1,Fbn2
1838	GO:0043206	fibril organization	3	641	8	37681	0.000257447	0.00272817	Cst3,Col3a1,Col5a1
220	GO:0060947	cardiac vascular smooth muscle cell differentiation	3	641	9	37681	0.000381286	0.00353104	Pdgfrb,Pdgfb,Gata6
624	GO:0048843	negative regulation of axon extension involved in axon guidance	3	641	9	37681	0.000381286	0.00353104	Nrp1,Wnt5a,Sema3f
1059	GO:0045843	negative regulation of striated muscle tissue development	3	641	9	37681	0.000381286	0.00353104	Bmp4,Lef1,Bdnf
1102	GO:0003214	cardiac left ventricle morphogenesis	3	641	9	37681	0.000381286	0.00353104	Sfrp2,Tgfb2,Ahr
1271	GO:0001736	establishment of planar polarity	3	641	9	37681	0.000381286	0.00353104	Celsr1,Fzd6,Wnt5a
1498	GO:0055003	cardiac myofibril assembly	3	641	9	37681	0.000381286	0.00353104	Pdgfra,Pdgfrb,Murc
1640	GO:0016322	neuron remodeling	3	641	9	37681	0.000381286	0.00353104	Cspg4,App,Ntn4
176	GO:0048703	embryonic viscerocranium morphogenesis	3	641	10	37681	0.000537812	0.00452783	Rdh10,Foxc2,Chst11
378	GO:0030224	monocyte differentiation	3	641	10	37681	0.000537812	0.00452783	Pparg,Bmp4,Vegfa
637	GO:0050919	negative chemotaxis	3	641	10	37681	0.000537812	0.00452783	Wnt5a,Sema3f,Slit3
694	GO:0010719	negative regulation of epithelial to mesenchymal transition	3	641	10	37681	0.000537812	0.00452783	Sfrp2,Sfrp1,Foxa2
1070	GO:0007199	G-protein signaling, coupled to cGMP nucleotide second messenger	3	641	10	37681	0.000537812	0.00452783	Fzd1,Fzd6,Fzd2
1198	GO:0014912	negative regulation of smooth muscle cell migration	3	641	10	37681	0.000537812	0.00452783	Igfbp3,Serpine1,Igfbp5
1428	GO:0002092	positive regulation of receptor internalization	3	641	10	37681	0.000537812	0.00452783	Pcsk9,Sfrp4,Angpt1
1555	GO:0002042	cell migration involved in sprouting angiogenesis	3	641	10	37681	0.000537812	0.00452783	Efnb2,Vegfa,Nr4a1
1630	GO:0010469	regulation of receptor activity	3	641	10	37681	0.000537812	0.00452783	Pcsk9,Plau,Serpine1
203	GO:0060038	cardiac muscle cell proliferation	3	641	11	37681	0.000730156	0.00567603	Tgfb2,Foxc2,Foxs1
359	GO:0043583	ear development	3	641	11	37681	0.000730156	0.00567603	Rdh10,Gata3,Shroom2
513	GO:0043116	negative regulation of vascular permeability	3	641	11	37681	0.000730156	0.00567603	Angpt1,Adm,Ramp2
560	GO:0060068	vagina development	3	641	11	37681	0.000730156	0.00567603	Rbp4,Wnt5a,Esr1
772	GO:0071542	dopaminergic neuron differentiation	3	641	11	37681	0.000730156	0.00567603	Foxa2,Wnt5a,Vegfa
895	GO:0022407	regulation of cell-cell adhesion	3	641	11	37681	0.000730156	0.00567603	Lef1,Efna5,Cd24a
992	GO:0043129	surfactant homeostasis	3	641	11	37681	0.000730156	0.00567603	Fgf7,Ctsh,Vegfa
1116	GO:0030522	intracellular receptor mediated signaling pathway	3	641	11	37681	0.000730156	0.00567603	Pparg,Flt1,Ahr
1572	GO:0032753	positive regulation of interleukin-4 production	3	641	11	37681	0.000730156	0.00567603	Il20rb,Gata3,Il33
53	GO:0048009	insulin-like growth factor receptor signaling pathway	3	641	12	37681	0.000961262	0.0066048	Grb10,Irs1,Igf1
275	GO:0032331	negative regulation of chondrocyte differentiation	3	641	12	37681	0.000961262	0.0066048	Efemp1,Bmp4,Wnt9a
430	GO:0045216	cell-cell junction organization	3	641	12	37681	0.000961262	0.0066048	Tgfb2,Cxadr,Tgfb3
820	GO:0014065	phosphatidylinositol 3-kinase cascade	3	641	12	37681	0.000961262	0.0066048	Gata3,Irs1,Edn1
1096	GO:0031954	positive regulation of protein autophosphorylation	3	641	12	37681	0.000961262	0.0066048	Pdgfb,Vegfc,Vegfa
1283	GO:0010575	positive regulation vascular endothelial growth factor production	3	641	12	37681	0.000961262	0.0066048	Gata4,Adora2b,Ptgs2
1759	GO:0007178	transmembrane receptor protein serine/threonine kinase signaling pathway	3	641	12	37681	0.000961262	0.0066048	Tgfbr2,Acvr2b,Akap4
446	GO:0006790	sulfur compound metabolic process	3	641	13	37681	0.00123389	0.00834345	Sulf2,Chst7,Sulf1
233	GO:0060441	epithelial tube branching involved in lung morphogenesis	3	641	14	37681	0.00155063	0.0102255	Bmp4,Foxa2,Rspo2
798	GO:0014032	neural crest cell development	3	641	14	37681	0.00155063	0.0102255	Rdh10,Foxc2,Edn1
833	GO:0043523	regulation of neuron apoptosis	3	641	14	37681	0.00155063	0.0102255	Snca,Gata3,Bdnf
879	GO:0050768	negative regulation of neurogenesis	3	641	14	37681	0.00155063	0.0102255	Wnt7a,Wnt7b,Cd24a
237	GO:0009950	dorsal/ventral axis specification	3	641	15	37681	0.0019139	0.0112926	Sfrp1,Wnt5a,Wnt5b
524	GO:0007586	digestion	3	641	15	37681	0.0019139	0.0112926	Cyp39a1,Adm2,Cyp7b1
1030	GO:0001759	organ induction	3	641	15	37681	0.0019139	0.0112926	Bmp4,Gdnf,Hoxa11
1246	GO:0050930	induction of positive chemotaxis	3	641	15	37681	0.0019139	0.0112926	Vegfc,Vegfa,Cxcl12
1754	GO:0019915	lipid storage	3	641	15	37681	0.0019139	0.0112926	Plin2,B4galnt1,Apoa1
913	GO:0060045	positive regulation of cardiac muscle cell proliferation	3	641	16	37681	0.00232596	0.0134995	Ncam1,Gata4,Gata6
954	GO:0008585	female gonad development	3	641	16	37681	0.00232596	0.0134995	Sfrp1,Pdgfra,Wnt10a
1079	GO:0048745	smooth muscle tissue development	3	641	16	37681	0.00232596	0.0134995	Bmp4,Pdgfrb,Ahr
38	GO:0009653	anatomical structure morphogenesis	3	641	17	37681	0.00278891	0.0160118	Pdgfra,Hoxb1,Foxa2
824	GO:0021904	dorsal/ventral neural tube patterning	3	641	17	37681	0.00278891	0.0160118	Bmp4,Foxa2,Gas1
1296	GO:0048546	digestive tract morphogenesis	3	641	17	37681	0.00278891	0.0160118	Sfrp2,Sfrp1,Wnt5a
272	GO:0060173	limb development	3	641	18	37681	0.0033047	0.0176416	Wnt7a,Meox2,Chd7
997	GO:0035121	tail morphogenesis	3	641	18	37681	0.0033047	0.0176416	Sfrp2,Wnt5a,Chst11
1034	GO:0001958	endochondral ossification	3	641	18	37681	0.0033047	0.0176416	Col1a1,Bmp4,Col2a1
1451	GO:0002052	positive regulation of neuroblast proliferation	3	641	18	37681	0.0033047	0.0176416	Foxg1,Vegfc,Vegfa
142	GO:0018149	peptide cross-linking	3	641	19	37681	0.00387513	0.020181	Fn1,Col3a1,Thbs1
360	GO:0060749	mammary gland alveolus development	3	641	19	37681	0.00387513	0.020181	Areg,Esr1,Vegfa
483	GO:0071456	cellular response to hypoxia	3	641	19	37681	0.00387513	0.020181	Vldlr,Vegfa,Gata6
493	GO:0050714	positive regulation of protein secretion	3	641	19	37681	0.00387513	0.020181	Tgfb2,Tgfb3,Vegfc
793	GO:0007585	respiratory gaseous exchange	3	641	19	37681	0.00387513	0.020181	Chst11,Man2a1,Edn1
1584	GO:0050806	positive regulation of synaptic transmission	3	641	19	37681	0.00387513	0.020181	Snca,Cckbr,Slc1a3
132	GO:0019228	regulation of action potential in neuron	3	641	20	37681	0.00450188	0.0220945	Kcnma1,Scn9a,Kcnmb4
230	GO:0035050	embryonic heart tube development	3	641	20	37681	0.00450188	0.0220945	Gata4,Foxc2,Foxs1
463	GO:0008156	negative regulation of DNA replication	3	641	20	37681	0.00450188	0.0220945	Gm6320,Tgfb3,Ttf1
596	GO:0045909	positive regulation of vasodilation	3	641	20	37681	0.00450188	0.0220945	Adora2b,Adm,Apln
443	GO:0001937	negative regulation of endothelial cell proliferation	3	641	21	37681	0.00518646	0.0249936	Apoh,Thbs1,Sulf1
961	GO:0046627	negative regulation of insulin receptor signaling pathway	3	641	21	37681	0.00518646	0.0249936	Grb10,Irs1,Enpp1
975	GO:0008277	regulation of G-protein coupled receptor protein signaling pathway	3	641	21	37681	0.00518646	0.0249936	Itgb3,Ramp3,Ramp2
63	GO:0048015	phosphatidylinositol-mediated signaling	3	641	22	37681	0.00593028	0.0272231	Pdgfra,Pdgfrb,Igf1
1066	GO:0072593	reactive oxygen species metabolic process	3	641	22	37681	0.00593028	0.0272231	Nox4,Pdgfb,Ctgf
791	GO:0048468	cell development	3	641	23	37681	0.00673463	0.0305208	Lef1,Foxa2,Igf1
1404	GO:0034446	substrate adhesion-dependent cell spreading	3	641	23	37681	0.00673463	0.0305208	Fn1,Sfrp1,Antxr1
848	GO:0030501	positive regulation of bone mineralization	3	641	24	37681	0.00760066	0.0329053	Bmp4,Acvr2b,Fbn2
854	GO:0002062	chondrocyte differentiation	3	641	24	37681	0.00760066	0.0329053	Bmp4,Col2a1,Wnt5b
127	GO:0007631	feeding behavior	3	641	25	37681	0.0085294	0.0364812	Adm2,Bdnf,Apln
228	GO:0001702	gastrulation with mouth forming second	3	641	25	37681	0.0085294	0.0364812	Celsr1,Gata4,Acvr2b
556	GO:0050796	regulation of insulin secretion	3	641	25	37681	0.0085294	0.0364812	Syt7,Lep,Cpt1a
652	GO:0007257	activation of JUN kinase activity	3	641	25	37681	0.0085294	0.0364812	Wnt7a,Wnt5a,Wnt7b
945	GO:0032956	regulation of actin cytoskeleton organization	3	641	25	37681	0.0085294	0.0364812	Celsr1,Pdgfrb,Efna5
924	GO:0032321	positive regulation of Rho GTPase activity	3	641	26	37681	0.00952181	0.0404819	Murc,Srgap1,Cdc42ep2
622	GO:0045599	negative regulation of fat cell differentiation	3	641	27	37681	0.0105787	0.0423546	Gata3,Wnt5a,Enpp1
755	GO:0007623	circadian rhythm	3	641	27	37681	0.0105787	0.0423546	Kcnma1,Cyp7b1,Arntl2
1135	GO:0007595	lactation	3	641	27	37681	0.0105787	0.0423546	Cdo1,Neurl1a,Vegfa
1304	GO:0048662	negative regulation of smooth muscle cell proliferation	3	641	27	37681	0.0105787	0.0423546	Klf4,Igfbp3,Igfbp5
1445	GO:0048167	regulation of synaptic plasticity	3	641	27	37681	0.0105787	0.0423546	Bdnf,Ctnnd2,Nfatc4
520	GO:0055010	ventricular cardiac muscle tissue morphogenesis	3	641	28	37681	0.0117008	0.0466717	Foxc2,Foxs1,Tpm1
528	GO:0050873	brown fat cell differentiation	3	641	28	37681	0.0117008	0.0466717	Pparg,Ptgs2,Itga6
306	GO:0051384	response to glucocorticoid stimulus	3	641	29	37681	0.0128887	0.049199	Cdo1,Areg,Ass1
315	GO:0051930	regulation of sensory perception of pain	3	641	29	37681	0.0128887	0.049199	Ncam1,Cckbr,Edn1
594	GO:0045776	negative regulation of blood pressure	3	641	29	37681	0.0128887	0.049199	Adm2,Vegfc,Apln
675	GO:0046676	negative regulation of insulin secretion	3	641	29	37681	0.0128887	0.049199	Sfrp1,Irs1,Inhbb
825	GO:0021915	neural tube development	3	641	29	37681	0.0128887	0.049199	Sfrp2,Sfrp1,Wnt5a
1506	GO:0009725	response to hormone stimulus	3	641	29	37681	0.0128887	0.049199	Lox,Mmp14,Foxc2
448	GO:0014846	esophagus smooth muscle contraction	2	641	2	37681	0.000288938	0.00283612	Sulf2,Sulf1
835	GO:0042249	establishment of planar polarity of embryonic epithelium	2	641	2	37681	0.000288938	0.00283612	Celsr1,Foxf2
976	GO:2001214	positive regulation of vasculogenesis	2	641	2	37681	0.000288938	0.00283612	Adm,Ramp2
1595	GO:0030825	positive regulation of cGMP metabolic process	2	641	2	37681	0.000288938	0.00283612	Wnt5a,Fzd2
1637	GO:0002826	negative regulation of T-helper 1 type immune response	2	641	2	37681	0.000288938	0.00283612	Il1rl1,Il33
1953	GO:0072262	metanephric glomerular mesangial cell proliferation involved in metanephros development	2	641	2	37681	0.000288938	0.00283612	Pdgfrb,Pdgfb
1957	GO:0072126	positive regulation of glomerular mesangial cell proliferation	2	641	2	37681	0.000288938	0.00283612	Itgb3,Pdgfb
1962	GO:0034505	tooth mineralization	2	641	2	37681	0.000288938	0.00283612	Col1a1,Amelx
2002	GO:0070741	response to interleukin-6	2	641	2	37681	0.000288938	0.00283612	Cited1,Foxa2
2098	GO:0060433	bronchus development	2	641	2	37681	0.000288938	0.00283612	Tgfbr2,Bmp4
209	GO:0003337	mesenchymal to epithelial transition involved in metanephros morphogenesis	2	641	3	37681	0.000857014	0.00614626	Bmp4,Grem1
229	GO:0060440	trachea formation	2	641	3	37681	0.000857014	0.00614626	Tgfbr2,Bmp4
442	GO:0035860	glial cell-derived neurotrophic factor receptor signaling pathway	2	641	3	37681	0.000857014	0.00614626	Sulf2,Sulf1
452	GO:0030201	heparan sulfate proteoglycan metabolic process	2	641	3	37681	0.000857014	0.00614626	Sulf2,Sulf1
978	GO:0097084	vascular smooth muscle cell development	2	641	3	37681	0.000857014	0.00614626	Adm,Ramp2
1112	GO:0072102	glomerulus morphogenesis	2	641	3	37681	0.000857014	0.00614626	Mtss1,Ahr
1163	GO:0035630	bone mineralization involved in bone maturation	2	641	3	37681	0.000857014	0.00614626	Lep,Igf1
1175	GO:0014834	satellite cell maintenance involved in skeletal muscle regeneration	2	641	3	37681	0.000857014	0.00614626	Wnt7a,Igf1
1484	GO:0003289	atrial septum primum morphogenesis	2	641	3	37681	0.000857014	0.00614626	Gata4,Sox4
1507	GO:0090191	negative regulation of branching involved in ureteric bud morphogenesis	2	641	3	37681	0.000857014	0.00614626	Bmp4,Grem1
1593	GO:0003150	muscular septum morphogenesis	2	641	3	37681	0.000857014	0.00614626	Fzd1,Fzd2
1674	GO:0035793	positive regulation of metanephric mesenchymal cell migration by platelet-derived growth factor receptor-beta signaling pathway	2	641	3	37681	0.000857014	0.00614626	Pdgfrb,Pdgfb
1834	GO:0060449	bud elongation involved in lung branching	2	641	3	37681	0.000857014	0.00614626	Rdh10,Bmp4
1842	GO:0016199	axon midline choice point recognition	2	641	3	37681	0.000857014	0.00614626	Foxg1,App
1866	GO:0002043	blood vessel endothelial cell proliferation involved in sprouting angiogenesis	2	641	3	37681	0.000857014	0.00614626	Bmp4,Bmper
1903	GO:2000041	negative regulation of planar cell polarity pathway involved in axis elongation	2	641	3	37681	0.000857014	0.00614626	Sfrp2,Sfrp1
1964	GO:2000611	positive regulation of thyroid hormone generation	2	641	3	37681	0.000857014	0.00614626	Pax8,Gata3
1971	GO:0060393	regulation of pathway-restricted SMAD protein phosphorylation	2	641	3	37681	0.000857014	0.00614626	Bmp4,Bmper
1984	GO:0072277	metanephric glomerular capillary formation	2	641	3	37681	0.000857014	0.00614626	Pdgfra,Pdgfrb
214	GO:0022009	central nervous system vasculogenesis	2	641	4	37681	0.00169468	0.0102547	Wnt7a,Wnt7b
933	GO:0060535	trachea cartilage morphogenesis	2	641	4	37681	0.00169468	0.0102547	Wnt7b,Rspo2
1045	GO:0048343	paraxial mesodermal cell fate commitment	2	641	4	37681	0.00169468	0.0102547	Foxc2,Foxs1
1085	GO:0071353	cellular response to interleukin-4	2	641	4	37681	0.00169468	0.0102547	Lef1,Gata3
1345	GO:0009605	response to external stimulus	2	641	4	37681	0.00169468	0.0102547	Neurl1a,Inhbb
1372	GO:0048592	eye morphogenesis	2	641	4	37681	0.00169468	0.0102547	Gas1,Col5a1
1386	GO:0021545	cranial nerve development	2	641	4	37681	0.00169468	0.0102547	Slc1a3,Chd7
1422	GO:0060712	spongiotrophoblast layer development	2	641	4	37681	0.00169468	0.0102547	Cited1,Adm
1442	GO:0030300	regulation of intestinal cholesterol absorption	2	641	4	37681	0.00169468	0.0102547	Lep,Apoa1
1477	GO:0014009	glial cell proliferation	2	641	4	37681	0.00169468	0.0102547	Areg,Sox4
1553	GO:0044344	cellular response to fibroblast growth factor stimulus	2	641	4	37681	0.00169468	0.0102547	Sfrp1,Nr4a1
1617	GO:0014909	smooth muscle cell migration	2	641	4	37681	0.00169468	0.0102547	Plau,Itgb3
1635	GO:0002686	negative regulation of leukocyte migration	2	641	4	37681	0.00169468	0.0102547	Hoxa7,Il33
1737	GO:0060033	anatomical structure regression	2	641	4	37681	0.00169468	0.0102547	Lef1,Wnt7b
1746	GO:0009143	nucleoside triphosphate catabolic process	2	641	4	37681	0.00169468	0.0102547	Enpp1,Enpp3
1788	GO:0031638	zymogen activation	2	641	4	37681	0.00169468	0.0102547	Mmp14,Ctsh
1815	GO:0061298	retina vasculature development in camera-type eye	2	641	4	37681	0.00169468	0.0102547	Pdgfra,Pdgfrb
1833	GO:0060688	regulation of morphogenesis of a branching structure	2	641	4	37681	0.00169468	0.0102547	Bmp4,Gdnf
1857	GO:0072108	positive regulation of mesenchymal to epithelial transition involved in metanephros morphogenesis	2	641	4	37681	0.00169468	0.0102547	Pax8,Gdnf
1865	GO:0010757	negative regulation of plasminogen activation	2	641	4	37681	0.00169468	0.0102547	Thbs1,Serpine1
1870	GO:0072107	positive regulation of ureteric bud formation	2	641	4	37681	0.00169468	0.0102547	Gata3,Gdnf
1899	GO:0090175	regulation of establishment of planar polarity	2	641	4	37681	0.00169468	0.0102547	Sfrp2,Sfrp1
1947	GO:0010936	negative regulation of macrophage cytokine production	2	641	4	37681	0.00169468	0.0102547	Tgfb2,Tgfb3
1958	GO:0043030	regulation of macrophage activation	2	641	4	37681	0.00169468	0.0102547	Snca,Rora
262	GO:0034333	adherens junction assembly	2	641	5	37681	0.00279262	0.0151356	Vcl,Ramp2
616	GO:0060122	inner ear receptor stereocilium organization	2	641	5	37681	0.00279262	0.0151356	Whrn,Gpr98
805	GO:0001821	histamine secretion	2	641	5	37681	0.00279262	0.0151356	Cckbr,Edn1
883	GO:0001775	cell activation	2	641	5	37681	0.00279262	0.0151356	Gata3,Cd24a
884	GO:0033625	positive regulation of integrin activation	2	641	5	37681	0.00279262	0.0151356	Foxc2,Cd24a
918	GO:0060575	intestinal epithelial cell differentiation	2	641	5	37681	0.00279262	0.0151356	Gata4,Gata6
1042	GO:0048341	paraxial mesoderm formation	2	641	5	37681	0.00279262	0.0151356	Lef1,Foxc2
1100	GO:0035166	post-embryonic hemopoiesis	2	641	5	37681	0.00279262	0.0151356	Klf4,Ahr
1151	GO:0001957	intramembranous ossification	2	641	5	37681	0.00279262	0.0151356	Col1a1,Mn1
1252	GO:0001667	ameboidal cell migration	2	641	5	37681	0.00279262	0.0151356	Wnt5a,Cxcl12
1424	GO:0046879	hormone secretion	2	641	5	37681	0.00279262	0.0151356	Adm,Ltbp4
1556	GO:0060754	positive regulation of mast cell chemotaxis	2	641	5	37681	0.00279262	0.0151356	Vegfc,Vegfa
1558	GO:0060157	urinary bladder development	2	641	5	37681	0.00279262	0.0151356	Rbp4,Wnt5a
1570	GO:0032736	positive regulation of interleukin-13 production	2	641	5	37681	0.00279262	0.0151356	Gata3,Il33
1585	GO:0031077	post-embryonic camera-type eye development	2	641	5	37681	0.00279262	0.0151356	Klf4,Vegfa
1594	GO:0003149	membranous septum morphogenesis	2	641	5	37681	0.00279262	0.0151356	Fzd1,Fzd2
1639	GO:0045719	negative regulation of glycogen biosynthetic process	2	641	5	37681	0.00279262	0.0151356	Grb10,Enpp1
1712	GO:0007171	activation of transmembrane receptor protein tyrosine kinase activity	2	641	5	37681	0.00279262	0.0151356	Pdgfc,Angpt1
1794	GO:0050920	regulation of chemotaxis	2	641	5	37681	0.00279262	0.0151356	Pdgfra,Efnb2
1821	GO:0071481	cellular response to X-ray	2	641	5	37681	0.00279262	0.0151356	Sfrp2,Sfrp1
1830	GO:0060028	convergent extension involved in axis elongation	2	641	5	37681	0.00279262	0.0151356	Sfrp2,Wnt5b
1902	GO:0045617	negative regulation of keratinocyte differentiation	2	641	5	37681	0.00279262	0.0151356	Tgfb2,Hoxa7
234	GO:0045743	positive regulation of fibroblast growth factor receptor signaling pathway	2	641	6	37681	0.00414177	0.020564	Fgfbp3,Pdgfb
559	GO:0060744	mammary gland branching involved in thelarche	2	641	6	37681	0.00414177	0.020564	Areg,Wnt5a
797	GO:0045793	positive regulation of cell size	2	641	6	37681	0.00414177	0.020564	Ahr,Edn1
822	GO:0010613	positive regulation of cardiac muscle hypertrophy	2	641	6	37681	0.00414177	0.020564	Igf1,Edn1
826	GO:0048702	embryonic neurocranium morphogenesis	2	641	6	37681	0.00414177	0.020564	Tgfb2,Tgfb3
875	GO:0030262	apoptotic nuclear change	2	641	6	37681	0.00414177	0.020564	Msx1,Cd24a
921	GO:0060510	Type II pneumocyte differentiation	2	641	6	37681	0.00414177	0.020564	Igf1,Gata6
1170	GO:0060463	lung lobe morphogenesis	2	641	6	37681	0.00414177	0.020564	Tgfbr2,Igf1
1236	GO:0090026	positive regulation of monocyte chemotaxis	2	641	6	37681	0.00414177	0.020564	Serpine1,Cxcl12
1261	GO:0060710	chorio-allantoic fusion	2	641	6	37681	0.00414177	0.020564	Lef1,Wnt7b
1308	GO:0090244	Wnt receptor signaling pathway involved in somitogenesis	2	641	6	37681	0.00414177	0.020564	Sfrp2,Sfrp1
1319	GO:0090197	positive regulation of chemokine secretion	2	641	6	37681	0.00414177	0.020564	Il1rl1,Il33
1370	GO:0060087	relaxation of vascular smooth muscle	2	641	6	37681	0.00414177	0.020564	Kcnma1,Adora2b
1432	GO:0001778	plasma membrane repair	2	641	6	37681	0.00414177	0.020564	Dysf,Syt7
1544	GO:0060022	hard palate development	2	641	6	37681	0.00414177	0.020564	Fzd1,Fzd2
1566	GO:0060907	positive regulation of macrophage cytokine production	2	641	6	37681	0.00414177	0.020564	Sema7a,Wnt5a
1675	GO:0010544	negative regulation of platelet activation	2	641	6	37681	0.00414177	0.020564	Pdgfra,Pdgfb
1692	GO:0008347	glial cell migration	2	641	6	37681	0.00414177	0.020564	Cspg4,Tgfb2
1732	GO:0048864	stem cell development	2	641	6	37681	0.00414177	0.020564	Wnt7a,Wnt7b
1911	GO:0048251	elastic fiber assembly	2	641	6	37681	0.00414177	0.020564	Lox,Fbln5
610	GO:0030206	chondroitin sulfate biosynthetic process	2	641	7	37681	0.00573329	0.0264327	Chst11,Chst7
638	GO:0061037	negative regulation of cartilage development	2	641	7	37681	0.00573329	0.0264327	Lep,Wnt9a
713	GO:0051024	positive regulation of immunoglobulin secretion	2	641	7	37681	0.00573329	0.0264327	Rbp4,Il33
861	GO:0019222	regulation of metabolic process	2	641	7	37681	0.00573329	0.0264327	Bdnf,Lep
1046	GO:0043200	response to amino acid stimulus	2	641	7	37681	0.00573329	0.0264327	Cdo1,Slc1a3
1109	GO:0071320	cellular response to cAMP	2	641	7	37681	0.00573329	0.0264327	Igfbp5,Ahr
1142	GO:0060429	epithelium development	2	641	7	37681	0.00573329	0.0264327	Bmp4,Sfrp4
1229	GO:0032000	positive regulation of fatty acid beta-oxidation	2	641	7	37681	0.00573329	0.0264327	Irs1,Cpt1a
1253	GO:0070098	chemokine-mediated signaling pathway	2	641	7	37681	0.00573329	0.0264327	Cxcr7,Cxcl12
1259	GO:0001823	mesonephros development	2	641	7	37681	0.00573329	0.0264327	Pax8,Gata3
1373	GO:0090280	positive regulation of calcium ion import	2	641	7	37681	0.00573329	0.0264327	Pdgfrb,Pdgfb
1418	GO:0048739	cardiac muscle fiber development	2	641	7	37681	0.00573329	0.0264327	Cxadr,Vegfa
1420	GO:0071391	cellular response to estrogen stimulus	2	641	7	37681	0.00573329	0.0264327	Sfrp1,Esr1
1430	GO:0002548	monocyte chemotaxis	2	641	7	37681	0.00573329	0.0264327	Pdgfb,Flt1
1446	GO:0090037	positive regulation of protein kinase C signaling cascade	2	641	7	37681	0.00573329	0.0264327	Wnt5a,Vegfa
1690	GO:0045839	negative regulation of mitosis	2	641	7	37681	0.00573329	0.0264327	Bmp4,Esr1
1715	GO:0032570	response to progesterone stimulus	2	641	7	37681	0.00573329	0.0264327	Tgfb2,Tgfb3
1748	GO:0042487	regulation of odontogenesis of dentin-containing tooth	2	641	7	37681	0.00573329	0.0264327	Bmp4,Wnt10a
1770	GO:0060056	mammary gland involution	2	641	7	37681	0.00573329	0.0264327	Igfbp5,Sfrp4
293	GO:0010035	response to inorganic substance	2	641	8	37681	0.00755857	0.0329913	Slc1a3,Nr4a1
609	GO:0060993	kidney morphogenesis	2	641	8	37681	0.00755857	0.0329913	Sox4,Ahr
769	GO:0042416	dopamine biosynthetic process	2	641	8	37681	0.00755857	0.0329913	Snca,Tgfb2
784	GO:0035239	tube morphogenesis	2	641	8	37681	0.00755857	0.0329913	Gata4,Gata6
850	GO:0060272	embryonic skeletal joint morphogenesis	2	641	8	37681	0.00755857	0.0329913	Bmp4,Col2a1
880	GO:0007406	negative regulation of neuroblast proliferation	2	641	8	37681	0.00755857	0.0329913	Bdnf,Cd24a
932	GO:0006013	mannose metabolic process	2	641	8	37681	0.00755857	0.0329913	Man2b1,Man2a1
1038	GO:0050901	leukocyte tethering or rolling	2	641	8	37681	0.00755857	0.0329913	Lep,Selp
1098	GO:0046628	positive regulation of insulin receptor signaling pathway	2	641	8	37681	0.00755857	0.0329913	Irs1,Lep
1286	GO:0050777	negative regulation of immune response	2	641	8	37681	0.00755857	0.0329913	Tgfb2,Col3a1
1331	GO:0061178	regulation of insulin secretion involved in cellular response to glucose stimulus	2	641	8	37681	0.00755857	0.0329913	Foxa2,Efna5
1357	GO:0010763	positive regulation of fibroblast migration	2	641	8	37681	0.00755857	0.0329913	Itgb3,Thbs1
1401	GO:0032924	activin receptor signaling pathway	2	641	8	37681	0.00755857	0.0329913	Acvr2b,Inhbb
1603	GO:0048667	cell morphogenesis involved in neuron differentiation	2	641	8	37681	0.00755857	0.0329913	Foxg1,Slc1a3
1651	GO:0060324	face development	2	641	8	37681	0.00755857	0.0329913	Wnt5a,Chd7
1698	GO:0045176	apical protein localization	2	641	8	37681	0.00755857	0.0329913	Celsr1,Shroom2
1747	GO:0043586	tongue development	2	641	8	37681	0.00755857	0.0329913	Lef1,Wnt10a
1761	GO:0007184	SMAD protein import into nucleus	2	641	8	37681	0.00755857	0.0329913	Tgfb2,Tgfb3
373	GO:0030517	negative regulation of axon extension	2	641	9	37681	0.00960922	0.0390604	Nrp1,Ntn1
521	GO:0001946	lymphangiogenesis	2	641	9	37681	0.00960922	0.0390604	Foxc2,Foxs1
574	GO:0042574	retinal metabolic process	2	641	9	37681	0.00960922	0.0390604	Rdh10,Rbp4
577	GO:0070527	platelet aggregation	2	641	9	37681	0.00960922	0.0390604	Pdgfra,Itgb3
619	GO:0071425	hemopoietic stem cell proliferation	2	641	9	37681	0.00960922	0.0390604	Sfrp2,Wnt5a
938	GO:0015909	long-chain fatty acid transport	2	641	9	37681	0.00960922	0.0390604	Pparg,Plin2
944	GO:0030193	regulation of blood coagulation	2	641	9	37681	0.00960922	0.0390604	Apoh,Foxa2
1052	GO:0046325	negative regulation of glucose import	2	641	9	37681	0.00960922	0.0390604	Grb10,Enpp1
1111	GO:0008015	blood circulation	2	641	9	37681	0.00960922	0.0390604	Chd7,Ahr
1143	GO:0090009	primitive streak formation	2	641	9	37681	0.00960922	0.0390604	Foxa2,Wnt5a
1195	GO:0043508	negative regulation of JUN kinase activity	2	641	9	37681	0.00960922	0.0390604	Sfrp2,Sfrp1
1202	GO:0010596	negative regulation of endothelial cell migration	2	641	9	37681	0.00960922	0.0390604	Apoh,Thbs1
1268	GO:0043117	positive regulation of vascular permeability	2	641	9	37681	0.00960922	0.0390604	Fgfbp3,Vegfa
1288	GO:0045779	negative regulation of bone resorption	2	641	9	37681	0.00960922	0.0390604	Tnfrsf11b,Vegfa
1313	GO:0031274	positive regulation of pseudopodium assembly	2	641	9	37681	0.00960922	0.0390604	Cdc42ep5,Cdc42ep2
1343	GO:0001101	response to acid	2	641	9	37681	0.00960922	0.0390604	Accn2,Ces2c
1366	GO:0010745	negative regulation of macrophage derived foam cell differentiation	2	641	9	37681	0.00960922	0.0390604	Pparg,Itgb3
1375	GO:0046827	positive regulation of protein export from nucleus	2	641	9	37681	0.00960922	0.0390604	Wipf1,Camk4
1395	GO:0001953	negative regulation of cell-matrix adhesion	2	641	9	37681	0.00960922	0.0390604	Hoxa7,Thbs1
1459	GO:0006699	bile acid biosynthetic process	2	641	9	37681	0.00960922	0.0390604	Cyp39a1,Cyp7b1
1525	GO:0006809	nitric oxide biosynthetic process	2	641	9	37681	0.00960922	0.0390604	Rora,Ddah1
1755	GO:0035567	non-canonical Wnt receptor signaling pathway	2	641	9	37681	0.00960922	0.0390604	Wnt7a,Fzd6
182	GO:0016051	carbohydrate biosynthetic process	2	641	10	37681	0.0118771	0.0459966	Chst11,Chst10
248	GO:0072001	renal system development	2	641	10	37681	0.0118771	0.0459966	Bmp4,Gata3
426	GO:0002244	hemopoietic progenitor cell differentiation	2	641	10	37681	0.0118771	0.0459966	Bmp4,Sfrp1
447	GO:0060384	innervation	2	641	10	37681	0.0118771	0.0459966	Sulf2,Sulf1
759	GO:0046620	regulation of organ growth	2	641	10	37681	0.0118771	0.0459966	Foxc2,Foxs1
898	GO:0048488	synaptic vesicle endocytosis	2	641	10	37681	0.0118771	0.0459966	Snca,Cd24a
942	GO:0010243	response to organic nitrogen	2	641	10	37681	0.0118771	0.0459966	Mgst1,Cdo1
1068	GO:0006796	phosphate-containing compound metabolic process	2	641	10	37681	0.0118771	0.0459966	Enpp1,Enpp3
1153	GO:0060766	negative regulation of androgen receptor signaling pathway	2	641	10	37681	0.0118771	0.0459966	Sfrp1,Igf1
1166	GO:0051929	positive regulation of calcium ion transport via voltage-gated calcium channel activity	2	641	10	37681	0.0118771	0.0459966	Cxcl12,Igf1
1426	GO:0048103	somatic stem cell division	2	641	10	37681	0.0118771	0.0459966	Tgfb2,Wnt7a
1447	GO:0046697	decidualization	2	641	10	37681	0.0118771	0.0459966	Ptgs2,Sfrp4
1500	GO:0001542	ovulation from ovarian follicle	2	641	10	37681	0.0118771	0.0459966	Afp,Lep
1513	GO:0048730	epidermis morphogenesis	2	641	10	37681	0.0118771	0.0459966	Klf4,Wnt10a
1656	GO:0030194	positive regulation of blood coagulation	2	641	10	37681	0.0118771	0.0459966	Thbs1,Serpine1
1677	GO:0043589	skin morphogenesis	2	641	10	37681	0.0118771	0.0459966	Col1a1,Wnt7a
165	GO:0032148	activation of protein kinase B activity	2	641	12	37681	0.0170327	0.0473008	Pdgfb,Wnt5a
175	GO:0001709	cell fate determination	2	641	12	37681	0.0170327	0.0473008	Gata3,Cyp26b1
395	GO:0002063	chondrocyte development	2	641	12	37681	0.0170327	0.0473008	Sfrp2,Chst11
418	GO:0071285	cellular response to lithium ion	2	641	12	37681	0.0170327	0.0473008	Pparg,Nfatc4
698	GO:0060389	pathway-restricted SMAD protein phosphorylation	2	641	12	37681	0.0170327	0.0473008	Tgfbr2,Tgfb2
809	GO:0030818	negative regulation of cAMP biosynthetic process	2	641	12	37681	0.0170327	0.0473008	Aplp1,Edn1
1218	GO:0008209	androgen metabolic process	2	641	12	37681	0.0170327	0.0473008	Esr1,Adm

## Sheet: KEGG KO1-up
Id	Items	KEGG	Support	List size	Reference Support	Reference size	Hyp	Hyp_c	Genes
14	Kegg:05200	Pathways in cancer	30	641	321	37681	6.15423e-09	3.22072e-07	Pdgfra,Vegfc,Fzd2,Lef1,Wnt5b,Plcg2,Col4a1,Wnt7a,Col4a2,Wnt9a,Fzd1,Fgf7,Tgfbr2,Pparg,Fzd6,Igf1,Tgfb3,Pax8,Wnt7b,Itga6,Fn1,Lama2,Bmp4,Pdgfrb,Ptgs2,Wnt10a,Wnt5a,Vegfa,Tgfb2,Pdgfb
40	Kegg:04510	Focal adhesion	29	641	199	37681	1.08486e-13	1.70323e-11	Pdgfra,Vegfc,Col6a3,Myl9,Itgb3,Col4a1,Col4a2,Col6a1,Col2a1,Flt1,Itgb5,Col5a3,Col3a1,Thbs2,Igf1,Itga6,Col6a2,Col5a1,Fn1,Lama2,Pdgfrb,Pdgfc,Vcl,Vegfa,Chad,Pdgfd,Col1a1,Thbs1,Pdgfb
39	Kegg:04060	Cytokine-cytokine receptor interaction	23	641	244	37681	4.4507e-07	1.7469e-05	Osmr,Pdgfra,Vegfc,Inhbb,Lifr,Acvr2b,Il17rb,Flt1,Cxcr7,Cxcr6,Tgfbr2,Tnfsf9,Lep,Cxcl12,Tgfb3,Pdgfrb,Tnfrsf11b,Pdgfc,Il20rb,Vegfa,Tgfb2,Pdgfd,Pdgfb
99	Kegg:04512	ECM-receptor interaction	20	641	86	37681	1.97527e-12	1.55059e-10	Col6a3,Itgb3,Col4a1,Col4a2,Col6a1,Col2a1,Itgb5,Col5a3,Col3a1,Thbs2,Itga6,Col6a2,Col5a1,Fn1,Lama2,Sdc2,Chad,Sdc1,Col1a1,Thbs1
82	Kegg:04360	Axon guidance	17	641	130	37681	9.32065e-06	0.000292668	Unc5c,Sema5a,Unc5b,Ntn1,Efnb1,Ntn4,Sema7a,Slit3,Efna5,Ntng1,Sema3f,Nrp1,Srgap1,Efnb2,Sema3b,Cxcl12,Nfatc4
73	Kegg:04310	Wnt signaling pathway	16	641	150	37681	0.000682396	0.0153052	Fzd2,Lef1,Wnt5b,Wnt7a,Prickle1,Wnt9a,Fzd1,Sfrp1,Sfrp2,Fzd6,Wnt7b,Nfatc4,Wnt10a,Wnt5a,Sfrp4,Dkk2
103	Kegg:05146	Amoebiasis	14	641	114	37681	0.000968193	0.0190008	Serpinb1a,Col4a1,Col4a2,Col2a1,Serpinb6b,Col5a3,Col3a1,Tgfb3,Col5a1,Fn1,Lama2,Vcl,Tgfb2,Col1a1
42	Kegg:04810	Regulation of actin cytoskeleton	13	641	212	37681	0.78162	0.000766965	Pdgfra,Myl9,Itgb3,Fgf7,Itgb5,Arhgef6,Itga6,Fn1,Pdgfrb,Pdgfc,Vcl,Pdgfd,Pdgfb
11	Kegg:04010	MAPK signaling pathway	13	641	263	37681	0.000634777	0.00433305	Pdgfra,Map2k6,Fgf7,Nr4a1,Dusp1,Tgfbr2,Tgfb3,Nfatc4,Bdnf,Pdgfrb,Tgfb2,Cacna2d1,Pdgfb
77	Kegg:05217	Basal cell carcinoma	11	641	55	37681	0.000192542	0.00503818	Fzd2,Lef1,Wnt5b,Wnt7a,Wnt9a,Fzd1,Fzd6,Wnt7b,Bmp4,Wnt10a,Wnt5a
98	Kegg:04350	TGF-beta signaling pathway	8	641	84	37681	9.40279	0.000868375	Inhbb,Acvr2b,Tgfbr2,Thbs2,Tgfb3,Bmp4,Tgfb2,Thbs1
45	Kegg:05215	Prostate cancer	8	641	89	37681	0.000141442	0.00116876	Pdgfra,Lef1,Igf1,Creb3l1,Pdgfrb,Pdgfc,Pdgfd,Pdgfb
1	Kegg:04514	Cell adhesion molecules (CAMs)	8	641	143	37681	0.00321182	0.0180091	Pvrl1,Cdh3,Selp,Itga6,Jam2,Sdc2,Sdc1,Ncam1
46	Kegg:05218	Melanoma	7	641	71	37681	0.000206816	0.0016235	Pdgfra,Fgf7,Igf1,Pdgfrb,Pdgfc,Pdgfd,Pdgfb
59	Kegg:05412	Arrhythmogenic right ventricular cardiomyopathy (ARVC)	7	641	74	37681	0.00026786	0.00200258	Lef1,Itgb3,Dmd,Itgb5,Itga6,Lama2,Cacna2d1
66	Kegg:04270	Vascular smooth muscle contraction	7	641	115	37681	0.00359625	0.0188204	Myl9,Kcnma1,Ramp2,Acta2,Kcnmb4,Ramp3,Adora2b
92	Kegg:04142	Lysosome	7	641	122	37681	0.0049703	0.0243855	Manba,Slc17a5,Lipa,Ctsw,Man2b1,Ctsh,Cln3
6	Kegg:00330	Arginine and proline metabolism	6	641	54	37681	0.000305659	0.0021813	Ass1,Carns1,Gamt,Lcmt2,P4ha2,Ckb
27	Kegg:05212	Pancreatic cancer	6	641	70	37681	0.00123434	0.00807461	Vegfc,Tgfbr2,Arhgef6,Tgfb3,Vegfa,Tgfb2
110	Kegg:05323	Rheumatoid arthritis	6	641	81	37681	0.00261241	0.0151907	Flt1,Cxcl12,Angpt1,Tgfb3,Vegfa,Tgfb2
131	Kegg:05222	Small cell lung cancer	6	641	85	37681	0.00332616	0.0180071	Col4a1,Col4a2,Itga6,Fn1,Lama2,Ptgs2
44	Kegg:05214	Glioma	5	641	62	37681	0.00408602	0.0206937	Pdgfra,Plcg2,Igf1,Pdgfrb,Pdgfb
43	Kegg:05211	Renal cell carcinoma	5	641	71	37681	0.00726108	0.0335291	Vegfc,Tgfb3,Vegfa,Tgfb2,Pdgfb
140	Kegg:00770	Pantothenate and CoA biosynthesis	4	641	16	37681	0.00012831	0.00111914	Enpp1,Bcat1,Enpp3,Vnn1
119	Kegg:00604	Glycosphingolipid biosynthesis - ganglio series	3	641	15	37681	0.0019139	0.011557	B4galnt1,St3gal1,St3gal5
156	Kegg:00120	Primary bile acid biosynthesis	3	641	15	37681	0.0019139	0.011557	Cyp27a1,Cyp39a1,Cyp7b1
143	Kegg:00532	Glycosaminoglycan biosynthesis - chondroitin sulfate	3	641	22	37681	0.00593028	0.0282138	Chst7,Chst11,Chst15
144	Kegg:00760	Nicotinate and nicotinamide metabolism	3	641	26	37681	0.00952181	0.0427121	Nt5e,Enpp1,Enpp3
141	Kegg:00512	Mucin type O-Glycan biosynthesis	3	641	27	37681	0.0105787	0.0461349	Galnt3,St3gal1,Wbscr17

## Sheet: CC KO1-up
Id	Items	Cellular component	Support	List size	Reference Support	Reference size	Hyp	Hyp_c	Genes
11	GO:0016020	membrane	254	641	5723	37681	7.27333e-47	9.3826e-46	Rdh10,Gas2,Scara3,Clu,Evi2a,Fam198b,Lsp1,Vasn,Fzd1,Gxylt2,Gucy2g,Slco4a1,Gng11,Lgals3bp,Elovl7,Jam2,Slc4a4,Dhrs3,Tgfbr2,Clic6,Osmr,Add3,Vnn1,Fat1,Tmed3,Vldlr,Unc5c,St3gal1,Mest,Hhat,Rpsa,Nox4,Atl1,Dytn,Panx1,Ric3,Gap43,Dysf,Lrrc15,Cspg4,Gm98,Slc24a3,Sema7a,St3gal5,Iyd,Sigirr,Sirpa,Mgst1,Lrp12,Mmp14,Clcn5,Gm12824,Pcdh19,Qsox1,Fam38b,P2ry4,Cyp39a1,C630004H02Rik,Cln3,Atrn,Il1rl1,Has2,Pcdhb21,Gpr98,S…
27	GO:0016021	integral to membrane	208	641	5398	37681	7.92977e-27	3.4098e-26	Rdh10,Scara3,Evi2a,Fam198b,Olfr1195,Vasn,Fzd1,Gxylt2,Gucy2g,Slco4a1,Elovl7,Jam2,Slc4a4,Dhrs3,Tgfbr2,Clic6,Osmr,Vnn1,Fat1,Tmed3,Vldlr,Unc5c,St3gal1,Mest,Hhat,Nox4,Atl1,Panx1,Ric3,Dysf,Lrrc15,Cspg4,Gm98,Slc24a3,St3gal5,Iyd,Sigirr,Sirpa,Mgst1,Lrp12,Mmp14,Clcn5,Olfr993,Gm12824,Pcdh19,Qsox1,Fam38b,P2ry4,C630004H02Rik,Cln3,Atrn,Il1rl1,Has2,Pcdhb21,Gpr98,Slc25a17,4833423E24Rik,Klra4,Kcnma1,S1pr3,P4htm,L…
4	GO:0005737	cytoplasm	162	641	5026	37681	2.39777e-11	6.18625e-10	Rdh10,Gas2,Clu,Fzd1,Dnahc8,Dusp13,Col1a1,Crlf1,Tgfbr2,Clic6,Add3,Tagln,Pitx1,Pparg,Rpsa,Polg2,Whrn,Pknox2,Bmp4,Sfrp2,Cited1,Ttll5,Arhgef6,Fbln5,Snca,Tgfb2,Cbr3,Mtrf1,Mmp14,Sfrp1,Lef1,Acta2,Cys1,Cln3,As3mt,Pbx1,Plcl2,Atrn,Gpr98,Crabp1,Nucb2,Rbm45,Grb10,Wipf1,Pdgfra,Camk4,Cst3,Nid1,Bcat1,Efnb1,Fam114a1,Myo3b,Meox2,Mbp,Dgkh,Bnc2,Cdh3,Herc3,Cryl1,Sdc1,Cd248,Pdgfc,Plin2,Dmd,Cckbr,Hoxb1,Foxa2,Cxadr,D0H…
8	GO:0005886	plasma membrane	142	641	2782	37681	6.83133e-28	3.52496e-26	Lsp1,Fzd1,Slco4a1,Gng11,Crlf1,Jam2,Slc4a4,Tgfbr2,Clic6,Add3,Vnn1,Fat1,Unc5c,Rpsa,Nox4,Dytn,Sfrp2,Panx1,Gap43,Dysf,Cspg4,Slc24a3,Sema7a,Snca,Clcn5,Sfrp1,Pcdh19,P2ry4,C630004H02Rik,Cln3,Atrn,Il1rl1,Pcdhb21,Gpr98,Kcnma1,S1pr3,Ntng1,Pdgfra,Gng4,Wnt7a,Celsr1,Ncam1,Vmn2r78,Nrp1,Mbp,Bnc2,Gjb2,Cdh3,Mrgprf,Cxcr6,Mpzl2,Accn2,Cd248,Plin2,Dmd,Diras2,Pcdhb6,Cckbr,Kcnj15,Cxadr,Adora2b,Pdgfrb,Itgb3,Aplp1,Mmp24,…
20	GO:0005576	extracellular region	132	641	1426	37681	1.22203e-53	3.15283e-51	Clu,Tgfbi,Fgf7,Smoc2,Thbs2,Fgfbp3,Lgals3bp,Col1a1,Crlf1,Chad,Ccdc80,Col4a1,Rbp4,Penk,Lox,Adamts5,Fam132b,Efemp1,St3gal1,Igfbp4,Dkk2,Bmp4,Sfrp2,Fbln5,Tgfb2,Tnfrsf11b,Sfrp1,Loxl1,Apoh,Qsox1,Crisp1,Serpinf1,Il1rl1,Prss23,Gpr98,Fam20a,Mgp,Cst3,Nid1,Bmper,Wnt7a,Fjx1,Nid2,Kazald1,Pcsk9,Col6a1,Mfap2,Adm2,Adamts13,Epdr1,Igsf10,Col6a2,Fstl1,Sdc1,Pdgfc,Tmprss11a,Col3a1,Cxadr,Plau,Adamts14,Mmp24,Olfml3,Edil…
17	GO:0005634	nucleus	120	641	4867	37681	1.68963	0.000207583	Clu,Hic1,Irx2,Lox,Setbp1,Rorb,Fat1,Pitx1,Vldlr,Ino80e,Pparg,Rpsa,Pknox2,Cited1,Ttll5,Msx1,Gm98,Prrx1,Snca,Cbr3,Mgmt,Mgst1,Lef1,Zfp354c,Foxg1,Foxr2,Cln3,Pbx1,Snrpn,Prss23,Nucb2,Rbm45,Rora,Lass4,Pdgfra,Camk4,Hoxa7,Sim2,Efnb1,Vezf1,Meox2,Mbp,Dgkh,Bnc2,Gm6320,Gata4,Pdgfc,Plin2,Dmd,Pax8,Cckbr,Hoxb1,Gata3,Foxa2,Cxadr,D0H4S114,Foxc2,Fosl2,Pdgfrb,Prdm8,Tgfb3,Areg,Klf4,Tlx2,Zfp618,Def6,Leprel4,Ebf1,Igfbp3…
15	GO:0005615	extracellular space	82	641	724	37681	1.58084e-37	1.35952e-35	Clu,Tgfbi,Fgf7,Col1a1,Sulf2,Rbp4,Fn1,Vnn1,Vldlr,Efemp1,Igfbp4,Dkk2,Bmp4,Sfrp2,Fbln5,Tgfb2,Sfrp1,Apoh,Qsox1,Serpinf1,Atrn,Il1rl1,Mgp,Cst3,Bmper,Wnt7a,Fjx1,Pcsk9,Adamts13,Col6a2,Pdgfc,Col3a1,Cxadr,Plau,Tgfb3,Areg,Afp,Dkk3,Thbs1,Wnt5a,Gdf1,Fbln1,Serpinb1a,Igfbp3,Fbn1,Ctgf,Lep,Col6a3,Gdnf,Serpine1,Apoa1,Col2a1,Wnt5b,Enpp1,Vegfc,C1qtnf1,Ctsh,Sfrp4,Col12a1,Wnt10a,Wnt7b,Angpt1,Selp,Adm,Prl2c5,Il33,Vegfa…
24	GO:0005622	intracellular	53	641	1845	37681	0.000158907	0.0013666	Gucy2g,Hic1,Asb10,Rpsa,Serpinb6b,Arhgef6,Lrrc15,Cspg4,Sigirr,Sfrp1,Zfp354c,Il1rl1,S1pr3,Celsr1,Plcg2,Sgsm1,Adm2,Bnc2,Casp4,Diras2,Gata3,Adora2b,Prdm8,Rasl12,Mrpl36,Dclk1,Areg,Klf4,Zfp618,Pde8a,Wnt5a,Irs1,Zfp503,Lep,App,Ripk3,Ror2,Zranb3,1110067D22Rik,Blnk,Zbtb1,Rab32,Stmn4,Srgap1,Map2k6,Igf1,Ramp3,Ramp2,Cd24a,Psd3,Rpl15,Ly6a,Zic5
82	GO:0005578	proteinaceous extracellular matrix	49	641	242	37681	8.9644e-34	5.78204e-31	Tgfbi,Smoc2,Lgals3bp,Col1a1,Chad,Ccdc80,Col4a1,Fn1,Lox,Adamts5,Efemp1,Bmp4,Tnfrsf11b,Sfrp1,Loxl1,Nid1,Wnt7a,Nid2,Kazald1,Col6a1,Mfap2,Adamts13,Col6a2,Col3a1,Mmp24,Amelx,Wnt5a,Fbln1,Mfap5,Fbn1,Col4a2,Gpc1,Ctgf,Col2a1,Col5a1,Wnt5b,Bgn,Col12a1,Wnt10a,Wnt7b,Optc,Adamts2,Ntn4,Sparcl1,Fbn2,Ltbp4,Podnl1,Wnt9a,Ntn1
94	GO:0009986	cell surface	43	641	349	37681	4.06576e-19	1.31121e-17	Fzd1,Sulf2,Tgfbr2,Vldlr,Tgfb2,Sfrp1,Apoh,Il1rl1,Gpr98,Wnt7a,Ncam1,Nrp1,Sdc1,Dmd,Adora2b,Plau,Itgb3,Tgfb3,Areg,Il17rb,Acvr2b,Pdgfb,Wnt5a,Cd93,Slc1a3,App,Wnt5b,Nt5e,Enpp1,Bgn,Gpr126,Sfrp4,Wnt7b,Wisp2,Vegfa,Grem1,Itga6,Ramp3,Ramp2,Rspo2,Cd24a,Kcnj3,Sulf1
33	GO:0005783	endoplasmic reticulum	43	641	948	37681	0.000819597	0.0176213	Rdh10,Scara3,Clu,Elovl7,Sulf2,Tmed3,Mest,Hhat,Nox4,Atl1,Panx1,Ric3,Mgst1,Qsox1,Cyp39a1,Cln3,Nucb2,4833423E24Rik,Kcnma1,P4htm,Lass4,Mgp,Cst3,Cyp7b1,Rcn3,Fkbp7,Pigt,Irgm1,Mgst2,Ikbip,Spcs3,Mmp23,Ptgs2,Creb3l1,Ephx1,Rcn1,Sgpp2,Leprel2,Alg2,P4ha2,Ass1,Cyp2j6,Sulf1
101	GO:0031012	extracellular matrix	33	641	133	37681	6.81707e-24	2.51258e-22	Smoc2,Thbs2,Col1a1,Ccdc80,Fn1,Adamts5,Rpsa,Fbln5,Tgfb2,Mmp14,Sfrp1,Loxl1,Mgp,Wnt7a,Kazald1,Col6a1,Col6a2,Col3a1,Tgfb3,Mmp24,Amelx,Wnt5a,Olfml2b,Fbn1,Col6a3,Serpine1,Col2a1,Col5a1,Wnt5b,Bgn,Mmp23,Col5a3,Adamts2
16	GO:0005829	cytosol	31	641	898	37681	0.000190709	0.00158719	Tgfbr2,Pparg,Rpsa,Ric3,Cited1,Snca,Cbr3,Sfrp1,Cln3,As3mt,Grb10,Pdgfra,Bcat1,Plcg2,Nrp1,Cckbr,Psrc1,Cdo1,Irs1,Ctgf,Ctsh,Prickle1,Nat2,Adm,Pam,Fzd2,Nfatc4,Dpysl3,Ahr,Cd24a,Edn1
2	GO:0005856	cytoskeleton	26	641	851	37681	0.00331468	0.0152712	Gas2,Dnahc8,Add3,Ttll5,Snca,Acta2,Cys1,Wipf1,Myo3b,Dmd,Mtss1,Psrc1,Marcks,Cdc42ep5,Shroom2,Myo18a,Eml2,Akap12,Epb4.1l3,Tpm1,Cdc42ep2,Map2k6,Vcl,1190002H23Rik,Synpo,Acta1
80	GO:0005604	basement membrane	21	641	83	37681	4.65076e-14	1.33322e-12	Smoc2,Thbs2,Ccdc80,Col4a1,Fn1,Rpsa,Tgfb2,Cst3,Nid1,Nid2,Amelx,Fbln1,Fbn1,Col4a2,Col2a1,Col5a1,Ntn4,Vegfa,Lama2,Itga6,Ntn1
38	GO:0030054	cell junction	21	641	508	37681	0.000199887	0.00156275	Jam2,Fat1,Nox4,Syn1,Panx1,Gap43,Gjb2,Syt7,Cxadr,Shroom2,Gjb4,Tes,Pard6g,Gjb3,Syt10,9030425E11Rik,Ctnnd2,Lrfn3,Vcl,Synpo,Psd3
91	GO:0042995	cell projection	20	641	375	37681	0.841317	0.00010853	Dnahc8,Atl1,Whrn,Gap43,Ttll5,Cspg4,Cys1,Cst3,Mbp,Irgm1,Slc1a3,Antxr1,Akap4,Cables1,Gamt,Stmn4,Lrfn3,Dpysl3,Synpo,Loxhd1
22	GO:0048471	perinuclear region of cytoplasm	18	641	334	37681	2.04546	0.000239876	Clu,Fat1,Vldlr,Nox4,Kcnma1,Cst3,Pcsk9,Aplp1,Ctgf,App,Akap4,Esr1,Galnt3,Enpp3,Inhbb,Tpd52l1,Alg2,Apln
57	GO:0005581	collagen	15	641	81	37681	7.10987e-07	1.66759e-05	Scara3,Col1a1,Col4a1,Lox,Col6a1,Col6a2,Col3a1,Col4a2,Col6a3,Col2a1,Col5a1,Col5a3,C1qtnf1,Col12a1,P4ha2
28	GO:0005792	microsome	15	641	255	37681	3.65028	0.000392405	Rdh10,Atl1,Snca,Iyd,Mgst1,Cyp39a1,Dmd,Cyp7b1,Cyp26b1,Mgst2,Irs1,Pvrl1,Ephx1,Cpt1a,Cyp2j6
37	GO:0043025	neuronal cell body	15	641	318	37681	0.000411314	0.00294775	Rpsa,Whrn,Tgfb2,Kcnma1,Cst3,Ncam1,Nrp1,Mbp,Casp4,Tgfb3,Sdc2,Shroom2,Gpc1,Slc1a3,Ass1
36	GO:0045202	synapse	15	641	319	37681	0.000425002	0.00296353	Whrn,Syn1,Gap43,Efnb1,Accn2,Syt7,Dmd,Sdc2,Slc1a3,Pvrl1,Syt10,Sparcl1,Lrfn3,Synpo,Psd3
5	GO:0043234	protein complex	15	641	364	37681	0.0016048	0.00900081	Panx1,Mgp,Col6a1,Col6a2,Sdc1,Casp4,Cxadr,Tes,Esr1,Ptgs2,Pard6g,Bhmt,Hoxa11,Tpm1,Vcl
14	GO:0005764	lysosome	14	641	227	37681	3.94245	0.000406861	Man2b1,Cln3,Cst3,Pcsk9,Epdr1,Syt7,Pdgfrb,Irgm1,Mmd,Ctsh,Manba,Slc17a5,Lipa,Ass1
26	GO:0030424	axon	10	641	191	37681	0.00170267	0.00861351	Whrn,Gap43,Snca,Tgfb2,Ncam1,Nrp1,App,Pvrl1,Synpo,Irx3
30	GO:0043005	neuron projection	9	641	136	37681	0.000557087	0.00368535	Clu,Cln3,Casp4,Cxadr,Slc1a3,App,Esr1,Ptgs2,Ass1
7	GO:0015629	actin cytoskeleton	9	641	139	37681	0.000652191	0.00420663	Pknox2,Snca,Acta2,Wipf1,Mtss1,Tpm1,Vcl,Synpo,Acta1
123	GO:0005623	cell	9	641	159	37681	0.00168017	0.00922307	Fgf7,Syn1,Wnt7a,Gata3,Acvr2b,Bdnf,Lep,Fbn2,Ltbp4
45	GO:0042383	sarcolemma	7	641	66	37681	0.000130298	0.0011592	Dysf,Col6a1,Col6a2,Dmd,Col6a3,Bgn,Lama2
74	GO:0045177	apical part of cell	7	641	83	37681	0.000541986	0.0036798	Fzd1,Vldlr,Mgst1,Clcn5,Fzd6,App,Fzd2
194	GO:0030173	integral to Golgi membrane	6	641	37	37681	3.51333	0.000394104	St3gal1,St3gal5,Qsox1,B4galnt1,St6gal1,St6galnac2
116	GO:0001725	stress fiber	6	641	50	37681	0.000199175	0.00160584	Nox4,Myl9,Tpm1,Vcl,Synpo,Acta1
108	GO:0030141	secretory granule	6	641	84	37681	0.00313555	0.0149809	Tgfb2,Tgfb3,Thbs1,Chgb,Pam,Vegfa
43	GO:0005911	cell-cell junction	6	641	85	37681	0.00332616	0.0150552	Add3,Fat1,Cxadr,Shroom2,Epb4.1l3,Vcl
124	GO:0008021	synaptic vesicle	6	641	89	37681	0.00417581	0.017956	Syn1,Snca,Cln3,Syt7,Bdnf,Syt10
168	GO:0005923	tight junction	6	641	92	37681	0.004911	0.0204361	Jam2,Cxadr,Shroom2,Pard6g,9030425E11Rik,Synpo
41	GO:0030315	T-tubule	5	641	28	37681	9.96716	0.000952417	Dysf,Tgfb3,Cacna2d1,Esr1,Kcnj3
71	GO:0005913	cell-cell adherens junction	5	641	36	37681	0.000341777	0.00251939	Cdh3,Shroom2,Pvrl1,Itga6,Vcl
29	GO:0005901	caveola	5	641	55	37681	0.00242026	0.0117817	Tgfbr2,Cln3,Kcnma1,Irs1,Ptgs2
131	GO:0030426	growth cone	5	641	77	37681	0.0101462	0.0379381	Clu,Snca,Nrp1,Cxadr,Dpysl3
72	GO:0005938	cell cortex	5	641	82	37681	0.0130834	0.0482218	Add3,Snca,Marcks,Shroom2,Ctgf
160	GO:0005614	interstitial matrix	4	641	16	37681	0.00012831	0.00118228	Smoc2,Ccdc80,Kazald1,Igf1
188	GO:0008305	integrin complex	4	641	24	37681	0.000672449	0.00423151	Itgb3,Itgbl1,Itgb5,Itga6
100	GO:0005921	gap junction	4	641	29	37681	0.00140531	0.00805712	Panx1,Gjb2,Gjb4,Gjb3
6	GO:0005884	actin filament	4	641	31	37681	0.00181244	0.00899249	Whrn,Wipf1,Vcl,Acta1
225	GO:0032589	neuron projection membrane	3	641	6	37681	9.43187	0.000935932	Fzd1,Fzd6,Fzd2
152	GO:0034361	very-low-density lipoprotein particle	3	641	18	37681	0.0033047	0.0155021	Vldlr,Apoh,Apoa1
206	GO:0005922	connexon complex	3	641	20	37681	0.00450188	0.0190407	Gjb2,Gjb4,Gjb3
169	GO:0043235	receptor complex	3	641	22	37681	0.00593028	0.0235387	Tgfbr2,Ramp3,Ramp2
199	GO:0031941	filamentous actin	3	641	22	37681	0.00593028	0.0235387	Shroom2,Tpm1,Dpysl3
238	GO:0016942	insulin-like growth factor binding protein complex	2	641	2	37681	0.000288938	0.00219253	Igfbp3,Igfbp5
204	GO:0005588	collagen type V	2	641	3	37681	0.000857014	0.00502522	Col5a1,Col5a3
215	GO:0032059	bleb	2	641	3	37681	0.000857014	0.00502522	Panx1,Tpm1
232	GO:0030055	cell-substrate junction	2	641	3	37681	0.000857014	0.00502522	Dmd,Tns1
171	GO:0002142	stereocilia ankle link complex	2	641	4	37681	0.00169468	0.00874453	Whrn,Gpr98
196	GO:0031226	intrinsic to plasma membrane	2	641	4	37681	0.00169468	0.00874453	Pdgfra,Pdgfrb
247	GO:0043205	fibril	2	641	4	37681	0.00169468	0.00874453	Snca,Slc1a3
223	GO:0005587	collagen type IV	2	641	6	37681	0.00414177	0.0181115	Col4a1,Col4a2
240	GO:0005577	fibrinogen complex	2	641	6	37681	0.00414177	0.0181115	Fn1,Thbs1
180	GO:0034366	spherical high-density lipoprotein particle	2	641	7	37681	0.00573329	0.0234792	Clu,Apoa1
136	GO:0031362	anchored to external side of plasma membrane	2	641	8	37681	0.00755857	0.0295471	Efna5,Cd24a
211	GO:0031527	filopodium membrane	2	641	9	37681	0.00960922	0.0364585	Gap43,Antxr1
243	GO:0016327	apicolateral plasma membrane	2	641	9	37681	0.00960922	0.0364585	Cxadr,Fzd6

## Sheet: BP KO1-down
Id	Items	Biological process	Support	List size	Reference Support	Reference size	Hyp	Hyp_c	Genes
10	GO:0008152	metabolic process	32	345	1664	37681	0.71104	0.00536243	BC048355,Lhpp,Gstt2,Znrf2,Ces1g,Srm,Isg20,Pfkm,Mmp2,Ppp3ca,Mmp25,5830415F09Rik,Rnf128,Agpat9,Rsad2,Gstm4,Nod2,Gch1,Oas1a,Atg4c,Xdh,Nadk,Padi3,Pfkp,Gstm1,Abcg1,Gusb,Cpsf3l,Eya2,Abca8b,Ptgis,Adamts4
92	GO:0006508	proteolysis	20	345	559	37681	0.0296086	0.000267958	Gzme,Rhbdf2,Nrip3,C1ra,Tinagl1,Gm9839,Psmb8,Psmb9,Cela1,Mmp2,Mmp25,Prss16,Scrn1,Ctsc,Usp45,Atg4c,Usp18,C1s,Gm5077,Adamts4
21	GO:0007275	multicellular organismal development	18	345	872	37681	0.00127607	0.0296113	Tbx5,Hydin,Donson,Ecscr,Vax2,Trim54,Hoxd8,Stmn1,Hoxd9,Hand2,Notch4,Id1,Sema4d,Mab21l2,Col18a1,Eya2,Rbm19,Colec11
108	GO:0000122	negative regulation of transcription from RNA polymerase II promoter	12	345	490	37681	0.0020575	0.0358084	Fst,Psmd10,Trps1,Vax2,Cela1,Hoxd8,Hdac1,Per1,Fhl2,Id1,Sema4d,S100a1
167	GO:0006954	inflammatory response	10	345	179	37681	0.667711	0.00201426	Ccl5,Tlr2,Cela1,C3,Cxcl1,Nod2,Cxcl10,Ccl2,Chst1,Cyba
274	GO:0045087	innate immune response	9	345	142	37681	0.699608	0.00158286	Tlr2,C1ra,Lbp,C3,Bst2,C1s,Gm5077,Nlrc5,Cyba
177	GO:0001525	angiogenesis	9	345	159	37681	1.73828	0.00262191	Ecscr,Mmp2,Vav3,Hand2,Nos3,Hspb1,Tgfa,Ccl2,Col18a1
67	GO:0008285	negative regulation of cell proliferation	9	345	279	37681	0.0011687	0.0320506	Cdkn2b,Tbx5,Pim2,Hdac1,Stk4,Nos3,Slfn2,Cdkn2a,Ptges
30	GO:0006955	immune response	8	345	141	37681	5.01436	0.00504222	Ccl5,Tlr2,Tinagl1,Cxcl1,Oas1a,Cxcl10,H2-Ab1,Ccl2
176	GO:0006935	chemotaxis	6	345	88	37681	0.000162637	0.00817704	Ccl5,Ecscr,Lect2,Cxcl10,Ccl25,Ccl2
333	GO:0050830	defense response to Gram-positive bacterium	5	345	44	37681	5.06309	0.0045821	Tlr2,Lbp,Gbp3,Nod2,Gbp2
185	GO:0006887	exocytosis	5	345	71	37681	0.000496151	0.0166303	Slc17a9,Ccl5,Stx3,Scrn1,Stxbp1
272	GO:0009615	response to virus	5	345	86	37681	0.00118709	0.0315976	Irf7,Isg20,Rsad2,Ifi27l2a,Isg15
543	GO:0006956	complement activation	4	345	11	37681	0.021663	0.00098025	C1ra,C3,C1s,Gm5077
61	GO:0071346	cellular response to interferon-gamma	4	345	16	37681	1.15222	0.00208552	Gbp3,H2-Ab1,Gbp2,Ccl2
600	GO:0035458	cellular response to interferon-beta	4	345	18	37681	0.19094	0.00246858	Gbp3,Ifi202b,Gbp2,Igtp
548	GO:0031663	lipopolysaccharide-mediated signaling pathway	4	345	26	37681	8.80433	0.00569137	Ccl5,Lbp,Nos3,Ccl2
341	GO:0006958	complement activation, classical pathway	4	345	27	37681	0.000102612	0.0061909	C1ra,C3,C1s,Gm5077
659	GO:0071222	cellular response to lipopolysaccharide	4	345	31	37681	0.000178736	0.00851349	Lbp,Cmpk2,Gbp2,Ccl2
419	GO:0032088	negative regulation of NF-kappaB transcription factor activity	4	345	44	37681	0.000702255	0.0219152	Psmd10,Nod2,Cdkn2a,Nlrc5
273	GO:0051607	defense response to virus	4	345	47	37681	0.000903041	0.026363	Oas3,Rsad2,Cxcl10,Bst2
540	GO:0000082	G1/S transition of mitotic cell cycle	4	345	48	37681	0.000978092	0.0276617	Ppp3ca,Pim2,Cdkn2a,Gpr132
191	GO:0006869	lipid transport	4	345	55	37681	0.0016305	0.0359903	Stard6,Lbp,Abcg1,Apoa2
249	GO:0001886	endothelial cell morphogenesis	3	345	8	37681	4.11819	0.00465871	Notch4,Id1,Col18a1
667	GO:0051856	adhesion to symbiont	3	345	9	37681	6.13533	0.0050477	Pvrl2,Gbp3,Gbp2
687	GO:0042535	positive regulation of tumor necrosis factor biosynthetic process	3	345	11	37681	0.000118885	0.00672442	Tlr2,Lbp,Hspb1
160	GO:0051770	positive regulation of nitric-oxide synthase biosynthetic process	3	345	12	37681	0.000157438	0.00838124	Tlr2,Nod2,Ccl2
380	GO:0001516	prostaglandin biosynthetic process	3	345	15	37681	0.000319034	0.0131239	Ptges,Ptgds,Ptgis
646	GO:0034341	response to interferon-gamma	3	345	16	37681	0.000389998	0.0153456	Ccl5,Irgm2,Gch1
495	GO:0042832	defense response to protozoan	3	345	17	37681	0.000470364	0.0170272	Irgm2,Gbp3,Gbp2
643	GO:0046835	carbohydrate phosphorylation	3	345	17	37681	0.000470364	0.0170272	Khk,Pfkm,Pfkp
175	GO:0044130	negative regulation of growth of symbiont in host	3	345	19	37681	0.000661231	0.0213719	Tlr2,Lbp,Nod2
348	GO:0035115	embryonic forelimb morphogenesis	3	345	24	37681	0.00133513	0.0302074	Tbx5,Hoxd9,Crabp2
545	GO:0007595	lactation	3	345	27	37681	0.00189072	0.0335511	Xdh,Nme1,Csn3
101	GO:0045429	positive regulation of nitric oxide biosynthetic process	3	345	26	37681	0.00169204	0.0348023	Tlr2,Hrh1,Aif1
211	GO:0051258	protein polymerization	3	345	26	37681	0.00169204	0.0348023	Tubb2b,Msto1,Tubg2
668	GO:0019882	antigen processing and presentation	3	345	26	37681	0.00169204	0.0348023	Psmb8,Psmb9,H2-Ab1
296	GO:0050873	brown fat cell differentiation	3	345	28	37681	0.00210335	0.0359156	Rgs2,Lamb3,Slc2a4
32	GO:0030879	mammary gland development	3	345	31	37681	0.00282813	0.0441286	Hoxd9,Notch4,Nme1
364	GO:0032760	positive regulation of tumor necrosis factor production	3	345	31	37681	0.00282813	0.0441286	Tlr2,Lbp,Nod2
414	GO:0048511	rhythmic process	3	345	33	37681	0.00338678	0.0494361	Hrh1,Per1,Fbxl21
493	GO:0032755	positive regulation of interleukin-6 production	3	345	33	37681	0.00338678	0.0494361	Tlr2,Lbp,Nod2
517	GO:0045668	negative regulation of osteoblast differentiation	3	345	33	37681	0.00338678	0.0494361	Hand2,Id1,Sema4d
877	GO:0030382	sperm mitochondrion organization	2	345	2	37681	8.35881	0.00581901	Sept4,Pvrl2
661	GO:0071224	cellular response to peptidoglycan	2	345	3	37681	0.000249242	0.0107412	Tlr2,Nod2
852	GO:2000110	negative regulation of macrophage apoptosis	2	345	3	37681	0.000249242	0.0107412	Ccl5,Nod2
402	GO:0031324	negative regulation of cellular metabolic process	2	345	4	37681	0.000495462	0.0172459	Btn1a1,Btn2a2
831	GO:0032731	positive regulation of interleukin-1 beta production	2	345	5	37681	0.000820766	0.0247598	Nod2,Hspb1
73	GO:0048935	peripheral nervous system neuron development	2	345	6	37681	0.00122369	0.0291432	Hoxd9,Hand2
486	GO:0033600	negative regulation of mammary gland epithelial cell proliferation	2	345	6	37681	0.00122369	0.0291432	Cdkn2a,Etv4
622	GO:0032020	ISG15-protein conjugation	2	345	6	37681	0.00122369	0.0291432	Usp18,Isg15
751	GO:0030388	fructose 1,6-bisphosphate metabolic process	2	345	6	37681	0.00122369	0.0291432	Pfkm,Pfkp
370	GO:0071223	cellular response to lipoteichoic acid	2	345	7	37681	0.0017028	0.0308208	Tlr2,Lbp
580	GO:0046007	negative regulation of activated T cell proliferation	2	345	7	37681	0.0017028	0.0308208	Btn1a1,Btn2a2
640	GO:0052033	pathogen-associated molecular pattern dependent induction by symbiont of host innate immune response	2	345	7	37681	0.0017028	0.0308208	Tlr2,Nod2
683	GO:0034374	low-density lipoprotein particle remodeling	2	345	7	37681	0.0017028	0.0308208	Abcg1,Apoa2
750	GO:0006002	fructose 6-phosphate metabolic process	2	345	7	37681	0.0017028	0.0308208	Pfkm,Pfkp
812	GO:0032494	response to peptidoglycan	2	345	7	37681	0.0017028	0.0308208	Tlr2,Nod2
530	GO:0048247	lymphocyte chemotaxis	2	345	8	37681	0.00225668	0.0364695	Ccl5,Ccl2
602	GO:0010759	positive regulation of macrophage chemotaxis	2	345	8	37681	0.00225668	0.0364695	Ccl5,Ccl2
642	GO:0002282	microglial cell activation involved in immune response	2	345	8	37681	0.00225668	0.0364695	Tlr2,Nod2
216	GO:0019432	triglyceride biosynthetic process	2	345	9	37681	0.00288391	0.0442363	Agpat9,Mogat2
168	GO:0032695	negative regulation of interleukin-12 production	2	345	10	37681	0.00358313	0.0498882	Tlr2,Nod2
522	GO:0034375	high-density lipoprotein particle remodeling	2	345	10	37681	0.00358313	0.0498882	Abcg1,Apoa2
744	GO:0045744	negative regulation of G-protein coupled receptor protein signaling pathway	2	345	10	37681	0.00358313	0.0498882	Ccl5,Rgs2

## Sheet: KEGG KO1-down
Id	Items	KEGG	Support	List size	Reference Support	Reference size	Hyp	Hyp_c	Genes
67	Kegg:04145	Phagosome	10	345	163	37681	0.290231	0.000409225	Colec11,H2-M2,H2-Q8,C3,C1ra,Tubb2b,Tap1,Tlr2,Cyba,H2-Ab1
13	Kegg:04062	Chemokine signaling pathway	9	345	177	37681	4.04876	0.00285438	Ccl27a,Ccl2,Vav3,Cxcl1,Ccl5,Cxcl10,Ccl25,Plcb4,Prex1
3	Kegg:04514	Cell adhesion molecules (CAMs)	7	345	143	37681	0.000366157	0.00860469	H2-M2,Icosl,H2-Q8,F11r,Pvrl2,Nrcam,H2-Ab1
28	Kegg:05322	Systemic lupus erythematosus	6	345	92	37681	0.000207551	0.00585295	C3,C1ra,C1s,H2-Ab1,Hist1h2bc,Gm5077
18	Kegg:05152	Tuberculosis	6	345	173	37681	0.00536898	0.042057	C3,Ppp3ca,Nod2,Tlr2,Lbp,H2-Ab1
27	Kegg:05150	Staphylococcus aureus infection	5	345	50	37681	9.44407	0.00332904	C3,C1ra,C1s,H2-Ab1,Gm5077
128	Kegg:00480	Glutathione metabolism	5	345	50	37681	9.44407	0.00332904	Gstt2,Gstm4,Odc1,Srm,Gstm1
44	Kegg:00240	Pyrimidine metabolism	5	345	96	37681	0.00193461	0.0303089	Nme1,Prim2,Cda,Itpa,Cmpk2
15	Kegg:04620	Toll-like receptor signaling pathway	5	345	100	37681	0.00231338	0.0326187	Tlr2,Lbp,Ccl5,Cxcl10,Irf7
95	Kegg:05146	Amoebiasis	5	345	114	37681	0.00406777	0.0409682	Serpinb9f,Tlr2,Lamb3,Plcb4,Hspb1
100	Kegg:04672	Intestinal immune network for IgA production	4	345	43	37681	0.000643016	0.0129522	Icosl,Ccl27a,Ccl25,H2-Ab1
117	Kegg:00983	Drug metabolism - other enzymes	4	345	56	37681	0.0017434	0.0307274	Gusb,Cda,Itpa,Xdh
45	Kegg:04623	Cytosolic DNA-sensing pathway	4	345	62	37681	0.00253672	0.0325161	Ifi202b,Ccl5,Cxcl10,Irf7
16	Kegg:05140	Leishmaniasis	4	345	64	37681	0.00284831	0.0334676	C3,Tlr2,Cyba,H2-Ab1
24	Kegg:04610	Complement and coagulation cascades	4	345	76	37681	0.00528015	0.0437942	C3,C1ra,C1s,Gm5077
68	Kegg:04612	Antigen processing and presentation	4	345	74	37681	0.00480331	0.0451511	H2-M2,H2-Q8,Tap1,H2-Ab1
40	Kegg:00051	Fructose and mannose metabolism	3	345	38	37681	0.00506325	0.0446199	Pfkp,Pfkm,Khk
115	Kegg:00920	Sulfur metabolism	2	345	10	37681	0.00358313	0.0388632	Bpnt1,Sult2b1

## Sheet: CC KO1-down
Id	Items	Cellular component	Support	List size	Reference Support	Reference size	Hyp	Hyp_c	Genes
2	GO:0005737	cytoplasm	101	345	5026	37681	5.91929e-10	1.09507e-07	Cdkn2b,Serpinb9f,BC048355,Lhpp,Gstt2,Fst,Sept4,Tubb2b,Psmd10,Tbx5,Ccl5,Prex1,Tlr2,Khk,Irf7,Cops7a,Tinagl1,Sv2a,Cmah,Psmb8,Psmb9,Sult2b1,Pfkm,Rasgrp3,Vax2,Mmp2,Ttll9,Mrps25,Aif1l,Ppp1r12b,Ppp3ca,Hrh1,Rnf128,Trim54,Gbp3,Ifi202b,Vav3,Stmn1,Scrn1,Oas3,Hdac1,0610007P08Rik,1700021C14Rik,Srxn1,Rasip1,Plcb4,Per1,Itpa,Nod2,Stk4,Gch1,Cnfn,Pea15a,Ccdc21,Gtsf1,Reep1,Nos3,Hspb1,Fsd1,Ldlrap1,Rgs2,Rgs20,Fhl2,Pa…
15	GO:0005634	nucleus	88	345	4867	37681	1.81293e-05	0.00167696	Cdkn2b,Rcor2,BC048355,Lhpp,Gstt2,Fst,Sept4,Psmd10,Tbx5,Maff,Zscan4f,Trps1,Apitd1,Zscan4e,Irf7,Isg20,Pbx4,Cops7a,Donson,Psmb8,AI428936,Psmb9,Zranb2,Vax2,Mmp2,Ppp3ca,Nol4,Hrh1,Hoxd8,Ifi202b,Crebl2,Med8,Scrn1,Hdac1,Hoxd9,0610007P08Rik,Hand2,Plcb4,Per1,Zfp672,Ints8,Stk4,Gch1,Oas1a,Ccdc21,Pcgf5,Recql,Nol10,Nos3,Cmpk2,Hspb1,Fsd1,Meis3,Notch4,Rgs2,Rgs20,Fhl2,Parp14,Zscan4c,Id1,Usp18,Cdkn2a,Padi3,Pip5k1a…
6	GO:0005886	plasma membrane	50	345	2782	37681	0.382595	0.000117967	Kcnt2,Znrf2,Prex1,Gpr146,Tlr2,Slc38a4,Rab3b,Tap1,Stx3,Ecscr,Nrg2,Gpr85,F11r,Mmp2,Aif1l,Ppp1r12b,Pvrl2,Mmp25,Hrh1,Plxdc2,Lat2,Vav3,Klra2,Nod2,Tas1r2,Nos3,H2-Ab1,Bcam,Hspb1,Chic1,Notch4,Rgs2,Ly6f,Rgs20,Nrn1,Parp14,Gbp2,Pip5k1a,Mpp6,Tgfa,Plp2,Abcg1,Gpr132,Bst2,Nrcam,Slc2a4,Abca8b,Lrba,Stxbp1,Aif1
18	GO:0005576	extracellular region	31	345	1426	37681	0.927029	0.000245	Srcrb4d,Enho,Fst,Ccl5,C1ra,Tinagl1,Nrg2,Mmp2,Lbp,Col7a1,C3,Lect2,Cxcl1,Fam131a,Cxcl10,Lamb3,Atg4c,Xdh,S100a13,Tgfa,Serpini1,Ccl2,Gstm1,Col18a1,Apoa2,C1s,Isg15,Ptgds,Gm5077,Colec11,Adamts4
14	GO:0005829	cytosol	29	345	898	37681	5.9401e-05	0.0366306	Lhpp,Gstt2,Prex1,Rab3b,Pfkm,Ppp3ca,Gbp3,Stmn1,Hdac1,Srxn1,Cxcl1,Gstm4,Nod2,Gch1,Ldlrap1,Rgs2,Xdh,Nadk,Odc1,Nme1,S100a13,Tgfa,Pfkp,Plch1,Cda,Igtp,Rap1gap,Nlrc5,Aif1
10	GO:0005739	mitochondrion	25	345	1509	37681	0.00339221	0.0418373	Sept4,Ccdc136,Dnajc11,Tap1,Ssbp1,Ifi27l1,Mrps25,Ppp3ca,Tdrkh,Reep1,Nos3,Cmpk2,Gcat,Msto1,Nme1,Slc25a33,Pcx,Arl2bp,Gm4952,Eya2,Cox6a2,Gadd45gip1,Stxbp1,Cyba,Lyrm4
13	GO:0005615	extracellular space	16	345	724	37681	0.0011749	0.0217357	Ccl5,Mmp2,Lbp,C3,Cxcl1,Cxcl10,Ccl25,S100a13,Sema4d,Tgfa,Ccl2,Col18a1,Apoa2,Ptgds,Ptgis,Adamts4
11	GO:0005625	soluble fraction	15	345	386	37681	0.338304	0.000125172	Ccl5,Pfkm,Ppp3ca,Gch1,Nos3,Cmpk2,Hspb1,Id1,Nme1,Pfkp,Pcx,Gusb,Aspg,Arl2bp,Slc2a4
1	GO:0031410	cytoplasmic vesicle	11	345	349	37681	0.000417429	0.00858049	Aqp6,Tlr2,Sv2a,Prss16,Gbp3,Ap1g2,Gch1,Chic1,Gbp2,Gpnmb,Cyb561
79	GO:0009986	cell surface	10	345	349	37681	0.00154261	0.025944	Tlr2,Pvrl2,Mmp25,Nod2,H2-Ab1,Bcam,Hspb1,Notch4,Tgfa,H2-M2
3	GO:0043234	protein complex	10	345	364	37681	0.00209704	0.0277109	Tubb2b,Aif1l,Hdac1,Hand2,Gch1,Ssx2ip,Cdkn2a,Msto1,Tubg2,Stxbp1
38	GO:0009897	external side of plasma membrane	7	345	221	37681	0.00445432	0.0484734	Icosl,Tlr2,Tnfrsf9,Cxcl10,H2-Ab1,Abcg1,Slc2a4
53	GO:0000502	proteasome complex	4	345	57	37681	0.00186161	0.0264921	Psmd10,Psmb8,Psmb9,Hspb1
163	GO:0055037	recycling endosome	3	345	34	37681	0.00368959	0.0426608	Vps16,Ldlrap1,Abcg1
175	GO:0005945	6-phosphofructokinase complex	2	345	3	37681	0.000249242	0.00576373	Pfkm,Pfkp
166	GO:0020005	symbiont-containing vacuole membrane	2	345	7	37681	0.0017028	0.0262516	Gbp3,Gbp2
