# Supplementary material for: T-cell Intracellular Antigen (TIA)-Proteins Deficiency in Murine Embryonic Fibroblasts Alters Cell Cycle Progression and Induces Autophagy
Source: PLoS One. 2013 Sep 24;8(9):e75127. doi: 10.1371/journal.pone.0075127 (PMC3782481; doi:10.1371/journal.pone.0075127)
Supplement: Figure S5 — Summary of GO and KEGG database analyses of microarray-predicted genes from TIAR KO MEF. (XLS) [file pone.0075127.s005.xls]

## Sheet: BP KOR-up
Id	Items	Biological process	Support	List size	Reference Support	Reference size	Hyp	Hyp_c	Genes
43	GO:0006355	regulation of transcription, DNA-dependent	143	1405	1738	37681	5.47043e-14	3.80878e-11	Cbfa2t3,L3mbtl3,Hoxb7,Hic1,Irx2,Hoxb3,Nrbf2,E2f6,Hoxb8,Hoxc5,Hoxb5,Pparg,Smarca2,Sub1,Ppargc1a,Pknox2,Tceal5,Gm98,Prrx1,Mmp14,Lef1,Zfp354c,Smarca1,Notch3,Nr2f2,Tle2,Pbx1,Tead2,Nr2f1,Map3k9,Zfp354b,Zfp57,Rora,Lass4,Hdac11,Hoxa7,Tbx1,Rbpms,Dlx3,Dmrta2,Atoh8,Aes,Snai2,Cbx2,Tsc22d3,Zfp521,Hoxc9,Mycn,Gata4,Mnt,Tle4,Pde8b,Foxo6,Gli2,Fzd7,Zfp2,Gata3,Foxa2,Foxc2,Hoxd3,Hes6,Acvr2b,Tcf4,Smad6,Vgll2,Zfp618,…
18	GO:0008152	metabolic process	141	1405	1664	37681	7.51498e-15	6.9764e-13	Sult6b1,Mmp3,Fah,Papss2,Gxylt2,Dnahc8,Ddx3y,Ppm1h,Man2b1,Pex6,Sulf2,BC005764,Aass,Dhrs3,Gstt1,Ppap2b,Man1a,Syvn1,Adamtsl1,Fkbp9,Gnptab,St3gal1,Idua,Syn1,Galnt10,Echdc2,Mvk,Mgmt,Mgst1,Scly,Mmp14,Chpf,Ehd2,Smarca1,Tgm2,Cpz,Aldh1a1,Ctla2b,Gstm6,Gsto2,Myo1d,Ces1a,Bphl,Pde2a,Nudt13,Hddc2,Plat,Fahd2a,Prdx6,Bdh2,Bmp1,Eno3,Kif26b,Abcc3,Hmgcll1,Abcg2,Ctla2a,Acaa1a,Rnf128,Casp4,Adamts7,Pde8b,Hmgcs1,Cbr2,Ao…
40	GO:0006351	transcription, DNA-dependent	128	1405	1614	37681	7.70108e-11	4.2895e-09	Cbfa2t3,L3mbtl3,Hoxb7,Hic1,Hoxb3,Nrbf2,E2f6,Hoxb8,Hoxc5,Hoxb5,Pparg,Smarca2,Sub1,Ppargc1a,Tceal5,Gm98,Lef1,Zfp354c,Smarca1,Notch3,Nr2f2,Tle2,Pbx1,Tead2,Nr2f1,Map3k9,Zfp354b,Zfp57,Rora,Hdac11,Hoxa7,Tbx1,Rbpms,Atoh8,Aes,Snai2,Cbx2,Zfp521,Hoxc9,Gata4,Mnt,Tle4,Foxo6,Gli2,Zfp2,Gata3,Foxa2,Aff3,Foxc2,Hoxd3,Hes6,Tcf4,Smad6,Vgll2,Zfp618,Ebf1,Fli1,Zfp213,Zscan29,Tshz2,Ddit3,Col4a2,Zkscan1,Zfp503,Xbp1,Hoxb…
41	GO:0007275	multicellular organismal development	118	1405	872	37681	4.09506e-29	5.70238e-26	Chl1,Fzd1,Mdfi,Plxna2,Hoxb7,Hic1,Hoxb3,Mst1r,Ppap2b,Hoxb8,Syvn1,Hoxc5,Unc5c,Hoxb5,Wnt4,Bmp4,Fzd4,Spry1,Prrx1,Angpt2,Notch3,Rbm45,Zfp57,Pdgfra,Hoxa7,Dlx3,Celsr1,Fgf1,Efnb1,Atoh8,Plxnb1,Nrp1,Snai2,Kif26b,Sik1,Zfp521,Serpine2,Hoxc9,Pdgfc,Fzd7,Npnt,Qk,Foxa2,Sort1,Foxc2,Hoxd3,Pdgfrb,Krt8,Itgb3,Pdlim7,Dclk1,Olfml3,Hes6,Dpysl2,Unc5a,Smoc1,Trim71,Tcf4,Micalcl,Fzd6,Pdgfb,Wnt5a,Ddx25,Ebf1,Jag1,Dll1,Shroom2…
80	GO:0007165	signal transduction	118	1405	2190	37681	3.95887	0.00112505	Lsp1,Fzd1,Smoc2,Plxna2,Mertk,Pdk4,Cysltr1,Gnai1,Plcb1,Unc5c,Pparg,Mapk9,Wnt4,Fzd4,Tlr2,Rassf9,Angpt2,Mapk7,Gnao1,Traf5,Adrb1,Plcg1,O3far1,Map3k9,Grb10,Rin2,Ddr2,Pde2a,Odz4,Celsr1,Anxa1,Plxnb1,Ropn1l,Sparc,Mrgprf,Tas2r113,Hrh1,Omp,Pde8b,Diras2,Fzd7,Plcd1,Gata3,Mtss1,Bai2,Rassf6,Il1r1,Pde3b,Pdgfrb,Ppp2r2b,Rasl10b,Trim13,S1pr5,Unc5a,Smoc1,Acvr2b,Mtss1l,Fzd6,Efemp2,Wnt5a,Gdf1,Angptl4,Gpr88,Acvr1c,Gpr…
307	GO:0007155	cell adhesion	86	1405	450	37681	2.8703e-32	7.99378e-28	Chl1,Tgfbi,Thbs2,Fn1,Ppap2b,Plcb1,Fat1,Adam17,Fbln5,Fermt2,Tinag,Itga9,Pcdhb22,Pcdh19,Pcdhb17,Col27a1,Podxl,Pcdhb21,Col8a2,Mcam,Ddr2,Nid1,Celsr1,Ncam1,Nid2,Nrp1,Cdhr1,Omd,Col6a1,Cdh3,Pcdhb7,Postn,Col6a2,Cd96,Megf10,Olr1,Pcdhb6,Vcam1,Npnt,Itga1,Emb,Itgb3,Aplp1,Cdh11,Dpt,Sdc3,Nedd9,Cd93,Gpr56,Cd97,Aoc3,Pstpip1,Pcdhb20,App,Col5a1,Ephb4,Emilin1,Epha4,Wisp1,Spon2,Col12a1,Fat4,Cd6,Cadm1,Selp,Bves,Lama4…
76	GO:0006810	transport	84	1405	1620	37681	0.00155377	0.0181056	Scn10a,Slc12a8,Ndufv2,5430435G22Rik,Ica1,Rbp4,Stra6,Slco1a5,Tmed3,Arf5,Vldlr,Ddx39b,Panx1,Sec16b,Slc22a23,Slc24a3,Slc7a7,Fam38b,Slc6a12,Fam125b,Cp,Slc25a17,Slc2a3,Slc11a1,Slc6a6,Lbp,Arf4,Cygb,Abcc3,Abcg2,Osbpl10,Qk,Sort1,Rab9,Zfpl1,Kcnk6,Slc39a4,Afp,Fads2,Cacna2d1,Copa,Kcnb1,Slc44a1,Ddx25,Slc6a17,Dynlt3,Magohb,Agap1,Aqp5,Slc2a13,Cplx2,Scnn1a,Abca1,Rrbp1,Dirc2,Pnpt1,Gosr2,Exoc1,Rab17,Scamp5,Slc35f…
111	GO:0030154	cell differentiation	64	1405	570	37681	5.78921e-10	2.68716e-07	Chl1,Cbfa2t3,Mdfi,Slfn5,Gnptab,Speg,Wnt4,Bmp4,Gm98,Angpt2,Mapk7,Notch3,Camk2b,Pbx1,Rbm45,Fgf1,Efnb1,Peg10,Atoh8,Nrp1,Sik1,Zfp521,Serpine2,Gli2,Npnt,Qk,Sort1,Pdlim7,Dclk1,Hes6,Dpysl2,Smoc1,Tcf4,Micalcl,Wnt5a,Ddx25,Acvr1c,Dll1,Ctgf,Cplx2,Arx,Sox11,Eid2,Efna5,Srpk3,Sema4f,Ror2,Sfrp4,Paqr8,Pmp22,Cadm1,Flt1,Tmem176b,Rab5a,Sh3pxd2b,Figf,Lhx3,Slit3,Htatip2,Nfatc4,Scx,Sema3b,Insc,Nxn
172	GO:0055114	oxidation-reduction process	63	1405	617	37681	7.04088e-08	1.96089e-05	Akr1e1,Ndufv2,Phyh,Aass,Dhrs3,Prdx2,Lox,Nox4,Cbr3,Hadh,Loxl1,Aldh1a1,Rnls,Cyp39a1,Gsto2,Pxdn,Cp,Ptgs1,Sardh,Alkbh7,Prdx6,Bdh2,Ch25h,Idh1,Cbr2,Aox1,Pyroxd2,Msrb3,Tm7sf2,Cyp1b1,Fads2,Aldh3b1,Mgst2,Idh2,Bdh1,Aldh3a1,Scd2,Aoc3,Cyp2b10,Pstpip1,Cyp2c55,Vat1l,Kdm5b,Loxl2,H2-Ke6,Pir,Akr1c13,Hsd17b11,Aldh7a1,Creg1,Aldh1b1,Ptgr1,Aldh1a7,Htatip2,Me3,Kdm6b,P4ha3,P4ha2,Tmlhe,Ptgis,Rdh5,Cyp2s1,Nxn
122	GO:0045944	positive regulation of transcription from RNA polymerase II promoter	62	1405	643	37681	1.24027e-06	0.000203186	Cbfa2t3,Pparg,Smarca2,Ppargc1a,Bmp4,Tlr2,Mapk7,Lef1,Pbx1,Tead2,Nr2f1,Rora,Hoxa7,Tbx1,Slc11a1,Fgf1,Mycn,Gata4,Foxo6,Gli2,Gata3,Foxa2,Foxc2,Tgfb3,Tcf4,Vgll2,Wnt5a,Wt1,App,Sox11,Rarb,Zmiz1,Hoxb9,Stat3,Id4,Thra,Meox1,Nck2,Pid1,Il33,Hdac5,Foxs1,Irf1,Lhx3,Pik3r1,Cebpd,Plscr1,Sox4,Nfatc4,Scx,Lmo4,Vdr,Itga6,En1,Igf1,Ikzf2,Mafb,Il6,Gata6,Foxf2,Zfpm1,Hoxa2
92	GO:0045893	positive regulation of transcription, DNA-dependent	57	1405	510	37681	2.16652e-08	8.61967e-06	Meg3,Fzd1,Col1a1,Nrbf2,Plcb1,Pparg,Smarca2,Ppargc1a,Mapk9,Wnt4,Bmp4,Fzd4,Afap1l2,Gm98,Lef1,Smarca1,Nr2f2,Tbx1,Fgf1,Mycn,Gata4,Gli2,Fzd7,Maged1,Gata3,Foxa2,Foxc2,Psrc1,Dab2,Tgfb3,Tesc,Tcf4,Pdgfb,Wnt5a,Ebf1,Ddit3,Smarcd3,Wt1,Sox11,Lbh,Stat3,Tmsb4x,Snai1,Ror2,Zbtb16,Fzd2,Irf1,Lhx3,Sox4,Hnrnpab,Scx,Creb3l2,Cdh1,Igf1,Il6,Gata6,Foxf2
213	GO:0000122	negative regulation of transcription from RNA polymerase II promoter	49	1405	490	37681	5.15404e-05	0.00624087	Mdfi,Hic1,Hoxb3,Pparg,Gm4924,Wnt4,Bmp4,Prrx1,Lef1,Nr2f2,Nr2f1,Zfp57,Pde2a,Hoxa7,Aes,Snai2,Cbx2,Tsc22d3,Sik1,Tle4,Foxo6,Gli2,Gata3,Foxa2,Foxc2,Tcf4,Wnt5a,Hoxb4,Wt1,Satb1,Sox11,Eid2,Rarb,Zfp354a,Calr,Snai1,Hexim2,Id4,Hdac5,Foxs1,Hey1,Bcor,Kdm6b,Vdr,Gata6,Foxf2,Zfpm1,Dnmt3a,Hoxa2
70	GO:0006468	protein phosphorylation	47	1405	569	37681	0.0040047	0.02373	Mertk,Ephb6,Pdk4,Mst1r,St3gal1,Speg,Mapk9,Tgfb2,Hunk,Mapk7,Cdk14,Camk2b,Map3k9,Lats1,Bmp2k,Ddr2,Pdgfra,Cdk5r1,Myo3b,Sik1,Prkra,Pdgfrb,Dclk1,Acvr2b,Pdgfb,Wnt5a,Igfbp3,Acvr1c,App,Ephb4,Cdkl1,Srpk3,Epha4,Ror2,Hck,Prkg1,Cdk19,Alpk1,Flt1,Map4k3,Stk25,Tnik,Pik3r1,Egfr,Map2k6,Ptk2b,Ddr1
180	GO:0008284	positive regulation of cell proliferation	44	1405	348	37681	1.90456e-07	4.82201e-05	Clu,Osmr,Npm1,Adam17,Bmp4,Crip2,Tgfb2,Lef1,Traf5,Pbx1,Ddr2,Pdgfra,Tbx1,Cst3,Cd81,Fgf1,Mycn,Pdgfc,Kdr,Gli2,Pdgfrb,Lifr,Pdgfb,Wnt5a,Aldh3a1,Ctgf,Gas1,Sox11,Calr,Pth1r,Hck,Id4,Pdgfa,Figf,Sox4,Scx,Tsc22d1,Egfr,Edn2,Cxcl12,Ptk2b,Igf1,Fgf18,Il6
284	GO:0045892	negative regulation of transcription, DNA-dependent	43	1405	413	37681	0.000173038	0.0166176	Meg3,Fzd1,Plcb1,Pparg,Smarca2,Wnt4,Bmp4,Ing4,Lef1,Pbxip1,Nr2f2,Tle2,Hoxa7,Cdk5r1,Aes,Tle4,Maged1,Gata3,Dab2,Pdgfb,Wnt5a,Wt1,Eid2,Kdm5b,Calr,Snai1,Prickle1,Hexim2,Zbtb16,Tshz3,Id4,Thra,Hdac5,Foxs1,Hey1,Hr,Cebpd,Bcor,Hnrnpab,Scx,Vdr,Gata6,Foxf2
84	GO:0006915	apoptotic process	39	1405	504	37681	1.71175	0.000560851	Lsp1,Unc5c,Ing4,Mapk7,Naip2,Traf5,Adrb1,Slc9a3r1,Map3k9,Peg10,Bok,Casp4,Gli2,Clca2,Rassf6,Ppp2r2b,Krt8,Aplp1,Unc5a,Rnf144b,Krt18,Acvr1c,Cul7,App,Casp12,Jtb,Serpina3g,Tnfrsf21,Cadm1,Gulp1,Unc5b,Peg3,Htatip2,Plscr1,Zdhhc16,Map2k6,Gata6,Sulf1,Bmf
53	GO:0043066	negative regulation of apoptotic process	38	1405	340	37681	0.000214024	0.0198686	Clu,Mical1,Wnt4,Bmp4,Tgfb2,Mapk7,Lef1,Slc2a3,Anxa1,Snai2,Casp4,Kdr,Sort1,Krt18,Smad6,Thbs1,Wnt5a,Angptl4,Nol3,Wt1,Snai1,Jtb,Hck,Angpt4,Cryab,Lhx3,Pik3r1,Sox4,Aqp1,Scx,Tsc22d1,Itga6,Egfr,Cxcl12,Ptk2b,Gas6,Il6,Gata6
113	GO:0008285	negative regulation of cell proliferation	36	1405	279	37681	1.0812e-06	0.00150558	Meg3,Podn,Npm1,Pparg,Smarca2,Nox4,Bmp4,Ing4,Spry1,Tgfb2,Slc9a3r1,Serpine2,Foxo6,Gata3,Tgfb3,Dpt,Tesc,Igfbp3,Gpc3,Wt1,Tes,Rarb,Rerg,Pth1r,Ror2,Sfrp4,Zbtb16,Pmp22,Wisp2,Slit3,Sox4,Vdr,Ptk2b,Igf1,Il6,Ddr1
265	GO:0006357	regulation of transcription from RNA polymerase II promoter	34	1405	262	37681	3.03252e-05	0.00038389	Fzd1,Nrbf2,Pparg,Sub1,Pknox2,Fzd4,Lef1,Nr2f2,Nr2f1,Rora,Tbx1,Aes,Gata4,Tle4,Fzd7,Maged1,Gata3,Foxa2,Foxc2,Hes6,Fzd6,Wt1,Rai1,Rarb,Snai1,Sfrp4,Thra,Fzd2,Cebpd,Vdr,Bnc1,Mafb,Gata6,Meis1
112	GO:0007399	nervous system development	34	1405	279	37681	0.000161014	0.0160152	Chl1,Ndufv2,Smarca2,Nova1,Camk2b,Nr2f1,Rbm45,Fgf1,Efnb1,Atoh8,Nrp1,Serpine2,Gata3,Mtss1,Dclk1,Hes6,Dpysl2,Tcf4,Dll1,Cplx2,Smarcd3,Arx,Sox11,Efna5,Epha4,Sema4f,Cables1,Rab5a,Tnik,Slit3,Sema3b,Igf1,Fgf18,Insc
46	GO:0009952	anterior/posterior pattern specification	26	1405	119	37681	2.46776e-08	7.63633e-06	Hoxb7,Hoxb3,Hoxb8,Hoxc5,Hoxb5,Wnt4,Nr2f2,Pbx1,Hoxa7,Tbx1,Celsr1,Hoxc9,Foxa2,Hoxd3,Acvr2b,Wnt5a,Hoxb4,Hoxb2,Hoxc6,Hoxb9,Ifitm1,Zbtb16,Hoxb6,Emx2,Hoxa2,Hoxc13
355	GO:0001525	angiogenesis	26	1405	159	37681	2.4263e-06	0.00321774	Col4a1,Bmp4,Angpt2,Col8a2,Enpep,Tbx1,Fgf1,Nrp1,Plcd1,Plau,Cyp1b1,Fzd6,Col4a2,Ctgf,Hs6st1,Ephb4,Thy1,Pdgfa,Flt1,Ptprb,Figf,Htatip2,Il18,Ptk2b,Fgf18,Meis1
264	GO:0007507	heart development	25	1405	157	37681	9.49434e-05	0.0105767	Rbp4,Stra6,Vcan,Bmp4,Tgfb2,Ccm2,Pkd1,Tbx1,Nrp1,Gata4,Gli2,Vcam1,Col3a1,Foxc2,Acvr2b,Pdgfb,Adam19,Fbn1,Wt1,Hdac5,Sh3pxd2b,Bcor,Sox4,Nfatc4,Zfpm1
13	GO:0030335	positive regulation of cell migration	24	1405	115	37681	5.79631e-07	0.000100892	Col1a1,Adam17,Ccl7,Tgfb2,Lef1,Podxl,Pdgfra,Fgf1,Snai2,Kdr,Pdgfrb,Itgb3,Pdgfb,Thbs1,Snai1,Ror2,Pdgfa,Flt1,Pik3r1,Aqp1,Egfr,C3ar1,Cxcl12,Ptk2b
2	GO:0016477	cell migration	23	1405	116	37681	4.80615e-06	7.0448e-05	Tgfb2,Sirpa,Mmp14,Usp33,Podxl,Pdgfra,Enpep,Nrp1,Snai2,Kdr,Pdgfrb,Thbs1,Wnt5a,Shroom2,Ctgf,Col5a1,Snai1,Nck2,Flt1,Lamc1,Rhbdf1,Srgap1,Cd24a
257	GO:0001701	in utero embryonic development	23	1405	227	37681	1.55071	0.000526673	Meg3,Syvn1,Ccm2,Plcg1,Pkd1,Pdgfra,Gata4,Gli2,Gata3,Foxa2,Pdgfrb,Dab2,Tgfb3,Gdf1,Acvr1c,Dll1,Zmiz1,Tshz3,Rcn1,Tpm1,Cdh1,Man2a1,Gata6
454	GO:0007264	small GTPase mediated signal transduction	22	1405	191	37681	0.301347	0.000135363	5430435G22Rik,Arf5,Rapgef5,Rapgef3,Arf4,Ralgps2,Diras2,Rab9,Rasl10b,Agap1,Plce1,Rnd3,Rasl11b,Rerg,Rab17,Rasl11a,Sh2d3c,Rab5a,Rab32,Mras,Rhou,Rasgef1b
664	GO:0030198	extracellular matrix organization	21	1405	85	37681	3.86431e-07	7.68723e-05	Tgfbi,Smoc2,Ccdc80,Fn1,Fbln5,Tgfb2,Pxdn,Pdgfra,Nid1,Postn,Npnt,Aplp1,Smoc1,Fbln1,Olfml2b,Col4a6,App,Abi3bp,Emilin1,Col5a3,Foxf2
247	GO:0030324	lung development	21	1405	95	37681	3.80874e-06	0.000589297	Rbp4,Stra6,Lox,Bmp4,Mmp14,Pdgfra,Fgf1,Sparc,Mycn,Kdr,Gli2,Foxa2,Acvr2b,Wnt5a,Ctgf,Gpc3,Tshz3,Adamts2,Lipa,Igf1,Fgf18
222	GO:0006629	lipid metabolic process	20	1405	227	37681	0.000359628	0.0062209	Plcb1,Vldlr,Echdc2,Hadh,Cyp39a1,Plcg1,Acaa1a,Plcd1,Acaa1b,Plb1,Lpl,Fads2,Scd2,Plce1,Plcl1,Echs1,Lipa,Cpt1a,Acaa2,Serinc5
470	GO:0035556	intracellular signal transduction	20	1405	237	37681	0.000623562	0.00928674	Plcb1,Rapgef5,Rapgef3,Plcg1,Plcd1,Prex2,Dclk1,Depdc7,Cxcl15,Ctgf,Plce1,Plcl1,Cnih2,Chn2,Cblb,Cish,Sh3bp5,Shc2,Adcy3,Spsb3
420	GO:0007411	axon guidance	19	1405	100	37681	4.8085e-05	0.0418489	Chl1,Tgfb2,Usp33,Cdk5r1,Efnb1,Nrp1,Gli2,Gata3,Unc5a,Wnt5a,Arx,Gas1,Efna5,Epha4,Sema4f,Unc5b,Sema3f,Sema5a,Slit3
210	GO:0048704	embryonic skeletal system morphogenesis	18	1405	52	37681	2.23212e-08	7.77058e-06	Mdfi,Hoxb7,Hoxb3,Hoxb8,Hoxb5,Bmp4,Prrx1,Hoxa7,Hoxc9,Mycn,Foxc2,Hoxd3,Hoxb4,Hoxb2,Sox11,Hoxb6,Col11a1,Hoxa2
823	GO:0001568	blood vessel development	18	1405	59	37681	2.64365e-07	5.66352e-05	Col1a1,Stra6,Ppap2b,Lox,Bmp4,Fzd4,Tgfb2,Ccm2,Pkd1,Tbx1,Dlx3,Col3a1,Foxc2,Col5a1,Col1a2,Lama4,Foxs1,Hey1
30	GO:0042981	regulation of apoptotic process	18	1405	157	37681	2.46916	0.000764068	Prdx2,Tgfb2,Traf5,Bok,Mnt,Casp4,Rassf6,Nol3,Acvr1c,Ddit3,Cul7,Gas1,Casp12,Inhbb,Igf2r,Htatip2,Il6,Bmf
250	GO:0001501	skeletal system development	18	1405	82	37681	0.000105948	0.0113487	Col1a1,Ltbp3,Bmp4,Tgfb2,Aes,Gli2,Foxc2,Acvr2b,Fbn1,Rai1,Sox11,Col1a2,Pth1r,Ror2,Zbtb16,Sh3pxd2b,Sox4,Vdr
338	GO:0006954	inflammatory response	17	1405	179	37681	0.000410343	0.00692609	Cysltr1,Vnn1,Pparg,Afap1l2,Tlr2,Ccl7,Slc11a1,Olr1,Cxcl15,Thbs1,Hck,Selp,Tbxa2r,Kdm6b,Lipa,Il18,Il6
35	GO:0016311	dephosphorylation	17	1405	186	37681	0.000637122	0.00938827	Ppm1e,Ppm1h,BC005764,Dusp27,Ppap2b,Ptprn,Pfkfb3,Ptpn13,Ptprg,Acpl2,Dusp28,Ptprb,Alpl,Dusp4,Pgam2,Ptprz1,Dusp23
411	GO:0006917	induction of apoptosis	16	1405	164	37681	0.000445226	0.00738067	Pparg,Tgfb2,Lef1,Tgm2,Bok,Casp4,Prkra,Tgfb3,Thbs1,Ikbip,Wt1,App,Ripk3,Casp12,Nlrp1a,Tpd52l1
410	GO:0090090	negative regulation of canonical Wnt receptor signaling pathway	16	1405	63	37681	8.98923e-05	0.0104313	Fzd1,Wnt4,Lef1,Tle2,Lats1,Aes,Snai2,Dab2,Fzd6,Wnt5a,Ddit3,Gpc3,Bicc1,Ror2,Sfrp4,Prickle1
536	GO:0048706	embryonic skeletal system development	15	1405	38	37681	2.4002e-08	5.57047e-05	Col1a1,Sulf2,Rbp4,Hoxc5,Hoxb5,Bmp4,Pbx1,Hoxc9,Wnt5a,Hoxc6,Gas1,Hoxb9,Etl4,Hoxb6,Sulf1
61	GO:0007420	brain development	15	1405	105	37681	0.830984	0.000335404	Fzd1,Plcb1,Unc5c,Smarca1,Cdk5r1,Fzd7,Dclk1,Gpr56,Shroom2,Efna5,Sfrp4,Id4,Fzd2,Emx2,Cxcl12
200	GO:0001934	positive regulation of protein phosphorylation	15	1405	116	37681	2.80528	0.000840077	Fzd1,Adam17,Mapk9,Bmp4,Afap1l2,Peli2,Tbx1,Cdk5r1,Fgf1,Dab2,Wnt5a,Ctgf,Cd6,Pik3r1,Cd24a
319	GO:0006950	response to stress	15	1405	123	37681	5.60656	0.00145928	Npm1,Pdia5,Map3k9,Hspb7,Prkra,Idh2,Aoc3,Hspa1a,Prkag2,Smpd3,Hspb2,Hdac5,Map4k3,Tnik,Map2k6
409	GO:0006897	endocytosis	15	1405	130	37681	0.000106095	0.00242193	Vldlr,Ehd2,Usp33,Rin2,Ston1,Sort1,Aplp1,Ston2,App,Lrp11,Ghr,Mrc2,Rab5a,Lrp2,Stab2
422	GO:0006184	GTP catabolic process	15	1405	134	37681	0.000149408	0.00312859	Gnai1,Ehd2,Gnao1,Diras2,Rab9,Rasl10b,Tuba1a,Rasl11b,Rerg,Rasl11a,Gna14,Gtpbp10,Rab5a,Mras,Gngt2
60	GO:0046777	protein autophosphorylation	15	1405	151	37681	0.000548216	0.0082085	Camk2b,Map3k9,Ddr2,Pdgfra,Sik1,Kdr,Pdgfrb,Eif2s1,Ephb4,Epha4,Hck,Flt1,Tnik,Htatip2,Egfr
102	GO:0043547	positive regulation of GTPase activity	15	1405	175	37681	0.00243296	0.025569	Sipa1l2,Plcb1,Gnao1,Rin2,Plxnb1,Asap2,Agap1,Tbc1d2b,Thy1,Arhgdib,Arhgap20,Arhgdig,Srgap1,Arfgap1,Tbc1d9b
298	GO:0016337	cell-cell adhesion	14	1405	84	37681	0.260307	0.000118845	Ppap2b,Vnn1,Fat1,Lmo7,Pkd1,Cdh3,Mpzl2,Vcam1,Cd93,Thy1,Selp,Itga6,Egfr,Cdh1
75	GO:0009887	organ morphogenesis	14	1405	99	37681	1.85406	0.000593512	Pbx1,Pdgfra,Pdgfc,Tgfb3,Wnt5a,Jag1,Fli1,Dll1,Gpc3,Thra,Pdgfa,Gamt,Slit3,Vdr
395	GO:0010466	negative regulation of peptidase activity	14	1405	105	37681	3.63824	0.00104459	Wfdc12,Cst3,Serpine2,Tfpi,Serpinb1a,Gpc3,App,Spint2,R3hdml,Serpina3g,Pi16,Itih2,Serpina9,Serping1
665	GO:0042060	wound healing	14	1405	48	37681	0.000138432	0.0014279	Fn1,Lox,Tgfb2,Adrb1,Pdgfra,Slc11a1,Celsr1,BC004004,Col3a1,Plau,Wnt5a,Mustn1,Aqp1,Bnc1
109	GO:0042127	regulation of cell proliferation	14	1405	127	37681	0.000287852	0.00517205	Pbx1,Ptgs1,Cd81,Anxa1,Sparc,Plcd1,Plau,Jag1,Arx,Eid2,Jtb,Egfr,Igf1,Il6
396	GO:0010951	negative regulation of endopeptidase activity	14	1405	132	37681	0.00042861	0.00714778	Wfdc12,Serpinb6b,Serpinf1,Cst3,Timp3,Tfpi,Serpinb1a,App,Spint2,Serpina3g,Itih2,Renbp,Serpina9,Serping1
320	GO:0006916	anti-apoptosis	14	1405	134	37681	0.000499448	0.00794835	Clu,Fn1,Vnn1,Syvn1,Prdx2,Adam17,Tsc22d3,Foxc2,Serpinb9,Angpt4,Cryab,Foxs1,Igf1,Acaa2
244	GO:0008283	cell proliferation	14	1405	160	37681	0.00276568	0.0273136	Enpep,Tbx1,Pes1,Gli2,Foxc2,Hoxb4,Stat3,Id4,Figf,Glul,Lrp2,Rhbdf1,Lipa,Egfr
241	GO:0007160	cell-matrix adhesion	14	1405	53	37681	0.000579528	0.0489087	Fn1,Sirpa,Nid1,Nid2,Epdr1,Npnt,Col3a1,Hoxd3,Itgb3,Ctgf,Col5a3,Sned1,Itgb5,Itga6
457	GO:0030199	collagen fibril organization	13	1405	28	37681	5.66334e-07	0.000105149	Col1a1,Lox,Tgfb2,Col3a1,Foxc2,Adamts14,Dpt,Col5a1,Col1a2,Adamts2,Foxs1,Scx,Col11a1
599	GO:0007229	integrin-mediated signaling pathway	13	1405	72	37681	0.233068	0.000108182	Adam17,Itga9,Col3a1,Itga1,Adamts14,Itgb3,Adam19,Ctgf,Adamts2,Itgb5,Itga11,Itga6,Ptk2b
354	GO:0006935	chemotaxis	13	1405	88	37681	2.27313	0.000711312	Lsp1,Cysltr1,Ccl7,Cmtm8,Pdgfra,Pdgfrb,Cxcl15,Ccl17,Ccl25,Flt1,Ccl9,C3ar1,Cxcl12
595	GO:0001666	response to hypoxia	13	1405	94	37681	4.63962	0.00124244	Adam17,Tgfb2,Plat,Kdr,Plau,Tgfb3,Aldh3a1,Flt1,Cryab,Abat,Sox4,Il18,Cd24a
29	GO:0042493	response to drug	13	1405	123	37681	0.000700835	0.0101658	Fzd1,Adam17,Mapk9,Mgst1,Hadh,Aldh1a1,Gata4,Aldh3a1,Xbp1,Abat,Emx2,Aqp1,Gata6
502	GO:0001503	ossification	12	1405	69	37681	0.849976	0.000328775	Bmp4,Ddr2,Lrrc17,Ptn,Sort1,Foxc2,Pdlim7,Ctgf,Pth1r,Thra,Foxs1,Fgf18
784	GO:0050731	positive regulation of peptidyl-tyrosine phosphorylation	12	1405	70	37681	0.991244	0.000368082	Ppap2b,Cd81,Nrp1,Itgb3,Pdgfb,Ghr,Efna5,Angpt4,Ptk2b,Igf1,Il6,Cd24a
830	GO:0007010	cytoskeleton organization	12	1405	84	37681	6.51931	0.00160675	Lsp1,Tagln,Ccl7,Sirpa,Vill,Pfn2,Capzb,Thy1,Tmsb4x,Cap2,Tnik,Rhou
10	GO:0030036	actin cytoskeleton organization	12	1405	103	37681	0.00046177	0.00760964	Daam2,Slc9a3r1,Pfn2,Pdlim7,Capzb,Pdgfb,Csrp1,Fhod3,Tmsb4x,Pdgfa,Rhou,Cdc42ep2
233	GO:0008610	lipid biosynthetic process	12	1405	108	37681	0.000710623	0.0102015	Mvk,Ptgs1,Lass4,Ch25h,Hmgcs1,Tm7sf2,Fads2,Scd2,Prkag2,H2-Ke6,Hsd17b11,Ptgis
316	GO:0030308	negative regulation of cell growth	12	1405	108	37681	0.000710623	0.0102015	Pparg,Smarca2,Tgfb2,Nppb,Serpine2,Psrc1,Dab2,Wt1,Rerg,Cryab,Slit3,Tspyl2
442	GO:0048661	positive regulation of smooth muscle cell proliferation	11	1405	55	37681	0.492703	0.000211104	Bmp4,Tgm2,Notch3,Pdgfrb,Itgb3,Pdgfb,Flt1,Rab5a,Egfr,Igf1,Il6
190	GO:0018108	peptidyl-tyrosine phosphorylation	11	1405	60	37681	0.11899	0.000424855	Abi3,Ddr2,Pdgfra,Kdr,Pdgfrb,Pdgfb,Epha4,Hck,Flt1,Ptk2b,Ddr1
283	GO:0001570	vasculogenesis	11	1405	62	37681	1.64852	0.000546564	Fzd4,Ccm2,Tead2,Kdr,Qk,Foxc2,Cul7,Wt1,Zmiz1,Foxs1,Hey1
717	GO:0042472	inner ear morphogenesis	11	1405	67	37681	0.35157	0.00101992	Prrx1,Tbx1,Celsr1,Gata3,Fzd6,Wnt5a,Dll1,Myo7a,Ror2,Col11a1,Mafb
279	GO:0030900	forebrain development	11	1405	68	37681	4.05394	0.00112902	Bmp4,Notch3,Nr2f2,Nr2f1,Aplp1,Dclk1,Arx,App,Prkg1,Emx2,Lrp2
1058	GO:0007156	homophilic cell adhesion	11	1405	68	37681	4.05394	0.00112902	Chl1,Pcdh19,Celsr1,Cdhr1,Cdh3,Cdh11,Fat4,Cadm1,Cdh1,Pcdhb14,Pcdh1
427	GO:0001764	neuron migration	11	1405	90	37681	0.000522072	0.00803298	Chl1,Nr2f2,Nr2f1,Cdk5r1,Celsr1,Gata3,Dclk1,Arx,Prkg1,Cxcl12,Gas6
28	GO:0051260	protein homooligomerization	11	1405	97	37681	0.000985757	0.0133269	Npm1,Tgm2,Angptl4,Pnpt1,Scube3,C1qtnf1,Cryab,Clpp,Glul,Cdh1,Cpt1a
332	GO:0009790	embryo development	11	1405	104	37681	0.00174675	0.0196158	Rbp4,Fzd4,Cdk5r1,Snai2,Scel,Foxo6,Fzd7,Tgfb3,Wnt5a,Sfrp4,Tpm1
177	GO:0071230	cellular response to amino acid stimulus	11	1405	106	37681	0.00203569	0.0219744	Mmp3,Col1a1,Col4a1,Pdgfra,Col6a1,Pdgfc,Col3a1,Col4a6,Col1a2,Cdh1,Dnmt3a
461	GO:0048705	skeletal system morphogenesis	10	1405	43	37681	0.313533	0.000138601	Col1a1,Hoxb8,Idua,Pdgfra,Prkra,Pdgfrb,Acvr2b,Hoxb4,Hoxb2,Col11a1
334	GO:0016525	negative regulation of angiogenesis	10	1405	47	37681	0.739388	0.000302823	Thbs2,Adamts1,Angpt2,Serpinf1,Foxo6,Bai2,Thbs1,Col4a2,Angpt4,Sulf1
628	GO:0008217	regulation of blood pressure	10	1405	48	37681	0.902864	0.000344449	Pparg,Acta2,Nppb,Ptgs1,Aoc3,Npr3,Col1a2,Npy1r,Edn2,C3ar1
188	GO:0003007	heart morphogenesis	10	1405	49	37681	1.09661	0.00039663	Tgfb2,Tbx1,Gata4,Foxc2,Smarcd3,Col5a1,Ephb4,Zmiz1,Mybpc3,Col11a1
658	GO:0043401	steroid hormone mediated signaling pathway	10	1405	51	37681	1.59352	0.000534692	Pparg,Bmp4,Lef1,Nr2f2,Nr2f1,Rora,Rarb,Thra,Gpr30,Vdr
994	GO:0050679	positive regulation of epithelial cell proliferation	10	1405	53	37681	2.27273	0.000719266	Tbx1,Fgf1,Kdr,Wnt5a,Gas1,Glul,Egfr,Bnc1,Igf1,Il6
199	GO:0000187	activation of MAPK activity	10	1405	61	37681	8.02325	0.00189362	Prdx2,Cd81,Itga1,Tgfb3,Thbs1,Wnt5a,Pde6h,Plce1,Ghr,Map2k6
953	GO:0051216	cartilage development	10	1405	61	37681	8.02325	0.00189362	Hoxb3,Bmp4,Prrx1,Hoxd3,Wnt5a,Mmp13,Zbtb16,Scx,Creb3l2,Col11a1
818	GO:0060021	palate development	10	1405	63	37681	0.000106301	0.00240689	Prrx1,Lef1,Pdgfra,Snai2,Acvr2b,Wnt5a,Gas1,Snai1,Bcor,Foxf2
462	GO:0007219	Notch signaling pathway	10	1405	64	37681	0.000121814	0.00257008	Adam17,Notch3,Dtx4,Foxc2,Hoxd3,Jag1,Dll1,App,Foxs1,Hey1
237	GO:0030097	hemopoiesis	10	1405	66	37681	0.000158623	0.00322457	Crip2,Angpt2,Tgfb2,Kdr,Spna1,Pdgfrb,Cxcl15,Hoxb4,Zbtb16,Meis1
347	GO:0051091	positive regulation of sequence-specific DNA binding transcription factor activity	10	1405	66	37681	0.000158623	0.00322457	Fzd1,Ppap2b,Pparg,Ppargc1a,Fzd4,Traf5,Ddr2,Hdac5,Fzd2,Il6
58	GO:0043410	positive regulation of MAPK cascade	10	1405	73	37681	0.000369226	0.00630855	Peli2,Tbx1,Kdr,Itgb3,Pdgfb,Igfbp3,Pdgfa,Flt1,Igf1,Il6
71	GO:0031175	neuron projection development	10	1405	76	37681	0.000512939	0.00811667	Chl1,Mapk9,Cdk5r1,App,Palld,Lamc1,Ptk2b,Il6,Cd24a,Lamb2
532	GO:0048010	vascular endothelial growth factor receptor signaling pathway	10	1405	22	37681	0.000216067	0.0194112	Pdgfra,Nrp1,Kdr,Foxc2,Pdgfrb,Flt1,Foxs1,Figf,Ptk2b,Sulf1
851	GO:0007218	neuropeptide signaling pathway	10	1405	100	37681	0.00417779	0.0346284	Pkd1,Celsr1,Sort1,Bai2,Gpr56,Cd97,Ppyr1,Gpr126,Gpr125,Npy1r
85	GO:0007204	elevation of cytosolic calcium ion concentration	10	1405	104	37681	0.00551712	0.0430397	Pdgfra,Kdr,Pth1r,Tbxa2r,Fzd2,Cacna1g,Edn2,C3ar1,Ptk2b,Cd24a
278	GO:0001569	patterning of blood vessels	9	1405	38	37681	0.832416	0.000326518	Lef1,Tbx1,Nrp1,Foxc2,Flt1,Foxs1,Sema5a,Nfatc4,Cxcl12
776	GO:0043406	positive regulation of MAP kinase activity	9	1405	38	37681	0.832416	0.000326518	Nox4,Maged1,Pdgfrb,Pdgfb,Pdgfa,Flt1,Tpd52l1,Egfr,Cd24a
730	GO:0000902	cell morphogenesis	9	1405	56	37681	0.00021186	0.0040138	Idua,Nox4,Tgfb2,Gata3,Shroom2,Cap2,Vdr,Lipa,Egfr
108	GO:0007179	transforming growth factor beta receptor signaling pathway	9	1405	58	37681	0.000278599	0.00503829	Ltbp3,Tgfb2,Col3a1,Pdgfrb,Tgfb3,Smad6,Pdgfb,Col1a2,Ltbp4
87	GO:0043154	negative regulation of cysteine-type endopeptidase activity involved in apoptotic process	9	1405	60	37681	0.000361853	0.00622075	Mical1,Lef1,Serpinb9,Smad6,Thbs1,Nol3,Cryab,Igf1,Il6
48	GO:0045666	positive regulation of neuron differentiation	9	1405	72	37681	0.00139913	0.0164412	Bmp4,Gli2,Foxa2,Hoxd3,Tcf4,Sox11,Cxcl12,Il6,Irx3
786	GO:0006898	receptor-mediated endocytosis	9	1405	80	37681	0.00292712	0.0286036	Vldlr,Olr1,Prss12,Dab2,A430110N23Rik,Loxl2,Cd6,Lrp2,Stab2
336	GO:0007050	cell cycle arrest	9	1405	83	37681	0.00375861	0.0345469	Ing4,Tgfb2,Pkd1,Cxcl15,Thbs1,Ddit3,Gas1,Calr,Pmp22
379	GO:0006631	fatty acid metabolic process	9	1405	87	37681	0.00514258	0.0406877	Echdc2,Hadh,Acaa1a,Acaa1b,Ghr,Echs1,Lipa,Cpt1a,Acaa2
798	GO:0003151	outflow tract morphogenesis	8	1405	31	37681	1.34234	0.000473216	Fzd1,Tgfb2,Tbx1,Gata4,Sox11,Npy1r,Fzd2,Zfpm1
557	GO:0060548	negative regulation of cell death	8	1405	32	37681	1.73137	0.000560682	Bmp4,Mgmt,Tead2,Cst3,Ncam1,Itgb3,Sox11,Sox4
638	GO:0030855	epithelial cell differentiation	8	1405	36	37681	0.43626	0.00120296	Fzd1,Pparg,Tbx1,Fzd7,Wt1,Fzd2,Upk1b,Gata6
34	GO:0030334	regulation of cell migration	8	1405	44	37681	0.000196159	0.00393023	Mmp3,Unc5c,Abi3,Nexn,Itgb3,Tmsb4x,Lama4,Cxcl12
256	GO:0042475	odontogenesis of dentin-containing tooth	8	1405	49	37681	0.00042335	0.00710259	Bmp4,Lef1,Pdgfra,Tbx1,Gli2,Acvr2b,Dll1,Itga6
217	GO:0043433	negative regulation of sequence-specific DNA binding transcription factor activity	8	1405	54	37681	0.000828783	0.0116574	Pbx1,Foxa2,Fzd6,Ddit3,Sfrp4,Thra,Foxs1,Hr
601	GO:0043010	camera-type eye development	8	1405	55	37681	0.000938561	0.0130695	Bmp4,Foxc2,Shroom2,Wt1,Gas1,Rcn1,Cryab,Foxs1
402	GO:0030326	embryonic limb morphogenesis	8	1405	57	37681	0.00119296	0.0151018	Bmp4,Prrx1,Lef1,Pbx1,Wnt5a,Zbtb16,Fbn2,En1
460	GO:0001843	neural tube closure	8	1405	61	37681	0.00186524	0.0208623	Bmp4,Tead2,Celsr1,Fzd6,Wnt5a,Prickle1,Cobl,Lmo4
1199	GO:0007596	blood coagulation	8	1405	62	37681	0.00207274	0.0221172	Papss2,Anxa8,Serpine2,Foxa2,Efemp2,Tfpi,Serping1,Gas6
1098	GO:0030162	regulation of proteolysis	8	1405	63	37681	0.00229797	0.0244269	Serpinb6b,Serpinf1,Serpinb9,Serpinb1a,Serpina3g,Ltbp4,Serpina9,Serping1
728	GO:0007267	cell-cell signaling	8	1405	64	37681	0.00254194	0.0251932	Fzd1,Wnt4,Panx1,Celsr1,Gata4,Wnt5a,Dll1,Fzd2
1279	GO:0040008	regulation of growth	8	1405	64	37681	0.00254194	0.0251932	Igfbp2,Aes,Nedd9,Igfbp3,Gpc3,Cish,Creg1,Gas6
234	GO:0006633	fatty acid biosynthetic process	8	1405	65	37681	0.00280569	0.0276108	Ptgs1,Ch25h,Lpl,Fads2,Scd2,Prkag2,H2-Ke6,Ptgis
780	GO:0014911	positive regulation of smooth muscle cell migration	7	1405	20	37681	0.499189	0.000210643	Nox4,Pdgfrb,Itgb3,Pdgfb,Tmsb4x,Rab5a,Igf1
1257	GO:0008406	gonad development	7	1405	21	37681	0.724639	0.000301212	Fzd1,Serpinb6b,Fzd7,Fzd6,Wt1,Sfrp4,Fzd2
1704	GO:0034446	substrate adhesion-dependent cell spreading	7	1405	23	37681	1.43092	0.000498138	Mertk,Fn1,Fzd4,Fzd7,Antxr1,Bves,Lamc1
1210	GO:0045907	positive regulation of vasoconstriction	7	1405	26	37681	3.48061	0.00102037	Cysltr1,Ptgs1,Hrh1,Smad6,Pdgfb,Npy1r,Tbxa2r
1220	GO:0001657	ureteric bud development	7	1405	28	37681	0.05869	0.00149956	Bmp4,Spry1,Npnt,Foxc2,Wt1,Rarb,Tshz3
1425	GO:0048008	platelet-derived growth factor receptor signaling pathway	7	1405	28	37681	0.05869	0.00149956	Pdgfra,Plat,Nrp1,Pdgfc,Pdgfrb,Pdgfb,Pdgfa
1170	GO:0001974	blood vessel remodeling	7	1405	30	37681	9.45371	0.00217592	Angpt2,Tgfb2,Tgm2,Tbx1,Foxc2,Foxs1,Igf1
0	GO:0006909	phagocytosis	7	1405	31	37681	0.000118195	0.00259192	Mertk,Slc11a1,Megf10,Tub,Myo7a,Hck,Gulp1
508	GO:0001944	vasculature development	7	1405	31	37681	0.000118195	0.00259192	Fzd1,Bmp4,Lef1,Ccm2,Fzd7,Sfrp4,Fzd2
703	GO:0014068	positive regulation of phosphatidylinositol 3-kinase cascade	7	1405	33	37681	0.000179917	0.00363092	Tgfb2,Kdr,Pdgfrb,Pdgfb,Pdgfa,Flt1,Igf1
248	GO:0002053	positive regulation of mesenchymal cell proliferation	7	1405	35	37681	0.00026537	0.00483042	Prrx1,Tbx1,Mycn,Kdr,Wnt5a,Gas1,Pdgfa
920	GO:0045860	positive regulation of protein kinase activity	7	1405	35	37681	0.00026537	0.00483042	Npm1,Vldlr,Ddr2,Prkag2,Jtb,Ptk2b,Sdc4
1117	GO:0007266	Rho protein signal transduction	7	1405	37	37681	0.000380738	0.00646558	Adrb1,Celsr1,Cdc42ep5,Col1a2,Cdc42ep1,Cox16,Srgap1
64	GO:0045768	positive regulation of anti-apoptosis	7	1405	39	37681	0.000533074	0.00811264	Pdgfrb,Lifr,Rnf144b,Pik3r1,Ptk2b,Igf1,Il6
872	GO:0051781	positive regulation of cell division	7	1405	39	37681	0.000533074	0.00811264	Tgfb2,Fgf1,Pdgfc,Ptn,Pdgfb,Pdgfa,Figf
293	GO:0001658	branching involved in ureteric bud morphogenesis	7	1405	40	37681	0.000625547	0.00926675	Wnt4,Bmp4,Pbx1,Pspn,Npnt,Gpc3,Wt1
44	GO:0001942	hair follicle development	7	1405	41	37681	0.000730298	0.0104302	Tgfb2,Celsr1,Tnfrsf19,Fzd6,Pdgfa,Egfr,Hoxc13
464	GO:0001756	somitogenesis	7	1405	44	37681	0.00112969	0.0143661	Lef1,Foxc2,Wnt5a,Dll1,Ifitm1,Ror2,Foxs1
814	GO:0050680	negative regulation of epithelial cell proliferation	7	1405	45	37681	0.00129526	0.0162492	Bmp4,Tgfb2,Maged1,Mtss1,Wnt5a,Gpc3,Gas1
74	GO:0051897	positive regulation of protein kinase B signaling cascade	7	1405	47	37681	0.00168291	0.0189753	Nox4,Gata3,Thbs1,Pdgfa,Egfr,Igf1,Il6
215	GO:0009953	dorsal/ventral pattern formation	7	1405	48	37681	0.00190773	0.0208355	Gli2,Foxa2,Hoxb2,Gas1,Lhx3,En1,Hoxa2
32	GO:0007517	muscle organ development	7	1405	50	37681	0.00242658	0.0255985	Tagln,Des,Tbx1,Mtss1,Eid2,Srpk3,Cryab
613	GO:0048839	inner ear development	7	1405	50	37681	0.00242658	0.0255985	Ccm2,Jag1,C1qtnf5,Dll1,Myo7a,Cebpd,Igf1
874	GO:0006694	steroid biosynthetic process	7	1405	58	37681	0.00565055	0.0438351	Mvk,Pbx1,Ch25h,Hmgcs1,Tm7sf2,H2-Ke6,Hsd17b11
1146	GO:0032722	positive regulation of chemokine production	6	1405	15	37681	0.995802	0.000364909	Adam17,Mapk9,Tlr2,Lbp,Il18,Il6
1420	GO:2000379	positive regulation of reactive oxygen species metabolic process	6	1405	18	37681	0.33542	0.000993771	Nox4,Pdgfrb,Pdgfb,Thbs1,Pid1,Ptk2b
1232	GO:0048844	artery morphogenesis	6	1405	21	37681	8.90572	0.00206687	Stra6,Prrx1,Tbx1,Foxc2,Zmiz1,Foxs1
1925	GO:0060326	cell chemotaxis	6	1405	21	37681	8.90572	0.00206687	Lef1,Pdgfra,Itga1,Pdgfrb,Pdgfb,Hoxb9
675	GO:0048514	blood vessel morphogenesis	6	1405	22	37681	0.000118597	0.0025804	Angpt2,Nr2f2,Tbx1,Selp,Flt1,Meis1
356	GO:0030282	bone mineralization	6	1405	23	37681	0.000155404	0.00320593	Ptn,Mmp13,Gpc3,Pth1r,Aspn,Rspo2
602	GO:0060412	ventricular septum morphogenesis	6	1405	23	37681	0.000155404	0.00320593	Fzd1,Tgfb2,Sox11,Fzd2,Sox4,Zfpm1
527	GO:0030513	positive regulation of BMP signaling pathway	6	1405	24	37681	0.000200688	0.00399226	Bmp4,Gata4,Gpc3,Sox11,Gata6,Sulf1
1014	GO:0001654	eye development	6	1405	25	37681	0.000255764	0.00471725	Rbp4,Bmp4,Tgfb2,Smoc1,Inhbb,Sh3pxd2b
1325	GO:0048701	embryonic cranial skeleton morphogenesis	6	1405	25	37681	0.000255764	0.00471725	Bmp4,Prrx1,Pdgfra,Tbx1,Foxc2,Gas1
198	GO:0045429	positive regulation of nitric oxide biosynthetic process	6	1405	26	37681	0.000322052	0.00571283	Mapk9,Tlr2,Ptx3,Hrh1,Egfr,Il6
696	GO:0050766	positive regulation of phagocytosis	6	1405	30	37681	0.000731245	0.0103376	Sirpa,Slc11a1,Ptx3,Tub,Calr,Sftpd
1422	GO:0060325	face morphogenesis	6	1405	30	37681	0.000731245	0.0103376	Col1a1,Stra6,Lef1,Pdgfra,Tbx1,Tgfb3
197	GO:0001933	negative regulation of protein phosphorylation	6	1405	32	37681	0.00104728	0.0140225	Ppap2b,Mical1,Igfbp3,Pid1,Impact,Ibtk
289	GO:0035116	embryonic hindlimb morphogenesis	6	1405	32	37681	0.00104728	0.0140225	Bmp4,Aff3,Gpc3,Rarb,Zbtb16,Rspo2
1145	GO:0032755	positive regulation of interleukin-6 production	6	1405	33	37681	0.00124003	0.0156267	Tlr2,Lbp,Wnt5a,Il33,Figf,Il6
414	GO:0001558	regulation of cell growth	6	1405	36	37681	0.00198302	0.0214892	Htra3,Igfbp2,Igfbp3,Wisp1,Wisp2,Ddr1
668	GO:0048812	neuron projection morphogenesis	6	1405	36	37681	0.00198302	0.0214892	Clu,Kdr,Itga1,Lifr,Wnt5a,Egfr
898	GO:0042325	regulation of phosphorylation	6	1405	39	37681	0.00302118	0.0294195	Ropn1l,Ppp1r14a,Phactr1,Cables1,Pik3r1,Cd24a
745	GO:0007492	endoderm development	6	1405	40	37681	0.00344393	0.0328471	Wnt4,Angpt2,Foxa2,Gdf1,Angpt4,Gata6
184	GO:0008286	insulin receptor signaling pathway	6	1405	41	37681	0.00390913	0.0353472	Plcb1,Grb10,Foxo6,Foxc2,Foxs1,Pik3r1
259	GO:0043588	skin development	6	1405	42	37681	0.00441924	0.036521	Col1a1,Fras1,Col3a1,Col5a1,Adamts2,Pdgfa
915	GO:0008344	adult locomotory behavior	6	1405	43	37681	0.00497677	0.040409	Chl1,Hoxb8,Foxa2,App,Sncg,Cxcl12
634	GO:0090263	positive regulation of canonical Wnt receptor signaling pathway	6	1405	44	37681	0.0055842	0.0434413	Col1a1,Wnt4,Ror2,Sfrp4,Sox4,Rspo2
1296	GO:0009306	protein secretion	5	1405	8	37681	0.364782	0.000158737	Gnptab,Plcg1,Erp29,C1qtnf5,Lmf1
1361	GO:0051929	positive regulation of calcium ion transport via voltage-gated calcium channel activity	5	1405	10	37681	1.54174	0.000530092	Adrb1,Cacna1g,Vdr,Cxcl12,Igf1
1483	GO:0061036	positive regulation of cartilage development	5	1405	11	37681	2.73939	0.000829261	Bmp4,Bmp1,Wnt5a,Zbtb16,Scx
62	GO:0048009	insulin-like growth factor receptor signaling pathway	5	1405	12	37681	4.55147	0.00123066	Plcb1,Grb10,Ghr,Pik3r1,Igf1
308	GO:0032331	negative regulation of chondrocyte differentiation	5	1405	12	37681	4.55147	0.00123066	Ltbp3,Bmp4,Snai2,Gli2,Rarb
499	GO:0022409	positive regulation of cell-cell adhesion	5	1405	13	37681	7.16857	0.00172107	Lef1,Kif26b,Wnt5a,Itga6,Cd24a
528	GO:0060348	bone development	5	1405	13	37681	7.16857	0.00172107	Papss2,Sulf2,Bmp4,Sh3pxd2b,Sulf1
1599	GO:0050730	regulation of peptidyl-tyrosine phosphorylation	5	1405	13	37681	7.16857	0.00172107	Pdgfc,Pdgfrb,Pdgfb,Pdgfa,Egfr
1486	GO:0051693	actin filament capping	5	1405	14	37681	0.000108083	0.00240809	Vill,Spnb2,Spna1,Capzb,Tpm1
1560	GO:0018208	peptidyl-proline modification	5	1405	14	37681	0.000108083	0.00240809	Fkbp9,Fkbp7,Fkbpl,Fkbp14,Fkbp10
203	GO:0002076	osteoblast development	5	1405	16	37681	0.000221563	0.00414129	Gli2,Pth1r,Hdac5,Hey1,Hoxa2
1162	GO:0030325	adrenal gland development	5	1405	16	37681	0.000221563	0.00414129	Stra6,Pbx1,Pdgfra,Pdgfrb,Wt1
692	GO:0030574	collagen catabolic process	5	1405	17	37681	0.000304259	0.00543181	Mmp3,Mmp14,Mmp11,Mmp13,Adamts2
167	GO:0018149	peptide cross-linking	5	1405	19	37681	0.000537276	0.00808818	Fn1,Tgm2,Anxa1,Col3a1,Thbs1
1252	GO:0048593	camera-type eye morphogenesis	5	1405	19	37681	0.000537276	0.00808818	Bmp4,Col8a2,Shroom2,Aqp5,Aqp1
271	GO:0010718	positive regulation of epithelial to mesenchymal transition	5	1405	20	37681	0.000694474	0.0101262	Col1a1,Tgfb2,Lef1,Tgfb3,Snai1
1368	GO:0045600	positive regulation of fat cell differentiation	5	1405	20	37681	0.000694474	0.0101262	Pparg,Snai2,Zbtb16,Sh3pxd2b,Igf1
810	GO:0001837	epithelial to mesenchymal transition	5	1405	21	37681	0.000883667	0.0123669	Tgfb2,Lef1,Snai2,Snai1,Hnrnpab
49	GO:0007498	mesoderm development	5	1405	22	37681	0.00110869	0.0141637	Tbx1,Acvr2b,Gdf1,Snai1,Irx3
123	GO:0031018	endocrine pancreas development	5	1405	22	37681	0.00110869	0.0141637	Clu,Foxa2,Pde3b,Sox4,Il6
191	GO:0032147	activation of protein kinase activity	5	1405	22	37681	0.00110869	0.0141637	Tgfb2,Slc11a1,Itgb3,Acvr2b,Pdgfb
206	GO:0042474	middle ear morphogenesis	5	1405	22	37681	0.00110869	0.0141637	Prrx1,Tbx1,Prkra,Gas1,Hoxa2
1164	GO:0006635	fatty acid beta-oxidation	5	1405	22	37681	0.00110869	0.0141637	Hadh,Slc25a17,Bdh2,Echs1,Acaa2
261	GO:0001702	gastrulation with mouth forming second	5	1405	25	37681	0.00203871	0.0218377	Ppap2b,Odz4,Celsr1,Gata4,Acvr2b
1313	GO:0030838	positive regulation of actin filament polymerization	5	1405	25	37681	0.00203871	0.0218377	Pfn2,Cdc42ep5,Nck2,Cdc42ep2,Ptk2b
1036	GO:0007157	heterophilic cell-cell adhesion	5	1405	26	37681	0.00244744	0.0254332	Mcam,Vcam1,Cadm1,Selp,Cd24a
721	GO:0045599	negative regulation of fat cell differentiation	5	1405	27	37681	0.00291252	0.0285611	Gata3,Wnt5a,Jag1,Id4,Zfpm1
201	GO:0042327	positive regulation of phosphorylation	5	1405	28	37681	0.00343819	0.032905	Grb10,Fzd7,Thbs1,Itga6,Egfr
610	GO:0055010	ventricular cardiac muscle tissue morphogenesis	5	1405	28	37681	0.00343819	0.032905	Foxc2,Mybpc3,Foxs1,Tpm1,Col11a1
1235	GO:0001656	metanephros development	5	1405	28	37681	0.00343819	0.032905	Wnt4,Bmp4,Spry1,Foxc2,Wt1
340	GO:0051384	response to glucocorticoid stimulus	5	1405	29	37681	0.00402866	0.035961	Agxt,Aldh3a1,Alpl,Pik3r1,Il6
564	GO:0009611	response to wounding	5	1405	29	37681	0.00402866	0.035961	Serpine2,Pdgfb,Lcp1,Pdgfa,Il6
653	GO:0048589	developmental growth	5	1405	29	37681	0.00402866	0.035961	Stra6,Gli2,Gata3,Gas1,Zmiz1
791	GO:0046676	negative regulation of insulin secretion	5	1405	29	37681	0.00402866	0.035961	Hadh,Pde8b,Pde3b,Acvr1c,Inhbb
187	GO:0071363	cellular response to growth factor stimulus	5	1405	30	37681	0.00468815	0.0386287	Bmp4,Mapk7,Sparc,Tgfb3,Gas6
59	GO:0030879	mammary gland development	5	1405	31	37681	0.00542079	0.042407	Lef1,Gli2,Tgfb3,Hoxb9,Igf1
329	GO:0009888	tissue development	5	1405	31	37681	0.00542079	0.042407	Bmp4,Postn,Foxo6,Wt1,Foxf2
678	GO:0032868	response to insulin stimulus	5	1405	31	37681	0.00542079	0.042407	Rbp4,Grb10,Sort1,Acvr1c,Pik3r1
891	GO:0040014	regulation of multicellular organism growth	5	1405	31	37681	0.00542079	0.042407	App,Ghr,Stat3,Npy1r,Gamt
227	GO:0033077	T cell differentiation in thymus	5	1405	32	37681	0.0062307	0.0471535	Adam17,Wnt4,Mpzl2,Fzd7,Gata3
246	GO:0045596	negative regulation of cell differentiation	5	1405	32	37681	0.0062307	0.0471535	Wnt4,Notch3,Tbx1,Jag1,Dll1
273	GO:0048538	thymus development	5	1405	32	37681	0.0062307	0.0471535	Prdx2,Pbx1,Tbx1,Gata3,Lmo4
685	GO:0000413	protein peptidyl-prolyl isomerization	5	1405	32	37681	0.0062307	0.0471535	Fkbp9,Fkbp7,Fkbpl,Fkbp14,Fkbp10
2420	GO:0060231	mesenchymal to epithelial transition	4	1405	5	37681	0.933863	0.000351461	Wnt4,Fzd7,Gata3,Wt1
2153	GO:0010544	negative regulation of platelet activation	4	1405	6	37681	2.71835	0.000831936	Pdgfra,Serpine2,Pdgfb,Pdgfa
1478	GO:0001823	mesonephros development	4	1405	7	37681	6.15462	0.00153041	Wnt4,Gata3,Wt1,Zbtb16
1810	GO:0003215	cardiac right ventricle morphogenesis	4	1405	7	37681	6.15462	0.00153041	Tgfb2,Gata4,Gata3,Sox4
2171	GO:0070208	protein heterotrimerization	4	1405	7	37681	6.15462	0.00153041	Col1a1,Col6a1,Col6a2,Col1a2
1046	GO:0033630	positive regulation of cell adhesion mediated by integrin	4	1405	8	37681	0.000119445	0.00253934	Tgfb2,Foxc2,Itgb3,Cd24a
1094	GO:0006013	mannose metabolic process	4	1405	8	37681	0.000119445	0.00253934	Man2b1,Man1c1,Renbp,Man2a1
1792	GO:0032940	secretion by cell	4	1405	8	37681	0.000119445	0.00253934	Mertk,Serpine2,Pcsk6,Aqp1
1205	GO:0010812	negative regulation of cell-substrate adhesion	4	1405	9	37681	0.000208637	0.00397982	Col1a1,Fzd4,Angpt2,Fzd7
741	GO:0050919	negative chemotaxis	4	1405	10	37681	0.00033745	0.00587374	Wnt5a,Pdgfa,Sema3f,Slit3
1267	GO:0007199	G-protein signaling, coupled to cGMP nucleotide second messenger	4	1405	10	37681	0.00033745	0.00587374	Fzd1,Fzd7,Fzd6,Fzd2
2105	GO:0043032	positive regulation of macrophage activation	4	1405	10	37681	0.00033745	0.00587374	Lbp,Thbs1,Wnt5a,Il33
240	GO:0060038	cardiac muscle cell proliferation	4	1405	11	37681	0.000514625	0.00796239	Tgfb2,Fgf1,Foxc2,Foxs1
412	GO:0043583	ear development	4	1405	11	37681	0.000514625	0.00796239	Stra6,Gata3,Shroom2,Ddr1
1044	GO:0022407	regulation of cell-cell adhesion	4	1405	11	37681	0.000514625	0.00796239	Wnt4,Lef1,Efna5,Cd24a
1346	GO:0030949	positive regulation of vascular endothelial growth factor receptor signaling pathway	4	1405	11	37681	0.000514625	0.00796239	Bmp4,Grb10,Flt1,Fgf18
504	GO:0003281	ventricular septum development	4	1405	13	37681	0.00105029	0.0137326	Stra6,Gata4,Gata3,Lmo4
547	GO:0022408	negative regulation of cell-cell adhesion	4	1405	13	37681	0.00105029	0.0137326	Lef1,Podxl,Pik3r1,Cdh1
1500	GO:0090179	planar cell polarity pathway involved in neural tube closure	4	1405	13	37681	0.00105029	0.0137326	Fzd1,Celsr1,Wnt5a,Fzd2
1584	GO:0050718	positive regulation of interleukin-1 beta secretion	4	1405	13	37681	0.00105029	0.0137326	Panx1,Nlrp2,Wnt5a,Nlrp1a
1845	GO:0048598	embryonic morphogenesis	4	1405	13	37681	0.00105029	0.0137326	Bmp4,Gata4,Gas1,Flt1
1034	GO:0061098	positive regulation of protein tyrosine kinase activity	4	1405	14	37681	0.00142717	0.0167003	Afap1l2,Pdgfb,Angpt4,Cd24a
661	GO:0050900	leukocyte migration	4	1405	15	37681	0.001889	0.020712	Podxl,Selp,Ccl25,Itga6
938	GO:0006378	mRNA polyadenylation	4	1405	15	37681	0.001889	0.020712	Cstf2t,Aplp1,App,Pnpt1
974	GO:0048566	embryonic digestive tract development	4	1405	15	37681	0.001889	0.020712	Stra6,Gli2,Rarb,Foxf2
1935	GO:0043536	positive regulation of blood vessel endothelial cell migration	4	1405	15	37681	0.001889	0.020712	Plcg1,Pdgfb,Thbs1,Angpt4
1968	GO:0002687	positive regulation of leukocyte migration	4	1405	15	37681	0.001889	0.020712	Tlr2,Itgb3,Aoc3,Selp
1275	GO:0048745	smooth muscle tissue development	4	1405	16	37681	0.00244481	0.0255011	Stra6,Bmp4,Pdgfrb,Tshz3
2080	GO:0045778	positive regulation of ossification	4	1405	16	37681	0.00244481	0.0255011	Bmp4,Wnt5a,Sox11,Zbtb16
772	GO:0032757	positive regulation of interleukin-8 production	4	1405	17	37681	0.00310344	0.0300107	Afap1l2,Tlr2,Lbp,Il18
964	GO:0021904	dorsal/ventral neural tube patterning	4	1405	17	37681	0.00310344	0.0300107	Bmp4,Gli2,Foxa2,Gas1
251	GO:0051145	smooth muscle cell differentiation	4	1405	18	37681	0.00387346	0.0351387	Wnt4,Bmp4,Nfatc4,Gata6
845	GO:0042104	positive regulation of activated T cell proliferation	4	1405	18	37681	0.00387346	0.0351387	Igfbp2,Il18,Igf1,Cd24a
1179	GO:0060395	SMAD protein signal transduction	4	1405	18	37681	0.00387346	0.0351387	Bmp4,Gata4,Afp,Trf
1225	GO:0001958	endochondral ossification	4	1405	18	37681	0.00387346	0.0351387	Col1a1,Bmp4,Scx,Fgf18
647	GO:0048485	sympathetic nervous system development	4	1405	19	37681	0.0047631	0.0387873	Nrp1,Gata3,Sox11,Sox4
820	GO:0050880	regulation of blood vessel size	4	1405	19	37681	0.0047631	0.0387873	Nppb,Foxc2,Foxs1,Edn2
1259	GO:0030878	thyroid gland development	4	1405	19	37681	0.0047631	0.0387873	Hoxb3,Tbx1,Hoxd3,Thra
1579	GO:0045861	negative regulation of proteolysis	4	1405	19	37681	0.0047631	0.0387873	Plat,Serpine2,Timp3,Pik3r1
533	GO:0030177	positive regulation of Wnt receptor signaling pathway	4	1405	20	37681	0.00578026	0.0442254	Sulf2,Tlr2,Sox4,Sulf1
713	GO:0090103	cochlea morphogenesis	4	1405	20	37681	0.00578026	0.0442254	Tbx1,Gli2,Wnt5a,Fzd2
1043	GO:0007159	leukocyte cell-cell adhesion	4	1405	20	37681	0.00578026	0.0442254	Olr1,Vcam1,Selp,Cd24a
1385	GO:0007416	synapse assembly	4	1405	20	37681	0.00578026	0.0442254	Shank3,Cadm1,Pcdhb16,Cdh1
1722	GO:0045214	sarcomere organization	4	1405	20	37681	0.00578026	0.0442254	Neb,Krt8,Mybpc3,Tpm1
525	GO:0035860	glial cell-derived neurotrophic factor receptor signaling pathway	3	1405	3	37681	5.17331	0.00135921	Sulf2,Gfra4,Sulf1
2152	GO:0035793	positive regulation of metanephric mesenchymal cell migration by platelet-derived growth factor receptor-beta signaling pathway	3	1405	3	37681	5.17331	0.00135921	Pdgfrb,Pdgfb,Pdgfa
537	GO:0060686	negative regulation of prostatic bud formation	3	1405	4	37681	0.000201157	0.00386361	Bmp4,Wnt5a,Sulf1
1061	GO:0071371	cellular response to gonadotropin stimulus	3	1405	4	37681	0.000201157	0.00386361	Gata4,Wt1,Gata6
1679	GO:0008228	opsonization	3	1405	4	37681	0.000201157	0.00386361	Lbp,Ptx3,Sftpd
2070	GO:0014909	smooth muscle cell migration	3	1405	4	37681	0.000201157	0.00386361	Plat,Plau,Itgb3
2363	GO:0061298	retina vasculature development in camera-type eye	3	1405	4	37681	0.000201157	0.00386361	Pdgfra,Pdgfrb,Cyp1b1
1219	GO:0010863	positive regulation of phospholipase C activity	3	1405	5	37681	0.000488886	0.00782498	Pdgfra,Pdgfrb,Flt1
1347	GO:0001957	intramembranous ossification	3	1405	5	37681	0.000488886	0.00782498	Col1a1,Mn1,Fgf18
1732	GO:0046879	hormone secretion	3	1405	5	37681	0.000488886	0.00782498	O3far1,Ltbp4,Lrp2
1977	GO:0032836	glomerular basement membrane development	3	1405	5	37681	0.000488886	0.00782498	Nid1,Wt1,Col4a4
2284	GO:0007044	cell-substrate junction assembly	3	1405	5	37681	0.000488886	0.00782498	Fn1,Itgb3,Tns1
1045	GO:0034109	homotypic cell-cell adhesion	3	1405	6	37681	0.000950588	0.0129141	Ppap2b,Ncam1,Cd24a
1943	GO:0060022	hard palate development	3	1405	6	37681	0.000950588	0.0129141	Fzd1,Sox11,Fzd2
2096	GO:2000378	negative regulation of reactive oxygen species metabolic process	3	1405	6	37681	0.000950588	0.0129141	Prdx2,Mycn,Cryab
2238	GO:0032964	collagen biosynthetic process	3	1405	6	37681	0.000950588	0.0129141	Col1a1,Col3a1,Col5a1
2297	GO:0050921	positive regulation of chemotaxis	3	1405	6	37681	0.000950588	0.0129141	Pdgfrb,Pdgfb,Thbs1
456	GO:0030166	proteoglycan biosynthetic process	3	1405	7	37681	0.00161737	0.0183105	Chst8,Man1c1,Igf1
843	GO:0051024	positive regulation of immunoglobulin secretion	3	1405	7	37681	0.00161737	0.0183105	Rbp4,Il33,Il6
1215	GO:0042473	outer ear morphogenesis	3	1405	7	37681	0.00161737	0.0183105	Tbx1,Prkra,Gas1
1291	GO:2000573	positive regulation of DNA biosynthetic process	3	1405	7	37681	0.00161737	0.0183105	Nox4,Pdgfrb,Pdgfb
1336	GO:0060429	epithelium development	3	1405	7	37681	0.00161737	0.0183105	Bmp4,Snai2,Sfrp4
1532	GO:0006625	protein targeting to peroxisome	3	1405	7	37681	0.00161737	0.0183105	Pex6,Agxt,Pex19
1829	GO:0003417	growth plate cartilage development	3	1405	7	37681	0.00161737	0.0183105	Thbs1,Rarb,Thbs3
707	GO:0060993	kidney morphogenesis	3	1405	8	37681	0.00251612	0.0251161	Gcnt1,Tshz3,Sox4
863	GO:0002011	morphogenesis of an epithelial sheet	3	1405	8	37681	0.00251612	0.0251161	Jag1,Hoxb4,Hoxb2
935	GO:0035239	tube morphogenesis	3	1405	8	37681	0.00251612	0.0251161	Wnt4,Gata4,Gata6
969	GO:0019800	peptide cross-linking via chondroitin 4-sulfate glycosaminoglycan	3	1405	8	37681	0.00251612	0.0251161	Mamdc2,Dcn,Bgn
1629	GO:0010763	positive regulation of fibroblast migration	3	1405	8	37681	0.00251612	0.0251161	Ddr2,Itgb3,Thbs1
1871	GO:0060346	bone trabecula formation	3	1405	8	37681	0.00251612	0.0251161	Col1a1,Fbn2,Thbs3
1923	GO:0060396	growth hormone receptor signaling pathway	3	1405	8	37681	0.00251612	0.0251161	Ghr,Stat3,Pik3r1
2020	GO:0045742	positive regulation of epidermal growth factor receptor signaling pathway	3	1405	8	37681	0.00251612	0.0251161	Afap1l2,Pde6h,Gpr30
2283	GO:0007184	SMAD protein import into nucleus	3	1405	8	37681	0.00251612	0.0251161	Tgfb2,Spnb2,Tgfb3
2356	GO:0071526	semaphorin-plexin signaling pathway	3	1405	8	37681	0.00251612	0.0251161	Plxna2,Plxnb1,Nrp1
2393	GO:0043206	fibril organization	3	1405	8	37681	0.00251612	0.0251161	Cst3,Col3a1,Col5a1
253	GO:0060947	cardiac vascular smooth muscle cell differentiation	3	1405	9	37681	0.00366987	0.033843	Pdgfrb,Pdgfb,Gata6
299	GO:0000904	cell morphogenesis involved in differentiation	3	1405	9	37681	0.00366987	0.033843	Krt8,Dab2,Lamb2
723	GO:0048843	negative regulation of axon extension involved in axon guidance	3	1405	9	37681	0.00366987	0.033843	Nrp1,Wnt5a,Sema3f
1502	GO:0001736	establishment of planar polarity	3	1405	9	37681	0.00366987	0.033843	Celsr1,Fzd6,Wnt5a
1510	GO:0045926	negative regulation of growth	3	1405	9	37681	0.00366987	0.033843	Ing4,Gpc3,Pnpt1
1565	GO:0031274	positive regulation of pseudopodium assembly	3	1405	9	37681	0.00366987	0.033843	Cdc42ep5,Cdc42ep1,Cdc42ep2
1692	GO:0001953	negative regulation of cell-matrix adhesion	3	1405	9	37681	0.00366987	0.033843	Hoxa7,Thbs1,Pik3r1
2107	GO:0016322	neuron remodeling	3	1405	9	37681	0.00366987	0.033843	Farp2,App,Ntn4
2220	GO:0043537	negative regulation of blood vessel endothelial cell migration	3	1405	9	37681	0.00366987	0.033843	Angpt2,Thbs1,Angpt4
2273	GO:0035567	non-canonical Wnt receptor signaling pathway	3	1405	9	37681	0.00366987	0.033843	Wnt4,Fzd7,Fzd6
208	GO:0048703	embryonic viscerocranium morphogenesis	3	1405	10	37681	0.00509804	0.0404503	Tbx1,Foxc2,Hoxa2
281	GO:0072001	renal system development	3	1405	10	37681	0.00509804	0.0404503	Bmp4,Gata3,Emx2
530	GO:0060384	innervation	3	1405	10	37681	0.00509804	0.0404503	Sulf2,Serpine2,Sulf1
1104	GO:0010243	response to organic nitrogen	3	1405	10	37681	0.00509804	0.0404503	Mgst1,Gnao1,Hmgcs1
1292	GO:0060065	uterus development	3	1405	10	37681	0.00509804	0.0404503	Rbp4,Gata3,Wnt5a
1423	GO:0008210	estrogen metabolic process	3	1405	10	37681	0.00509804	0.0404503	Pdgfra,Cyp1b1,H2-Ke6
1735	GO:0048103	somatic stem cell division	3	1405	10	37681	0.00509804	0.0404503	Tgfb2,Fzd7,Hoxb4
2158	GO:0043589	skin morphogenesis	3	1405	10	37681	0.00509804	0.0404503	Col1a1,Cdsn,Col1a2
480	GO:0043045	DNA methylation involved in embryo development	2	1405	2	37681	0.00138935	0.0163954	Zfp57,Dnmt3a
531	GO:0014846	esophagus smooth muscle contraction	2	1405	2	37681	0.00138935	0.0163954	Sulf2,Sulf1
975	GO:0042249	establishment of planar polarity of embryonic epithelium	2	1405	2	37681	0.00138935	0.0163954	Celsr1,Foxf2
1529	GO:0070171	negative regulation of tooth mineralization	2	1405	2	37681	0.00138935	0.0163954	Bcor,Aspn
1750	GO:0035990	tendon cell differentiation	2	1405	2	37681	0.00138935	0.0163954	Bmp4,Scx
2032	GO:0030825	positive regulation of cGMP metabolic process	2	1405	2	37681	0.00138935	0.0163954	Wnt5a,Fzd2
2063	GO:0038007	netrin-activated signaling pathway	2	1405	2	37681	0.00138935	0.0163954	Unc5a,Unc5b
2155	GO:0010512	negative regulation of phosphatidylinositol biosynthetic process	2	1405	2	37681	0.00138935	0.0163954	Pdgfb,Pdgfa
2294	GO:0010957	negative regulation of vitamin D biosynthetic process	2	1405	2	37681	0.00138935	0.0163954	Snai2,Snai1
2442	GO:2000096	positive regulation of Wnt receptor signaling pathway, planar cell polarity pathway	2	1405	2	37681	0.00138935	0.0163954	Dab2,Gpc3
2493	GO:0006097	glyoxylate cycle	2	1405	2	37681	0.00138935	0.0163954	Idh1,Idh2
2523	GO:0072262	metanephric glomerular mesangial cell proliferation involved in metanephros development	2	1405	2	37681	0.00138935	0.0163954	Pdgfrb,Pdgfb
2527	GO:0072126	positive regulation of glomerular mesangial cell proliferation	2	1405	2	37681	0.00138935	0.0163954	Itgb3,Pdgfb
2704	GO:0060466	activation of meiosis involved in egg activation	2	1405	2	37681	0.00138935	0.0163954	Plcb1,Camk2b
535	GO:0030201	heparan sulfate proteoglycan metabolic process	2	1405	3	37681	0.00406457	0.0337905	Sulf2,Sulf1
794	GO:0003192	mitral valve formation	2	1405	3	37681	0.00406457	0.0337905	Gata4,Zfpm1
825	GO:0007181	transforming growth factor beta receptor complex assembly	2	1405	3	37681	0.00406457	0.0337905	Acvr1c,Eid2
1370	GO:0014834	satellite cell maintenance involved in skeletal muscle regeneration	2	1405	3	37681	0.00406457	0.0337905	Fzd7,Igf1
1494	GO:0071375	cellular response to peptide hormone stimulus	2	1405	3	37681	0.00406457	0.0337905	Irf1,Il18
1538	GO:0018401	peptidyl-proline hydroxylation to 4-hydroxy-L-proline	2	1405	3	37681	0.00406457	0.0337905	P4hb,P4ha2
1712	GO:0019884	antigen processing and presentation of exogenous antigen	2	1405	3	37681	0.00406457	0.0337905	Psme1,Psme2
1746	GO:0035993	deltoid tuberosity development	2	1405	3	37681	0.00406457	0.0337905	Bmp4,Scx
1748	GO:0061035	regulation of cartilage development	2	1405	3	37681	0.00406457	0.0337905	Bmp4,Scx
1791	GO:0033363	secretory granule organization	2	1405	3	37681	0.00406457	0.0337905	Serpine2,Aqp1
1820	GO:0021782	glial cell development	2	1405	3	37681	0.00406457	0.0337905	Sox11,Sox4
1824	GO:0060563	neuroepithelial cell differentiation	2	1405	3	37681	0.00406457	0.0337905	Sox11,Sox4
1826	GO:0003289	atrial septum primum morphogenesis	2	1405	3	37681	0.00406457	0.0337905	Gata4,Sox4
1876	GO:0090331	negative regulation of platelet aggregation	2	1405	3	37681	0.00406457	0.0337905	Serpine2,Prkg1
2011	GO:0055099	response to high density lipoprotein particle stimulus	2	1405	3	37681	0.00406457	0.0337905	Adam17,Abca1
2030	GO:0003150	muscular septum morphogenesis	2	1405	3	37681	0.00406457	0.0337905	Fzd1,Fzd2
2109	GO:0072112	glomerular visceral epithelial cell differentiation	2	1405	3	37681	0.00406457	0.0337905	Foxc2,Wt1
2197	GO:0001757	somite specification	2	1405	3	37681	0.00406457	0.0337905	Dll1,Meox1
2264	GO:0072193	ureter smooth muscle cell differentiation	2	1405	3	37681	0.00406457	0.0337905	Bmp4,Tshz3
2337	GO:0032317	regulation of Rap GTPase activity	2	1405	3	37681	0.00406457	0.0337905	Dgki,Epha4
2550	GO:2000146	negative regulation of cell motility	2	1405	3	37681	0.00406457	0.0337905	Slc9a3r1,Gata3
2564	GO:0072277	metanephric glomerular capillary formation	2	1405	3	37681	0.00406457	0.0337905	Pdgfra,Pdgfrb
2746	GO:0001838	embryonic epithelial tube formation	2	1405	3	37681	0.00406457	0.0337905	Shank3,Wnt4

## Sheet: KEGG KOR-up
Id	Items	KEGG	Support	List size	Reference Support	Reference size	Hyp	Hyp_c	Genes
44	Kegg:04510	Focal adhesion	43	1405	199	37681	6.40087e-16	6.46488e-14	Pdgfra,Col4a4,Myl12b,Pdgfa,Col11a1,Shc2,Lamb2,Col6a3,Itga9,Myl9,Itgb3,Col4a1,Itga1,Col4a2,Col6a1,Myl7,Flt1,Figf,Thbs3,Lamc1,Itgb5,Egfr,Col5a3,Col3a1,Thbs2,Igf1,Col4a5,Col4a6,Itga6,Pik3r1,Col6a2,Col5a1,Fn1,Mapk9,Pdgfrb,Pdgfc,Itga11,Lama4,Col1a2,Kdr,Col1a1,Thbs1,Pdgfb
15	Kegg:05200	Pathways in cancer	42	1405	321	37681	1.94291e-07	9.81167e-06	Pdgfra,Col4a4,Fzd2,Fzd4,Pdgfa,Lef1,Lamb2,Wnt4,Col4a1,Fgf1,Col4a2,Fzd1,Figf,Zbtb16,Gli2,Plcg1,Pparg,Fzd6,Lamc1,Fgf18,Egfr,Igf1,Traf5,Col4a5,Col4a6,Tgfb3,Itga6,Pik3r1,Fn1,Bmp4,Mapk9,Pdgfrb,Rarb,Il6,Cdh1,Wnt5a,Lama4,Fzd7,Stat3,Cblb,Tgfb2,Pdgfb
117	Kegg:04512	ECM-receptor interaction	30	1405	86	37681	1.77933e-16	3.59425e-14	Col4a4,Sdc4,Col11a1,Lamb2,Col6a3,Itga9,Itgb3,Col4a1,Itga1,Col4a2,Col6a1,Npnt,Thbs3,Lamc1,Itgb5,Col5a3,Col3a1,Thbs2,Col4a5,Col4a6,Sdc3,Itga6,Col6a2,Col5a1,Fn1,Itga11,Lama4,Col1a2,Col1a1,Thbs1
43	Kegg:04060	Cytokine-cytokine receptor interaction	30	1405	244	37681	0.00117455	0.0296575	Osmr,Pdgfra,Tnfsf18,Pdgfa,Inhbb,Il22ra1,Tnfrsf19,Lifr,Acvr2b,Ccl7,Ccl9,Flt1,Figf,Cxcl15,Tnfrsf21,Tnfsf15,Egfr,Cxcl12,Il1r1,Tgfb3,Ccl25,Pdgfrb,Ghr,Il6,Il18,Pdgfc,Tgfb2,Ccl17,Kdr,Pdgfb
123	Kegg:05146	Amoebiasis	28	1405	114	37681	1.21854e-10	8.20481e-09	Col4a4,Col11a1,Serpinb1a,Lamb2,Col4a1,Col4a2,Rab5a,Gna14,Tlr2,Lamc1,Serpinb6b,Col5a3,Col3a1,Col4a5,Col4a6,Il1r1,Tgfb3,Pik3r1,Col5a1,Fn1,Il6,Lama4,Serpinb9,Col1a2,Tgfb2,Plcb1,5430435G22Rik,Col1a1
97	Kegg:04360	Axon guidance	24	1405	130	37681	8.84873e-06	0.000357489	Unc5c,Unc5a,Sema5a,Unc5b,Plxna2,Epha4,Gnai1,Ephb4,Efnb1,Ephb6,Ntn4,Sema4f,Slit3,Nck2,Efna5,Plxnb1,Plxnb3,Sema3f,Nrp1,Dpysl2,Srgap1,Sema3b,Cxcl12,Nfatc4
12	Kegg:04010	MAPK signaling pathway	22	1405	263	37681	0.000386943	0.00217118	Pdgfra,Pdgfa,Ddit3,Fgf1,Map2k6,Hspa1a,Rasgrp3,Mras,Fgf18,Egfr,Dusp4,Il1r1,Tgfb3,Map4k3,Nfatc4,Mapk9,Pdgfrb,Mapk7,Cacna1g,Tgfb2,Cacna2d1,Pdgfb
101	Kegg:04141	Protein processing in endoplasmic reticulum	18	1405	161	37681	3.46587	0.000350053	Ssr1,Ube2j1,Ddit3,Casp12,Sec61g,Erp29,Hspa1a,Calr,P4hb,Man1a,Syvn1,Eif2s1,Man1c1,Mapk9,Canx,Xbp1,Rrbp1,Cryab
74	Kegg:04020	Calcium signaling pathway	18	1405	174	37681	9.61092	0.000746695	Pdgfra,Adcy3,Bst1,Gna14,Plcg1,Egfr,Hrh1,Adrb1,Tbxa2r,Adra1d,Cysltr1,Ptk2b,Pdgfrb,Plce1,Camk2b,Cacna1g,Plcd1,Plcb1
29	Kegg:04974	Protein digestion and absorption	18	1405	78	37681	4.43278e-05	0.00149237	Col4a4,Col11a1,Slc7a7,Col6a3,Col4a1,Col4a2,Col6a1,Col5a3,Col3a1,Col4a5,Col4a6,Xpnpep2,Col6a2,Col12a1,Col5a1,Cpa2,Col1a2,Col1a1
13	Kegg:04144	Endocytosis	18	1405	213	37681	0.00111945	0.0050251	Pdgfra,Ehd2,Agap1,Psd3,Dab2,Hspa1a,Flt1,Rab5a,Smad6,Pard6g,Egfr,Adrb1,Tgfb3,Fam125b,Arfgap1,Cblb,Tgfb2,Kdr
84	Kegg:04310	Wnt signaling pathway	16	1405	150	37681	0.000161152	0.00108509	Fzd2,Fzd4,Lef1,Wnt4,Prickle1,Fzd1,Fzd6,Nfatc4,Frat2,Mapk9,Camk2b,Wnt5a,Sfrp4,Fzd7,Plcb1,Daam2
91	Kegg:04145	Phagosome	16	1405	163	37681	0.000415922	0.00215426	Itgb3,Tuba1a,Olr1,Sec61g,Rab5a,Tlr2,Thbs3,Mrc2,Itgb5,Sftpd,Calr,Thbs2,Canx,Rilp,5430435G22Rik,Thbs1
3	Kegg:04514	Cell adhesion molecules (CAMs)	15	1405	143	37681	0.000306166	0.0018741	Sdc4,Cd6,Itga9,Icos,Cadm1,Cdh3,Vcam1,Selp,Vcan,Cldn15,Sdc3,Itga6,Jam2,Cdh1,Ncam1
20	Kegg:04062	Chemokine signaling pathway	15	1405	177	37681	0.00271369	0.0107483	Hck,Shc2,Gnai1,Adcy3,Ccl7,Ccl9,Cxcl15,Gngt2,Cxcl12,Pik3r1,Ptk2b,Ccl25,Stat3,Plcb1,Ccl17
5	Kegg:04670	Leukocyte transendothelial migration	14	1405	117	37681	0.000120552	0.0008697	Myl12b,Gnai1,Myl9,Myl7,Thy1,Vcam1,Rapgef3,Plcg1,Cldn15,Ezr,Cxcl12,Pik3r1,Ptk2b,Jam2
25	Kegg:05145	Toxoplasmosis	14	1405	125	37681	0.000243861	0.00153937	Lamb2,Gnai1,Map2k6,Gnao1,Hspa1a,Tlr2,Lamc1,Tgfb3,Itga6,Pik3r1,Mapk9,Lama4,Stat3,Tgfb2
158	Kegg:05222	Small cell lung cancer	13	1405	85	37681	1.55094	0.000184288	Col4a4,Lamb2,Col4a1,Col4a2,Lamc1,Traf5,Col4a5,Col4a6,Itga6,Pik3r1,Fn1,Rarb,Lama4
45	Kegg:04540	Gap junction	13	1405	86	37681	1.76529	0.000198104	Pdgfra,Pdgfa,Gnai1,Tuba1a,Adcy3,Egfr,Adrb1,Prkg1,Pdgfrb,Mapk7,Pdgfc,Plcb1,Pdgfb
4	Kegg:04530	Tight junction	13	1405	132	37681	0.00135293	0.00594114	Tjp2,Myl12b,Gnai1,Spnb2,Myl9,Myl7,Epb4.1l3,Mras,Cldn15,Pard6g,Jam2,Magi1,Ppp2r2b
118	Kegg:05144	Malaria	13	1405	44	37681	0.000450094	0.0129884	Sdc4,Vcam1,Selp,Tlr2,Thbs3,Cd81,Thbs2,Tgfb3,Sdc3,Il6,Il18,Tgfb2,Thbs1
116	Kegg:04350	TGF-beta signaling pathway	12	1405	84	37681	6.51931	0.000548708	Inhbb,Acvr1c,Acvr2b,Id4,Thbs3,Smad6,Thbs2,Tgfb3,Bmp4,Dcn,Tgfb2,Thbs1
39	Kegg:05142	Chagas disease (American trypanosomiasis)	12	1405	100	37681	0.000351263	0.00202729	Gnai1,Gnao1,Gna14,Tlr2,Calr,Tgfb3,Pik3r1,Mapk9,Ppp2r2b,Il6,Tgfb2,Plcb1
50	Kegg:05218	Melanoma	11	1405	71	37681	6.11465	0.000537026	Pdgfra,Pdgfa,Fgf1,Fgf18,Egfr,Igf1,Pik3r1,Pdgfrb,Cdh1,Pdgfc,Pdgfb
83	Kegg:04146	Peroxisome	11	1405	78	37681	0.000146483	0.00102033	Agxt,Amacr,Idh2,Acaa1b,Acaa1a,Idh1,Phyh,Mvk,Pex19,Pex6,Slc25a17
128	Kegg:00982	Drug metabolism - cytochrome P450	11	1405	87	37681	0.000388897	0.00212316	Cyp2b10,Aox1,Mgst1,Aldh3a1,Mgst2,Cyp2c55,Gstm1,Gstm6,Gsto2,Gstt1,Aldh3b1
49	Kegg:05215	Prostate cancer	11	1405	89	37681	0.000474	0.0023937	Pdgfra,Pdgfa,Lef1,Creb3l2,Egfr,Igf1,Pik3r1,Creb3l1,Pdgfrb,Pdgfc,Pdgfb
76	Kegg:04270	Vascular smooth muscle contraction	11	1405	115	37681	0.00385392	0.0146885	Myl9,Ppp1r14a,Actg2,Adcy3,Cald1,Acta2,Kcnmb4,Adra1d,Mrvi1,Prkg1,Plcb1
88	Kegg:05217	Basal cell carcinoma	10	1405	55	37681	3.18631	0.000338755	Fzd2,Fzd4,Lef1,Wnt4,Fzd1,Gli2,Fzd6,Bmp4,Wnt5a,Fzd7
48	Kegg:05214	Glioma	10	1405	62	37681	9.24916	0.000747332	Pdgfra,Pdgfa,Shc2,Plcg1,Egfr,Igf1,Pik3r1,Pdgfrb,Camk2b,Pdgfb
148	Kegg:03320	PPAR signaling pathway	10	1405	79	37681	0.000700166	0.00328915	Cpt1a,Lpl,Angptl4,Olr1,Acaa1b,Fads2,Acaa1a,Pparg,Fabp7,Scd2
147	Kegg:00071	Fatty acid metabolism	9	1405	45	37681	3.57855	0.000344222	Cpt1a,Hadh,Aldh1a1,Acaa1b,Aldh7a1,Acaa1a,Aldh1b1,Echs1,Acaa2
124	Kegg:00010	Glycolysis / Gluconeogenesis	9	1405	59	37681	0.000317982	0.00188919	Aldh1a1,Hkdc1,Aldh7a1,Pgam2,Aldh3a1,Galm,Aldh1b1,Eno3,Aldh3b1
67	Kegg:05412	Arrhythmogenic right ventricular cardiomyopathy (ARVC)	9	1405	74	37681	0.00170058	0.00730886	Lef1,Itga9,Itgb3,Itga1,Des,Itgb5,Itga6,Itga11,Cacna2d1
37	Kegg:04610	Complement and coagulation cascades	9	1405	76	37681	0.0020519	0.0086351	C3ar1,Tfpi,C1s,Plat,Masp1,Plau,Cfh,Serping1,Gm5077
78	Kegg:04912	GnRH signaling pathway	9	1405	95	37681	0.00906417	0.0295317	Mmp14,Map2k6,Adcy3,Egfr,Ptk2b,Mapk9,Camk2b,Mapk7,Plcb1
156	Kegg:00380	Tryptophan metabolism	8	1405	44	37681	0.000196159	0.00127819	Hadh,Cyp1b1,Aldh1a1,Aldh7a1,Ddc,Aox1,Aldh1b1,Echs1
168	Kegg:00480	Glutathione metabolism	8	1405	50	37681	0.000487684	0.00240274	Idh2,Mgst1,Idh1,Mgst2,Gstm1,Gstm6,Gsto2,Gstt1
132	Kegg:00561	Glycerolipid metabolism	8	1405	51	37681	0.000559715	0.00269196	Dak,Lpl,Ppap2b,Aldh1a1,Aldh7a1,Agpat4,Aldh1b1,Dgki
85	Kegg:04520	Adherens junction	8	1405	72	37681	0.00529813	0.0187758	Lef1,Lmo7,Ptprb,Snai2,Egfr,Farp2,Cdh1,Snai1
80	Kegg:04970	Salivary secretion	8	1405	74	37681	0.00625226	0.0210493	Aqp5,Adcy3,Bst1,Adrb1,Adra1d,Cst3,Prkg1,Plcb1
131	Kegg:05323	Rheumatoid arthritis	8	1405	81	37681	0.0106387	0.0330619	Mmp3,Flt1,Tlr2,Cxcl12,Tgfb3,Il6,Il18,Tgfb2
96	Kegg:04012	ErbB signaling pathway	8	1405	87	37681	0.0159301	0.046636	Shc2,Nck2,Plcg1,Egfr,Pik3r1,Mapk9,Camk2b,Cblb
125	Kegg:00340	Histidine metabolism	7	1405	28	37681	0.05869	0.000538881	Aldh1a1,Carns1,Aldh7a1,Ddc,Aldh3a1,Aldh1b1,Aldh3b1
138	Kegg:00310	Lysine degradation	7	1405	49	37681	0.00215513	0.00888442	Hadh,Aass,Aldh1a1,Aldh7a1,Aldh1b1,Echs1,Tmlhe
162	Kegg:04621	NOD-like receptor signaling pathway	7	1405	56	37681	0.0046467	0.0170661	Nlrp1a,Pstpip1,Naip2,Card6,Mapk9,Il6,Il18
28	Kegg:05212	Pancreatic cancer	7	1405	70	37681	0.0153707	0.0456601	Figf,Egfr,Tgfb3,Pik3r1,Mapk9,Stat3,Tgfb2
182	Kegg:00650	Butanoate metabolism	6	1405	30	37681	0.000731245	0.00335708	Hadh,Bdh1,Abat,Bdh2,Hmgcs1,Echs1
99	Kegg:00350	Tyrosine metabolism	6	1405	37	37681	0.00229314	0.00926429	Aoc3,Ddc,Aox1,Aldh3a1,Fah,Aldh3b1
40	Kegg:05150	Staphylococcus aureus infection	6	1405	50	37681	0.0104155	0.0328738	C3ar1,Selp,C1s,Masp1,Cfh,Gm5077
195	Kegg:04340	Hedgehog signaling pathway	6	1405	54	37681	0.0149419	0.0450486	Wnt4,Lrp2,Gli2,Gas1,Bmp4,Wnt5a
100	Kegg:00360	Phenylalanine metabolism	5	1405	18	37681	0.000408381	0.00217087	Aoc3,Ddc,Prdx6,Aldh3a1,Aldh3b1
173	Kegg:00512	Mucin type O-Glycan biosynthesis	5	1405	27	37681	0.00291252	0.011314	Gcnt1,St3gal1,Galntl2,Galnt10,Wbscr17
165	Kegg:05143	African trypanosomiasis	5	1405	31	37681	0.00542079	0.0185593	Vcam1,Il6,Il18,Lama4,Plcb1
188	Kegg:00640	Propanoate metabolism	5	1405	31	37681	0.00542079	0.0185593	Aldh1a1,Abat,Aldh7a1,Aldh1b1,Echs1
190	Kegg:00260	Glycine, serine and threonine metabolism	5	1405	34	37681	0.0080983	0.0268173	Agxt,Aoc3,Gamt,Sardh,Aldh7a1
38	Kegg:05020	Prion diseases	5	1405	35	37681	0.00916373	0.0293821	Casp12,Hspa1a,Lamc1,Il6,Ncam1
199	Kegg:00062	Fatty acid elongation in mitochondria	4	1405	8	37681	0.000119445	0.000893622	Hadh,Echs1,Ppt2,Acaa2
184	Kegg:01040	Biosynthesis of unsaturated fatty acids	4	1405	25	37681	0.0130245	0.0398628	Acaa1b,Fads2,Acaa1a,Scd2
181	Kegg:00072	Synthesis and degradation of ketone bodies	3	1405	10	37681	0.00509804	0.0183894	Bdh1,Bdh2,Hmgcs1
143	Kegg:00604	Glycosphingolipid biosynthesis - ganglio series	3	1405	15	37681	0.0168214	0.0471933	B4galnt1,St3gal1,B3galt4
179	Kegg:00533	Glycosaminoglycan biosynthesis - keratan sulfate	3	1405	15	37681	0.0168214	0.0471933	B4galt3,B4galt4,St3gal1
200	Kegg:00120	Primary bile acid biosynthesis	3	1405	15	37681	0.0168214	0.0471933	Amacr,Cyp39a1,Ch25h
201	Kegg:00300	Lysine biosynthesis	2	1405	3	37681	0.00406457	0.0152045	Aass,Aldh7a1

## Sheet: CC KOR-up
Id	Items	Cellular component	Support	List size	Reference Support	Reference size	Hyp	Hyp_c	Genes
13	GO:0016020	membrane	479	1405	5723	37681	2.69016e-67	1.10297e-64	Scn10a,Shank3,Clu,Chl1,Itm2c,Slc12a8,Lsp1,Gpc6,Vasn,Cbfa2t3,Tmem143,Fzd1,Gxylt2,Ndufv2,Chst8,Plxna2,Tmem125,Pex6,BC005764,Mamdc2,Jam2,Ica1,Mertk,B4galt4,Ephb6,Dhrs3,Cysltr1,Stra6,Rtn2,Gnai1,Osmr,Cldn15,Rtn1,Mst1r,Slco1a5,Ppap2b,Man1a,Vnn1,Syvn1,Fkbp9,Fat1,Tmed3,Vldlr,Unc5c,Crb2,Gnptab,St3gal1,Slc43a2,Adam17,Nox4,Galnt10,Fzd4,Fam19a5,Panx1,Tlr2,Dysf,Spry1,Tmem151a,Sytl2,Sec16b,Slc22a23,Gm98,Slc24a…
5	GO:0005737	cytoplasm	393	1405	5026	37681	1.8681e-45	1.9148e-43	Sult6b1,Meg3,Shank3,Clu,Fzd1,Mdfi,Ppm1e,Akr1e1,Dnahc8,Ddx3y,Cdc123,Cytip,Col1a1,Pex6,Ica1,Mertk,Podn,Aass,Nrbf2,Itih4,Gnai1,Npm1,Selm,Epb4.1l4a,Plcb1,Prdx2,Tagln,Mical1,Arf5,Ddc,Pparg,Adam17,Dnpep,Gm4924,Des,Whrn,Pknox2,Mapk9,Wnt4,Bmp4,Fzd4,Afap1l2,Tlr2,Spry1,Fbln5,Sytl2,Gipc2,Mvk,Fermt2,Cfh,Sept5,Abi3,Tgfb2,Cbr3,Mapk7,Ppl,Nexn,Scly,Magi1,Mzt1,1600002K03Rik,Cdk14,Mmp14,Lef1,Hadh,Usp33,Tgm2,Traf5,…
31	GO:0016021	integral to membrane	359	1405	5398	37681	1.07961e-24	5.533e-25	Scn10a,Chl1,Itm2c,Slc12a8,Vasn,Tmem143,Fzd1,Gxylt2,Chst8,Plxna2,Tmem125,BC005764,Jam2,Mertk,B4galt4,Ephb6,Dhrs3,Cysltr1,Stra6,Rtn2,Osmr,Cldn15,Rtn1,Mst1r,Slco1a5,Ppap2b,Man1a,Vnn1,Syvn1,Fat1,Tmed3,Vldlr,Unc5c,Crb2,Gnptab,St3gal1,Slc43a2,Adam17,Nox4,Galnt10,Fzd4,Fam19a5,Panx1,Tlr2,Dysf,Tmem151a,Slc22a23,Gm98,Slc24a3,Igsf8,Sirpa,Mgst1,Tlcd1,Ube2j1,1600002K03Rik,Slc7a7,Mmp14,Itga9,Chpf,Gm12824,Pcdhb…
19	GO:0005634	nucleus	328	1405	4867	37681	7.62838e-23	3.47515e-21	Meg3,Mmp3,Clu,Cbfa2t3,Mdfi,Ppm1e,Ddx3y,Slfn5,L3mbtl3,Ica1,Hoxb7,Hic1,Irx2,Hoxb3,Nrbf2,Gnai1,Npm1,Selm,E2f6,Hoxb8,Plcb1,Syvn1,Lox,Setbp1,Fat1,Hoxc5,Vldlr,Ddx39b,Hoxb5,Pparg,Gnptab,Smarca2,Gm4924,Rapgef5,Speg,Sub1,Ppargc1a,Pknox2,Mapk9,Tceal5,Afap1l2,Ing4,Oit3,Cstf2t,Sytl2,Fermt2,Gm98,Cfh,Prrx1,Angpt2,Mtus1,Cbr3,Mapk7,Mgmt,Mgst1,Ppl,Magi1,Cdk14,Lef1,Hadh,Zfp354c,Smarca1,Nova1,Spats2l,Pbxip1,Adrb1,N…
9	GO:0005886	plasma membrane	254	1405	2782	37681	1.5156e-37	1.2428e-35	Scn10a,Shank3,Chl1,Lsp1,Gpc6,Fzd1,Jam2,Ephb6,Cysltr1,Stra6,Itih4,Gnai1,Cldn15,Mst1r,Slco1a5,Vnn1,Fat1,Arf5,Unc5c,Slc43a2,Adam17,Nox4,Wnt4,Fzd4,Afap1l2,Panx1,Tlr2,Dysf,Sytl2,Cald1,Cfh,Slc24a3,Sept5,Angpt2,Igsf8,Mtus1,Ppl,Magi1,Slc7a7,Cdk14,Ehd2,Tgm2,Pcdhb22,Pcdh19,Pcdhb17,Adrb1,Notch3,Plcg1,Podxl,Slc9a3r1,Pcdhb21,O3far1,Ptgs1,Mcam,Pkd1,Hdac11,Ddr2,Pdgfra,Pde2a,Enpep,Tjp2,Slc2a3,Slc11a1,Cdk5r1,Cels…
22	GO:0005576	extracellular region	189	1405	1426	37681	2.10546e-48	2.87746e-46	Mmp3,Clu,Chl1,Tgfbi,Gpc6,Smoc2,Thbs2,Col1a1,Enho,Mamdc2,Ccdc80,Col4a1,Podn,Ephb6,Rbp4,Ltbp3,Vcan,Adamtsl1,Lox,BC028528,Adamts5,Adamts1,Prss48,Fam132b,St3gal1,Wfdc12,Adam17,Wnt4,Bmp4,Fam19a5,Fbln5,Ccl7,Angpt2,Tgfb2,Adamts16,Htra3,4930486L24Rik,Loxl1,Igfbp2,Col27a1,Rnls,Serpinf1,Nppb,Pxdn,Prss23,Col8a2,Cp,Fam20a,Cst3,Nid1,Defb25,Lrrc17,Fgf1,Tnfrsf19,Lbp,Ptx3,Fjx1,Alkbh7,Nid2,Mmp11,Plat,Omd,Col6a1,E…
27	GO:0005622	intracellular	145	1405	1845	37681	1.66743e-12	5.69706e-11	Shank3,Cbfa2t3,Zfp704,Sipa1l2,Plxna2,Mertk,Hic1,Gnai1,Npm1,1700019E19Rik,Plcb1,Arf5,Des,Rapgef5,Serpinb6b,Tlr2,Cstf2t,Sytl2,Plekhg2,Abi3,Capn5,Naip2,Rcan2,Zfp354c,Gnao1,Adrb1,Rapgef3,Plcg1,Slc9a3r1,Tead2,Zfp354b,Lats1,Zfp57,Pkd1,Pde2a,Celsr1,Farp2,Pes1,Plxnb1,Sgsm1,Arf4,Snai2,Sparc,Tifa,Zfp521,Casp4,Prkra,Gli2,Ralgps2,Diras2,Zfp2,Plcd1,Gata3,Il1r1,Rab9,Prex2,Mrpl36,Rasl10b,Trim13,Rnf125,Dclk1,Dep…
17	GO:0005615	extracellular space	111	1405	724	37681	3.81618e-32	2.60772e-30	Mmp3,Clu,Tgfbi,Col1a1,Sulf2,Podn,Rbp4,Fn1,Vcan,Vnn1,Vldlr,Wnt4,Bmp4,Fbln5,Ccl7,Cfh,Angpt2,Tgfb2,Cmtm8,Igfbp2,Serpinf1,Nppb,Pxdn,Cp,Cst3,Lrrc17,Fgf1,Lbp,Pspn,Anxa1,Fjx1,Plat,Bmp1,Sparc,Col6a2,Serpine2,Pdgfc,Vcam1,Col3a1,Dcn,Plau,Serpinb9,Lpl,Tgfb3,Dpt,Cxcl15,Smpdl3a,Igfbp6,Afp,Copa,Thbs1,Wnt5a,Gdf1,Fbln1,Angptl4,Tfpi,Serpinb1a,Igfbp3,Fbn1,Mmp13,Aoc3,Adamts9,Ctgf,Tnfsf15,Col6a3,Pcsk6,BC096441,Ptprg…
54	GO:0005794	Golgi apparatus	90	1405	914	37681	7.16562e-12	2.25993e-10	Itm2c,Lsp1,Cbfa2t3,Chst8,Sulf2,Ica1,B4galt4,Selm,Man1a,Tmed3,Arf5,Gnptab,St3gal1,Syn1,Wnt4,Galnt10,Sytl2,Sec16b,Mtus1,Chpf,Tmem132a,B4galt6,Bend5,Ptgs1,Pkd1,Pde2a,Sgsm1,Arf4,Asap2,Rnf128,Sort1,B3galt4,Pde3b,Zfpl1,Aplp1,Pja2,Igfbp6,Copa,Nsg1,Casq1,Mmp13,Ctgf,B4galnt1,Abca1,Mlana,Pcsk6,App,Plce1,Wbscr17,Rnd3,Clint1,Gosr2,Calr,Smpd3,Gcnt1,Tg,Scamp5,Hck,Prkg1,St6gal1,B4galt3,Cdc42ep1,St6galnac2,Man1c…
97	GO:0005578	proteinaceous extracellular matrix	81	1405	242	37681	3.6658e-50	7.51489e-47	Mmp3,Chl1,Tgfbi,Gpc6,Smoc2,Col1a1,Mamdc2,Ccdc80,Col4a1,Podn,Ltbp3,Fn1,Vcan,Adamtsl1,Lox,Adamts5,Adamts1,Wnt4,Bmp4,Adamts16,Loxl1,Tgm2,Cpz,Col27a1,Pxdn,Col8a2,Nid1,Fgf1,Nid2,Mmp11,Omd,Col6a1,Sparc,Postn,Col6a2,Adamts7,Timp3,Ptn,Npnt,Col3a1,Dcn,Adamts10,Dpt,Smoc1,Efemp2,Wnt5a,Fbln1,Angptl4,Mfap5,Fbn1,Mmp13,Col4a2,Adamts9,Ctgf,Gpc3,Col5a1,Emilin1,Bgn,Col1a2,Mmp17,Col4a4,Ogn,Spon2,Col12a1,Optc,Adamts…
37	GO:0005783	endoplasmic reticulum	79	1405	948	37681	3.12603e-06	7.53925e-05	Clu,Sulf2,Mamdc2,Rtn2,Rtn1,Selm,Ppap2b,Syvn1,Fkbp9,Tmed3,Pdia5,Ppt2,Nox4,Panx1,Sec16b,Ifi47,Mgst1,Ube2j1,Tmem132a,Cyp39a1,Pxdn,Ptgs1,Lass4,Pde2a,Cst3,Erp29,Ch25h,Rnf128,Ptn,Rcn3,Sort1,Fkbp7,Pde3b,Msrb3,Tm7sf2,P4hb,Lctl,Tmem109,Trim13,Cyp1b1,Pja2,Fads2,Mgst2,Tpbg,Ikbip,Fkbp14,Aqp5,Aldh3a1,Scd2,Cyp2c55,Rrbp1,Canx,Cnih2,Calr,Thy1,Mmp23,Sema4f,Casp12,Creb3l1,Tg,Ephx1,H13,Shisa2,Rcn1,Gpr30,Lrp2,Zdhhc1…
2	GO:0005856	cytoskeleton	74	1405	851	37681	1.87748e-06	4.81103e-05	Dnahc8,Gnai1,Npm1,Epb4.1l4a,Mical1,Des,Fermt2,Sept5,Ppl,Nexn,Mzt1,Acta2,Pbxip1,Synm,Camk2b,Ttc21b,Lats1,Frmd8,Cnn1,Pdlim2,Farp2,Mks1,Spnb2,Myo3b,Pfn2,Kif26b,Hspb7,Map1lc3a,Spna1,Mtss1,Psrc1,Ppp2r2b,Pdlim7,Capzb,Marcks,Actg2,Nedd9,Lcp1,Crmp1,Cdc42ep5,Ezr,Fhod3,Dynlt3,Tuba1a,Mid1,Shroom2,Frmd4b,Pstpip1,Ptpn13,Myo7a,Palld,Sgce,Cc2d2a,Eml2,Tmsb4x,Jtb,Sncg,Hck,Afap1,Akap12,Kif21b,Cdc42ep1,Mybpc3,Plekh…
18	GO:0005829	cytosol	74	1405	898	37681	2.20184e-05	0.000475134	Pex6,Ica1,Gstt1,Npm1,Plcb1,Prdx2,Pparg,Ppargc1a,Mapk9,Rassf9,Mvk,Cbr3,Mapk7,Cdk14,Peli2,Tgm2,Camk2b,Plcg1,Grb10,Pdgfra,Pde2a,Fgf1,Nrp1,Prdx6,Sik1,Serpine2,Idh1,Omp,Ahcy,Kdr,Foxo6,Map1lc3a,Hmgcs1,Plcd1,Psrc1,Ppp2r2b,Serpinb9,Dpysl2,Lcp1,Ezr,Agap1,Tub,Aldh3a1,Ctgf,Plce1,Myo7a,Calr,Thy1,Rerg,Casp12,Pth1r,Tmsb4x,Prickle1,Zbtb16,Thra,Nat2,Npy1r,Cryab,Hdac5,Tbxa2r,Fzd2,Pik3r1,Cacna1g,Plscr1,Pgam2,Nfatc…
112	GO:0009986	cell surface	58	1405	349	37681	1.11129e-16	4.14208e-15	Fzd1,Sulf2,Vldlr,Adam17,Wnt4,Fzd4,Tlr2,Tgfb2,Tjp2,Slc11a1,Pdlim2,Ncam1,Plat,Nrp1,Rtn4rl1,Adamts7,Vcam1,Sort1,Il1r1,Plau,P4hb,Gpm6a,Itgb3,Lpl,Tgfb3,Acvr2b,Pdgfb,Wnt5a,Cd93,Acvr1c,Aoc3,Abca1,Pcsk6,App,Scube3,Ephb4,Ghr,Bgn,Calr,Thy1,Gpr126,Sfrp4,Cd6,H13,Igf2r,Entpd6,Mrc2,Pdgfa,Cryab,Wisp2,Itga6,Egfr,Cdh1,Col23a1,Sdc4,Rspo2,Cd24a,Sulf1
55	GO:0005624	membrane fraction	54	1405	461	37681	1.40261e-08	3.83381e-07	Itm2c,Gnai1,Slco1a5,Plcb1,Vldlr,Whrn,Sytl2,Cald1,Itga9,Ehd2,Gnao1,Synm,Adrb1,Pkd1,Cdk5r1,Celsr1,Eno3,Abcg2,Serpine2,Hrh1,Kdr,Gli2,Plcd1,Itga1,Ppp2r2b,Itgb3,Aplp1,Begain,Fads2,Wnt5a,Mgst2,C1qtnf5,Ptprn,Scnn1a,Abca1,App,Plce1,Npr3,H2-Ke6,Enpp5,Igf2r,Entpd6,Selp,Flot1,Adcy3,Pik3r1,Slit3,9030425E11Rik,Arhgdig,Aqp1,Scn3a,Lrp2,Cd24a,Psd3
123	GO:0031012	extracellular matrix	47	1405	133	37681	3.7064e-29	2.17089e-26	Mmp3,Smoc2,Thbs2,Col1a1,Mamdc2,Ccdc80,Fn1,Adamts5,Adamts1,Wnt4,Fbln5,Tgfb2,Adamts16,Mmp14,Loxl1,Pxdn,Mmp11,Col6a1,Sparc,Col6a2,Serpine2,Adamts7,Col3a1,Dcn,Adamts10,Lpl,Tgfb3,Wnt5a,Olfml2b,Fbn1,Mmp13,Col6a3,Pcsk6,Col5a1,Abi3bp,Bgn,Calr,Mmp23,Col5a3,Mmp17,Adamts2,Rell2,Fmod,Plscr1,Lamc1,Col11a1,Adamts4
42	GO:0030054	cell junction	40	1405	508	37681	0.895956	0.000118497	Shank3,Jam2,Ica1,Cldn15,Fat1,Hoxc5,Nox4,Syn1,Panx1,Fermt2,Ppl,Nexn,Magi1,4930486L24Rik,Synm,Tjp2,Phactr1,Pdlim7,Pja2,Lcp1,Slc6a17,Shroom2,Tes,Palld,Cnih2,Epha4,Pard6g,Scamp5,Hck,Tmem47,Bves,Plekha7,Sh3pxd2b,9030425E11Rik,Ctnnd2,Rhou,Hmcn1,Cdh1,Synpo,Psd3
93	GO:0005604	basement membrane	32	1405	83	37681	2.13301e-19	8.74536e-18	Smoc2,Thbs2,Ccdc80,Col4a1,Fn1,Adamts1,Tgfb2,Tinag,Col8a2,Cst3,Nid1,Nid2,Sparc,Fras1,Timp3,Npnt,Smoc1,Fbln1,Fbn1,Col4a2,Col4a5,Col4a6,Col5a1,Col4a4,Rell2,Ntn4,Lama4,Trf,Lamc1,Itga6,Hmcn1,Lamb2
41	GO:0043025	neuronal cell body	29	1405	318	37681	1.02094	0.000130808	Ddc,Whrn,Cald1,Tgfb2,Cst3,Cdk5r1,Ncam1,Nrp1,Mbp,Cygb,Serpine2,Omp,Casp4,Kdr,Sort1,Tgfb3,Dpysl2,Kcnb1,Crmp1,Shroom2,Cplx2,Palld,Canx,Ghr,Sncg,Rab5a,Cacna1g,Scn3a,Fabp7
15	GO:0005625	soluble fraction	28	1405	386	37681	0.000694293	0.00537095	Ppm1e,Man2b1,Gstt1,Ddc,Whrn,Syn1,Mvk,Aldh1a1,Nagk,Idh1,Dpysl2,Copa,Ppp1r3d,Tep1,C1qtnf5,Pcsk6,Cdkl1,Calr,Hspb2,Cryab,Echs1,Gyg,Nnmt,Dusp4,Pik3r1,Glul,Renbp,Pgam2
52	GO:0016324	apical plasma membrane	27	1405	197	37681	0.000607331	0.0124503	Fn1,Adam17,Nox4,Igfbp2,Podxl,Slc9a3r1,Lmo7,Ddr2,Enpep,Cd81,Abcg2,Pdgfrb,Dab2,Slc39a4,Ezr,C1qtnf5,Shroom2,Aqp5,Scnn1a,Anxa6,Myo7a,Trf,Upk1b,Aqp1,Lrp2,Egfr,Il18
115	GO:0043231	intracellular membrane-bounded organelle	26	1405	273	37681	1.35128	0.000167886	Mmp3,Aass,Smarca2,Pbxip1,Podxl,Slc9a3r1,Cisd3,Ptgs1,Acaa1a,Sort1,Crmp1,Tub,Ctgf,Abca1,App,Kdm5b,Casz1,Lbh,Eml2,Rbms3,Parm1,Gprc5b,Aldh1b1,Dusp23,Pcbp3,Fam176a
6	GO:0043234	protein complex	26	1405	364	37681	0.00131572	0.00963295	Mmp3,Stra6,Panx1,Peli2,Gnao1,Ccm2,Spats2l,Anxa1,Spnb2,Col6a1,Col6a2,Casp4,Maged1,Il1r1,Tle6,Myl12b,Dpysl2,Sdc3,Tuba1a,Anxa6,Tes,Pard6g,Rab5a,Pik3r1,Glul,Tpm1
61	GO:0005581	collagen	24	1405	81	37681	1.29159e-10	3.78251e-09	Col1a1,Col4a1,Lox,Col27a1,Col8a2,Col6a1,Col6a2,Col3a1,Col4a2,Col6a3,Col4a5,Col4a6,Col5a1,Emilin1,Col5a3,Col1a2,C1qtnf1,Col4a4,Col12a1,Sftpd,P4ha2,Col11a1,Col23a1,C1qtnf6
4	GO:0031410	cytoplasmic vesicle	23	1405	349	37681	0.00640438	0.0316361	Clu,Ica1,Adamts1,Tmed3,Tlr2,Dysf,Igfbp2,Enpep,Prdx6,Map1lc3a,Pdgfrb,Prss12,Dab2,Copa,Slc6a17,Dll1,App,Scamp5,Hck,Syt13,Sftpd,Fam109a,Rilp
48	GO:0009897	external side of plasma membrane	22	1405	221	37681	0.30877	0.00034215	Tlr2,Enpep,Ncam1,Icos,Rtn4rl1,Kdr,Vcam1,Itga1,Itgb3,Thbs1,Scnn1a,Calr,Thy1,Gpr125,Selp,Ly6c1,Itga6,Stab2,Cxcl12,Il6,Cd24a,Ly6a
32	GO:0005792	microsome	22	1405	255	37681	0.000252217	0.0023502	Mgst1,Adrb1,Cyp39a1,Ptgs1,Sort1,Pde3b,P4hb,Cyp1b1,Copa,Ppp1r3d,Mgst2,Casq1,Aoc3,Cyp2b10,Calr,Casp12,Ephx1,Fxyd3,Glul,Vdr,Cpt1a,Cyp2s1
71	GO:0005667	transcription factor complex	22	1405	271	37681	0.000580809	0.00466924	Nrbf2,Sub1,Lef1,Pbx1,Tead2,Foxo6,Foxa2,Foxc2,Hes6,Tcf4,Smad6,Foxs1,Creg1,Lhx3,Nfatc4,Scx,Lmo4,Mafb,Gata6,Foxf2,Zfpm1,Meis1
39	GO:0030425	dendrite	21	1405	247	37681	0.000418843	0.00365374	Mmp3,Chl1,Ica1,Whrn,Syn1,Cald1,Cdk5r1,Sort1,Prss12,Dpysl2,Magee1,Kcnb1,Crmp1,Cplx2,Cnih2,Thy1,Epha4,Cadm1,Rab5a,Cacna1g,Synpo
83	GO:0045177	apical part of cell	19	1405	83	37681	1.69495e-05	0.000386071	Chl1,Fzd1,Vldlr,Mgst1,Slc9a3r1,Enpep,Plat,Vcam1,Fzd7,Myl12b,Fzd6,Ezr,Jag1,App,Fzd2,Aqp1,Lrp2,Cdh1,Insc
16	GO:0005764	lysosome	18	1405	227	37681	0.00227233	0.0150267	Itm2c,5430435G22Rik,Man2b1,Ppt2,Idua,Cst3,Slc11a1,Prdx6,Epdr1,Sort1,Rab9,Pdgfrb,Mmp13,Gpc3,Hck,Igf2r,Lipa,Rilp
92	GO:0019717	synaptosome	16	1405	143	37681	9.16834	0.000963852	Fzd1,Sept5,Gnao1,Ahcy,Dpysl2,Sdc3,App,Chn2,Sema4f,Cadm1,Abat,Rab5a,Pik3r1,Glul,Ctnnd2,Lamb2
154	GO:0005623	cell	16	1405	159	37681	0.000314667	0.00286696	Mertk,Gnptab,Syn1,Serpine2,Gata3,Acvr2b,C1qtnf5,Myo7a,Smpd3,Exoc1,Fbn2,Ltbp4,Aqp1,Lmf1,Il6,Insc
144	GO:0001725	stress fiber	13	1405	50	37681	0.00249808	0.0048772	Mst1r,Nox4,Fermt2,Sept5,Pdlim2,Myl9,Pdlim7,Myl12b,Pstpip1,Palld,Tpm1,Synpo,Acta1
49	GO:0042383	sarcolemma	11	1405	66	37681	3.04018	0.000346243	Des,Dysf,Anxa1,Col6a1,Col6a2,Vcam1,Krt8,Casq1,Col6a3,Bgn,Aqp1
145	GO:0005925	focal adhesion	11	1405	88	37681	0.000429687	0.00367024	Nox4,Fermt2,Pdlim2,Pdlim7,Tns1,Hck,Afap1,Itgb5,Cdh1,Ptk2b,Sdc4
217	GO:0005923	tight junction	11	1405	92	37681	0.000630481	0.0049711	Jam2,Cldn15,Magi1,Tjp2,C1qtnf5,Shroom2,Pard6g,Pmp22,Bves,9030425E11Rik,Synpo
46	GO:0016323	basolateral plasma membrane	11	1405	131	37681	0.0100805	0.0459224	Pkd1,Abcc3,Pdgfb,Ezr,Pth1r,Cadm1,Aqp1,Itga6,Egfr,Cdh1,Ddr1
72	GO:0030018	Z disc	10	1405	60	37681	6.93797	0.00074857	Des,Nexn,Synm,Neb,Myl9,Krt8,Capzb,Myl12b,Cryab,Ldb3
104	GO:0005777	peroxisome	10	1405	114	37681	0.0103382	0.0465786	Phyh,Pex6,Mvk,Slc25a17,Agxt,Idh1,Acaa1a,Acaa1b,Pex19,Amacr
119	GO:0001726	ruffle	9	1405	62	37681	0.000464613	0.00388758	Plcg1,Podxl,Pdlim7,Tesc,Lcp1,Ezr,Frmd4b,Palld,Rab5a
36	GO:0000139	Golgi membrane	9	1405	78	37681	0.00245877	0.0155092	Ica1,Man1a,1190002N15Rik,Gosr2,Scamp5,Slc35a2,Rhbdf1,Arfgap1,Man2a1
163	GO:0005770	late endosome	8	1405	65	37681	0.00280569	0.0171692	Slc11a1,Rnf128,Map1lc3a,Rab9,Igf2r,Parm1,Trf,Rilp
80	GO:0005938	cell cortex	8	1405	82	37681	0.0114145	0.0492625	Cytip,Sept5,Tle6,Marcks,Shroom2,Ctgf,Hmcn1,Ptk2b
7	GO:0005884	actin filament	7	1405	31	37681	0.000118195	0.00118195	Whrn,Cald1,Lcp1,Ezr,Palld,Afap1,Acta1
182	GO:0030139	endocytic vesicle	7	1405	31	37681	0.000118195	0.00118195	O3far1,Abca1,Igf2r,Rab5a,Trf,Lrp2,Egfr
102	GO:0016459	myosin complex	7	1405	50	37681	0.00242658	0.015792	Myo1d,Myl9,Myo3b,Myl12b,Myl7,Myo7a,Bmf
94	GO:0005605	basal lamina	6	1405	17	37681	2.30908	0.000278447	Nid1,Col4a5,Col4a4,Lama4,Lamc1,Lamb2
73	GO:0071944	cell periphery	6	1405	23	37681	0.000155404	0.00151704	Nox4,Slc9a3r1,Kdr,Vcam1,Krt8,Actg2
77	GO:0005913	cell-cell adherens junction	6	1405	36	37681	0.00198302	0.0133285	Dlg5,Lmo7,Cdh3,Shroom2,Itga6,Cdh1
175	GO:0005902	microvillus	6	1405	39	37681	0.00302118	0.0182159	Slc9a3r1,Vcam1,Ezr,Aqp5,Myo7a,Pdgfa
127	GO:0030175	filopodium	6	1405	40	37681	0.00344393	0.0196113	Fat1,Podxl,Vcam1,Ezr,Palld,Itga6
111	GO:0016529	sarcoplasmic reticulum	6	1405	42	37681	0.00441924	0.0232293	Camk2b,Tmem109,Cacna2d1,Casq1,Calr,Mrvi1
236	GO:0005905	coated pit	6	1405	43	37681	0.00497677	0.025191	Vldlr,Sort1,Dab2,App,Trf,Lrp2
159	GO:0031594	neuromuscular junction	6	1405	44	37681	0.0055842	0.027921	Des,Cdk5r1,Serpine2,Col4a5,App,Epha4
202	GO:0005614	interstitial matrix	5	1405	16	37681	0.000221563	0.00211257	Smoc2,Mamdc2,Ccdc80,Abi3bp,Igf1
171	GO:0046658	anchored to plasma membrane	5	1405	21	37681	0.000883667	0.00670932	Cp,Rtn4rl1,Gpc3,Gas1,Thy1
238	GO:0019898	extrinsic to membrane	5	1405	24	37681	0.00168212	0.0116893	Epb4.1l4a,Farp2,Ezr,Ghr,Epb4.1l3
45	GO:0030315	T-tubule	5	1405	28	37681	0.00343819	0.0198543	Dysf,Tgfb3,Cacna2d1,Casq1,Vdr
60	GO:0030016	myofibril	5	1405	30	37681	0.00468815	0.0240267	Neb,Casq1,Mybpc3,Tpm1,Arhgef25
250	GO:0030133	transport vesicle	5	1405	30	37681	0.00468815	0.0240267	Erp29,C1qtnf5,Bgn,Syt13,Galntl2
337	GO:0032589	neuron projection membrane	4	1405	6	37681	2.71835	0.000318436	Fzd1,Fzd7,Fzd6,Fzd2
69	GO:0031528	microvillus membrane	4	1405	10	37681	0.00033745	0.00300771	Podxl,Slc9a3r1,Ezr,Cd24a
299	GO:0043292	contractile fiber	4	1405	15	37681	0.001889	0.0129081	Des,Cst3,Cdk5r1,Cryab
132	GO:0005720	nuclear heterochromatin	4	1405	16	37681	0.00244481	0.0156621	Zfp57,Satb1,Vdr,Dnmt3a
207	GO:0042470	melanosome	4	1405	17	37681	0.00310344	0.0181773	Sytl2,Itgb3,Mlana,Myo7a
268	GO:0016235	aggresome	4	1405	17	37681	0.00310344	0.0181773	Clu,Afap1l2,Ubd,Cdh1
253	GO:0008305	integrin complex	4	1405	24	37681	0.0112667	0.0491422	Itga1,Itgb3,Itgb5,Itga6
330	GO:0032045	guanyl-nucleotide exchange factor complex	3	1405	5	37681	0.000488886	0.00400886	Dgki,Rasgrp3,Pde3b
325	GO:0001527	microfibril	3	1405	6	37681	0.000950588	0.0070862	Mfap5,Fbn1,Fbn2
289	GO:0045178	basal part of cell	3	1405	7	37681	0.00161737	0.0114331	Itga1,Trf,Itga6
172	GO:0031362	anchored to external side of plasma membrane	3	1405	8	37681	0.00251612	0.0156305	Efna5,Thy1,Cd24a
333	GO:0002102	podosome	3	1405	9	37681	0.00366987	0.0206116	Vcam1,Palld,Sh3pxd2b
348	GO:0030126	COPI vesicle coat	3	1405	12	37681	0.00883938	0.0407207	Tmed3,Copa,1190002N15Rik
191	GO:0016010	dystrophin-associated glycoprotein complex	3	1405	13	37681	0.0111761	0.049271	Krt8,Magee1,Sgce
340	GO:0031988	membrane-bounded vesicle	3	1405	13	37681	0.0111761	0.049271	Bmp4,Bmp1,Sparc
369	GO:0005584	collagen type I	2	1405	2	37681	0.00138935	0.00999353	Col1a1,Col1a2
296	GO:0005588	collagen type V	2	1405	3	37681	0.00406457	0.0216425	Col5a1,Col5a3
317	GO:0032059	bleb	2	1405	3	37681	0.00406457	0.0216425	Panx1,Tpm1
320	GO:0005583	fibrillar collagen	2	1405	3	37681	0.00406457	0.0216425	Col27a1,Mmp13
394	GO:0034679	alpha9-beta1 integrin complex	2	1405	3	37681	0.00406457	0.0216425	Itga9,Itgb3
270	GO:0031226	intrinsic to plasma membrane	2	1405	4	37681	0.00792798	0.0369372	Pdgfra,Pdgfrb
329	GO:0043218	compact myelin	2	1405	4	37681	0.00792798	0.0369372	Mbp,Pmp22
361	GO:0032437	cuticular plate	2	1405	4	37681	0.00792798	0.0369372	Spnb2,Spna1
391	GO:0008091	spectrin	2	1405	4	37681	0.00792798	0.0369372	Spnb2,Spna1
401	GO:0044421	extracellular region part	2	1405	4	37681	0.00792798	0.0369372	1600002K03Rik,Serpine2

## Sheet: BP KOR-down 
Id	Items	Biological process	Support	List size	Reference Support	Reference size	Hyp	Hyp_c	Genes
26	GO:0008152	metabolic process	90	944	1664	37681	7.74764e-07	0.00153713	BC048355,Gstt2,Kif20a,Nudt16,Cecr5,Znrf2,Endod1,Bace1,Ube2o,Pecr,Ppap2c,Zdhhc18,Dnmt1,Dnase2a,Atp10a,Adprhl2,Ggct,Agpat2,Pfkm,Atp11a,Isoc1,Siae,Dis3l,Bcat1,Mmp2,Mtfp1,Plcg2,Klc3,Ces2e,Rnf43,Mmp25,Smug1,Pld2,Pnpla7,5830415F09Rik,Abhd6,Mtmr1,Mtor,Agpat9,Inpp4b,Pemt,Acsf3,Ndst3,Naa50,Abcb9,Zdhhc15,Rsad2,G6pc3,Nod2,Gch1,Lactb,Hoga1,Ifih1,Oas1a,Abca5,Rnf130,Slc27a3,Rnf123,Aldh5a1,Rnf149,Anpep,Ugcg,Zc3…
51	GO:0006355	regulation of transcription, DNA-dependent	75	944	1738	37681	0.394867	0.000559582	Hoxa9,Glis2,Twist2,Kdm4a,Tbx5,Nab1,Lass5,Maff,Taf3,Zscan4e,Ikzf4,Ahrr,Dnmt1,Irf7,Trip6,Phf19,Zhx1,Ino80c,Egr1,Six1,Mkx,Sfmbt1,Hipk1,Lhx2,Trim30a,Sec14l2,Tcf25,Hoxa10,Acvr1b,Hand2,Rbl1,Tshz1,Zfp672,Gatad2a,Arhgap22,Hmx2,Jun,Zfp593,Ncoa1,Rb1,Murc,Tle1,Fosl1,Kdm4c,Prkaa2,Hoxd10,Ebf3,Gtf2a2,Klf5,Dlx4,Hmga2,Rps6ka5,E2f2,Zfp653,Chaf1b,Parp14,Wasl,Kdm3b,Klf2,Nr1h3,Hdgf,Med12,Abcg1,Mcts2,Nr4a1,Mitf,Ccnc,…
49	GO:0006351	transcription, DNA-dependent	69	944	1614	37681	1.31184	0.00136984	Hoxa9,Glis2,Twist2,Kdm4a,Tbx5,Nab1,Maff,Taf3,Zscan4e,Ikzf4,Ahrr,Dnmt1,Irf7,Trip6,Phf19,Zhx1,Ino80c,Egr1,Six1,Hipk1,Lhx2,Trim30a,Sec14l2,Tcf25,Hoxa10,Hand2,Rbl1,Tshz1,Zfp672,Gatad2a,Arhgap22,Hmx2,Jun,Zfp593,Ncoa1,Rb1,Murc,Tle1,Kdm4c,Prkaa2,Hoxd10,Ebf3,Gtf2a2,Klf5,Hmga2,E2f2,Zfp653,Chaf1b,Prim2,Parp14,Wasl,Kdm3b,Klf2,Nr1h3,Hdgf,Med12,Mcts2,Prim1,Nr4a1,Mitf,Ccnc,Eya2,Hoxd11,Mier1,Mybl2,Osr1,Ybx1,E2f…
62	GO:0016310	phosphorylation	51	944	689	37681	8.63422e-07	0.000856514	Dyrk3,Tnk2,Fggy,Prkar2a,Limk1,Epha2,Cdc42bpg,Sephs2,Dapk2,Cdkn1a,Tyro3,Mapkapk3,Pfkm,Map3k6,Plk4,Hipk1,Atm,Pim2,Nme6,Mtor,Sgk2,Acvr1b,Lmtk3,Prkg2,Bmpr2,Cnksr1,Camk2d,Prkaa2,Tesk2,Pkia,Dgkz,Cmpk2,Rps6ka5,Pgm2l1,Ulk4,2810408M09Rik,Ppip5k1,Pdk1,Sphk1,Pip5k1a,Pfkl,Lats2,Dusp9,Pip5kl1,Ttbk1,Mpp3,Map2k1,Pkn3,Pdk3,Cdkl2,Araf
121	GO:0045944	positive regulation of transcription from RNA polymerase II promoter	35	944	643	37681	1.90555	0.00164374	Glis2,Tbx5,Inhba,Irf7,Fgf10,Egr1,Plagl1,Six1,Mcf2l,Lhx2,Acvr1b,Hand2,Jun,Ncoa1,Rb1,Murc,Gdnf,Hoxd10,Gtf2a2,Hmga2,Rps6ka5,Klf2,Nr1h3,Wnt10b,Skap1,Med12,Nr4a1,Mitf,Armcx3,Nufip1,Hmga1,Osr1,Ybx1,Nlrc5,Zbtb38
112	GO:0030154	cell differentiation	33	944	570	37681	0.950002	0.00110871	Glis2,Twist2,Ngef,Sema3e,Epha2,Cspg4,Sema7a,Robo1,Egfl7,Diap2,Psmb8,Angptl6,Ecscr,Spata6,Nrp2,Clgn,Amigo1,Trim54,Tdrd7,Rps3a,Ereg,Hand2,Arhgap22,Hmx2,Murc,Anpep,Nme5,Sema4d,Mitf,Osr1,Eda,Abhd5,Sema4a
281	GO:0007049	cell cycle	30	944	533	37681	4.00394	0.00305532	Rcc1,Cdkn1a,Steap3,Clspn,Atm,Pim2,Seh1l,Rab11a,Pdcd6ip,Rbl1,Hjurp,Rb1,Cgref1,Hmga2,E2f2,Rgs2,Chaf1b,Dixdc1,Anapc5,Lats2,Pard3,Ckap2,Gadd45gip1,Papd5,Cinp,Nuf2,Cdkl2,E2f8,Ccno,Gspt2
83	GO:0015031	protein transport	28	944	486	37681	4.78084	0.00338757	Rab39b,Kif20a,Kpna6,Rab3b,Tap1,Eps15,Nup50,Serp2,Tmem48,Seh1l,Rab11a,Pdcd6ip,Abcb9,Rangrf,Rab20,Atg4d,Snx10,Tap2,Ppt1,Ap1s2,S100a13,Xpo6,Hook2,Apba3,Snx27,Ipo9,Rab26,Ramp3
159	GO:0006508	proteolysis	28	944	559	37681	0.000479817	0.0186658	Gzme,Tfrc,Amz1,Dhh,Pcsk4,Bace1,Nrip3,Agtpbp1,Psmb8,Psmb9,Mmp2,Mmp25,Prss16,Otub2,Usp20,Cflar,Mcpt8,Usp24,Atg4d,Ctsc,Agbl5,Anpep,Ctsh,Usp18,Sec11c,Adam8,Rhbdl2,Qpct
153	GO:0055114	oxidation-reduction process	28	944	617	37681	0.00208673	0.0363164	Alkbh2,Kdm4a,Plod2,Pecr,Steap3,Foxred2,Cryl1,Smox,Aifm2,Aloxe3,Asph,Ugdh,Kdm4c,Aldh5a1,Nos3,Ptgs2,Egln1,Kdm3b,Xdh,Me1,Pycr1,Sod3,Alox12,Ero1lb,Dhcr24,Suox,Cbr1,Cyba
102	GO:0055085	transmembrane transport	25	944	444	37681	0.00016946	0.00820022	Slc5a6,Slc22a15,Slc2a10,Abcb1b,Clcn2,Slc25a43,Slc38a4,Atp10a,Tap1,Trpc1,Slc26a11,Atp11a,Slc4a8,Slc25a42,Abcb9,Abcb4,Slc38a1,Chrnb1,Slc16a3,Slc22a18,Tap2,Slc22a4,Trpv4,Abcg1,Slc2a4
255	GO:0007155	cell adhesion	25	944	450	37681	0.000207859	0.00981885	Hpse,Igsf11,Tmem8,Msln,Epha2,Trip6,Tyro3,Nrp2,Emilin2,Amigo1,Itgb7,Spp1,Amica1,Cd44,Troap,Pkp1,Cgref1,Cadm4,Cd34,Gpnmb,Perp,Pvrl3,Nrcam,Col16a1,Cercam
88	GO:0006915	apoptotic process	24	944	504	37681	0.00228267	0.039381	Tial1,Epha2,Dnase2a,Dapk2,Steap3,Chac1,Mtfp1,Hipk1,Pim2,Pdcd6ip,Dram1,Hand2,Rnf41,Bnip3,Cflar,Hint2,Rnf130,E2f2,Traf1,Perp,Nr4a1,Xaf1,Ckap2,Eya2
61	GO:0043066	negative regulation of apoptotic process	23	944	340	37681	1.94455	0.0016075	Twist2,Cdkn1a,Fgf10,Cln3,Nes,Atm,Hand2,Cflar,Cxcr7,Cd44,Jun,Prkaa2,Serpine1,Hmga2,Sphk1,Nme1,Ppt1,Mitf,Alox12,Osr1,Ybx1,Araf,Aif1
239	GO:0045892	negative regulation of transcription, DNA-dependent	22	944	413	37681	0.000845691	0.0223713	Glis2,Twist2,Kdm4a,Nab1,Trps1,Ikzf4,Ahrr,Dnmt1,Zhx1,Zfhx3,Ereg,Gatad2a,Jun,Rb1,Tle1,Hmga2,Rps6ka5,Nr1h3,Hmga1,Dnajb6,Ramp3,Scmh1
399	GO:0035556	intracellular signal transduction	21	944	237	37681	0.0680893	0.000122808	Adcy9,Stac2,Plek2,Prex1,Unc13b,Cdc42bpg,Socs1,Cspg4,Mcf2l,Plcg2,Vav3,Twf2,Nod2,Dgkz,Rasa4,Pdk1,Npr2,Blnk,Plch1,Adcy7,Araf
114	GO:0008285	negative regulation of cell proliferation	21	944	279	37681	0.090056	0.00111669	Twist2,Tbx5,Inhba,Cdkn1a,Fgf10,Robo1,Pim2,Pemt,Ereg,Asph,Jun,Rb1,Fosl1,Nos3,Ptgs2,Adm,Ptges,Map2k1,Hmga1,Dhcr24,Cth
285	GO:0006954	inflammatory response	17	944	179	37681	0.301405	0.000498323	Ccl5,Sema7a,Cd14,Csf1,Cxcl5,Nfkbid,C3,Il34,Cxcl1,Nod2,Cxcl10,Rps6ka5,Ptgs2,Sphk1,Adam8,Ccl2,Cyba
397	GO:0050790	regulation of catalytic activity	16	944	197	37681	0.41139	0.00302295	Psmd1,Ngef,Prex1,Rcc1,Als2,Cdc42bpg,Eif2b3,Arhgef9,Gpsm2,Prkag1,Dapp1,Fgd6,Wasl,Dock8,Rapgef2,D330012F22Rik
188	GO:0006629	lipid metabolic process	15	944	227	37681	0.000661161	0.0192904	Dgat2,Arv1,Plcg2,Pnpla7,Acsf3,4932438A13Rik,Slc27a3,Ugcg,Wnt10b,Acsbg1,Plch1,Apobr,Daglb,Mogat2,Abhd5
97	GO:0006200	ATP catabolic process	15	944	248	37681	0.00160684	0.0350327	Abcb1b,Atp10a,Tap1,Atp11a,2610528E23Rik,Dna2,Abcb9,Abcb4,Abca5,Recql,Abca2,Tap2,Rfc5,Abcg1,Abca8b
18	GO:0030335	positive regulation of cell migration	13	944	115	37681	0.654648	0.000865881	Ccl5,Trip6,Pld2,Csf1,Cxcl10,Ctsh,Hbegf,Sphk1,Sema4d,Adam8,Map2k1,Aif1,Coro1a
66	GO:0006955	immune response	13	944	141	37681	5.83954	0.00399505	Ccl5,H2-Q7,H2-Q10,H2-K1,H2-D1,H2-T23,Fcgrt,Cxcl1,Oas1a,Cxcl10,H2-Ab1,Ccl2,Eda
45	GO:0016311	dephosphorylation	13	944	186	37681	0.000884086	0.0230793	Ptpn2,Mtmr1,Inpp4b,Ssh3,G6pc3,Dusp3,Dusp18,Ppip5k1,Dusp9,Eya2,Mtmr10,Dusp7,Dusp22
203	GO:0008610	lipid biosynthetic process	12	944	108	37681	1.75622	0.00158379	Lass5,Pecr,Dgat2,Prkag1,Hint2,Prkaa2,Ugcg,Ptgs2,Ptges,Dhcr24,Mogat2,Elovl4
453	GO:0006260	DNA replication	12	944	115	37681	3.31101	0.00262762	Ssbp1,Pole,Dna2,Recql,Chaf1b,Prim2,Rfc5,Prim1,Poln,Papd5,Cinp,Orc1
478	GO:0045087	innate immune response	12	944	142	37681	0.000252999	0.011408	Sigirr,Il1rap,Cd14,Csf1,Cnpy3,C3,Il34,Ifih1,Unc93b1,Bst2,Nlrc5,Cyba
476	GO:0009615	response to virus	11	944	86	37681	0.01017	0.00112096	Irf7,Oas1b,Ifit1,Rsad2,Ifih1,Zc3hav1,Gm13271,Unc93b1,Gm13275,Ifi27l2a,Isg15
218	GO:0010628	positive regulation of gene expression	11	944	156	37681	0.00199713	0.0356965	Ccl5,Dnmt1,Egr1,Csf1,Ngf,Iqgap3,Cd44,Hmga2,Ctsh,Alox12,Osr1
354	GO:0006917	induction of apoptosis	11	944	164	37681	0.0029481	0.0460553	Tbx5,Inhba,Dapk2,Steap3,Rps3a,Acvr1b,Aifm2,Rnf41,Bnip3,Perp,Nr4a1
46	GO:0035335	peptidyl-tyrosine dephosphorylation	10	944	88	37681	7.17921	0.00406959	Ptpn2,Mtmr1,Ssh3,Dusp3,Dusp18,Dusp9,Eya2,Map2k1,Dusp7,Dusp22
298	GO:0006935	chemotaxis	10	944	88	37681	7.17921	0.00406959	Ccl5,Fgf10,Cmtm4,Robo1,Ecscr,S100a8,Lect2,Cxcl10,Ccl25,Ccl2
468	GO:0043524	negative regulation of neuron apoptosis	10	944	95	37681	0.000137369	0.00736595	Tyro3,Cln3,Six1,Ngf,Jun,Gdnf,Ppt1,Tgfa,Adam8,Hsph1
386	GO:0006457	protein folding	10	944	117	37681	0.000741541	0.021322	Dnajc17,Dnajc11,Dnajc22,Dnajc12,Clgn,Ppih,Dnaja4,Hspa4l,Dnajc18,Dnajb6
1336	GO:0019882	antigen processing and presentation	10	944	26	37681	3.42981e-05	0.0226825	H2-Q7,H2-Q10,Psmb8,H2-K1,Psmb9,H2-D1,H2-T23,Fcgrt,H2-Ab1,H2-DMb1
662	GO:0050731	positive regulation of peptidyl-tyrosine phosphorylation	9	944	70	37681	6.19685	0.00372562	Fgf7,Tnk2,Cspg4,Fgf10,Mtor,Nod2,Cd44,Sh2d1b1,Sema4d
266	GO:0030308	negative regulation of cell growth	9	944	108	37681	0.00160628	0.0354096	Inhba,Cdkn1a,Nme6,Acvr1b,Bmpr2,Cgref1,Ppt1,Cda,Cth
349	GO:0008104	protein localization	8	944	68	37681	0.000295051	0.0130085	Als2,Vps13c,Akap7,Hap1,Nrcam,Lrba,Dhcr24,Grasp
431	GO:0051726	regulation of cell cycle	8	944	82	37681	0.00104715	0.0262981	Cdkn1a,Atm,Rbl1,Jun,Rb1,E2f2,Ccnc,Ccno
258	GO:0043123	positive regulation of I-kappaB kinase/NF-kappaB cascade	8	944	98	37681	0.00326358	0.049427	Pim2,Nod2,Zc3hav1,S100a13,Tspan6,Bst2,Mier1,Eda
477	GO:0051607	defense response to virus	7	944	47	37681	0.000159035	0.00788815	Oas3,Unc13d,Rsad2,Bnip3,Cxcl10,Apobec1,Bst2
380	GO:0048661	positive regulation of smooth muscle cell proliferation	7	944	55	37681	0.00043153	0.0174726	Ccl5,Ereg,Jun,Ptgs2,Hbegf,Alox12,Aif1
396	GO:0035023	regulation of Rho protein signal transduction	7	944	58	37681	0.000599262	0.021231	Ngef,Prex1,Als2,Mcf2l,Vav3,Arhgef9,Fgd6
204	GO:0006633	fatty acid biosynthetic process	7	944	65	37681	0.00119318	0.0272101	Pecr,Prkag1,Prkaa2,Ptgs2,Nr1h3,Ptges,Elovl4
75	GO:0051291	protein heterooligomerization	7	944	73	37681	0.00235142	0.0398737	Prkar2a,Gchfr,Uqcrh,Prkag1,Gch1,Prkaa2,Map2k1
337	GO:0030182	neuron differentiation	7	944	73	37681	0.00235142	0.0398737	Epha2,Hipk1,Lhx2,Rb1,Gdnf,Gas7,Map2k1
191	GO:0001916	positive regulation of T cell mediated cytotoxicity	6	944	18	37681	0.349045	0.000532696	Tap1,H2-K1,H2-D1,H2-T23,Abcb9,Tap2
28	GO:0010033	response to organic substance	6	944	40	37681	0.000451212	0.0179041	Spp1,Ctsc,Gart,Spr,Abcg1,Alad
504	GO:0001938	positive regulation of endothelial cell proliferation	6	944	48	37681	0.00121762	0.0274518	Mtor,Bmpr2,Jun,Ccl2,Nr4a1,Cyba
540	GO:0051289	protein homotetramerization	6	944	52	37681	0.00185638	0.0334823	Pfkm,Aldh5a1,Pfkl,Cda,Dhps,Cth
683	GO:0006461	protein complex assembly	6	944	53	37681	0.00204966	0.035987	Gchfr,Clgn,Gch1,Wasl,Tap2,Mitf
829	GO:0050679	positive regulation of epithelial cell proliferation	6	944	53	37681	0.00204966	0.035987	Fgf7,Fgf10,Nod2,Nme1,Tgfa,Osr1
430	GO:0006284	base-excision repair	5	944	19	37681	8.47518	0.00467077	Smug1,Dna2,Hmga2,Hmga1,Ccno
712	GO:0006520	cellular amino acid metabolic process	5	944	21	37681	0.000142271	0.00742807	Cln3,Otub2,Ccbl2,Aspg,Cth
877	GO:0032321	positive regulation of Rho GTPase activity	5	944	26	37681	0.000414569	0.0175001	Arhgap8,Ophn1,Jun,Murc,Sema4d
519	GO:0050873	brown fat cell differentiation	5	944	28	37681	0.000594265	0.0214367	Bnip3,Ptgs2,Rgs2,Slc2a4,Pex11a
524	GO:0071310	cellular response to organic substance	5	944	28	37681	0.000594265	0.0214367	Egr1,Iqgap3,Wnt10b,Nr4a1,Cyba
1314	GO:0071222	cellular response to lipopolysaccharide	5	944	31	37681	0.000965604	0.024561	Cd14,Serpine1,Cmpk2,Nr1h3,Ccl2
535	GO:0045785	positive regulation of cell adhesion	5	944	33	37681	0.00129423	0.0288512	Ccl5,Pld2,Vav3,Adam8,Alox12
360	GO:0032313	regulation of Rab GTPase activity	5	944	35	37681	0.00169878	0.0362406	Rabgap1l,Als2,Grtp1,Tbc1d2,Tbc1d9
359	GO:0032851	positive regulation of Rab GTPase activity	5	944	39	37681	0.00277491	0.0466562	Rabgap1l,Als2,Grtp1,Tbc1d2,Tbc1d9
1224	GO:0051480	cytosolic calcium ion homeostasis	4	944	13	37681	0.0002336	0.0107782	Trpc1,Cln3,Asph,Tgfa
980	GO:0001759	organ induction	4	944	15	37681	0.000428479	0.0177105	Fgf10,Six1,Gdnf,Hoxd11
108	GO:0071346	cellular response to interferon-gamma	4	944	16	37681	0.000560009	0.0209634	Il12rb1,Gbp3,H2-Ab1,Ccl2
568	GO:0050772	positive regulation of axonogenesis	4	944	18	37681	0.000904735	0.0233116	Robo1,Amigo1,Sema4d,Dixdc1
16	GO:0050918	positive chemotaxis	4	944	19	37681	0.0011234	0.0271807	Fgf7,Ccl5,Fgf10,Coro1a
253	GO:0030316	osteoclast differentiation	4	944	19	37681	0.0011234	0.0271807	Tfrc,Epha2,Csf1,Mitf
367	GO:0045773	positive regulation of axon extension	4	944	19	37681	0.0011234	0.0271807	Limk1,Sema7a,Ngf,Twf2
103	GO:0015914	phospholipid transport	4	944	21	37681	0.001667	0.0359493	Atp10a,Atp11a,Pctp,Abcg1
233	GO:0009954	proximal/distal pattern formation	4	944	24	37681	0.00278859	0.0457236	Hoxa9,Hoxa10,Hoxd10,Hoxd11
617	GO:0035115	embryonic forelimb morphogenesis	4	944	24	37681	0.00278859	0.0457236	Hoxa9,Tbx5,Osr1,Crabp2
1167	GO:0043392	negative regulation of DNA binding	4	944	24	37681	0.00278859	0.0457236	Twist2,Hand2,Jun,Hmga2
695	GO:0008652	cellular amino acid biosynthetic process	4	944	25	37681	0.00325463	0.0496707	Bcat1,Pycr1,Cth,Ass1
100	GO:0043491	protein kinase B signaling cascade	4	944	26	37681	0.00377101	0.0498779	Ccl5,Epha2,Tyro3,Ccl2
1654	GO:0002485	antigen processing and presentation of endogenous peptide antigen via MHC class I via ER pathway, TAP-dependent	3	944	3	37681	1.56748	0.0014809	H2-K1,H2-D1,Tap2
1950	GO:0010838	positive regulation of keratinocyte proliferation	3	944	3	37681	1.56748	0.0014809	Fgf7,Twist2,Fgf10
1194	GO:0042270	protection from natural killer cell mediated cytotoxicity	3	944	4	37681	6.15248	0.00381454	Tap1,Tap2,H2-Bl
1653	GO:0035672	oligopeptide transmembrane transport	3	944	4	37681	6.15248	0.00381454	Tap1,Abcb9,Tap2
1657	GO:0019060	intracellular transport of viral proteins in host cell	3	944	4	37681	6.15248	0.00381454	Tap1,Ifit1,Tap2
586	GO:0051549	positive regulation of keratinocyte migration	3	944	5	37681	0.000150934	0.00767831	Fgf7,Fgf10,Hbegf
1136	GO:0042987	amyloid precursor protein catabolic process	3	944	6	37681	0.000296229	0.0127765	Cln3,Abcg1,Dhcr24
1618	GO:0006165	nucleoside diphosphate phosphorylation	3	944	7	37681	0.000508727	0.0194099	Nme6,Nme5,Nme1
1018	GO:0048247	lymphocyte chemotaxis	3	944	8	37681	0.000798793	0.0214163	Ccl5,Adam8,Ccl2
1202	GO:0006241	CTP biosynthetic process	3	944	8	37681	0.000798793	0.0214163	Nme6,Nme5,Nme1
1561	GO:0006183	GTP biosynthetic process	3	944	8	37681	0.000798793	0.0214163	Nme6,Nme5,Nme1
1615	GO:0006228	UTP biosynthetic process	3	944	8	37681	0.000798793	0.0214163	Nme6,Nme5,Nme1
1655	GO:0015833	peptide transport	3	944	8	37681	0.000798793	0.0214163	Tap1,Abcb9,Tap2
264	GO:0045906	negative regulation of vasoconstriction	3	944	9	37681	0.00117589	0.0271275	Mmp2,Bmpr2,Adm
370	GO:0019432	triglyceride biosynthetic process	3	944	9	37681	0.00117589	0.0271275	Dgat2,Agpat9,Mogat2
1038	GO:0006612	protein targeting to membrane	3	944	9	37681	0.00117589	0.0271275	Dusp18,Rtp4,Pard3
1138	GO:0030031	cell projection assembly	3	944	9	37681	0.00117589	0.0271275	Vav3,Wasl,Capg
502	GO:0045071	negative regulation of viral genome replication	3	944	12	37681	0.00291135	0.0458422	Ccl5,Ifit1,Oas3
623	GO:0050868	negative regulation of T cell activation	3	944	12	37681	0.00291135	0.0458422	Tigit,Dusp3,Spn
1197	GO:0010575	positive regulation vascular endothelial growth factor production	3	944	12	37681	0.00291135	0.0458422	Hpse,C3,Ptgs2
1255	GO:0043922	negative regulation by host of viral transcription	3	944	12	37681	0.00291135	0.0458422	Ccl5,Jun,Hmga2
1341	GO:0045780	positive regulation of bone resorption	3	944	12	37681	0.00291135	0.0458422	Tfrc,Spp1,Adam8
358	GO:0060444	branching involved in mammary gland duct morphogenesis	3	944	13	37681	0.00371467	0.0494625	Epha2,Csf1,Etv4
1075	GO:0043277	apoptotic cell clearance	3	944	13	37681	0.00371467	0.0494625	Tyro3,Nr1h3,Ccl2
1599	GO:0048260	positive regulation of receptor-mediated endocytosis	3	944	13	37681	0.00371467	0.0494625	Pld2,Serpine1,Ppt1
1250	GO:0090402	oncogene-induced senescence	2	944	2	37681	0.000626975	0.018566	Hmga2,Hmga1
1531	GO:0035419	activation of MAPK activity involved in innate immune response	2	944	2	37681	0.000626975	0.018566	Nod2,Adam8
1533	GO:0071594	thymocyte aggregation	2	944	2	37681	0.000626975	0.018566	Spn,Adam8
1658	GO:0002489	antigen processing and presentation of endogenous peptide antigen via MHC class Ib via ER pathway, TAP-dependent	2	944	2	37681	0.000626975	0.018566	H2-T23,Tap2
1659	GO:0046967	cytosol to ER transport	2	944	2	37681	0.000626975	0.018566	Tap1,Tap2
1749	GO:0001941	postsynaptic membrane organization	2	944	2	37681	0.000626975	0.018566	Gdnf,Chrnb1
1767	GO:2001038	regulation of cellular response to drug	2	944	2	37681	0.000626975	0.018566	Ncoa1,Hmga2
1797	GO:0006681	galactosylceramide metabolic process	2	944	2	37681	0.000626975	0.018566	Cln3,Aldh5a1
1801	GO:0006678	glucosylceramide metabolic process	2	944	2	37681	0.000626975	0.018566	Cln3,Aldh5a1
1838	GO:0014916	regulation of lung blood pressure	2	944	2	37681	0.000626975	0.018566	Bmpr2,Gch1
1955	GO:0061033	secretion by lung epithelial cell involved in lung growth	2	944	2	37681	0.000626975	0.018566	Fgf7,Fgf10
744	GO:0035404	histone-serine phosphorylation	2	944	3	37681	0.00184958	0.0336657	Atm,Prkaa2
1030	GO:0003085	negative regulation of systemic arterial blood pressure	2	944	3	37681	0.00184958	0.0336657	Bmpr2,Ier3
1082	GO:0042133	neurotransmitter metabolic process	2	944	3	37681	0.00184958	0.0336657	Agtpbp1,Cln3
1251	GO:0035986	senescence-associated heterochromatin focus assembly	2	944	3	37681	0.00184958	0.0336657	Hmga2,Hmga1
1296	GO:0060341	regulation of cellular localization	2	944	3	37681	0.00184958	0.0336657	Camk2d,Pard3
1482	GO:0001562	response to protozoan	2	944	3	37681	0.00184958	0.0336657	Spn,Ier3
1625	GO:0010803	regulation of tumor necrosis factor-mediated signaling pathway	2	944	3	37681	0.00184958	0.0336657	Hipk1,Sphk1
1627	GO:0019371	cyclooxygenase pathway	2	944	3	37681	0.00184958	0.0336657	Ptgs2,Sphk1
1656	GO:0019885	antigen processing and presentation of endogenous peptide antigen via MHC class I	2	944	3	37681	0.00184958	0.0336657	Tap1,Tap2
1742	GO:0006650	glycerophospholipid metabolic process	2	944	3	37681	0.00184958	0.0336657	Pemt,Aldh5a1
1762	GO:0060613	fat pad development	2	944	3	37681	0.00184958	0.0336657	Dgat2,Hmga2
1769	GO:0048333	mesodermal cell differentiation	2	944	3	37681	0.00184958	0.0336657	Inhba,Hmga2
1825	GO:0016242	negative regulation of macroautophagy	2	944	3	37681	0.00184958	0.0336657	Cln3,Mtor
1828	GO:0043550	regulation of lipid kinase activity	2	944	3	37681	0.00184958	0.0336657	Rbl1,Rb1
1848	GO:0045657	positive regulation of monocyte differentiation	2	944	3	37681	0.00184958	0.0336657	Csf1,Jun
1854	GO:2000110	negative regulation of macrophage apoptosis	2	944	3	37681	0.00184958	0.0336657	Ccl5,Nod2
451	GO:0046654	tetrahydrofolate biosynthetic process	2	944	4	37681	0.00363763	0.0494319	Gch1,Gart
707	GO:0031324	negative regulation of cellular metabolic process	2	944	4	37681	0.00363763	0.0494319	Btn1a1,Btn2a2
757	GO:0045345	positive regulation of MHC class I biosynthetic process	2	944	4	37681	0.00363763	0.0494319	Hsph1,Nlrc5
1252	GO:2000774	positive regulation of cellular senescence	2	944	4	37681	0.00363763	0.0494319	Hmga2,Hmga1
1384	GO:0009972	cytidine deamination	2	944	4	37681	0.00363763	0.0494319	Apobec1,Cda
1433	GO:0070100	negative regulation of chemokine-mediated signaling pathway	2	944	4	37681	0.00363763	0.0494319	Ccl5,Robo1
1457	GO:0030728	ovulation	2	944	4	37681	0.00363763	0.0494319	Ereg,Ptgs2
1471	GO:0046541	saliva secretion	2	944	4	37681	0.00363763	0.0494319	Trpc1,Kcnn4
1510	GO:0050688	regulation of defense response to virus	2	944	4	37681	0.00363763	0.0494319	Ifit1,Spn
1570	GO:0010463	mesenchymal cell proliferation	2	944	4	37681	0.00363763	0.0494319	Fgf7,Hand2
1619	GO:0045682	regulation of epidermis development	2	944	4	37681	0.00363763	0.0494319	Nab1,Nme1
1704	GO:0001913	T cell mediated cytotoxicity	2	944	4	37681	0.00363763	0.0494319	Ctsc,Ctsh
1761	GO:2000648	positive regulation of stem cell proliferation	2	944	4	37681	0.00363763	0.0494319	Ngf,Hmga2
1823	GO:0072107	positive regulation of ureteric bud formation	2	944	4	37681	0.00363763	0.0494319	Six1,Gdnf

## Sheet: KEGG KOR-down 
Id	Items	KEGG	Support	List size	Reference Support	Reference size	Hyp	Hyp_c	Genes
18	Kegg:05200	Pathways in cancer	19	944	321	37681	0.000538422	0.00465001	Fgf10,Map2k1,Csf2ra,Plcg2,Wnt10b,Fgf7,Dapk2,Mitf,Mtor,Cdkn1a,Mmp2,Tgfa,Ptgs2,Araf,Jun,Egln1,Traf1,E2f2,Rb1
43	Kegg:04060	Cytokine-cytokine receptor interaction	17	944	244	37681	0.000160066	0.00178897	Ccl27a,Crlf2,Eda,Csf2ra,Csf1,Cxcr7,Cxcl1,Inhba,Ccl5,Il1rap,Acvr1b,Cxcl10,Ccl25,Bmpr2,Cxcl5,Epor,Il12rb1
15	Kegg:04010	MAPK signaling pathway	16	944	263	37681	0.0010754	0.00851356	Fgf10,Ngf,Map2k1,Dusp22,Dusp3,Dusp7,Map3k6,Rapgef2,Fgf7,Nr4a1,Cd14,Dusp9,Ntf5,Jun,Rps6ka5,Mapkapk3
58	Kegg:00230	Purine metabolism	15	944	165	37681	1.91277	0.000279558	Nme1,Adcy9,Prim2,Pole,Prim1,Adcy7,Ampd3,Polr2c,Nme5,Nudt9,Nme6,Gart,Entpd5,Xdh,Npr2
92	Kegg:04612	Antigen processing and presentation	13	944	74	37681	0.00360159	0.013686	H2-M2,H2-Q8,H2-D1,H2-Q6,Tap1,H2-DMb1,H2-K1,H2-Q2,H2-Q7,Tap2,H2-T23,H2-Ab1,H2-Q10
46	Kegg:04810	Regulation of actin cytoskeleton	13	944	212	37681	0.00283798	0.0168505	Fgf10,Map2k1,Vav3,Fgf7,Cd14,Limk1,Ssh3,Wasl,Itgb7,Iqgap3,Araf,Diap2,Pip5k1a
98	Kegg:04012	ErbB signaling pathway	10	944	87	37681	6.50788	0.000824331	Map2k1,Plcg2,Camk2d,Mtor,Cdkn1a,Ereg,Tgfa,Araf,Hbegf,Jun
59	Kegg:00240	Pyrimidine metabolism	10	944	96	37681	0.000149944	0.00178058	Nme1,Prim2,Pole,Cda,Prim1,Polr2c,Nme5,Nme6,Cmpk2,Entpd5
109	Kegg:04142	Lysosome	10	944	122	37681	0.00102503	0.00846761	Abcb9,Ctsc,Ap1s2,Gusb,Dnase2a,Cltb,Ppt1,Abca2,Ctsh,Cln3
6	Kegg:05160	Hepatitis C	10	944	136	37681	0.00231622	0.0157172	Oas3,Oas1a,Oas1b,Cdkn1a,Oas2,Araf,Pdk1,Nr1h3,Ifit1,Irf7
48	Kegg:05214	Glioma	9	944	62	37681	2.31045	0.000313561	Map2k1,Plcg2,Camk2d,Mtor,Cdkn1a,Tgfa,Araf,E2f2,Rb1
89	Kegg:04640	Hematopoietic cell lineage	9	944	82	37681	0.000213851	0.00213851	Csf2ra,Csf1,Tfrc,Cd14,Cd34,Anpep,Epor,Cd44,Cd59a
105	Kegg:04666	Fc gamma R-mediated phagocytosis	9	944	87	37681	0.000335005	0.00318254	Pld2,Map2k1,Ppap2c,Plcg2,Vav3,Limk1,Wasl,Sphk1,Pip5k1a
24	Kegg:04380	Osteoclast differentiation	9	944	116	37681	0.00262559	0.0172021	Blnk,Map2k1,Plcg2,Socs1,Csf1,Fosl1,Mitf,Cyba,Jun
54	Kegg:04650	Natural killer cell mediated cytotoxicity	9	944	121	37681	0.00348626	0.0200724	Sh3bp2,Map2k1,Plcg2,H2-D1,Vav3,Sh2d1b1,H2-K1,H2-T23,Araf
17	Kegg:04722	Neurotrophin signaling pathway	9	944	126	37681	0.00455424	0.0233867	Ngf,Map2k1,Plcg2,Camk2d,Nfkbib,Ntf5,Jun,Pdk1,Rps6ka5
99	Kegg:04360	Axon guidance	9	944	130	37681	0.00557901	0.0271798	Robo3,Sema3e,Sema7a,Sema4d,Limk1,Sema4a,Epha2,Robo1,Ngef
2	Kegg:04910	Insulin signaling pathway	9	944	135	37681	0.00710045	0.0329045	Slc2a4,Map2k1,Prkag1,Socs1,Prkaa2,Prkar2a,Mtor,Araf,Prkar1b
120	Kegg:05219	Bladder cancer	8	944	42	37681	0.835455	0.00013228	Map2k1,Dapk2,Cdkn1a,Mmp2,Araf,E2f2,Rps6ka5,Rb1
50	Kegg:05218	Melanoma	8	944	71	37681	0.000397621	0.00359752	Fgf10,Map2k1,Fgf7,Mitf,Cdkn1a,Araf,E2f2,Rb1
78	Kegg:04912	GnRH signaling pathway	8	944	95	37681	0.00269051	0.0170399	Pld2,Map2k1,Adcy9,Camk2d,Adcy7,Mmp2,Hbegf,Jun
27	Kegg:05140	Leishmaniasis	7	944	64	37681	0.00108786	0.00826774	C3,H2-DMb1,Nfkbib,Cyba,H2-Ab1,Ptgs2,Jun
103	Kegg:04662	B cell receptor signaling pathway	7	944	75	37681	0.0027442	0.0168193	Blnk,Map2k1,Plcg2,Vav3,Nfkbib,Jun,Dapp1
132	Kegg:00564	Glycerophospholipid metabolism	7	944	80	37681	0.00394625	0.0220526	Pld2,Agpat2,Ppap2c,Pnpla7,Dgkz,Agpat9,Pemt
130	Kegg:05323	Rheumatoid arthritis	7	944	81	37681	0.00422818	0.022953	Csf1,Atp6v1c1,H2-DMb1,Ccl5,H2-Ab1,Cxcl5,Jun
1	Kegg:04210	Apoptosis	7	944	85	37681	0.00551047	0.0275523	Ngf,Cflar,Endod1,Atm,Prkar2a,Il1rap,Prkar1b
49	Kegg:05215	Prostate cancer	7	944	89	37681	0.0070638	0.033553	Map2k1,Mtor,Cdkn1a,Tgfa,Araf,E2f2,Rb1
152	Kegg:03030	DNA replication	6	944	35	37681	0.000212207	0.00223996	Ssbp1,Prim2,Pole,Rfc5,Prim1,Dna2
8	Kegg:00330	Arginine and proline metabolism	6	944	54	37681	0.00225777	0.015888	Ass1,Gls2,Pycr1,Arg2,Nos3,Odc1
160	Kegg:05223	Non-small cell lung cancer	6	944	54	37681	0.00225777	0.015888	Map2k1,Plcg2,Tgfa,Araf,E2f2,Rb1
146	Kegg:04920	Adipocytokine signaling pathway	6	944	69	37681	0.0076491	0.0346031	Slc2a4,Prkag1,Prkaa2,Acsbg1,Mtor,Nfkbib
102	Kegg:04370	VEGF signaling pathway	6	944	75	37681	0.0113366	0.0489537	Map2k1,Plcg2,Nos3,Sphk1,Ptgs2,Mapkapk3
128	Kegg:04672	Intestinal immune network for IgA production	5	944	43	37681	0.00427386	0.0225565	Ccl27a,H2-DMb1,Itgb7,Ccl25,H2-Ab1
131	Kegg:00561	Glycerolipid metabolism	5	944	51	37681	0.00885736	0.0391372	Agpat2,Ppap2c,Dgkz,Agpat9,Dgat2

## Sheet: CC KOR-down
Id	Items	Cellular component	Support	List size	Reference Support	Reference size	Hyp	Hyp_c	Genes
13	GO:0016020	membrane	301	944	5723	37681	6.03524e-34	1.01392e-31	Hpse,Scara3,Tmem74,Rab39b,Adcy9,Slco4a1,Tmem170b,Tfrc,Lrig1,Slc5a6,Plod2,Slc22a15,Lrrc8e,Epor,Tnfrsf23,Dhh,Tnk2,Slc2a10,Igsf11,Lass5,Znrf2,Abcb1b,Plek2,Tomm20l,Ngef,Bace1,Prex1,Tmem8,Sema3e,Gpr162,Msln,Clcn2,Slc25a43,Epha2,Ppap2c,Unc13b,Nkpd1,Arl6,Dgat2,Il12rb1,Cltb,Zdhhc18,Als2,Slc38a4,Cspg4,Mreg,Sema7a,Sigirr,Atp10a,Rab3b,Cd300lb,Ly6e,Dlk2,H2-Q7,Tap1,Slc25a15,Trpc1,Dnajc22,Steap3,Arv1,Rhd,Eps15…
5	GO:0005737	cytoplasm	279	944	5026	37681	7.51546e-35	2.52519e-32	Hoxa9,Glis2,Rab39b,Serpinb9f,Twist2,BC048355,Kdm4a,Gstt2,Kif20a,Polr2c,Tnk2,1110017D15Rik,Slc2a10,Tbx5,Ccl5,Prkar2a,Plek2,Tor3a,Haus6,Ngef,Prex1,1520402A15Rik,Tial1,Limk1,Ahrr,Rcc1,Unc13b,Arl6,Als2,Cdc42bpg,Dnmt1,Irf7,Als2cr12,Kpna6,Trip6,Dapk2,Adprhl2,Cdkn1a,Pls1,Trpc1,Cops7a,Ifi44,Tcof1,Eps15,Zfyve9,Agtpbp1,Robo1,Ptpn2,Cln3,Diap2,Dcp1b,Psmb8,Psmb9,Mapkapk3,Nes,Egr1,Pfkm,Gchfr,Eif4g2,S100a16,Prk…
19	GO:0005634	nucleus	240	944	4867	37681	6.35614e-21	7.11887e-19	Hoxa9,Hpse,Glis2,Dyrk3,Twist2,Alkbh2,BC048355,Kdm4a,Gstt2,Hist1h2bp,Rabgap1l,Polr2c,Tnk2,Tbx5,Nab1,Nudt16,Lass5,Maff,Haus6,Taf3,Trps1,Apitd1,Zscan4e,Tial1,Ikzf4,Limk1,Ahrr,Rcc1,Als2,Dnmt1,Socs1,Irf7,Kpna6,Trip6,Hist1h1a,Fhl3,Adprhl2,Phf19,Cdkn1a,Zhx1,Cops7a,Tcof1,Fgf10,Agtpbp1,S100pbp,Ptpn2,Cln3,Dcp1b,Psmb8,AI428936,Psmb9,Nup50,Mapkapk3,Ino80c,Egr1,Gchfr,S100a16,Six1,Mkx,Rbm27,Clspn,Mmp2,Plk4,Sfm…
32	GO:0016021	integral to membrane	225	944	5398	37681	2.56431e-10	1.72322e-08	Scara3,Tmem74,Tmed8,Adcy9,Slco4a1,Tmem170b,Tfrc,Lrig1,Slc5a6,Slc22a15,Lrrc8e,Epor,Slc2a10,Igsf11,Lass5,Abcb1b,Tomm20l,Bace1,Tmem8,Gpr162,Clcn2,Slc25a43,Epha2,Ppap2c,Nkpd1,Dgat2,Il12rb1,Zdhhc18,Slc38a4,Cspg4,Sigirr,Atp10a,Cd300lb,Dlk2,H2-Q7,Tap1,Slc25a15,Trpc1,Dnajc22,Steap3,Arv1,Rhd,Serinc2,H2-Q10,Cmtm4,Tyro3,Robo1,Agpat2,Slc26a11,Cln3,Tmem20,H2-K1,AI428936,Btn1a1,Lrrc8b,Ecscr,Tmem128,Atp11a,Serp…
9	GO:0005886	plasma membrane	137	944	2782	37681	2.02131e-09	1.13193e-07	Rab39b,Adcy9,Slco4a1,Tfrc,Epor,Tnfrsf23,Dhh,Tnk2,Igsf11,Prkar2a,Znrf2,Plek2,Ngef,Prex1,Gpr162,Msln,Epha2,Arl6,Slc38a4,Cspg4,Mreg,Sema7a,Rab3b,Cd300lb,Ly6e,Tap1,Trpc1,Steap3,Fgf10,Eps15,Tyro3,Slc26a11,Cln3,Ecscr,S100a16,Mcf2l,Slc41a3,H2-D1,Dis3l,S100a8,Nrp2,Mmp2,Aif1l,Vmn2r78,Il1rap,Bbs9,Mmp25,Pld2,Lynx1,Lrp8,Cd14,Plxdc2,Csf1,Mtmr1,Vav3,Rab11a,Acvr1b,Ereg,Clic4,Abcb9,Fcgrt,Bmpr2,Amica1,Pear1,Cxcr7…
28	GO:0005622	intracellular	95	944	1845	37681	2.92606e-06	0.000140451	Glis2,Rab39b,Adcy9,Rabgap1l,Stac2,Ngef,Prex1,Ikzf4,Epha2,Arl6,Als2,Socs1,Cspg4,Kpna6,Sigirr,Rab3b,Hectd2,Zhx1,Tyro3,Nup50,Nes,Card10,Arhgap8,Egr1,Mrps15,Mcf2l,Grtp1,Ophn1,Plcg2,Il1rap,Klc3,Hipk1,Lhx2,Trim30a,Sec14l2,Atm,Trim54,Vav3,Arhgef9,Rnd2,Rps3a,Rogdi,Clic4,Trim46,Tbc1d2,Tshz1,Zfp672,Iqgap3,Rangrf,Hap1,Twf2,Arhgap22,Rhof,Nod2,Zfp593,Ifih1,Klf5,Fgd6,H2-Ab1,Rasa4,Zfp653,Rhpn1,Acd,Klf2,Gpatch1,…
14	GO:0005739	mitochondrion	79	944	1509	37681	7.18782e-05	0.00301888	Nnt,Tfrc,Cecr5,Abcb1b,Tomm20l,Slc25a43,Pecr,Dnajc11,Dgat2,9030617O03Rik,Tap1,Slc25a15,Gls2,Agtpbp1,Diap2,Ssbp1,Mrps15,Ifi27l1,Bcat1,Mtfp1,Hebp2,Pnpla7,Arg2,Nme6,Zfhx3,Slc25a42,Abhd6,Mtor,Tcf25,Rab11a,Cyb5b,Pemt,Acsf3,Clic4,Aifm2,Uqcrh,Bnip3,Hint2,Kars,Ccbl2,Lactb,Hoga1,Lars2,Dusp18,Reep1,Slc27a3,Txn2,Aldh5a1,Nos3,Trak1,Cmpk2,Nol7,Pdk1,Gcat,Msto1,Me1,Nudt9,Coq5,Slc22a4,Nme1,Pycr1,Slc25a33,Spr,Pcx,…
18	GO:0005829	cytosol	69	944	898	37681	2.4873e-12	2.08933e-09	Gstt2,Epor,Prex1,Als2,Rab3b,Cdkn1a,Trpc1,Agtpbp1,Cln3,Pfkm,S100a16,Bcat1,Chac1,Plcg2,Akap7,Sec14l2,Gbp3,Mtor,Pdcd6ip,Rps3a,Clic4,Aifm2,Cxcl1,Asph,Ncs1,Nod2,Jun,Ugdh,Camk2d,Gch1,Dusp3,Fosl1,Npcd,Agbl5,Ctsh,Rgs2,Pgm2l1,Xdh,Ppip5k1,Me1,Odc1,Sphk1,Adm,Nme1,S100a13,Dixdc1,Tgfa,Trpv4,Pfkl,Rsph1,Nfkbib,Dusp9,Plch1,Cda,Pstpip2,P2ry2,Eea1,Map2k1,Alox12,Igtp,Dhcr24,Suox,Nlrc5,Araf,Aif1,Mtap1a,Abhd5,Dusp7,A…
38	GO:0005783	endoplasmic reticulum	47	944	948	37681	0.910993	0.000180055	Scara3,Plod2,Lass5,Tor3a,Bace1,Dgat2,Atp10a,Tap1,Agpat2,Ptpn2,Slc26a11,Cln3,Atp11a,Serp2,Alg14,Clgn,Rnf43,Foxred2,Pnpla7,Mtor,Agpat9,Cnpy3,Rsad2,Fam69b,Asph,G6pc3,Acer3,Ctsc,Ptgs2,Tap2,Acsbg1,Entpd5,Sec11c,Tpd52,Unc93b1,Gusb,Dusp9,Fam69a,Erlin1,Lrrc8c,Ero1lb,Lrba,Dhcr24,Cercam,Ass1,Mogat2,Elovl4
53	GO:0005794	Golgi apparatus	46	944	914	37681	0.774485	0.000162642	Scara3,Rab39b,Fgf7,Rabgap1l,Kif20a,Bace1,Msln,Limk1,Unc13b,Slc26a11,Cln3,Diap2,Pld2,Mtor,Ndst3,Rasip1,Ncs1,Cd44,H1f0,Rab20,Gprc5a,Abca5,Acer3,Klf5,Ctsc,Nos3,H2-Ab1,Mtap6,Ugcg,Rgs20,Vamp4,Acsbg1,Spire1,Ppt1,Ap1s2,Perp,Abcg1,Coro7,Fam134b,B3galnt1,Bst2,Map2k1,Lrba,Dhcr24,Cyba,Slc35a3
2	GO:0005856	cytoskeleton	44	944	851	37681	0.625327	0.000140073	Kif20a,Plek2,Arl6,Trip6,Mybpc1,Cep135,S100a8,Ttll9,Plk4,Aif1l,Klc3,Trim54,Pdcd6ip,Tmod4,Twf2,Ssh3,Rhof,Nin,Nphp4,Fgd6,Nos3,Mtap6,Wasl,Triobp,Spire1,Hook2,Lats2,Tubg2,Pard3,Arl2bp,Sgcd,Drp2,Wdr35,Fam110c,Pstpip2,Ckap2,Map2k1,Dhcr24,Gphn,6330503K22Rik,Aif1,Mtap1a,Cep76,Coro1a
15	GO:0005625	soluble fraction	33	944	386	37681	1.2176e-05	0.00454572	Ccl5,Prkar2a,Pfkm,Gchfr,Prkar1b,Cryba4,Akap7,Eif2b3,Smug1,Mtor,Rnd2,Clic4,Galt,Gch1,Serpine1,Pkia,Aldh5a1,Nos3,Anpep,Cmpk2,Gart,Dnaja4,Me1,Sphk1,Nme1,Pfkl,Pcx,Gusb,Coro7,Aspg,Arl2bp,Map2k1,Slc2a4
6	GO:0043234	protein complex	23	944	364	37681	5.59726	0.000895561	Prkar2a,Als2,Dnmt1,Trpc1,Gpn3,Gchfr,Aif1l,Il1rap,Akap7,Rab11a,Btbd1,Hand2,Cd44,Prkag1,Gch1,Prkaa2,Ptgs2,Msto1,Dixdc1,Tubg2,Pard3,Mitf,Coro1a
21	GO:0005730	nucleolus	23	944	468	37681	0.00187637	0.0191049	Kdm4a,Tcof1,Diap2,S100a16,Six1,Plk4,Smug1,Rps3a,Hjurp,Txn2,Nos3,Nol7,Wasl,Rdm1,Xpo6,Pigh,Eya2,Nufip1,Zfp146,Etv4,Capg,Osr1,Orc1
101	GO:0009986	cell surface	22	944	349	37681	8.32973	0.00116616	Tfrc,Msln,Fgf10,Robo1,Mmp25,Cd14,Acvr1b,Clic4,Tigit,Bmpr2,Nod2,Cd44,H2-Ab1,Hbegf,Spn,Cd34,Tgfa,Adam8,Mpp3,H2-M2,H2-Bl,Ramp3
73	GO:0005813	centrosome	21	944	318	37681	6.21787	0.00090835	Kdm4a,Prkar2a,Haus6,Als2,Cdc42bpg,Cep135,Dis3l,Plk4,Clic4,Nin,Nphp4,Chaf1b,Nme1,Hook2,Tubg2,Arl2bp,Wdr35,Ckap2,Cdkl2,6330503K22Rik,Cep76
25	GO:0048471	perinuclear region of cytoplasm	21	944	334	37681	0.000124013	0.00166674	Tfrc,1110017D15Rik,Prkar2a,Prex1,Limk1,Dgat2,Spp1,Csf1,Clic4,Rasip1,Hap1,Twf2,Mtap6,Nme1,S100a13,Tpd52,Synj2,Map2k1,Dnajb6,Slc2a4,Ybx1
57	GO:0005768	endosome	19	944	332	37681	0.000806334	0.00903094	Tfrc,Tnk2,Znrf2,Bace1,Steap3,Eps15,Prss16,Rab11a,Unc13d,Sh3gl3,Abca5,Trak1,Abca2,Snx10,Unc93b1,Abcg1,Eea1,Snx27,Slc2a4
40	GO:0030425	dendrite	17	944	247	37681	0.000185131	0.00239246	Tnk2,Clcn2,Als2,Gchfr,D230025D16Rik,Mtor,Bmpr2,Hap1,Ncs1,Kcnj4,Npcd,Txn2,Ppt1,Drp2,Map2k1,Ybx1,Cyba
69	GO:0005667	transcription factor complex	15	944	271	37681	0.00373621	0.0313841	Hoxa9,Glis2,Twist2,Tbx5,Six1,Zfhx3,Hoxa10,Hand2,Rbl1,Jun,Rb1,Tle1,E2f2,Nr4a1,E2f8
33	GO:0005792	microsome	14	944	255	37681	0.00534927	0.0399412	Lass5,Dgat2,Als2,Tap1,Cyb5b,Fosl1,Tap2,Acsbg1,Nme1,Pon3,Ptges,Gusb,Slc2a4,Cbr1
52	GO:0016324	apical plasma membrane	12	944	197	37681	0.00426641	0.0333376	Abcb1b,Pfkm,Akap7,Bmpr2,Cd44,Abcb4,Prkaa2,Slc22a18,Slc22a4,P2ry2,Bst2,Cyba
12	GO:0030027	lamellipodium	11	944	89	37681	1.41826	0.000264743	Als2,Mcf2l,Pld2,Twf2,Dgkz,Wasl,Pip5k1a,Nme1,Trpv4,Aif1,Coro1a
20	GO:0031225	anchored to membrane	9	944	120	37681	0.00329852	0.0291658	Tnfrsf23,Msln,Sema7a,Ly6e,Mmp25,Lynx1,Cd14,Bst2,Cd59a
66	GO:0030176	integral to endoplasmic reticulum membrane	8	944	45	37681	1.42782	0.000252499	Dgat2,Tap1,Cln3,Abcb9,Asph,Acer3,Tap2,Elovl4
161	GO:0005769	early endosome	8	944	98	37681	0.00326358	0.0296368	Rabgap1l,Als2,Cln3,Rnd2,Trak1,H2-Ab1,P2ry2,Eea1
63	GO:0042612	MHC class I protein complex	7	944	12	37681	0.000430016	0.0144485	H2-Q7,H2-Q10,H2-K1,H2-D1,H2-T23,H2-Q6,Fcgrt
148	GO:0030426	growth cone	7	944	77	37681	0.00318541	0.0297305	Tnk2,Prex1,Als2,Hap1,Twf2,Npcd,Trpv4
124	GO:0031965	nuclear membrane	7	944	80	37681	0.00394625	0.03234	Rcc1,Gchfr,Mrps15,Gch1,Slc16a3,Plch1,Capg
59	GO:0005581	collagen	7	944	81	37681	0.00422818	0.0338254	Scara3,Ccbe1,Emilin2,Fcna,C1ql1,Col16a1,Eda
78	GO:0045177	apical part of cell	7	944	83	37681	0.00483742	0.0369403	Spp1,Clic4,Gpsm2,Nos3,Pard3,Atp6v1c1,Eda
99	GO:0005814	centriole	6	944	38	37681	0.000338611	0.00421383	Cep135,Plk4,Nin,Cetn4,6330503K22Rik,Cep76
218	GO:0005905	coated pit	6	944	43	37681	0.00067246	0.00779126	Tfrc,Tnk2,Cltb,Ap1s2,Reps1,Slc2a4
34	GO:0005901	caveola	6	944	55	37681	0.00248139	0.0238213	Cln3,Pld2,Lrp8,Bmpr2,Nos3,Ptgs2
24	GO:0005626	insoluble fraction	6	944	66	37681	0.00617294	0.0450893	Prkar2a,Prkar1b,Il1rap,Akap7,Synj2,Araf
257	GO:0012506	vesicle membrane	4	944	22	37681	0.00199737	0.0197388	Slc5a6,Nos3,Anpep,Slc2a4
308	GO:0042825	TAP complex	3	944	3	37681	1.56748	0.000263337	Tap1,Abcb9,Tap2
306	GO:0043657	host cell	3	944	4	37681	6.15248	0.000939651	Tap1,Ifit1,Tap2
11	GO:0001891	phagocytic cup	3	944	7	37681	0.000508727	0.00610472	Pear1,Aif1,Coro1a
265	GO:0035985	senescence-associated heterochromatin focus	2	944	3	37681	0.00184958	0.0194205	Hmga2,Hmga1
295	GO:0005945	6-phosphofructokinase complex	2	944	3	37681	0.00184958	0.0194205	Pfkm,Pfkl
123	GO:0005658	alpha DNA polymerase:primase complex	2	944	4	37681	0.00363763	0.0313396	Prim2,Prim1
